# Supplementary material for: Continuous estimation of power system inertia using convolutional neural networks
Source: Nat Commun. 2023 Jul 24;14:4440. doi: 10.1038/s41467-023-40192-2 (PMC10366096; doi:10.1038/s41467-023-40192-2)
Supplement: Supplementary file 3 — Source Data [file 41467_2023_40192_MOESM3_ESM.zip]

Archive with 13 entries (12 files):
- Source_data/
- Source_data/figure_S4.xlsx
- Source_data/figure_6.xlsx
- Source_data/figure_S2.xlsx
- Source_data/figure_7.xlsx
- Source_data/figure_4.xlsx
- Source_data/figure_8.xlsx
- Source_data/figure_9.xlsx
- Source_data/figure_10.xlsx
- Source_data/figure_5.xlsx
- Source_data/figure_S1.xlsx
- Source_data/figure_2.xlsx
- Source_data/figure_3.xlsx
