# Supplementary material for: Continuous estimation of power system inertia using convolutional neural networks
Source: Nat Commun. 2023 Jul 24;14:4440. doi: 10.1038/s41467-023-40192-2 (PMC10366096; doi:10.1038/s41467-023-40192-2)
Supplement: Supplementary file 3 — Source Data [file 41467_2023_40192_MOESM3_ESM.zip › Source_data/figure_S4.xlsx]

## Sheet: Sheet1
	pool_size	kernel_size	kernel_stride	output_size	MAPE	val_loss	loss	batch_loss
6e4645bb47d345d3adb6cf241e118764	2	3	1	298	8.20072	0.0197992	0.000496661	0.00042012
cbd5fe9f19114c78b35b9da49663a7a2	2	3	1	298	6.98914	0.0165841	0.000503932	0.000453004
6317516300a04946b97fb0af971090ab	2	3	1	298	7.47826	0.0177458	0.000547085	0.000480845
45aca5652ada408c8aa40b5d4589a908	2	3	1	298	7.28036	0.0170739	0.000561496	0.00042853
9f30454c045d4f20bf3798181180bc67	2	3	1	298	8.35903	0.0187569	0.000508116	0.000423705
544e5929a7ab4b0aa89ca4a915b1a59e	2	3	1	298	7.1263	0.0172187	0.000462813	0.000411214
f8d8b1429267413fab7cb21a1ece5340	2	3	1	298	7.84578	0.0184264	0.000449372	0.000343021
87c3b8ae5b7341bfb1e034a3be42590a	2	3	1	298	7.67393	0.017429	0.000490324	0.000402889
ba54ec4946414bfe846eb04f582cb29b	2	3	1	298	6.89743	0.0150856	0.000691632	0.000603235
2020882523b54cec8096ec27c6266447	2	3	1	298	7.44993	0.0185141	0.000385973	0.000317147
72c8524ef7a5485f9ff8511582c0b15c	4	3	1	36	1.79559	0.00421529	0.000231086	0.000179481
bb41dd1aefc445ed8040eb79c04a9a0e	4	3	1	36	1.43805	0.00440336	0.000247963	0.000178271
ee9745f860514e0bb5204b15ffd4ce5b	4	3	1	36	1.59988	0.0045934	0.000235042	0.00018238
9954ec317abd47dd880be5d999851870	4	3	1	36	1.55912	0.00460561	0.000217626	0.000171704
548980c4a725490489e59a96d1b2daf6	4	3	1	36	1.55128	0.00401359	0.000224969	0.000168796
98639dd702684a3fb5dc95ff8f66f0d8	4	3	1	36	1.32701	0.00472202	0.000268512	0.000207329
933c68d43fa84fe3bfb4fb5f2f46ca25	4	3	1	36	1.28281	0.0043116	0.000162117	0.000131826
581526a980064c75b03a5c862034bf25	4	3	1	36	1.63394	0.00519481	0.000120778	9.66607e-05
5b6f7ddd223a4f4490c1691a6a2e3bda	4	3	1	36	1.25085	0.00418949	0.000153749	0.000109816
bf5c935f0df34262a9c15c4e236a7ff0	4	3	1	36	1.47035	0.00528578	0.000112439	8.38279e-05
bd2980e08de14342a7c398c4bc4b8503	6	3	1	10	1.3039	0.00384258	0.000320437	0.00024568
55a5caa232314c2b862bcd001edbd02e	6	3	1	10	1.1455	0.0034178	0.000193227	0.000145212
57bdc1707e194fc2a45ed1f9b7c0ecda	6	3	1	10	1.26962	0.00390849	0.000333723	0.000286983
c642cff2ec9e4f6f8531eac2f6498582	6	3	1	10	0.925783	0.00408793	0.000234112	0.000186585
3e4588c4af274021adc83953bc314d5e	6	3	1	10	0.820463	0.00284695	0.000244927	0.000185687
82d44a353e73409a90b004a268eb18d9	6	3	1	10	1.0025	0.00319896	0.00025451	0.000195096
a0d750f8e83143498a9bc98b4ebc305f	6	3	1	10	0.85212	0.00363283	0.000210616	0.000161688
9d226b388c3c4969ab082cd1aa670a94	6	3	1	10	0.926851	0.00344137	0.000240771	0.000190346
8a258d1bebf94da6bbc31d8057adbb40	6	3	1	10	0.967376	0.00426191	0.00025137	0.000203982
79c32b62bf334d6eb56fef168159b0f3	6	3	1	10	0.823884	0.00419097	0.000182286	0.000145898
48476f072270455082a4bff79cf209a4	8	3	1	4	1.12595	0.00384458	0.000122534	0.000101794
ca57e7505f4b4b9288be212324e8fd1b	8	3	1	4	1.27078	0.00491548	0.000132426	9.76193e-05
8fb87beb4621434787881843b474a4b4	8	3	1	4	1.401	0.00455252	0.000163487	0.000137233
d34991eaeb0e492e916aa9b2a7aff1e6	8	3	1	4	1.56419	0.0050995	0.00019633	0.000166438
abe41d2fa03c4c88a675e68daad13d1e	8	3	1	4	1.03842	0.0046603	0.000235626	0.000187861
11d9628a26174035b03b776383071c6b	8	3	1	4	0.778592	0.00403064	0.00010649	9.12811e-05
294a419ae4604bcbb82316d3be29fdd0	8	3	1	4	1.51267	0.00484901	0.000207658	0.000156262
25271653f1e84060b58832d6821835af	8	3	1	4	1.09375	0.00502874	0.000136695	0.000116358
02ac3316d00248f289d2ac40470cb686	8	3	1	4	1.18033	0.00458555	0.000148361	0.000126471
f25a79584fba4ddbad019c815b05b356	8	3	1	4	0.745091	0.0044113	0.000150642	0.000123617
928f577d64814f6cac30858437ab00e2	2	3	2	37	5.67692	0.0124303	0.000439842	0.000343955
1451fd61f6a9433db9421ae000c3173a	2	3	2	37	4.69709	0.0101633	0.000484373	0.000327934
bb4893c98fce4b5fb6648e83d017c009	2	3	2	37	4.95412	0.0114554	0.00023809	0.000154003
64baf700286747bbbe452dfc69bb1723	2	3	2	37	4.61135	0.0104037	0.000165923	9.20454e-05
043c8b2591d245368072f621e78e4b17	2	3	2	37	4.69606	0.0103804	0.000117187	0.000103053
4bd4436db8a34e6f92c69963fe67d588	2	3	2	37	4.7422	0.0107188	5.64909e-05	4.81815e-05
085f635da8814554ae32d9a3eeb62490	2	3	2	37	1.7654	0.0058732	0.000100807	8.75503e-05
5cae60dbfb4646b9a4f8f5475fbac533	2	3	2	37	5.51148	0.0116947	0.000104759	9.29662e-05
d78cda4ec8b74eca9e7cfa854b77c850	2	3	2	37	5.19783	0.0117454	6.48977e-05	6.0741e-05
4b1eeb831a7b4ba6893675282c74d8ec	2	3	2	37	2.71024	0.00671178	6.62491e-05	4.99049e-05
d0e7899ac4db4d23b06ad9844488c0da	4	3	2	4	1.75752	0.00549015	0.000211122	0.000166132
62b17ef300b04bd9a6b195a82a5904a3	4	3	2	4	0.944081	0.00484471	0.000178294	0.000138158
3d31fd42b2e7414aa01290b9feede4ba	4	3	2	4	1.85345	0.00452131	0.000200202	0.000175664
949f5e00da7b4d09a8b101e8899c50f0	4	3	2	4	0.771894	0.00457039	0.000161208	0.000137135
d27860978ded47b0a203b595efec1a80	4	3	2	4	1.17907	0.00484097	0.000217857	0.000176271
bbd2737b2b92457ab36c279e1bbdd877	4	3	2	4	1.11246	0.00386148	0.000153739	0.000129578
3e1e8f4b858b4b5dbce065a7f2809e16	4	3	2	4	0.810415	0.00435735	0.000129334	9.96008e-05
1163d0f59d4a45c68ea3e782ccd3f461	4	3	2	4	1.16823	0.00476522	0.000262022	0.00020381
e67a4f205ad94b1eb6b2497e866e983e	4	3	2	4	0.915238	0.00520755	0.000195913	0.000154569
c54da4baa1fb4d86bef72c955fcdd6d7	4	3	2	4	0.626426	0.00435522	0.000100793	8.49548e-05
b964905d58d24a83bacbbea5921b2d6c	6	3	2	1	2.55122	0.00616098	0.000334503	0.000201977
55dc806a22ec4238b8bec373066db869	6	3	2	1	1.4841	0.00622894	7.95984e-05	3.19945e-05
5724c25cf804482ca2fd13fc09139ba4	6	3	2	1	2.46726	0.00658001	9.87796e-05	4.6183e-05
4d63e7aa0424450994f85fddfce48774	6	3	2	1	1.66154	0.00635495	7.13865e-05	3.07508e-05
02d98bbc302c4390b22ba8cdb93f0f2a	6	3	2	1	1.37711	0.00600883	0.000204862	0.000123002
7b26e5899e3c42c082a8d2325880495a	6	3	2	1	1.4656	0.00635359	9.3738e-05	6.0206e-05
38ab241149ca4cbbbbf2a7935b461228	6	3	2	1	1.16025	0.00539753	0.00012794	9.96873e-05
b5e92e3b4b904158bca4d3690cbc392f	6	3	2	1	1.2337	0.00564756	0.000156561	0.00011516
3d133f0b5aab4b6cb20e9396cba632dd	6	3	2	1	1.19071	0.00564841	0.000112534	9.08169e-05
9e6a469ebe1c4d8095c2ab0c3cfceb47	6	3	2	1	1.03608	0.00478857	0.000131308	9.1829e-05
d7e990c9637042ddab8ef2d0b4cbe650	2	5	1	296	5.54897	0.0128665	0.000416476	0.000340014
47822e8527e840439b88aa5629d8b369	2	5	1	296	5.64356	0.0142474	0.000148446	0.000128533
f2784352a3df4806aa56ad3f1fdf3b5e	2	5	1	296	5.39779	0.0133773	0.000105574	8.1469e-05
5c87a3f5c67740a794a30a306913c7eb	2	5	1	296	5.84378	0.013271	9.29598e-05	8.17705e-05
a5dbdc8d1c65477ab15ad5747d63ed80	2	5	1	296	4.99352	0.0126064	8.57835e-05	7.96318e-05
654b131d73ba46df91a0f2e991af0839	2	5	1	296	5.89592	0.0146642	9.98905e-05	7.97355e-05
7b9c79cecbff47759aec81aaabb25096	2	5	1	296	5.75755	0.0142958	0.000127905	0.000121436
2cf045af259d4dc8becc7f37130972b1	2	5	1	296	5.75715	0.0140024	5.04041e-05	4.23214e-05
44963cbdf43747d6bf9acc9f4fb7a96f	2	5	1	296	5.91399	0.0147481	4.9996e-05	4.38362e-05
dfb6db4bd3424354b57be5fa920677e1	2	5	1	296	5.38987	0.0132131	6.61166e-05	5.92644e-05
2075083e448f4b0db6e15d70ecffeaa5	4	5	1	36	1.16345	0.00377959	0.000169349	0.00013944
a3a28f08a5644e9ab9800f2ade95de6b	4	5	1	36	1.21818	0.00390917	0.000224019	0.000157034
f2cd75f01d8b4727a7475c1b362be119	4	5	1	36	1.47332	0.00389393	0.000163426	0.000137353
3d5bf0fd9a2a490089c99d4526ca3a21	4	5	1	36	2.39289	0.00623039	0.000463879	0.000353961
35b3d3f4f2324769a19515aff7104386	4	5	1	36	1.01697	0.00382361	0.00013085	6.46971e-05
77eb0688d7a8478ab982d10dde20505f	4	5	1	36	1.28898	0.00313913	0.000151368	0.000122596
bfb458ccb35a47fa92ec81085ecf0516	4	5	1	36	1.2155	0.00409033	0.000111265	0.000111344
7b04ad4383ba4a9c820d345da3b5ef9c	4	5	1	36	2.27994	0.00625848	0.00088898	0.000591139
ba01ed09155841e79aba584cc517f6a0	4	5	1	36	1.00422	0.00365576	0.000141568	0.000119634
a144c8c8874e4c3db831337e8703e720	4	5	1	36	0.979566	0.00355747	0.000132751	9.75018e-05
9d05ce52ef2348928fdc3e87e4e6a61b	6	5	1	10	1.5723	0.00444173	0.000262219	0.00020818
38a08c7ad21c4a78abfaa6b361fd027b	6	5	1	10	1.27387	0.00425757	0.000241901	0.00019163
05d938fb790d478c9f63ff60c98737de	6	5	1	10	0.797915	0.00338972	0.000173815	0.000144177
5a1f47e712be4677b63d579dd582f4f5	6	5	1	10	1.05622	0.00379276	0.000238352	0.000170585
c9a293eb2cb14898a2960fe98a5bcd24	6	5	1	10	0.926907	0.00408779	0.000210566	0.000174598
7c843cc5a49e45ffa06dafabffe54202	6	5	1	10	0.748599	0.00364301	0.000203823	0.00018595
1900c252c1da41deb521148021ed852d	6	5	1	10	0.798491	0.00294204	0.000162687	0.000142979
b8ddb8de1c4c413daed8ace07b382264	6	5	1	10	1.36348	0.0045967	0.000225626	0.000171639
da806c26fea64d55824a7a4ee3e50060	6	5	1	10	0.83263	0.00344414	0.000129019	9.4156e-05
5bee6152c7eb45c09c7a48bc5e5c4aad	6	5	1	10	0.6314	0.00369599	0.000129584	0.000109459
9589d4ed5ec94475b3cfe9520e199e33	8	5	1	4	1.23292	0.00431482	0.000244627	0.000203473
c0a035a6959d4d46b462d8cc192f7922	8	5	1	4	1.17122	0.00439556	0.000128113	9.76324e-05
c586e7af7c2d455b904b6a8db64c49bb	8	5	1	4	0.797053	0.00374253	0.000122082	8.54802e-05
be84f60c6d604ab6ab362fa13e88f200	8	5	1	4	0.884034	0.00455508	0.000111875	8.82583e-05
131d7c062a754aca9e2b1a75d148b876	8	5	1	4	0.872088	0.00446672	0.000137931	0.000108665
46ed5d557f4246e1bee7ddef93100cd2	8	5	1	4	0.522292	0.00415226	0.000115224	0.000100372
e7099afe49444df4aaec5bd3fbee9f3a	8	5	1	4	0.838716	0.00397551	0.000129101	8.97439e-05
01013d122a694f34a886ae7bc9d7bd83	8	5	1	4	1.06902	0.00414021	0.000171722	0.000155654
79d116c6087041689ded87e686f93d0f	8	5	1	4	0.873677	0.00217018	9.18086e-05	6.89393e-05
02fddb936b8949179fad3fad88a3e179	8	5	1	4	0.644988	0.00448158	7.34901e-05	5.70172e-05
e5118b2fce2a4f2bb2271ed23b4df6e9	2	5	2	36	1.86963	0.00476008	0.000152177	0.000116699
4b911f671661441db635d69c58a0c05b	2	5	2	36	1.53356	0.00488552	0.000146458	0.000123045
cb961cd1ba2f40f1ba7e91e584f2453f	2	5	2	36	1.03653	0.00416383	0.000136824	0.000100389
926acc2f3a9740bea16e390a45b4d9f2	2	5	2	36	1.11614	0.00403418	0.000149984	0.000111299
d208e0cde53c431895186b6913e4460a	2	5	2	36	1.40747	0.00470034	9.86239e-05	8.13899e-05
85d8a5181e8642cd879268b6bd888be6	2	5	2	36	1.3103	0.00461713	0.000136147	0.000109717
5150f5fbfc6e4daca4ebaabffda8023d	2	5	2	36	1.58581	0.00477004	0.000107059	8.55228e-05
d661034aa3834aa7a38557162f2b817c	2	5	2	36	3.17737	0.00798791	0.000215627	0.000199931
31809643c5514976ba01729144e6443a	2	5	2	36	1.48475	0.00525963	8.42822e-05	7.33404e-05
9140f407934f44a6b50e1cfeff543f05	2	5	2	36	3.11331	0.00798133	8.93448e-05	7.85778e-05
6f8e9b95d40741e4bfbe524f87ec4b57	4	5	2	4	1.29243	0.00437287	0.000129091	7.77431e-05
b0667c01f4e140a5813ec8f1759cf12c	4	5	2	4	1.29148	0.00458647	0.000127646	0.000113984
aa0a605b14954915895b75f134903329	4	5	2	4	0.948043	0.00365873	0.000143431	0.000120809
a3ef8ce23a6345048d89c16f7ef299c4	4	5	2	4	1.05444	0.00459695	0.000189026	0.00015228
39760f1f6be44685a5a9b46cdbf92e12	4	5	2	4	0.97087	0.00500633	0.000148915	9.98899e-05
75a761098fb94f35a67a46b52307ee4e	4	5	2	4	0.922143	0.0048295	0.00017108	0.000142281
ae2bf712807c49f0b18c43b55ef729d3	4	5	2	4	1.0927	0.00476992	7.36965e-05	5.24451e-05
c91a08277d994c01ac1f1b31e38ec4ab	4	5	2	4	0.743108	0.00421182	8.3532e-05	6.87584e-05
b68702e5d552471095bbc57df8854d97	4	5	2	4	0.905181	0.00465486	0.000128164	8.33236e-05
c4acce69ef3e43dfa00fb6687f97c816	4	5	2	4	0.956478	0.00462911	0.000105041	8.74152e-05
6f07d85113e547fdac0dc94219a1ba6e	6	5	2	1	1.25779	0.00498022	0.000160399	0.000123414
cf065eca87ae4e898d645a9530213549	6	5	2	1	1.19697	0.0052401	0.000122791	0.000106678
2775e95323da4c9fab9628ab8803d7c0	6	5	2	1	1.23863	0.00509228	5.6112e-05	4.46895e-05
fa89b11983224e9692fa05b83fc50d96	6	5	2	1	1.09995	0.00418141	8.33236e-05	6.86336e-05
5d7e0dc5961a40d29528fbe12688319a	6	5	2	1	0.750079	0.00431442	4.55232e-05	2.95952e-05
3c1780edceb94c098e59e67f4653512b	6	5	2	1	1.00153	0.00504951	6.61842e-05	5.91986e-05
5fd5cd9256064fb29f8577c29f79f15f	6	5	2	1	0.754116	0.00489559	9.13518e-05	8.11185e-05
c46907ce3fa34634bd63f17872fd796c	6	5	2	1	0.771683	0.00504036	7.40723e-05	6.11236e-05
f8bc45913f57401999897643d6e5ee91	6	5	2	1	1.09427	0.00570249	3.33911e-05	1.28483e-05
4cf4c33310b24d1d982294ce51206b42	6	5	2	1	0.563364	0.00447883	4.77102e-05	3.66387e-05
2f7e0ef2b7354982b77017abcdcc9789	2	7	1	294	3.70641	0.00938143	7.29516e-05	6.20725e-05
7de31df114bd45c4b33576f87bdbd4cd	2	7	1	294	3.80252	0.00932859	0.000193071	0.000163143
73d1d7b7785e4ed5b5479c915293881a	2	7	1	294	3.76724	0.00968818	9.33985e-05	7.44907e-05
bfa97acc2ec04f66acc8a3e77cf5c649	2	7	1	294	3.375	0.00856977	0.000175821	0.000144578
f34809b746a0421ba27ddcd6e98eb328	2	7	1	294	4.10176	0.0105884	9.88855e-05	8.88403e-05
47230cb33b10492cb5d6dd33ecf8e5f2	2	7	1	294	3.91897	0.00928474	5.72945e-05	4.88339e-05
b174519274574f639d6d7771d4efca28	2	7	1	294	3.87669	0.00962691	5.0501e-05	4.05149e-05
5bafbafdb5704a3daf9d18a8f0f13479	2	7	1	294	4.12219	0.0102104	5.23572e-05	4.56094e-05
ef7540940ac94f3b80822339a8955925	2	7	1	294	3.98488	0.00928114	8.22017e-05	7.50156e-05
418bf5e2edb749b2b08065b41524af03	2	7	1	294	4.31156	0.0107449	2.52198e-05	1.79475e-05
2b97334d72f746e59ff495123ea62911	4	7	1	35	1.85993	0.00415693	0.000204024	0.000175564
e15348238d27422683b0d29fb4cf6247	4	7	1	35	1.04618	0.0036028	0.000124224	9.96841e-05
bc85c511f024452ea8cd94db41ae3e22	4	7	1	35	1.14562	0.00342049	0.000140675	0.000115001
bcfc2b67c79643cb977e786d63637297	4	7	1	35	1.32141	0.00359629	0.00012911	9.60509e-05
14cff8db82ed4419805cb76d9f82c0d3	4	7	1	35	2.19206	0.00561001	0.000309975	0.000220107
5bde1f12dfef4660ade302e8181fc69b	4	7	1	35	2.40573	0.00588752	0.000227252	0.000174099
2d6d0f5efb5444e9baccbdd685c4aa60	4	7	1	35	1.1402	0.00409188	0.000105509	8.72372e-05
66bf4b820fb34a78b83352c8a761aeef	4	7	1	35	0.913571	0.00377816	0.000105783	8.20267e-05
d9c5a8e4cef644cbb7557d0d35614b14	4	7	1	35	0.906468	0.00328475	0.000108501	7.93969e-05
f4d8342c9a5949cc8cbddc47cb8f7f8e	4	7	1	35	1.05482	0.0050431	6.66718e-05	5.47392e-05
dffa2414d15e4833b99062eee6ac7af7	6	7	1	9	1.17039	0.00400989	0.000173609	0.000155822
3181821da145477ea78190518b84140b	6	7	1	9	1.60906	0.00431826	0.000150837	0.000125141
6f6af1841d854c5faccc4b6b4d38e4a2	6	7	1	9	0.804407	0.00407723	0.000133175	0.000120818
1c01f05a975d491d96fea7fbb7116c13	6	7	1	9	1.89167	0.00394247	0.000169233	0.000135237
8bc4d69e2f7c47f2b82c1b6d2bb0a987	6	7	1	9	1.28017	0.00461099	0.000172689	0.00014641
64a6a3d107624905959e32e04422124d	6	7	1	9	1.15501	0.00374986	0.000192969	0.000170855
a5dc301e20cf44079234453e9e2f3bed	6	7	1	9	1.13525	0.00355719	0.000184282	0.00015012
151e4d58e2004d3d896f255feb27c7e2	6	7	1	9	1.20923	0.00421462	0.000123867	8.80674e-05
03221f6d4a634d29b8106f0dd33e17cb	6	7	1	9	0.882524	0.0041759	0.000118357	7.39153e-05
d7aeab3ad9d24909808a2d14dc14354d	6	7	1	9	0.649473	0.00350265	0.000115354	0.00010446
12e48dde09fb4eb497f2720a8539319d	8	7	1	3	1.153	0.00438437	9.76578e-05	7.94665e-05
ea1f646ad9b645408550fe3bd464fb19	8	7	1	3	1.77047	0.0047233	0.000116618	9.75674e-05
7247709678b7410e91edb2fceb6286f5	8	7	1	3	1.62253	0.00442736	0.000160859	0.000131233
01a1f4c1fbad4b5f9ca1ece6553d9a8c	8	7	1	3	1.10646	0.00468973	8.66286e-05	6.84578e-05
e70532189f0f476dae9206b89ff99e1e	8	7	1	3	1.08564	0.00456634	0.00017199	0.00014181
6b89650ade1646488124c0d49b5a5a0a	8	7	1	3	1.03352	0.00412332	6.91979e-05	5.11779e-05
899ae7e4c08e4ccca1fed269b3a45cc6	8	7	1	3	1.07783	0.00450726	0.000108619	9.0039e-05
ccb09672ab1f4daf8b3dfe42b9659e05	8	7	1	3	1.29347	0.00460069	0.000115493	9.14601e-05
2e723e6da8274e9d8292305e0a744dff	8	7	1	3	0.70466	0.00478752	3.40711e-05	3.2277e-05
0b88addff0774e09a611a7759f94660e	8	7	1	3	0.824969	0.00479566	9.6315e-05	7.93723e-05
2d536c6b81934d7d94eee56a53402d30	2	7	2	35	1.53742	0.00367395	0.000193301	0.000141606
8ed427b01dd34491832ea75c83bf88eb	2	7	2	35	2.71702	0.00682498	0.000357549	0.000269895
2c80d375f9d8488095047d8b378ca704	2	7	2	35	1.065	0.00364763	0.000123551	9.66273e-05
d9216fccd3a245118b1c123bf4ece9a4	2	7	2	35	1.05706	0.00334618	0.000138849	0.000118526
fcf13917ae064f01ba7ecce505e42c66	2	7	2	35	1.56151	0.00446385	9.85085e-05	8.12984e-05
6a0ac92220d14ec7a902dbf6cb7e8f1b	2	7	2	35	0.924267	0.00392385	0.000103227	8.40217e-05
0c24c28d830249e0b4457332ec8305a0	2	7	2	35	0.975125	0.00465589	5.70102e-05	4.9363e-05
a32ad959f92c4c1097cba791a07bb9fb	2	7	2	35	1.5172	0.00493765	7.51094e-05	6.20348e-05
162d5de924914227ae53c02b29b3ca17	2	7	2	35	0.921169	0.0042189	6.20219e-05	4.84725e-05
d3477a03d5a949739ab76144e18dc9a7	2	7	2	35	1.37688	0.00524991	4.78926e-05	3.6487e-05
791a54c59aa447a2bdacddb5ca5f2d2a	4	7	2	3	1.04857	0.00417966	6.36072e-05	4.52921e-05
c5731a9bbbdc49f2ba5b0bdcf1452711	4	7	2	3	1.21027	0.00467254	7.90514e-05	5.99908e-05
6021a066a9244981867b7276c4042084	4	7	2	3	1.6177	0.00517793	7.32313e-05	5.26216e-05
16a5d22787f5479cbcabadb1ce227550	4	7	2	3	1.72504	0.00499968	9.02233e-05	8.03729e-05
95f96ea7a3f747e0be85b7df393eb79f	4	7	2	3	1.31031	0.00515682	7.68636e-05	5.6006e-05
3ce76de7a70144f99410ddd7aad25e5e	4	7	2	3	0.999707	0.0049915	0.000100587	6.86394e-05
3fee41ec67854125bb3841e26bc0bc24	4	7	2	3	1.2479	0.00572187	5.76823e-05	4.86944e-05
20fcc415b2a34bf4baf216ac403d6f09	4	7	2	3	0.72485	0.00441079	6.28425e-05	4.40102e-05
a72eec78f48547019bf212b9b54aafe8	4	7	2	3	0.737508	0.00425452	7.36332e-05	6.01289e-05
3f985e3ee421493793396a41c168ce00	4	7	2	3	0.748353	0.00458277	4.95503e-05	3.6124e-05
450791b2216245248eb93a2b76386153	2	9	1	293	3.44492	0.00839779	0.000207777	0.000182908
3202b647496a4b238e6668648e775572	2	9	1	293	3.27199	0.00857581	0.00011354	9.26109e-05
6151f675be26472c92073c72bcb83b38	2	9	1	293	3.60709	0.00850087	0.000211112	0.000182263
42ee99e069fa4f718808e5f2588a691d	2	9	1	293	3.59516	0.00876491	0.000186983	0.000162825
6f57161c15ee4e12860c840db4024b8e	2	9	1	293	3.12914	0.00794649	9.2951e-05	7.8215e-05
8a83c790b443445a9d1a709350b3e373	2	9	1	293	3.07462	0.00803035	9.72204e-05	8.1458e-05
bd5d44df6f454afcb209537e679dcb3d	2	9	1	293	3.15436	0.00789377	0.000111716	8.72025e-05
ecb4641d1aaf41549f1bb7a3345a1799	2	9	1	293	3.24988	0.00840666	9.1672e-05	8.48667e-05
6d72d569c14c444387f7d2b6b4f100cb	2	9	1	293	3.17611	0.00805299	0.000100599	8.68463e-05
21779d781a144589986fd707f07158c0	2	9	1	293	3.50401	0.00829456	0.000175215	0.000138231
48ae34a2c465488bbf0b3a3d91732871	4	9	1	34	1.97033	0.0053037	0.000293267	0.000206679
d14c50e2a0f34843af2473ee918a29e3	4	9	1	34	1.4688	0.00452665	0.000118676	9.18994e-05
412db226eaf64b96af3772ceb88d4fc2	4	9	1	34	1.62158	0.00437836	0.000104938	7.34739e-05
2a3869e530dc49389453fbf14cb2d57e	4	9	1	34	1.09845	0.00367614	0.00010365	8.26127e-05
0f0f40aaa54b41068d4ec7c25973229d	4	9	1	34	1.11046	0.00409357	8.70207e-05	6.87818e-05
b561f7ab34fa4df7b0d578189882398e	4	9	1	34	1.97794	0.00543579	0.000136904	9.78139e-05
7294fe242a334cbfaa79416a3cb08c1e	4	9	1	34	0.871206	0.00351471	9.2763e-05	7.98259e-05
f43626c2b63d4e2697e4205edb359344	4	9	1	34	1.21824	0.00373598	9.1604e-05	7.7592e-05
631daed5b96e46bdb747def4f3871cec	4	9	1	34	1.80975	0.00489375	0.00034113	0.000192735
c717e568d58c4185ae21c09fdca2d1ed	4	9	1	34	0.893989	0.00391619	8.05759e-05	5.88085e-05
cbfb925d8155404981522c2b8fc7c650	6	9	1	9	1.50664	0.00376719	0.000103174	8.12992e-05
8b9b7607a0fd4b84bf6de292eed28708	6	9	1	9	1.38583	0.00439402	9.46389e-05	7.54895e-05
911675ca2a1d4d0e90b51a4075520633	6	9	1	9	1.15202	0.00380339	0.000138571	0.000105654
1c8e687ec2e14d3d948bca3ed0c87936	6	9	1	9	1.02673	0.0038818	0.000126436	9.13845e-05
864e02aeab78489fb5b5948c18332ade	6	9	1	9	1.19884	0.00366833	0.000142749	0.000114493
0ae178336ed3492592c52ed70f631cca	6	9	1	9	1.20606	0.00393218	9.96473e-05	6.82361e-05
665c1b052eb74807a43efaeb36dd6fbf	6	9	1	9	0.932885	0.00445729	0.000121945	9.76821e-05
427fe41de26b443b920287b27dee8837	6	9	1	9	0.924524	0.00468115	7.01673e-05	5.24519e-05
64f5e3c947744d439ec28aa4c4a5e9d5	6	9	1	9	0.759984	0.00440176	0.000106209	8.35913e-05
86c5d48d5d7a40d484e4e20ba575b874	6	9	1	9	0.780154	0.00452973	7.68843e-05	5.95527e-05
1f470d25cd0e46dba5091f0b212be92a	8	9	1	3	1.78703	0.00494047	9.34182e-05	7.73538e-05
1c1294111bfd4a2398f61cf123acf732	8	9	1	3	1.40073	0.00350869	0.000119704	9.59175e-05
a210d09000c04437941ef545e5b26994	8	9	1	3	1.14243	0.00407	7.95111e-05	4.68901e-05
e11ec039a8e44643b449d1d74d5dc413	8	9	1	3	1.42997	0.00427164	8.48547e-05	6.5991e-05
313e785b31be4c10ac666f3000bb3dcc	8	9	1	3	1.10414	0.00452791	6.88236e-05	4.2807e-05
f490414eb8f544599cfa0b95ef5746a9	8	9	1	3	1.16169	0.00414711	7.29564e-05	5.42459e-05
aa60b3c66c34450daa1a7ffb2d303682	8	9	1	3	0.994784	0.00379939	8.42452e-05	6.05708e-05
0091dd72abae4311bf68a432be1d8920	8	9	1	3	1.02102	0.0036325	0.000116533	9.7029e-05
e70a783546e74491a568861f3aacd620	8	9	1	3	0.826898	0.00486809	6.4213e-05	4.69837e-05
3cea628555ab4101a0dd290ec1d52ff5	8	9	1	3	0.649169	0.00453363	6.24347e-05	4.86511e-05
9d2402452fb947518035aafe688e6096	2	9	2	35	1.209	0.00359238	9.47697e-05	6.93687e-05
a4acf7b32c4b4230bb80b2171d762f1d	2	9	2	35	2.76774	0.00670432	0.000202541	0.00018055
e55350c23e2740f3a851f69672763f81	2	9	2	35	0.843323	0.00377698	8.49758e-05	7.45252e-05
f1827b5dc98d4cde9731f42a4b85652d	2	9	2	35	1.64677	0.00402585	0.000112195	8.85107e-05
eb79ba6ab8414cb38a70a966b778bb62	2	9	2	35	1.20988	0.00342683	9.96214e-05	7.06435e-05
a73562ed5cdd43ac860e24c301c22a03	2	9	2	35	1.44415	0.00458977	7.71233e-05	5.7428e-05
0f0daaa927fe44d690dbdda699b0e342	2	9	2	35	0.720872	0.00360484	8.38177e-05	6.34106e-05
3fc05fafad904f7e8986c55ec2fbafcc	2	9	2	35	0.838917	0.00391703	9.65103e-05	7.46426e-05
a82dc2afc5ac4034ba98afa49ac9374a	2	9	2	35	0.979892	0.00449078	8.82834e-05	6.42835e-05
c9a951f71cf947bf9c2f75d126db59ad	2	9	2	35	1.12713	0.00482838	7.27175e-05	5.65754e-05
1cf7299e062d46f2afbcfd645a05fdb6	4	9	2	3	1.5453	0.0051945	7.01197e-05	5.31139e-05
8b3e065cae224810beb231b4d23c4f80	4	9	2	3	1.64911	0.00487843	0.000115112	8.19062e-05
b9bd3f01c86f40c6b746012abde38d55	4	9	2	3	1.19785	0.00491356	8.46317e-05	6.98917e-05
807bec9aea7b40efb9a5b56234bcefb9	4	9	2	3	0.80541	0.00418051	6.27454e-05	4.17836e-05
f4c2f47c6a0548abada3634adbffa64e	4	9	2	3	1.01413	0.00426409	6.15778e-05	4.35328e-05
90a76a51da724dbba00424920664eabc	4	9	2	3	1.42926	0.00431706	9.16752e-05	6.92934e-05
79e09d526b2c4e7c92f2500487871fd5	4	9	2	3	0.757499	0.00417101	5.99038e-05	4.3364e-05
ad9078febccd41abb6f3a652b90c825f	4	9	2	3	1.10103	0.0043504	9.3266e-05	7.27772e-05
2a61dda7dcbf44f09fe7259ab6690248	4	9	2	3	1.07448	0.00517881	5.38348e-05	4.41691e-05
e7fd73ce462946539837285b51770c34	4	9	2	3	0.829385	0.00483848	4.47409e-05	3.05801e-05
