# Supplementary material for: Continuous estimation of power system inertia using convolutional neural networks
Source: Nat Commun. 2023 Jul 24;14:4440. doi: 10.1038/s41467-023-40192-2 (PMC10366096; doi:10.1038/s41467-023-40192-2)
Supplement: Supplementary file 3 — Source Data [file 41467_2023_40192_MOESM3_ESM.zip › Source_data/figure_6.xlsx]

## Sheet: Panel_top
Epoch	Loss	Validation_loss
1	0.0171995	0.00927857
2	0.00852731	0.00833248
3	0.00780415	0.00804329
4	0.00746342	0.0076438
5	0.00717143	0.0068663
6	0.00702603	0.00677699
7	0.00688017	0.00662463
8	0.00680134	0.0137678
9	0.00680447	0.00705401
10	0.00655448	0.00657663
11	0.00662498	0.00641385
12	0.00640568	0.00670814
13	0.00642145	0.00646318
14	0.00633051	0.00624989
15	0.0063477	0.00676318
16	0.0062506	0.00821323
17	0.00624469	0.00621963
18	0.00623362	0.00789538
19	0.00616544	0.00619543
20	0.00611827	0.00656964
21	0.00612161	0.0076538
22	0.00602455	0.00745897
23	0.00607288	0.00654297
24	0.0059695	0.0061616
25	0.00599467	0.00621695
26	0.00594828	0.00618485
27	0.00594477	0.00765328
28	0.00590547	0.00670724
29	0.00585265	0.00787433
30	0.00588551	0.00656206
31	0.00580172	0.00664085
32	0.00580866	0.00665496
33	0.00579231	0.00958173
34	0.00571461	0.00653369
35	0.00574288	0.00660027
36	0.0057707	0.00897757
37	0.00571269	0.00646299
38	0.00569791	0.00645615
39	0.00565942	0.00704716
40	0.00569133	0.00684821
41	0.0056668	0.00698904
42	0.00564707	0.00629798
43	0.00559016	0.00632388
44	0.00555173	0.00626976
45	0.00553175	0.00701814
46	0.0055534	0.00658324
47	0.00549845	0.0061719
48	0.00553909	0.00628397
49	0.00554123	0.00649203
50	0.00544159	0.00662407
51	0.0055066	0.00702258
52	0.00547079	0.00674361
53	0.00549385	0.00675057
54	0.00540193	0.00665339
55	0.00545881	0.00622042
56	0.00539779	0.00680697
57	0.00540246	0.00625475
58	0.00541623	0.0063226
59	0.00541871	0.0073957
60	0.00541056	0.00713854
61	0.00534075	0.00641785
62	0.00539432	0.00619715
63	0.00534782	0.00670185
64	0.00533719	0.00648176
65	0.00498145	0.00667452
66	0.00495124	0.00638754
67	0.00495412	0.00650302
68	0.00496323	0.00634935
69	0.00489233	0.00632397
70	0.00492233	0.00645375
71	0.00487894	0.00637361
72	0.00488734	0.00702874
73	0.0048783	0.0064611
74	0.00487982	0.00628347
75	0.00485488	0.00660004
76	0.00486403	0.00658886
77	0.00484434	0.00678058
78	0.0048442	0.00658113
79	0.00484402	0.00650727
80	0.00483769	0.00651687
81	0.00484493	0.00645223
82	0.004773	0.006496
83	0.00482327	0.00635691
84	0.0048167	0.00634035
85	0.00482168	0.00726712
86	0.00476474	0.006399
87	0.00478874	0.0064549
88	0.00479383	0.00781336
89	0.00478644	0.00662611
90	0.00476295	0.00639527
91	0.00476956	0.00669952
92	0.00474394	0.00694619
93	0.00475007	0.00671318
94	0.00474183	0.00656096
95	0.00472923	0.00638042
96	0.00475854	0.00641647
97	0.00473634	0.00654351
98	0.00473311	0.00638313
99	0.00472718	0.00757045
100	0.0047416	0.00658659
101	0.00467411	0.00645237
102	0.00470094	0.00642366
103	0.00470538	0.006733
104	0.00472019	0.00638948
105	0.00472665	0.0065061
106	0.0046958	0.00648232
107	0.00468971	0.00643735
108	0.00471315	0.00652009
109	0.00466977	0.00643981
110	0.00465981	0.00647971
111	0.00465395	0.00658176
112	0.00468994	0.00641325
113	0.00465381	0.00652343
114	0.00464068	0.00707348
115	0.00464784	0.00654082
116	0.00465704	0.00670743
117	0.00464527	0.00650808
118	0.00465616	0.00667984
119	0.00444275	0.00642534
120	0.00445613	0.0064102
121	0.0044126	0.00651466
122	0.00442238	0.00641586
123	0.00440659	0.00652352
124	0.00443096	0.0064394
125	0.00441477	0.00664516
126	0.00439099	0.0070195
127	0.00442266	0.00649457
128	0.00438078	0.00650758
129	0.00439427	0.00645615
130	0.00441911	0.00645592
131	0.00439214	0.00676342
132	0.00438661	0.00662565
133	0.0043848	0.00663109
134	0.00437195	0.00692188
135	0.00437498	0.00648578
136	0.00439154	0.00648335
137	0.00435563	0.00661514
138	0.00436823	0.00643254
139	0.0043663	0.00685432
140	0.00436801	0.00649683
141	0.00437309	0.00672385
142	0.00435254	0.00650024
143	0.0043759	0.00660479
144	0.00435684	0.00663295
145	0.00434141	0.00655887
146	0.00435117	0.00659862
147	0.00434717	0.00649038
148	0.004346	0.00653503
149	0.0043339	0.00711082
150	0.0043567	0.00671377
151	0.0043307	0.00672416
152	0.00434987	0.00659196
153	0.00433612	0.00660743
154	0.00433756	0.00725174
155	0.00434224	0.00670332
156	0.00431907	0.00690912
157	0.00434373	0.0065177
158	0.00431696	0.00658005
159	0.00432866	0.00674553
160	0.00433053	0.00661409
161	0.00434022	0.00686249
162	0.00431838	0.0064891
163	0.00432094	0.00655074
164	0.0043117	0.00668963
165	0.00430422	0.00681344
166	0.00431815	0.0069527
167	0.00431392	0.00727797
168	0.00430551	0.00667434
169	0.00431425	0.00668716
170	0.0043078	0.00665428
171	0.00430186	0.0068202
172	0.00430023	0.00656721
173	0.00418969	0.0069476
174	0.00418739	0.00653189
175	0.00418144	0.00675811
176	0.00419134	0.00654158
177	0.00418187	0.00650955
178	0.00417811	0.0068656
179	0.00417731	0.00655049
180	0.00417899	0.0068274
181	0.00415683	0.00654478
182	0.00417413	0.00658828
183	0.00416453	0.00664117
184	0.00417435	0.0065597
185	0.00416457	0.00655574
186	0.00416651	0.00654562
187	0.00416181	0.0066891
188	0.0041619	0.00664446
189	0.00415111	0.00666624
190	0.004142	0.00669215
191	0.00411384	0.00664469
192	0.00411534	0.00658826
193	0.00411016	0.00670961
194	0.00410141	0.00679023
195	0.004101	0.00658758
196	0.00410573	0.00672451
197	0.00409316	0.00661574
198	0.00410331	0.0065606
199	0.00409709	0.00663033
200	0.00409873	0.0066952
201	0.00409223	0.00657397
202	0.0040863	0.00656055
203	0.00409793	0.00654251
204	0.00410038	0.00657907
205	0.00408916	0.00661475
206	0.00408534	0.00654681
207	0.0040863	0.00666989
208	0.00408416	0.00667014
209	0.00409539	0.00656103
210	0.00407944	0.00656263
211	0.00407756	0.00655419
212	0.00408084	0.00667883
213	0.00407097	0.00662825
214	0.0040822	0.00658401
215	0.00407101	0.00654475
216	0.00407357	0.00657374
217	0.00409208	0.00659836
218	0.00407317	0.00658061
219	0.00408402	0.00682215
220	0.00407273	0.00674659
221	0.00407617	0.00657945
222	0.00406838	0.00674885
223	0.00406247	0.00656786
224	0.00407107	0.00658445

## Sheet: Panel_bottom
Exact_M	Predicted_M_mean	Predicted_M_stddev
0.177233	0.178647	0.0068551
0.186567	0.18678	0.00696595
0.1879	0.191222	0.00597965
0.1959	0.198432	0.00656725
0.197233	0.196824	0.00610785
0.198567	0.202956	0.00565276
0.205233	0.211349	0.00574962
0.206567	0.205739	0.00615265
0.2079	0.208643	0.00592254
0.209233	0.212308	0.00544369
0.214567	0.225352	0.00576015
0.2159	0.217403	0.00600788
0.217233	0.21558	0.00561923
0.218567	0.218998	0.00504602
0.2199	0.218395	0.00573408
0.2239	0.240259	0.00501355
0.225233	0.229673	0.00548302
0.226567	0.224947	0.00575122
0.2279	0.226891	0.00526293
0.229233	0.227374	0.00509321
0.230567	0.221929	0.00627512
0.234567	0.244159	0.00505838
0.2359	0.236718	0.00563322
0.237233	0.234418	0.00495969
0.238567	0.237128	0.00531844
0.2399	0.232602	0.00635644
0.245233	0.248494	0.0054537
0.246567	0.244071	0.0055086
0.2479	0.244859	0.00544655
0.249233	0.243263	0.00571253
0.2559	0.254891	0.00561121
0.257233	0.253602	0.00570417
0.258567	0.253962	0.00541022
0.266567	0.262311	0.0057412
0.2679	0.262852	0.00572393
0.277233	0.271748	0.00603677
