# Supplementary material for: Continuous estimation of power system inertia using convolutional neural networks
Source: Nat Commun. 2023 Jul 24;14:4440. doi: 10.1038/s41467-023-40192-2 (PMC10366096; doi:10.1038/s41467-023-40192-2)
Supplement: Supplementary file 3 — Source Data [file 41467_2023_40192_MOESM3_ESM.zip › Source_data/figure_S2.xlsx]

## Sheet: Panel_a1
Edges_M=0.1789	Distr_M=0.1789
-5.67365	7.37532e-07
-5.44767	1.47506e-06
-5.22169	4.42518e-06
-4.99571	1.95446e-05
-4.76973	3.90892e-05
-4.54376	8.48162e-05
-4.31778	0.000166682
-4.0918	0.000372454
-3.86582	0.000717618
-3.63984	0.00139504
-3.41386	0.00275505
-3.18788	0.00511884
-2.9619	0.00913285
-2.73592	0.015341
-2.50995	0.0250082
-2.28397	0.0394129
-2.05799	0.0589653
-1.83201	0.0857513
-1.60603	0.118531
-1.38005	0.157733
-1.15407	0.200924
-0.928093	0.246648
-0.702114	0.288904
-0.476135	0.327205
-0.250156	0.35418
-0.0241772	0.368289
0.201802	0.363847
0.427781	0.34295
0.65376	0.311149
0.879739	0.269704
1.10572	0.224366
1.3317	0.178301
1.55768	0.136672
1.78365	0.100275
2.00963	0.0704601
2.23561	0.0470844
2.46159	0.0305818
2.68757	0.0187646
2.91355	0.0112772
3.13953	0.00622366
3.36551	0.0033672
3.59149	0.00174758
3.81746	0.000913802
4.04344	0.000440675
4.26942	0.000204296
4.4954	9.7723e-05
4.72138	3.87204e-05
4.94736	1.62257e-05
5.17334	6.26902e-06
5.39932	1.47506e-06

## Sheet: Panel_a2
Frequency_M=0.1789	Power_M=0.1789
0	-8.28025
0.0166667	-6.40568
0.0333333	-7.28868
0.05	-9.91424
0.0666667	-13.279
0.0833333	-14.8681
0.1	-14.8221
0.116667	-15.1356
0.133333	-15.7065
0.15	-16.5377
0.166667	-17.4925
0.183333	-18.2673
0.2	-18.9423
0.216667	-19.8147
0.233333	-20.3843
0.25	-21.1012
0.266667	-21.7198
0.283333	-22.1725
0.3	-22.7126
0.316667	-23.2049
0.333333	-23.6889
0.35	-24.0545
0.366667	-24.4281
0.383333	-24.5874
0.4	-24.9926
0.416667	-24.9822
0.433333	-25.051
0.45	-24.8398
0.466667	-24.5373
0.483333	-23.9705
0.5	-23.0758
0.516667	-21.8857
0.533333	-20.2011
0.55	-18.331
0.566667	-15.9082
0.583333	-13.0943
0.6	-10.5967
0.616667	-9.70952
0.633333	-10.889
0.65	-12.9032
0.666667	-14.5634
0.683333	-15.8499
0.7	-16.8365
0.716667	-17.4534
0.733333	-17.8326
0.75	-18.1394
0.766667	-18.2437
0.783333	-18.0879
0.8	-17.7292
0.816667	-17.185
0.833333	-16.3777
0.85	-15.4182
0.866667	-14.7317
0.883333	-14.584
0.9	-15.0387
0.916667	-15.7414
0.933333	-16.6571
0.95	-17.9863
0.966667	-19.385
0.983333	-20.7046
1	-21.9297
1.01667	-24.2854
1.03333	-27.3693
1.05	-28.4679
1.06667	-29.0658
1.08333	-29.558
1.1	-29.7728
1.11667	-30.238
1.13333	-30.4742
1.15	-30.7533
1.16667	-30.9739
1.18333	-31.2518
1.2	-31.3639
1.21667	-31.6648
1.23333	-31.9574
1.25	-32.1226
1.26667	-32.2579
1.28333	-32.5244
1.3	-32.5603
1.31667	-32.702
1.33333	-32.7543
1.35	-32.9929
1.36667	-33.1922
1.38333	-33.2524
1.4	-33.2921
1.41667	-33.6318
1.43333	-33.6873
1.45	-33.799
1.46667	-33.9158
1.48333	-34.2551
1.5	-34.1192
1.51667	-34.2625
1.53333	-34.3241
1.55	-34.4814
1.56667	-34.7001
1.58333	-34.7696
1.6	-34.7993
1.61667	-35.0963
1.63333	-35.1326
1.65	-35.128
1.66667	-35.2185
1.68333	-35.2813
1.7	-35.4831
1.71667	-35.5992
1.73333	-35.6699
1.75	-35.7327
1.76667	-35.9124
1.78333	-36.0382
1.8	-35.91
1.81667	-36.1335
1.83333	-36.2103
1.85	-36.3113
1.86667	-36.4796
1.88333	-36.5134
1.9	-36.5969
1.91667	-36.6674
1.93333	-36.768
1.95	-36.8432
1.96667	-36.9115
1.98333	-36.9319
2	-37.1288
2.01667	-37.177
2.03333	-37.1982
2.05	-37.252
2.06667	-37.4144
2.08333	-37.5119
2.1	-37.5721
2.11667	-37.5703
2.13333	-37.7201
2.15	-37.8289
2.16667	-37.856
2.18333	-37.9526
2.2	-38.0229
2.21667	-38.0189
2.23333	-38.1473
2.25	-38.2942
2.26667	-38.3087
2.28333	-38.2488
2.3	-38.4372
2.31667	-38.382
2.33333	-38.4809
2.35	-38.5424
2.36667	-38.5646
2.38333	-38.7514
2.4	-38.7467
2.41667	-38.8323
2.43333	-38.9419
2.45	-39.0219
2.46667	-39.1651
2.48333	-39.1346
2.5	-39.1968
2.51667	-39.2061
2.53333	-39.3508
2.55	-39.4769
2.56667	-39.443
2.58333	-39.5041
2.6	-39.5135
2.61667	-39.5709
2.63333	-39.5797
2.65	-39.7461
2.66667	-39.7185
2.68333	-39.9143
2.7	-39.8924
2.71667	-39.8389
2.73333	-39.9331
2.75	-39.9703
2.76667	-40.163
2.78333	-40.0643
2.8	-40.1712
2.81667	-40.1705
2.83333	-40.253
2.85	-40.3904
2.86667	-40.4774
2.88333	-40.53
2.9	-40.5542
2.91667	-40.5751
2.93333	-40.5854
2.95	-40.6522
2.96667	-40.8118
2.98333	-40.7927
3	-40.777
3.01667	-40.6685
3.03333	-40.928
3.05	-40.9125
3.06667	-41.0464
3.08333	-41.013
3.1	-41.0546
3.11667	-41.0539
3.13333	-41.0991
3.15	-41.2219
3.16667	-41.2963
3.18333	-41.2705
3.2	-41.3113
3.21667	-41.3569
3.23333	-41.5324
3.25	-41.4692
3.26667	-41.4402
3.28333	-41.5947
3.3	-41.5657
3.31667	-41.6832
3.33333	-41.6438
3.35	-41.8012
3.36667	-41.7391
3.38333	-41.7292
3.4	-41.8067
3.41667	-41.7834
3.43333	-41.8889
3.45	-42.0199
3.46667	-41.918
3.48333	-41.9819
3.5	-41.9554
3.51667	-41.8796
3.53333	-41.9562
3.55	-41.951
3.56667	-42.0834
3.58333	-41.9581
3.6	-41.9719
3.61667	-42.0697
3.63333	-42.0266
3.65	-42.0971
3.66667	-41.919
3.68333	-41.9536
3.7	-42.0207
3.71667	-42.0218
3.73333	-41.9344
3.75	-41.8852
3.76667	-41.906
3.78333	-41.7203
3.8	-41.6118
3.81667	-41.572
3.83333	-41.3311
3.85	-41.1889
3.86667	-40.9586
3.88333	-40.7605
3.9	-40.5815
3.91667	-40.2194
3.93333	-39.9428
3.95	-39.5154
3.96667	-39.2744
3.98333	-38.9476
4	-38.8308
4.01667	-38.6479
4.03333	-38.8671
4.05	-38.9748
4.06667	-39.1731
4.08333	-39.632
4.1	-39.9102
4.11667	-40.1654
4.13333	-40.6841
4.15	-40.8976
4.16667	-41.2356
4.18333	-41.3684
4.2	-41.6453
4.21667	-41.8111
4.23333	-41.9717
4.25	-42.1674
4.26667	-42.4239
4.28333	-42.3844
4.3	-42.6129
4.31667	-42.6656
4.33333	-42.7281
4.35	-42.7322
4.36667	-42.8767
4.38333	-43.0272
4.4	-43.1311
4.41667	-43.045
4.43333	-43.1725
4.45	-43.1644
4.46667	-43.3013
4.48333	-43.1223
4.5	-43.2813
4.51667	-43.3347
4.53333	-43.331
4.55	-43.3082
4.56667	-43.4385
4.58333	-43.3482
4.6	-43.3606
4.61667	-43.3084
4.63333	-43.3866
4.65	-43.4808
4.66667	-43.4349
4.68333	-43.4207
4.7	-43.4469
4.71667	-43.2552
4.73333	-43.3858
4.75	-43.3958
4.76667	-43.3035
4.78333	-43.3313
4.8	-43.2289
4.81667	-43.3356
4.83333	-43.3118
4.85	-43.2386
4.86667	-43.1633
4.88333	-43.1835
4.9	-43.2685
4.91667	-43.127
4.93333	-43.1233
4.95	-43.1465
4.96667	-43.1832
4.98333	-42.9822
5	-42.986
5.01667	-42.9019
5.03333	-42.9086
5.05	-42.7692
5.06667	-42.8397
5.08333	-42.8929
5.1	-42.6201
5.11667	-42.65
5.13333	-42.7125
5.15	-42.629
5.16667	-42.4426
5.18333	-42.4124
5.2	-42.3842
5.21667	-42.2041
5.23333	-42.2236
5.25	-42.0335
5.26667	-41.9438
5.28333	-41.9181
5.3	-41.6668
5.31667	-41.7748
5.33333	-41.5956
5.35	-41.444
5.36667	-41.4538
5.38333	-41.3011
5.4	-41.1021
5.41667	-41.0862
5.43333	-40.8796
5.45	-40.7922
5.46667	-40.6136
5.48333	-40.426
5.5	-40.3575
5.51667	-40.1097
5.53333	-40.0738
5.55	-39.8692
5.56667	-39.9007
5.58333	-39.6483
5.6	-39.5439
5.61667	-39.2234
5.63333	-39.2449
5.65	-39.0245
5.66667	-38.8595
5.68333	-38.7315
5.7	-38.5958
5.71667	-38.3955
5.73333	-38.2078
5.75	-37.9801
5.76667	-37.7976
5.78333	-37.7078
5.8	-37.4435
5.81667	-37.302
5.83333	-37.2255
5.85	-36.9623
5.86667	-37.0237
5.88333	-36.6025
5.9	-36.5664
5.91667	-36.649
5.93333	-36.4339
5.95	-36.2994
5.96667	-36.2518
5.98333	-36.3144
6	-36.1983
6.01667	-36.159
6.03333	-36.217
6.05	-36.1917
6.06667	-36.1698
6.08333	-36.2588
6.1	-36.2274
6.11667	-36.3971
6.13333	-36.4246
6.15	-36.5896
6.16667	-36.6057
6.18333	-36.7002
6.2	-36.7917
6.21667	-37.001
6.23333	-37.154
6.25	-37.2343
6.26667	-37.3526
6.28333	-37.53
6.3	-37.6227
6.31667	-37.8911
6.33333	-38.0325
6.35	-38.0372
6.36667	-38.1977
6.38333	-38.4443
6.4	-38.6156
6.41667	-38.739
6.43333	-38.9845
6.45	-39.1649
6.46667	-39.2357
6.48333	-39.43
6.5	-39.5144
6.51667	-39.7189
6.53333	-39.8961
6.55	-40.0886
6.56667	-40.0784
6.58333	-40.1603
6.6	-40.4603
6.61667	-40.6041
6.63333	-40.6671
6.65	-40.8389
6.66667	-40.9125
6.68333	-41.0708
6.7	-41.279
6.71667	-41.2844
6.73333	-41.3735
6.75	-41.5217
6.76667	-41.7209
6.78333	-41.7722
6.8	-41.7724
6.81667	-42.0053
6.83333	-42.0996
6.85	-42.2288
6.86667	-42.2576
6.88333	-42.4084
6.9	-42.5367
6.91667	-42.5629
6.93333	-42.7262
6.95	-42.7639
6.96667	-42.8568
6.98333	-42.9823
7	-43.0766
7.01667	-43.2426
7.03333	-43.3396
7.05	-43.2071
7.06667	-43.3834
7.08333	-43.4941
7.1	-43.4665
7.11667	-43.6516
7.13333	-43.6934
7.15	-43.7888
7.16667	-43.7981
7.18333	-43.9879
7.2	-43.8686
7.21667	-44.0601
7.23333	-44.1777
7.25	-44.1906
7.26667	-44.2108
7.28333	-44.3056
7.3	-44.4007
7.31667	-44.5395
7.33333	-44.5824
7.35	-44.4613
7.36667	-44.5774
7.38333	-44.7414
7.4	-44.8375
7.41667	-44.8867
7.43333	-45.0022
7.45	-45.02
7.46667	-45.1281
7.48333	-44.9966
7.5	-45.2233
7.51667	-45.1323
7.53333	-45.1984
7.55	-45.3342
7.56667	-45.2181
7.58333	-45.361
7.6	-45.591
7.61667	-45.4835
7.63333	-45.4105
7.65	-45.5419
7.66667	-45.7482
7.68333	-45.6243
7.7	-45.8598
7.71667	-45.7442
7.73333	-45.6488
7.75	-45.8623
7.76667	-45.9789
7.78333	-45.933
7.8	-45.8872
7.81667	-46.0872
7.83333	-46.0867
7.85	-46.2646
7.86667	-46.1026
7.88333	-46.2089
7.9	-46.2423
7.91667	-46.2976
7.93333	-46.2985
7.95	-46.3618
7.96667	-46.4006
7.98333	-46.5777
8	-46.4617
8.01667	-46.6275
8.03333	-46.6466
8.05	-46.4171
8.06667	-46.5014
8.08333	-46.7232
8.1	-46.6303
8.11667	-46.699
8.13333	-46.8176
8.15	-46.7392
8.16667	-46.9431
8.18333	-46.9836
8.2	-46.9275
8.21667	-46.8263
8.23333	-46.9455
8.25	-47.051
8.26667	-47.0153
8.28333	-47.1443
8.3	-47.1693
8.31667	-46.9948
8.33333	-47.121
8.35	-47.2653
8.36667	-47.3385
8.38333	-47.2069
8.4	-47.2773
8.41667	-47.2491
8.43333	-47.4235
8.45	-47.3882
8.46667	-47.3838
8.48333	-47.4495
8.5	-47.5145
8.51667	-47.6195
8.53333	-47.4174
8.55	-47.483
8.56667	-47.5185
8.58333	-47.7094
8.6	-47.5742
8.61667	-47.6162
8.63333	-47.6367
8.65	-47.7101
8.66667	-47.7308
8.68333	-47.8554
8.7	-47.7441
8.71667	-47.8235
8.73333	-47.8599
8.75	-47.7952
8.76667	-47.8174
8.78333	-47.9387
8.8	-47.9987
8.81667	-48.0846
8.83333	-48.005
8.85	-48.0929
8.86667	-48.0148
8.88333	-48.1238
8.9	-48.065
8.91667	-48.0807
8.93333	-48.1217
8.95	-48.2058
8.96667	-48.1658
8.98333	-48.0676
9	-48.3293
9.01667	-48.2643
9.03333	-48.2904
9.05	-48.304
9.06667	-48.3336
9.08333	-48.2786
9.1	-48.2885
9.11667	-48.3297
9.13333	-48.3916
9.15	-48.4508
9.16667	-48.4396
9.18333	-48.4733
9.2	-48.4288
9.21667	-48.4527
9.23333	-48.6027
9.25	-48.5614
9.26667	-48.5158
9.28333	-48.6832
9.3	-48.4891
9.31667	-48.5721
9.33333	-48.638
9.35	-48.7701
9.36667	-48.6451
9.38333	-48.7572
9.4	-48.7088
9.41667	-48.74
9.43333	-48.7616
9.45	-48.9077
9.46667	-48.6652
9.48333	-48.7489
9.5	-48.7514
9.51667	-48.8373
9.53333	-49.0028
9.55	-48.9615
9.56667	-48.8417
9.58333	-49.066
9.6	-48.8583
9.61667	-48.939
9.63333	-49.0722
9.65	-48.9905
9.66667	-49.1133
9.68333	-49.1461
9.7	-48.9967
9.71667	-49.0665
9.73333	-49.2588
9.75	-49.1722
9.76667	-49.2545
9.78333	-49.1584
9.8	-49.1454
9.81667	-49.0956
9.83333	-49.2257
9.85	-49.2644
9.86667	-49.2636
9.88333	-49.3186
9.9	-49.2212
9.91667	-49.3278
9.93333	-49.3227
9.95	-49.3762
9.96667	-49.3083
9.98333	-49.3147
10	-49.3203
10.0167	-49.2434
10.0333	-49.337
10.05	-49.4486
10.0667	-49.5088
10.0833	-49.4401
10.1	-49.4755
10.1167	-49.4302
10.1333	-49.4878
10.15	-49.5542
10.1667	-49.561
10.1833	-49.5835
10.2	-49.5611
10.2167	-49.5905
10.2333	-49.5821
10.25	-49.6156
10.2667	-49.6584
10.2833	-49.5744
10.3	-49.688
10.3167	-49.7138
10.3333	-49.7092
10.35	-49.8074
10.3667	-49.6707
10.3833	-49.6954
10.4	-49.7603
10.4167	-49.8577
10.4333	-49.6948
10.45	-49.8204
10.4667	-49.845
10.4833	-49.7492
10.5	-49.9023
10.5167	-49.7987
10.5333	-49.8836
10.55	-49.9258
10.5667	-49.9033
10.5833	-49.834
10.6	-49.9085
10.6167	-49.8476
10.6333	-49.9728
10.65	-49.9753
10.6667	-49.8493
10.6833	-49.8911
10.7	-50.0437
10.7167	-50.0377
10.7333	-50.0205
10.75	-50.009
10.7667	-50.0948
10.7833	-50.1102
10.8	-49.9781
10.8167	-50.1741
10.8333	-50.2472
10.85	-50.1688
10.8667	-50.033
10.8833	-50.2239
10.9	-50.1742
10.9167	-50.0237
10.9333	-50.1419
10.95	-50.177
10.9667	-50.1836
10.9833	-50.1072
11	-50.0853
11.0167	-50.1989
11.0333	-50.1763
11.05	-50.1868
11.0667	-50.0387
11.0833	-50.1669
11.1	-50.2109
11.1167	-49.9916
11.1333	-49.9054
11.15	-49.7339
11.1667	-49.7257
11.1833	-49.5273
11.2	-49.4119
11.2167	-49.3499
11.2333	-49.6287
11.25	-49.7278
11.2667	-49.9164
11.2833	-50.112
11.3	-50.2582
11.3167	-50.318
11.3333	-50.4312
11.35	-50.4192
11.3667	-50.422
11.3833	-50.4948
11.4	-50.2954
11.4167	-50.557
11.4333	-50.5625
11.45	-50.5143
11.4667	-50.4794
11.4833	-50.5037
11.5	-50.6853
11.5167	-50.542
11.5333	-50.6478
11.55	-50.6054
11.5667	-50.7992
11.5833	-50.6459
11.6	-50.5868
11.6167	-50.7083
11.6333	-50.6324
11.65	-50.7397
11.6667	-50.7792
11.6833	-50.7045
11.7	-50.7464
11.7167	-50.6991
11.7333	-50.7381
11.75	-50.6549
11.7667	-50.8054
11.7833	-50.726
11.8	-50.7249
11.8167	-50.7801
11.8333	-50.8654
11.85	-50.8689
11.8667	-50.847
11.8833	-50.9062
11.9	-50.9489
11.9167	-50.8308
11.9333	-50.9512
11.95	-50.9586
11.9667	-50.8855
11.9833	-50.851
12	-50.9337
12.0167	-50.908
12.0333	-51.0115
12.05	-51.0855
12.0667	-50.9881
12.0833	-50.914
12.1	-50.9886
12.1167	-51.0402
12.1333	-50.9822
12.15	-51.1085
12.1667	-51.1573
12.1833	-50.9652
12.2	-51.0306
12.2167	-51.0363
12.2333	-51.115
12.25	-51.055
12.2667	-51.0988
12.2833	-51.0681
12.3	-51.098
12.3167	-51.0763
12.3333	-51.2106
12.35	-51.2253
12.3667	-51.1492
12.3833	-51.1446
12.4	-51.1299
12.4167	-51.1024
12.4333	-51.1847
12.45	-51.1929
12.4667	-51.2992
12.4833	-51.3125
12.5	-51.2732
12.5167	-51.3091
12.5333	-51.3046
12.55	-51.2167
12.5667	-51.3202
12.5833	-51.2745
12.6	-51.3059
12.6167	-51.4061
12.6333	-51.4388
12.65	-51.2908
12.6667	-51.3435
12.6833	-51.3992
12.7	-51.3433
12.7167	-51.4193
12.7333	-51.3876
12.75	-51.3374
12.7667	-51.4353
12.7833	-51.3945
12.8	-51.3559
12.8167	-51.5242
12.8333	-51.4707
12.85	-51.4366
12.8667	-51.5197
12.8833	-51.4527
12.9	-51.5021
12.9167	-51.4816
12.9333	-51.4178
12.95	-51.5385
12.9667	-51.5327
12.9833	-51.5146
13	-51.4892
13.0167	-51.6197
13.0333	-51.6842
13.05	-51.5009
13.0667	-51.4713
13.0833	-51.5883
13.1	-51.5848
13.1167	-51.7338
13.1333	-51.5647
13.15	-51.6879
13.1667	-51.5557
13.1833	-51.6257
13.2	-51.6339
13.2167	-51.5913
13.2333	-51.6644
13.25	-51.6418
13.2667	-51.7246
13.2833	-51.7325
13.3	-51.7729
13.3167	-51.6154
13.3333	-51.7149
13.35	-51.5482
13.3667	-51.6617
13.3833	-51.5905
13.4	-51.6852
13.4167	-51.8253
13.4333	-51.6678
13.45	-51.7944
13.4667	-51.7352
13.4833	-51.7216
13.5	-51.742
13.5167	-51.7073
13.5333	-51.733
13.55	-51.6945
13.5667	-51.7624
13.5833	-51.8589
13.6	-51.8006
13.6167	-51.858
13.6333	-51.8469
13.65	-51.8946
13.6667	-51.8255
13.6833	-51.8168
13.7	-51.8181
13.7167	-51.8443
13.7333	-51.8851
13.75	-51.8435
13.7667	-51.8741
13.7833	-51.9121
13.8	-51.8563
13.8167	-51.8096
13.8333	-51.8086
13.85	-51.8902
13.8667	-51.9894
13.8833	-51.8942
13.9	-51.9067
13.9167	-51.9141
13.9333	-51.9929
13.95	-51.9006
13.9667	-51.9763
13.9833	-52.0324
14	-51.8646
14.0167	-52.0434
14.0333	-52.1944
14.05	-52.0818
14.0667	-51.9722
14.0833	-51.9357
14.1	-51.9764
14.1167	-52.0158
14.1333	-52.0076
14.15	-51.9911
14.1667	-52.0512
14.1833	-52.1152
14.2	-51.9923
14.2167	-52.1226
14.2333	-52.0424
14.25	-52.0403
14.2667	-52.0863
14.2833	-51.9668
14.3	-51.9834
14.3167	-52.1136
14.3333	-52.2377
14.35	-52.1621
14.3667	-52.0668
14.3833	-52.1675
14.4	-52.1396
14.4167	-52.0902
14.4333	-52.0533
14.45	-52.1504
14.4667	-52.1807
14.4833	-52.135
14.5	-52.1196
14.5167	-52.1741
14.5333	-52.126
14.55	-52.1981
14.5667	-52.153
14.5833	-52.187
14.6	-52.3062
14.6167	-52.2052
14.6333	-52.2108
14.65	-52.2014
14.6667	-52.245
14.6833	-52.0599
14.7	-52.3405
14.7167	-52.2391
14.7333	-52.1577
14.75	-52.2317
14.7667	-52.2796
14.7833	-52.1809
14.8	-52.2141
14.8167	-52.3022
14.8333	-52.2761
14.85	-52.2582
14.8667	-52.2097
14.8833	-52.2464
14.9	-52.218
14.9167	-52.2944
14.9333	-52.2643
14.95	-52.403
14.9667	-52.2763
14.9833	-52.3422
15	-52.3674
15.0167	-52.3576
15.0333	-52.4399
15.05	-52.2778
15.0667	-52.4263
15.0833	-52.4517
15.1	-52.5875
15.1167	-52.4384
15.1333	-52.3618
15.15	-52.4853
15.1667	-52.4156
15.1833	-52.3041
15.2	-52.4226
15.2167	-52.4743
15.2333	-52.3756
15.25	-52.469
15.2667	-52.4579
15.2833	-52.4265
15.3	-52.4181
15.3167	-52.4114
15.3333	-52.4877
15.35	-52.3752
15.3667	-52.4493
15.3833	-52.2761
15.4	-52.4887
15.4167	-52.4249
15.4333	-52.5064
15.45	-52.3281
15.4667	-52.5211
15.4833	-52.4527
15.5	-52.4616
15.5167	-52.5466
15.5333	-52.4873
15.55	-52.5766
15.5667	-52.5701
15.5833	-52.4993
15.6	-52.4315
15.6167	-52.493
15.6333	-52.6437
15.65	-52.6374
15.6667	-52.402
15.6833	-52.5793
15.7	-52.4478
15.7167	-52.5372
15.7333	-52.5294
15.75	-52.5356
15.7667	-52.4844
15.7833	-52.5176
15.8	-52.5604
15.8167	-52.5581
15.8333	-52.5996
15.85	-52.6328
15.8667	-52.5365
15.8833	-52.6061
15.9	-52.5509
15.9167	-52.5982
15.9333	-52.6644
15.95	-52.543
15.9667	-52.601
15.9833	-52.5507
16	-52.553
16.0167	-52.6571
16.0333	-52.5457
16.05	-52.6049
16.0667	-52.6686
16.0833	-52.736
16.1	-52.5813
16.1167	-52.5803
16.1333	-52.6486
16.15	-52.7183
16.1667	-52.6819
16.1833	-52.6276
16.2	-52.762
16.2167	-52.7194
16.2333	-52.607
16.25	-52.6241
16.2667	-52.7802
16.2833	-52.7673
16.3	-52.7075
16.3167	-52.7172
16.3333	-52.6373
16.35	-52.8728
16.3667	-52.7604
16.3833	-52.5915
16.4	-52.7555
16.4167	-52.7588
16.4333	-52.738
16.45	-52.6697
16.4667	-52.7649
16.4833	-52.8694
16.5	-52.6801
16.5167	-52.8746
16.5333	-52.8619
16.55	-52.7089
16.5667	-52.6892
16.5833	-52.8173
16.6	-52.6504
16.6167	-52.8188
16.6333	-52.7552
16.65	-52.7165
16.6667	-52.828
16.6833	-52.7607
16.7	-52.6885
16.7167	-52.8762
16.7333	-52.8934
16.75	-52.7904
16.7667	-52.7853
16.7833	-52.761
16.8	-52.8298
16.8167	-52.7627
16.8333	-52.8126
16.85	-52.7323
16.8667	-52.859
16.8833	-52.8063
16.9	-52.8519
16.9167	-52.8032
16.9333	-52.8672
16.95	-52.8637
16.9667	-52.7456
16.9833	-52.899
17	-52.759
17.0167	-52.9678
17.0333	-52.9768
17.05	-52.8418
17.0667	-52.903
17.0833	-52.8473
17.1	-52.8246
17.1167	-52.9452
17.1333	-52.9393
17.15	-52.8662
17.1667	-52.7754
17.1833	-52.812
17.2	-52.8643
17.2167	-52.8098
17.2333	-52.9295
17.25	-52.8459
17.2667	-52.8701
17.2833	-52.8394
17.3	-52.8449
17.3167	-52.8783
17.3333	-52.82
17.35	-52.886
17.3667	-52.8913
17.3833	-52.9004
17.4	-52.9796
17.4167	-52.8793
17.4333	-52.9925
17.45	-52.9598
17.4667	-52.9053
17.4833	-52.9184
17.5	-52.9842
17.5167	-52.7554
17.5333	-52.856
17.55	-52.9976
17.5667	-52.8958
17.5833	-52.8977
17.6	-52.9418
17.6167	-52.8594
17.6333	-53.0237
17.65	-53.0444
17.6667	-52.8653
17.6833	-53.0249
17.7	-52.8698
17.7167	-52.8883
17.7333	-52.9397
17.75	-52.8843
17.7667	-53.0902
17.7833	-52.9742
17.8	-52.9695
17.8167	-52.988
17.8333	-52.9989
17.85	-52.9305
17.8667	-53.0737
17.8833	-53.0741
17.9	-53.025
17.9167	-53.036
17.9333	-52.959
17.95	-53.0155
17.9667	-52.9304
17.9833	-52.9871
18	-52.9214
18.0167	-53.0279
18.0333	-53.0439
18.05	-53.0211
18.0667	-53.0028
18.0833	-52.9999
18.1	-53.1716
18.1167	-52.9065
18.1333	-53.001
18.15	-53.1403
18.1667	-52.9667
18.1833	-52.9915
18.2	-52.9098
18.2167	-53.0223
18.2333	-52.9822
18.25	-52.9503
18.2667	-52.9939
18.2833	-53.0869
18.3	-52.9889
18.3167	-52.8984
18.3333	-52.9097
18.35	-53.0711
18.3667	-53.1202
18.3833	-53.0052
18.4	-52.9188
18.4167	-52.9107
18.4333	-52.972
18.45	-53.0234
18.4667	-53.1334
18.4833	-53.057
18.5	-52.9359
18.5167	-52.9767
18.5333	-53.0794
18.55	-53.0291
18.5667	-53.1262
18.5833	-53.1025
18.6	-53.1471
18.6167	-53.1386
18.6333	-53.1182
18.65	-53.0576
18.6667	-53.1209
18.6833	-53.0002
18.7	-53.0646
18.7167	-52.9841
18.7333	-53.2471
18.75	-52.906
18.7667	-53.0175
18.7833	-53.1274
18.8	-53.0419
18.8167	-53.0188
18.8333	-53.1709
18.85	-53.0692
18.8667	-53.1439
18.8833	-53.042
18.9	-53.0661
18.9167	-53.1509
18.9333	-53.0355
18.95	-53.1051
18.9667	-53.1215
18.9833	-52.9847
19	-53.1754
19.0167	-53.0968
19.0333	-53.0287
19.05	-53.0855
19.0667	-53.0656
19.0833	-53.0975
19.1	-52.9518
19.1167	-53.1146
19.1333	-53.0599
19.15	-53.0665
19.1667	-53.0811
19.1833	-53.0935
19.2	-53.1884
19.2167	-53.0303
19.2333	-53.1449
19.25	-52.9689
19.2667	-53.1765
19.2833	-53.0988
19.3	-53.1792
19.3167	-53.1383
19.3333	-53.0422
19.35	-53.0959
19.3667	-53.0421
19.3833	-53.0274
19.4	-53.111
19.4167	-53.1623
19.4333	-53.0986
19.45	-53.1186
19.4667	-53.0828
19.4833	-53.0949
19.5	-53.0496
19.5167	-53.0673
19.5333	-53.0728
19.55	-53.0745
19.5667	-53.0543
19.5833	-52.9688
19.6	-53.2214
19.6167	-53.0056
19.6333	-53.0862
19.65	-53.0648
19.6667	-53.1555
19.6833	-53.1489
19.7	-53.066
19.7167	-53.1841
19.7333	-53.1683
19.75	-53.1406
19.7667	-53.037
19.7833	-53.0189
19.8	-53.1687
19.8167	-53.0668
19.8333	-53.0865
19.85	-53.0927
19.8667	-53.2608
19.8833	-53.1638
19.9	-53.0895
19.9167	-53.1562
19.9333	-53.1316
19.95	-52.9987
19.9667	-53.171
19.9833	-52.9978

## Sheet: Panel_a3
Exact	Pred
0.1789	0.178077
0.1789	0.177134
0.1789	0.17635
0.1789	0.176084
0.1789	0.176957
0.1789	0.177501
0.1789	0.176196
0.1789	0.177958
0.1789	0.175003
0.1789	0.175985
0.1789	0.179775
0.1789	0.175271
0.1789	0.177628
0.1789	0.174162
0.1789	0.175488
0.1789	0.177104
0.1789	0.176172
0.1789	0.176983
0.1789	0.175159
0.1789	0.176538
0.1789	0.17811
0.1789	0.175285
0.1789	0.17903
0.1789	0.178486
0.1789	0.175803
0.1789	0.177212
0.1789	0.177029
0.1789	0.176437
0.1789	0.177598
0.1789	0.177031
0.1789	0.174798
0.1789	0.176389
0.1789	0.177924
0.1789	0.176158
0.1789	0.173815
0.1789	0.176022
0.1789	0.176779
0.1789	0.178234
0.1789	0.17726
0.1789	0.174976
0.1789	0.177243
0.1789	0.177896
0.1789	0.176463
0.1789	0.177489
0.1789	0.177421
0.1789	0.177868
0.1789	0.176721
0.1789	0.175358
0.1789	0.176317
0.1789	0.179635
0.1789	0.178114
0.1789	0.178147
0.1789	0.176666
0.1789	0.178133
0.1789	0.177859
0.1789	0.178886
0.1789	0.175958
0.1789	0.174988
0.1789	0.176784
0.1789	0.177032
0.1789	0.176951
0.1789	0.176237
0.1789	0.176826
0.1789	0.175862
0.1789	0.178228
0.1789	0.175156
0.1789	0.176121
0.1789	0.177685
0.1789	0.17815
0.1789	0.175889
0.1789	0.17748
0.1789	0.177903
0.1789	0.174678
0.1789	0.176675
0.1789	0.177899
0.1789	0.177855
0.1789	0.17822
0.1789	0.176831
0.1789	0.177338
0.1789	0.177011
0.1789	0.179197
0.1789	0.178221
0.1789	0.178178
0.1789	0.17674
0.1789	0.176091
0.1789	0.175837
0.1789	0.173837
0.1789	0.177394
0.1789	0.177564
0.1789	0.177482
0.1789	0.176604
0.1789	0.176588
0.1789	0.176334
0.1789	0.178657
0.1789	0.176308
0.1789	0.177401
0.1789	0.177374
0.1789	0.188042
0.1789	0.177418
0.1789	0.17651
0.1789	0.175736
0.1789	0.177268
0.1789	0.175396
0.1789	0.176314
0.1789	0.176726
0.1789	0.176087
0.1789	0.175827
0.1789	0.176651
0.1789	0.176836
0.1789	0.173844
0.1789	0.177812
0.1789	0.177639
0.1789	0.176435
0.1789	0.175366
0.1789	0.177161
0.1789	0.174448
0.1789	0.177615
0.1789	0.177183
0.1789	0.175613
0.1789	0.177329
0.1789	0.176766
0.1789	0.177361
0.1789	0.177039
0.1789	0.176912
0.1789	0.176602
0.1789	0.179547
0.1789	0.177933
0.1789	0.177198
0.1789	0.176734
0.1789	0.17618
0.1789	0.177008
0.1789	0.177282
0.1789	0.176812
0.1789	0.176163
0.1789	0.17664
0.1789	0.176881
0.1789	0.176323
0.1789	0.177192
0.1789	0.176962
0.1789	0.177706
0.1789	0.175464
0.1789	0.175328
0.1789	0.175807
0.1789	0.176987
0.1789	0.176788
0.1789	0.17682
0.1789	0.178587
0.1789	0.177358
0.1789	0.177563
0.1789	0.176866
0.1789	0.177214
0.1789	0.17826
0.1789	0.17656
0.1789	0.175074
0.1789	0.177215
0.1789	0.174914
0.1789	0.174242
0.1789	0.180273
0.1789	0.177324
0.1789	0.1768
0.1789	0.177833
0.1789	0.177504
0.1789	0.174842
0.1789	0.177753
0.1789	0.176154
0.1789	0.176801
0.1789	0.17644
0.1789	0.174009
0.1789	0.177217
0.1789	0.176889
0.1789	0.176733
0.1789	0.175201
0.1789	0.174224
0.1789	0.177192
0.1789	0.176846
0.1789	0.177711
0.1789	0.175479
0.1789	0.175458
0.1789	0.17609
0.1789	0.179666
0.1789	0.176523
0.1789	0.178673
0.1789	0.175961
0.1789	0.175749
0.1789	0.176727
0.1789	0.178036
0.1789	0.177422
0.1789	0.175031
0.1789	0.175776
0.1789	0.176533
0.1789	0.179287
0.1789	0.176201
0.1789	0.177539
0.1789	0.177053
0.1789	0.175914
0.1789	0.176379
0.1789	0.17612
0.1789	0.177934
0.1789	0.1788
0.1789	0.176208
0.1789	0.176089
0.1789	0.177677
0.1789	0.176718
0.1789	0.17704
0.1789	0.175099
0.1789	0.177359
0.1789	0.177873
0.1789	0.178428
0.1789	0.178747
0.1789	0.176654
0.1789	0.177717
0.1789	0.177519
0.1789	0.17528
0.1789	0.178854
0.1789	0.176318
0.1789	0.178543
0.1789	0.175979
0.1789	0.176309
0.1789	0.177547
0.1789	0.179016
0.1789	0.175746
0.1789	0.175545
0.1789	0.178524
0.1789	0.176873
0.1789	0.176104
0.1789	0.177385
0.1789	0.17793
0.1789	0.176345
0.1789	0.178438
0.1789	0.177549
0.1789	0.175246
0.1789	0.176595
0.1789	0.175959
0.1789	0.179057
0.1789	0.176213
0.1789	0.177527
0.1789	0.178629
0.1789	0.176976
0.1789	0.176766
0.1789	0.175569
0.1789	0.175832
0.1789	0.176211
0.1789	0.175879
0.1789	0.176013
0.1789	0.178152
0.1789	0.175691
0.1789	0.175852
0.1789	0.176012
0.1789	0.176998
0.1789	0.176342
0.1789	0.174914
0.1789	0.176857
0.1789	0.176765
0.1789	0.178519
0.1789	0.174809
0.1789	0.176953
0.1789	0.176204
0.1789	0.178393
0.1789	0.177608
0.1789	0.177235
0.1789	0.179303
0.1789	0.175388
0.1789	0.177395
0.1789	0.1775
0.1789	0.177801
0.1789	0.176674
0.1789	0.177815
0.1789	0.176356
0.1789	0.178195
0.1789	0.176128
0.1789	0.175959
0.1789	0.178233
0.1789	0.175932
0.1789	0.177442
0.1789	0.175222
0.1789	0.175912
0.1789	0.176137
0.1789	0.176546
0.1789	0.178234
0.1789	0.177371
0.1789	0.178068
0.1789	0.175905
0.1789	0.1754
0.1789	0.17485
0.1789	0.178004
0.1789	0.176201
0.1789	0.175623
0.1789	0.177322
0.1789	0.174932
0.1789	0.176347
0.1789	0.175905
0.1789	0.175301
0.1789	0.177104
0.1789	0.174861
0.1789	0.178515
0.1789	0.177665
0.1789	0.175826
0.1789	0.177997
0.1789	0.175204
0.1789	0.176399
0.1789	0.175839
0.1789	0.179093
0.1789	0.175011
0.1789	0.177223
0.1789	0.177252
0.1789	0.177478
0.1789	0.177371
0.1789	0.175518
0.1789	0.177088
0.1789	0.177503
0.1789	0.176973
0.1789	0.178055
0.1789	0.175856
0.1789	0.177758
0.1789	0.178002
0.1789	0.17752
0.1789	0.176513
0.1789	0.177189
0.1789	0.175884
0.1789	0.174415
0.1789	0.176395
0.1789	0.176793
0.1789	0.177342
0.1789	0.176116
0.1789	0.177671
0.1789	0.176239
0.1789	0.176151
0.1789	0.178505
0.1789	0.176932
0.1789	0.176879
0.1789	0.177593
0.1789	0.177359
0.1789	0.176417
0.1789	0.178714
0.1789	0.175874
0.1789	0.175879
0.1789	0.175164
0.1789	0.175547
0.1789	0.178488
0.1789	0.177339
0.1789	0.178279
0.1789	0.176378
0.1789	0.176844
0.1789	0.177242
0.1789	0.175782
0.1789	0.176094
0.1789	0.177125
0.1789	0.176693
0.1789	0.176715
0.1789	0.17825
0.1789	0.176002
0.1789	0.177047
0.1789	0.175901
0.1789	0.176037
0.1789	0.176198
0.1789	0.175566
0.1789	0.179124
0.1789	0.175384
0.1789	0.177342
0.1789	0.176425
0.1789	0.178313
0.1789	0.179379
0.1789	0.174911
0.1789	0.179487
0.1789	0.175829
0.1789	0.176358
0.1789	0.176593
0.1789	0.177513
0.1789	0.176147
0.1789	0.176357
0.1789	0.174958
0.1789	0.178507
0.1789	0.175614
0.1789	0.17648
0.1789	0.177502
0.1789	0.176595
0.1789	0.177764
0.1789	0.178226
0.1789	0.176795
0.1789	0.174446
0.1789	0.17643
0.1789	0.177056
0.1789	0.176522
0.1789	0.174923
0.1789	0.175486
0.1789	0.175764
0.1789	0.17649
0.1789	0.177445
0.1789	0.175761
0.1789	0.177704
0.1789	0.177807
0.1789	0.178217
0.1789	0.177111
0.1789	0.178852
0.1789	0.176842
0.1789	0.178134
0.1789	0.177344
0.1789	0.175812
0.1789	0.174246
0.1789	0.176498
0.1789	0.179035
0.1789	0.176652
0.1789	0.177993
0.1789	0.173736
0.1789	0.177816
0.1789	0.177163
0.1789	0.176612
0.1789	0.178946
0.1789	0.175927
0.1789	0.1781
0.1789	0.175738
0.1789	0.176269
0.1789	0.177354
0.1789	0.179543
0.1789	0.176393
0.1789	0.17692
0.1789	0.17618
0.1789	0.176209
0.1789	0.176399
0.1789	0.177038
0.1789	0.176809
0.1789	0.174678
0.1789	0.17812
0.1789	0.174906
0.1789	0.175404
0.1789	0.176151
0.1789	0.178468
0.1789	0.176768
0.1789	0.177507
0.1789	0.176828
0.1789	0.175468
0.1789	0.17707
0.1789	0.17686
0.1789	0.174954
0.1789	0.17767
0.1789	0.175373
0.1789	0.176341
0.1789	0.174639
0.1789	0.177082
0.1789	0.174755
0.1789	0.176099
0.1789	0.177718
0.1789	0.179486
0.1789	0.177112
0.1789	0.177727
0.1789	0.176791
0.1789	0.178966
0.1789	0.175234
0.1789	0.176269
0.1789	0.175598
0.1789	0.176937
0.1789	0.178603
0.1789	0.177771
0.1789	0.176985
0.1789	0.176887
0.1789	0.178599
0.1789	0.176506
0.1789	0.178297
0.1789	0.175636
0.1789	0.176402
0.1789	0.17621
0.1789	0.175229
0.1789	0.179517
0.1789	0.17487
0.1789	0.178839
0.1789	0.178288
0.1789	0.179416
0.1789	0.174016
0.1789	0.176927
0.1789	0.179002
0.1789	0.17735
0.1789	0.175592
0.1789	0.177446
0.1789	0.178597
0.1789	0.177066
0.1789	0.175512
0.1789	0.178004
0.1789	0.177022
0.1789	0.179158
0.1789	0.180118
0.1789	0.176886
0.1789	0.176208
0.1789	0.176607
0.1789	0.17714
0.1789	0.179352
0.1789	0.178972
0.1789	0.176172
0.1789	0.178054
0.1789	0.176255
0.1789	0.178074
0.1789	0.178871
0.1789	0.176225
0.1789	0.176928
0.1789	0.175165
0.1789	0.177902
0.1789	0.175301
0.1789	0.176868
0.1789	0.176374
0.1789	0.175582
0.1789	0.17686
0.1789	0.178125
0.1789	0.174882
0.1789	0.178271
0.1789	0.176736
0.1789	0.17659
0.1789	0.178697
0.1789	0.176955
0.1789	0.176398
0.1789	0.177052
0.1789	0.176127
0.1789	0.177342
0.1789	0.174334
0.1789	0.176333
0.1789	0.178348
0.1789	0.178818
0.1789	0.178402
0.1789	0.178129
0.1789	0.175164
0.1789	0.180512
0.1789	0.175519
0.1789	0.177954
0.1789	0.176676
0.1789	0.178681
0.1789	0.175741
0.1789	0.175423
0.1789	0.17628
0.1789	0.175337
0.1789	0.177274
0.1789	0.177022
0.1789	0.177109
0.1789	0.179412
0.1789	0.177241
0.1789	0.175499
0.1789	0.175092
0.1789	0.174704
0.1789	0.177056
0.1789	0.176859
0.1789	0.175887
0.1789	0.175197
0.1789	0.176571
0.1789	0.176813
0.1789	0.177432
0.1789	0.192464
0.1789	0.176825
0.1789	0.175762
0.1789	0.175815
0.1789	0.176422
0.1789	0.177142
0.1789	0.176516
0.1789	0.176866
0.1789	0.177017
0.1789	0.178004
0.1789	0.175861
0.1789	0.177427
0.1789	0.177145
0.1789	0.175861
0.1789	0.174589
0.1789	0.175852
0.1789	0.177237
0.1789	0.179183
0.1789	0.175707
0.1789	0.176732
0.1789	0.174505
0.1789	0.174997
0.1789	0.176924
0.1789	0.176758
0.1789	0.177447
0.1789	0.178678
0.1789	0.178519
0.1789	0.174629
0.1789	0.177927
0.1789	0.177619
0.1789	0.175026
0.1789	0.176086
0.1789	0.177203
0.1789	0.17827
0.1789	0.17619
0.1789	0.17969
0.1789	0.176313
0.1789	0.175466
0.1789	0.177529
0.1789	0.178388
0.1789	0.176933
0.1789	0.176965
0.1789	0.178345
0.1789	0.177497
0.1789	0.175843
0.1789	0.176889
0.1789	0.177431
0.1789	0.176821
0.1789	0.17662
0.1789	0.176583
0.1789	0.180226
0.1789	0.177404
0.1789	0.178577
0.1789	0.17872
0.1789	0.177202
0.1789	0.177882
0.1789	0.17801
0.1789	0.175242
0.1789	0.175863
0.1789	0.175732
0.1789	0.17806
0.1789	0.1783
0.1789	0.175917
0.1789	0.176528
0.1789	0.176566
0.1789	0.177363
0.1789	0.197213
0.1789	0.178277
0.1789	0.176919
0.1789	0.17773
0.1789	0.177945
0.1789	0.17715
0.1789	0.174276
0.1789	0.175591
0.1789	0.178273
0.1789	0.176011
0.1789	0.176686
0.1789	0.176297
0.1789	0.176178
0.1789	0.175133
0.1789	0.177809
0.1789	0.174456
0.1789	0.177796
0.1789	0.174871
0.1789	0.17642
0.1789	0.177888
0.1789	0.175875
0.1789	0.178382
0.1789	0.175675
0.1789	0.176173
0.1789	0.174848
0.1789	0.177588
0.1789	0.175173
0.1789	0.180259
0.1789	0.175606
0.1789	0.178608
0.1789	0.177929
0.1789	0.176393
0.1789	0.177331
0.1789	0.176344
0.1789	0.175539
0.1789	0.177384
0.1789	0.177267
0.1789	0.17808
0.1789	0.176606
0.1789	0.176373
0.1789	0.176798
0.1789	0.177702
0.1789	0.176693
0.1789	0.175954
0.1789	0.176712
0.1789	0.17739
0.1789	0.175248
0.1789	0.174966
0.1789	0.176716
0.1789	0.178071
0.1789	0.178219
0.1789	0.176509
0.1789	0.178518
0.1789	0.17725
0.1789	0.177055
0.1789	0.176192
0.1789	0.175461
0.1789	0.176346
0.1789	0.177406
0.1789	0.176877
0.1789	0.177719
0.1789	0.176583
0.1789	0.17569
0.1789	0.177573
0.1789	0.175994
0.1789	0.176293
0.1789	0.176658
0.1789	0.177536
0.1789	0.177722
0.1789	0.177648
0.1789	0.176055
0.1789	0.177905
0.1789	0.176528
0.1789	0.175762
0.1789	0.179068
0.1789	0.176962
0.1789	0.177528
0.1789	0.176733
0.1789	0.17612
0.1789	0.178614
0.1789	0.176643
0.1789	0.176222
0.1789	0.184725
0.1789	0.176692
0.1789	0.182495
0.1789	0.179191
0.1789	0.175547
0.1789	0.178731
0.1789	0.177248
0.1789	0.177625
0.1789	0.17541
0.1789	0.177148
0.1789	0.176125
0.1789	0.177232
0.1789	0.181779
0.1789	0.17793
0.1789	0.177047
0.1789	0.178405
0.1789	0.175422
0.1789	0.177958
0.1789	0.17754
0.1789	0.177057
0.1789	0.177181
0.1789	0.177955
0.1789	0.175448
0.1789	0.177348
0.1789	0.178402
0.1789	0.177558
0.1789	0.176373
0.1789	0.176877
0.1789	0.177458
0.1789	0.17552
0.1789	0.177172
0.1789	0.176795
0.1789	0.1744
0.1789	0.174063
0.1789	0.177481
0.1789	0.177863
0.1789	0.17607
0.1789	0.176384
0.1789	0.176151
0.1789	0.176264
0.1789	0.176309
0.1789	0.175712
0.1789	0.175642
0.1789	0.175676
0.1789	0.178416
0.1789	0.174801
0.1789	0.175715
0.1789	0.17734
0.1789	0.177637
0.1789	0.176383
0.1789	0.17734
0.1789	0.178323
0.1789	0.176921
0.1789	0.177188
0.1789	0.177926
0.1789	0.178313
0.1789	0.176196
0.1789	0.179267
0.1789	0.17858
0.1789	0.175533
0.1789	0.175753
0.1789	0.178839
0.1789	0.177579
0.1789	0.175378
0.1789	0.174701
0.1789	0.176823
0.1789	0.177492
0.1789	0.176652
0.1789	0.176684
0.1789	0.175377
0.1789	0.177174
0.1789	0.17633
0.1789	0.175316
0.1789	0.180105
0.1789	0.177861
0.1789	0.179257
0.1789	0.176724
0.1789	0.17623
0.1789	0.177567
0.1789	0.176306
0.1789	0.177238
0.1789	0.175915
0.1789	0.179563
0.1789	0.175035
0.1789	0.177262
0.1789	0.178624
0.1789	0.177753
0.1789	0.176831
0.1789	0.177693
0.1789	0.17829
0.1789	0.175231
0.1789	0.178074
0.1789	0.178936
0.1789	0.175859
0.1789	0.176571
0.1789	0.176891
0.1789	0.178074
0.1789	0.175155
0.1789	0.177559
0.1789	0.177338
0.1789	0.179076
0.1789	0.176142
0.1789	0.177704
0.1789	0.176399
0.1789	0.175873
0.1789	0.177647
0.1789	0.176669
0.1789	0.176723
0.1789	0.176128
0.1789	0.174698
0.1789	0.180354
0.1789	0.175561
0.1789	0.176292
0.1789	0.17499
0.1789	0.176404
0.1789	0.178145
0.1789	0.17797
0.1789	0.175331
0.1789	0.175783
0.1789	0.177598
0.1789	0.177092
0.1789	0.176342
0.1789	0.176631
0.1789	0.180616
0.1789	0.174235
0.1789	0.176803
0.1789	0.176312
0.1789	0.176906
0.1789	0.178978
0.1789	0.178536
0.1789	0.177107
0.1789	0.176927
0.1789	0.175723
0.1789	0.177403
0.1789	0.17851
0.1789	0.181343
0.1789	0.175801
0.1789	0.177713
0.1789	0.175223
0.1789	0.176868
0.1789	0.176342
0.1789	0.174953
0.1789	0.176968
0.1789	0.175991
0.1789	0.17727
0.1789	0.178092
0.1789	0.175829
0.1789	0.176079
0.1789	0.177334
0.1789	0.179433
0.1789	0.176395
0.1789	0.180629
0.1789	0.177405
0.1789	0.176552
0.1789	0.17692
0.1789	0.174595
0.1789	0.177094
0.1789	0.174525
0.1789	0.1781
0.1789	0.176325
0.1789	0.177336
0.1789	0.176613
0.1789	0.177079
0.1789	0.177529
0.1789	0.176736
0.1789	0.175079
0.1789	0.177412
0.1789	0.178166
0.1789	0.181377
0.1789	0.178384
0.1789	0.176589
0.1789	0.175379
0.1789	0.176849
0.1789	0.17698
0.1789	0.176558
0.1789	0.174824
0.1789	0.175648
0.1789	0.177369
0.1789	0.17741
0.1789	0.174967
0.1789	0.178049
0.1789	0.17736
0.1789	0.176076
0.1789	0.179623
0.1789	0.174704
0.1789	0.177561
0.1789	0.17767
0.1789	0.176464
0.1789	0.177038
0.1789	0.177973
0.1789	0.17654
0.1789	0.177443
0.1789	0.176307
0.1789	0.176088
0.1789	0.176694
0.1789	0.175855
0.1789	0.176284
0.1789	0.176747
0.1789	0.178217
0.1789	0.176347
0.1789	0.176548
0.1789	0.177905
0.1789	0.178303
0.1789	0.176245
0.1789	0.177044
0.1789	0.17608
0.1789	0.175293
0.1789	0.178412
0.1789	0.179564
0.1789	0.179153
0.1789	0.17638
0.1789	0.17752
0.1789	0.177439
0.1789	0.175752
0.1789	0.175488
0.1789	0.175841
0.1789	0.17709
0.1789	0.177671
0.1789	0.17781
0.1789	0.177251
0.1789	0.176957
0.1789	0.175754
0.1789	0.177224
0.1789	0.177267
0.1789	0.174517
0.1789	0.178507
0.1789	0.175756
0.1789	0.178238
0.1789	0.178153
0.1789	0.175536
0.1789	0.177628
0.1789	0.176549
0.1789	0.176263
0.1789	0.177652
0.1789	0.176124
0.1789	0.179557
0.1789	0.177711
0.1789	0.176092
0.1789	0.177648
0.1789	0.177814
0.1789	0.175557
0.1789	0.178538
0.1789	0.176522
0.1789	0.175044
0.1789	0.176513
0.1789	0.176959
0.1789	0.176692
0.1789	0.176629
0.1789	0.176745
0.1789	0.179615
0.1789	0.17806
0.1789	0.17546
0.1789	0.177755
0.1789	0.176726
0.1789	0.176652
0.1789	0.175701
0.1789	0.175599
0.1789	0.175792
0.1789	0.177874
0.1789	0.176106
0.1789	0.176522
0.1789	0.179341
0.1789	0.177831
0.1789	0.177553
0.1789	0.176408
0.1789	0.177466
0.1789	0.176651
0.1789	0.177829
0.1789	0.176836
0.1789	0.178432
0.1789	0.176856
0.1789	0.175436
0.1789	0.177885
0.1789	0.183639
0.1789	0.179142
0.1789	0.177522
0.1789	0.177659
0.1789	0.175936
0.1789	0.175155
0.1789	0.177778
0.1789	0.175682
0.1789	0.177257
0.1789	0.177476
0.1789	0.177642
0.1789	0.176181
0.1789	0.176439
0.1789	0.176928
0.1789	0.174705
0.1789	0.176579
0.1789	0.177292
0.1789	0.17552
0.1789	0.174852
0.1789	0.17623
0.1789	0.178199
0.1789	0.178487
0.1789	0.176561
0.1789	0.17456
0.1789	0.176459
0.1789	0.177818
0.1789	0.179173
0.1789	0.175745
0.1789	0.178244
0.1789	0.177368
0.1789	0.17592
0.1789	0.17577
0.1789	0.178767
0.1789	0.175574
0.1789	0.178422
0.1789	0.174748
0.1789	0.175603
0.1789	0.176321
0.1789	0.177776
0.1789	0.176637
0.1789	0.175716
0.1789	0.177264
0.1789	0.176729
0.1789	0.176854
0.1789	0.177795
0.1789	0.176816
0.1789	0.177498
0.1789	0.178535
0.1789	0.177917
0.1789	0.188595
0.1789	0.175663
0.1789	0.177146
0.1789	0.177052
0.1789	0.178465
0.1789	0.176036
0.1789	0.18301
0.1789	0.176502
0.1789	0.176364
0.1789	0.175867
0.1789	0.175473
0.1789	0.177867
0.1789	0.190814
0.1789	0.175996
0.1789	0.177358
0.1789	0.176651
0.1789	0.175666
0.1789	0.176525
0.1789	0.176877
0.1789	0.176712
0.1789	0.178916
0.1789	0.177315
0.1789	0.208885
0.1789	0.175481
0.1789	0.176937
0.1789	0.178241
0.1789	0.178471
0.1789	0.175885
0.1789	0.179537
0.1789	0.177227
0.1789	0.17707
0.1789	0.176868
0.1789	0.175515
0.1789	0.179134
0.1789	0.177069
0.1789	0.177266
0.1789	0.176227
0.1789	0.177707
0.1789	0.176579
0.1789	0.176014
0.1789	0.178574
0.1789	0.178398
0.1789	0.176568
0.1789	0.190072
0.1789	0.176226
0.1789	0.175599
0.1789	0.178688
0.1789	0.17849
0.1789	0.179157
0.1789	0.178855
0.1789	0.178129
0.1789	0.179023
0.1789	0.179261
0.1789	0.176947
0.1789	0.175177
0.1789	0.177178
0.1789	0.177341
0.1789	0.178477
0.1789	0.178855
0.1789	0.183058
0.1789	0.175476
0.1789	0.176786
0.1789	0.175721
0.1789	0.187642
0.1789	0.175968
0.1789	0.182065
0.1789	0.175355
0.1789	0.176171
0.1789	0.178083
0.1789	0.176509
0.1789	0.175432
0.1789	0.176961
0.1789	0.177381
0.1789	0.175829
0.1789	0.177531
0.1789	0.176667
0.1789	0.176584
0.1789	0.178123
0.1789	0.175314
0.1789	0.176022
0.1789	0.178846
0.1789	0.176939
0.1789	0.177509
0.1789	0.176807
0.1789	0.177145
0.1789	0.177545
0.1789	0.1771
0.1789	0.176621
0.1789	0.175146
0.1789	0.176837
0.1789	0.177988
0.1789	0.178218
0.1789	0.17705
0.1789	0.17741
0.1789	0.184381
0.1789	0.176357
0.1789	0.178441
0.1789	0.175275
0.1789	0.178901
0.1789	0.176623
0.1789	0.177281
0.1789	0.176164
0.1789	0.176334
0.1789	0.176791
0.1789	0.177647
0.1789	0.179634
0.1789	0.177455
0.1789	0.177153
0.1789	0.177024
0.1789	0.17771
0.1789	0.176882
0.1789	0.204348
0.1789	0.17805
0.1789	0.177103
0.1789	0.177957
0.1789	0.175939
0.1789	0.175902
0.1789	0.175337
0.1789	0.178419
0.1789	0.179704
0.1789	0.176901
0.1789	0.179429
0.1789	0.177517
0.1789	0.17532
0.1789	0.175171
0.1789	0.17776
0.1789	0.179555
0.1789	0.17604
0.1789	0.175347
0.1789	0.17623
0.1789	0.176664
0.1789	0.176116
0.1789	0.176158
0.1789	0.177666
0.1789	0.177373
0.1789	0.176181
0.1789	0.176515
0.1789	0.175507
0.1789	0.176776
0.1789	0.176132
0.1789	0.178103
0.1789	0.176702
0.1789	0.175394
0.1789	0.178991
0.1789	0.174902
0.1789	0.176856
0.1789	0.178119
0.1789	0.177581
0.1789	0.177122
0.1789	0.17502
0.1789	0.175899
0.1789	0.17656
0.1789	0.174999
0.1789	0.178941
0.1789	0.179489
0.1789	0.175882
0.1789	0.17682
0.1789	0.176456
0.1789	0.17919
0.1789	0.1762
0.1789	0.176476
0.1789	0.176477
0.1789	0.176982
0.1789	0.176965
0.1789	0.177677
0.1789	0.176147
0.1789	0.176642
0.1789	0.178023
0.1789	0.178
0.1789	0.176702
0.1789	0.176506
0.1789	0.179513
0.1789	0.177644
0.1789	0.174747
0.1789	0.175279
0.1789	0.176566
0.1789	0.177332
0.1789	0.175228
0.1789	0.175612
0.1789	0.177213
0.1789	0.175723
0.1789	0.17589
0.1789	0.177397
0.1789	0.17687
0.1789	0.178031
0.1789	0.177177
0.1789	0.177682
0.1789	0.180669
0.1789	0.176487
0.1789	0.177742
0.1789	0.176229
0.1789	0.179868
0.1789	0.175006
0.1789	0.179497
0.1789	0.17809
0.1789	0.176745
0.1789	0.178773
0.1789	0.191449
0.1789	0.177658
0.1789	0.175823
0.1789	0.190816
0.1789	0.175841
0.1789	0.178391
0.1789	0.178603
0.1789	0.178703
0.1789	0.176115
0.1789	0.177629
0.1789	0.178066
0.1789	0.176652
0.1789	0.176679
0.1789	0.17631
0.1789	0.176609
0.1789	0.177826
0.1789	0.175108
0.1789	0.176715
0.1789	0.178121
0.1789	0.177033
0.1789	0.176221
0.1789	0.178907
0.1789	0.178669
0.1789	0.176997
0.1789	0.176086
0.1789	0.175691
0.1789	0.178394
0.1789	0.177069
0.1789	0.176937
0.1789	0.178039
0.1789	0.177745
0.1789	0.179255
0.1789	0.178093
0.1789	0.174801
0.1789	0.177742
0.1789	0.187791
0.1789	0.176296
0.1789	0.176788
0.1789	0.178028
0.1789	0.176651
0.1789	0.17825
0.1789	0.178083
0.1789	0.176655
0.1789	0.17797
0.1789	0.179033
0.1789	0.176132
0.1789	0.175682
0.1789	0.176917
0.1789	0.178259
0.1789	0.186742
0.1789	0.177227
0.1789	0.176181
0.1789	0.175899
0.1789	0.176838
0.1789	0.178045
0.1789	0.177778
0.1789	0.17792
0.1789	0.176021
0.1789	0.17762
0.1789	0.176152
0.1789	0.176951
0.1789	0.175242
0.1789	0.177035
0.1789	0.176299
0.1789	0.179818
0.1789	0.177623
0.1789	0.176071
0.1789	0.177534
0.1789	0.176288
0.1789	0.176726
0.1789	0.175242
0.1789	0.178397
0.1789	0.177931
0.1789	0.176899
0.1789	0.177418
0.1789	0.174808
0.1789	0.177095
0.1789	0.191791
0.1789	0.1767
0.1789	0.178692
0.1789	0.175222
0.1789	0.178486
0.1789	0.196947
0.1789	0.178162
0.1789	0.175358
0.1789	0.176645
0.1789	0.175354
0.1789	0.175951
0.1789	0.17706
0.1789	0.176913
0.1789	0.177469
0.1789	0.177164
0.1789	0.175768
0.1789	0.177055
0.1789	0.176341
0.1789	0.177395
0.1789	0.175168
0.1789	0.177331
0.1789	0.176109
0.1789	0.178374
0.1789	0.178155
0.1789	0.180107
0.1789	0.176671
0.1789	0.176151
0.1789	0.177741
0.1789	0.178135
0.1789	0.177122
0.1789	0.178992
0.1789	0.176346
0.1789	0.17843
0.1789	0.179425
0.1789	0.176839
0.1789	0.175138
0.1789	0.176672
0.1789	0.177091
0.1789	0.177999
0.1789	0.178062
0.1789	0.178224
0.1789	0.177406
0.1789	0.178252
0.1789	0.177748
0.1789	0.178544
0.1789	0.177616
0.1789	0.17899
0.1789	0.175878
0.1789	0.175663
0.1789	0.17864
0.1789	0.176396
0.1789	0.176825
0.1789	0.177039
0.1789	0.175045
0.1789	0.175891
0.1789	0.176438
0.1789	0.178505
0.1789	0.176167
0.1789	0.18418
0.1789	0.175951
0.1789	0.177934
0.1789	0.176902
0.1789	0.177505
0.1789	0.178168
0.1789	0.176863
0.1789	0.176318
0.1789	0.175085
0.1789	0.177498
0.1789	0.177369
0.1789	0.175173
0.1789	0.17551
0.1789	0.176505
0.1789	0.174252
0.1789	0.178027
0.1789	0.176
0.1789	0.178403
0.1789	0.178345
0.1789	0.178188
0.1789	0.175747
0.1789	0.177776
0.1789	0.179563
0.1789	0.176596
0.1789	0.176266
0.1789	0.177277
0.1789	0.178693
0.1789	0.176186
0.1789	0.17759
0.1789	0.175689
0.1789	0.177529
0.1789	0.176512
0.1789	0.177329
0.1789	0.177774
0.1789	0.176885
0.1789	0.17609
0.1789	0.176459
0.1789	0.176636
0.1789	0.177919
0.1789	0.177032
0.1789	0.177242
0.1789	0.177688
0.1789	0.177378
0.1789	0.175908
0.1789	0.175713
0.1789	0.177519
0.1789	0.179033
0.1789	0.178027
0.1789	0.177081
0.1789	0.175507
0.1789	0.177394
0.1789	0.176466
0.1789	0.177817
0.1789	0.176978
0.1789	0.179032
0.1789	0.178727
0.1789	0.175394
0.1789	0.176693
0.1789	0.175174
0.1789	0.176461
0.1789	0.178216
0.1789	0.179011
0.1789	0.178732
0.1789	0.176278
0.1789	0.175608
0.1789	0.177099
0.1789	0.17693
0.1789	0.175733
0.1789	0.176045
0.1789	0.175647
0.1789	0.177999
0.1789	0.177816
0.1789	0.177027
0.1789	0.179364
0.1789	0.17837
0.1789	0.177804
0.1789	0.17628
0.1789	0.176588
0.1789	0.176268
0.1789	0.177142
0.1789	0.178627
0.1789	0.177346
0.1789	0.176607
0.1789	0.174542
0.1789	0.176799
0.1789	0.17705
0.1789	0.17556
0.1789	0.17668
0.1789	0.177412
0.1789	0.17707
0.1789	0.174441
0.1789	0.177953
0.1789	0.178359
0.1789	0.179625
0.1789	0.177247
0.1789	0.17663
0.1789	0.175686
0.1789	0.176019
0.1789	0.176016
0.1789	0.176489
0.1789	0.175004
0.1789	0.176206
0.1789	0.177294
0.1789	0.177928
0.1789	0.17578
0.1789	0.176485
0.1789	0.176503
0.1789	0.17855
0.1789	0.176936
0.1789	0.175783
0.1789	0.178956
0.1789	0.176707
0.1789	0.175115
0.1789	0.176075
0.1789	0.177121
0.1789	0.178444
0.1789	0.176359
0.1789	0.175816
0.1789	0.175073
0.1789	0.177
0.1789	0.17662
0.1789	0.17723
0.1789	0.177135
0.1789	0.177323
0.1789	0.177121
0.1789	0.173826
0.1789	0.176625
0.1789	0.175385
0.1789	0.174038
0.1789	0.176512
0.1789	0.175781
0.1789	0.177585
0.1789	0.17414
0.1789	0.178404
0.1789	0.177006
0.1789	0.177978
0.1789	0.176461
0.1789	0.175901
0.1789	0.179683
0.1789	0.177159
0.1789	0.176692
0.1789	0.176894
0.1789	0.17768
0.1789	0.176704
0.1789	0.176515
0.1789	0.17662
0.1789	0.176918
0.1789	0.175683
0.1789	0.176851
0.1789	0.178772
0.1789	0.176352
0.1789	0.176683
0.1789	0.1777
0.1789	0.178839
0.1789	0.177151
0.1789	0.175709
0.1789	0.176225
0.1789	0.177849
0.1789	0.175541
0.1789	0.190012
0.1789	0.176144
0.1789	0.178775
0.1789	0.177572
0.1789	0.178645
0.1789	0.177683
0.1789	0.18623
0.1789	0.175169
0.1789	0.179631
0.1789	0.177269
0.1789	0.17725
0.1789	0.178549
0.1789	0.176318
0.1789	0.176717
0.1789	0.177528
0.1789	0.17785
0.1789	0.176301
0.1789	0.176435
0.1789	0.174663
0.1789	0.178511
0.1789	0.177316
0.1789	0.177131
0.1789	0.177495
0.1789	0.174858
0.1789	0.178383
0.1789	0.177051
0.1789	0.174253
0.1789	0.178449
0.1789	0.175784
0.1789	0.177087
0.1789	0.175252
0.1789	0.178053
0.1789	0.178459
0.1789	0.178734
0.1789	0.176846
0.1789	0.177724
0.1789	0.176334
0.1789	0.175019
0.1789	0.178469
0.1789	0.177751
0.1789	0.175946
0.1789	0.177387
0.1789	0.17578
0.1789	0.179012
0.1789	0.176335
0.1789	0.176443
0.1789	0.176466
0.1789	0.207355
0.1789	0.178877
0.1789	0.176311
0.1789	0.177015
0.1789	0.177338
0.1789	0.175728
0.1789	0.175618
0.1789	0.174981
0.1789	0.176207
0.1789	0.176278
0.1789	0.176174
0.1789	0.175222
0.1789	0.176904
0.1789	0.177721
0.1789	0.176495
0.1789	0.176131
0.1789	0.176264
0.1789	0.176919
0.1789	0.176414
0.1789	0.17703
0.1789	0.17564
0.1789	0.190206
0.1789	0.177051
0.1789	0.181077
0.1789	0.175703
0.1789	0.178911
0.1789	0.179101
0.1789	0.178329
0.1789	0.175432
0.1789	0.175271
0.1789	0.177372
0.1789	0.178493
0.1789	0.176988
0.1789	0.177304
0.1789	0.177122
0.1789	0.177249
0.1789	0.178377
0.1789	0.177707
0.1789	0.178036
0.1789	0.178557
0.1789	0.179477
0.1789	0.177161
0.1789	0.178672
0.1789	0.209016
0.1789	0.177844
0.1789	0.176623
0.1789	0.17624
0.1789	0.192448
0.1789	0.178469
0.1789	0.177072
0.1789	0.176374
0.1789	0.176884
0.1789	0.176779
0.1789	0.181501
0.1789	0.176772
0.1789	0.182177
0.1789	0.17768
0.1789	0.177873
0.1789	0.177948
0.1789	0.176952
0.1789	0.176471
0.1789	0.178668
0.1789	0.178086
0.1789	0.179054
0.1789	0.179384
0.1789	0.174944
0.1789	0.176667
0.1789	0.178316
0.1789	0.176269
0.1789	0.189772
0.1789	0.179448
0.1789	0.178063
0.1789	0.178581
0.1789	0.177374
0.1789	0.176371
0.1789	0.178345
0.1789	0.178098
0.1789	0.175466
0.1789	0.177933
0.1789	0.192461
0.1789	0.186208
0.1789	0.177176
0.1789	0.178639
0.1789	0.176396
0.1789	0.177439
0.1789	0.174883
0.1789	0.175185
0.1789	0.179192
0.1789	0.175393
0.1789	0.177208
0.1789	0.174792
0.1789	0.178182
0.1789	0.178207
0.1789	0.185337
0.1789	0.177105
0.1789	0.17826
0.1789	0.176906
0.1789	0.178572
0.1789	0.175238
0.1789	0.177512
0.1789	0.176005
0.1789	0.17615
0.1789	0.178526
0.1789	0.17623
0.1789	0.176223
0.1789	0.179554
0.1789	0.179512
0.1789	0.178787
0.1789	0.179137
0.1789	0.177611
0.1789	0.174679
0.1789	0.177715
0.1789	0.177987
0.1789	0.177726
0.1789	0.177021
0.1789	0.17724
0.1789	0.176952
0.1789	0.176491
0.1789	0.177096
0.1789	0.176517
0.1789	0.17726
0.1789	0.177218
0.1789	0.176091
0.1789	0.178545
0.1789	0.177298
0.1789	0.17567
0.1789	0.177416
0.1789	0.175842
0.1789	0.179159
0.1789	0.177745
0.1789	0.17737
0.1789	0.174514
0.1789	0.177248
0.1789	0.176058
0.1789	0.178674
0.1789	0.19035
0.1789	0.177269
0.1789	0.17713
0.1789	0.17733
0.1789	0.177682
0.1789	0.176277
0.1789	0.176824
0.1789	0.175443
0.1789	0.177457
0.1789	0.177196
0.1789	0.174367
0.1789	0.177533
0.1789	0.178051
0.1789	0.175678
0.1789	0.175377
0.1789	0.174754
0.1789	0.178946
0.1789	0.176966
0.1789	0.201714
0.1789	0.177267
0.1789	0.177314
0.1789	0.176234
0.1789	0.177882
0.1789	0.177809
0.1789	0.182468
0.1789	0.179043
0.1789	0.190666
0.1789	0.178045
0.1789	0.175546
0.1789	0.175848
0.1789	0.180404
0.1789	0.178361
0.1789	0.17752
0.1789	0.176413
0.1789	0.177986
0.1789	0.177625
0.1789	0.176823
0.1789	0.177786
0.1789	0.177171
0.1789	0.177576
0.1789	0.178749
0.1789	0.177855
0.1789	0.178683
0.1789	0.178663
0.1789	0.175632
0.1789	0.187827
0.1789	0.176452
0.1789	0.177373
0.1789	0.175741
0.1789	0.1776
0.1789	0.178412
0.1789	0.177331
0.1789	0.178333
0.1789	0.179103
0.1789	0.178637
0.1789	0.17671
0.1789	0.176601
0.1789	0.176211
0.1789	0.176608
0.1789	0.185255
0.1789	0.178199
0.1789	0.181287
0.1789	0.180296
0.1789	0.177685
0.1789	0.177696
0.1789	0.179807
0.1789	0.177368
0.1789	0.178256
0.1789	0.175428
0.1789	0.178751
0.1789	0.176927
0.1789	0.17776
0.1789	0.177489
0.1789	0.18725
0.1789	0.187833
0.1789	0.177301
0.1789	0.179273
0.1789	0.178358
0.1789	0.177274
0.1789	0.17699
0.1789	0.178089
0.1789	0.185569
0.1789	0.17783
0.1789	0.176693
0.1789	0.200732
0.1789	0.177486
0.1789	0.175399
0.1789	0.178617
0.1789	0.177084
0.1789	0.178684
0.1789	0.179851
0.1789	0.175587
0.1789	0.1795
0.1789	0.17691
0.1789	0.176956
0.1789	0.177576
0.1789	0.175829
0.1789	0.180181
0.1789	0.17753
0.1789	0.177899
0.1789	0.175336
0.1789	0.176263
0.1789	0.177929
0.1789	0.178416
0.1789	0.177687
0.1789	0.17798
0.1789	0.176376
0.1789	0.177438
0.1789	0.175946
0.1789	0.177717
0.1789	0.179446
0.1789	0.177564
0.1789	0.190939
0.1789	0.176843
0.1789	0.175906
0.1789	0.181291
0.1789	0.178628
0.1789	0.179739
0.1789	0.179965
0.1789	0.177184
0.1789	0.177093
0.1789	0.177376
0.1789	0.177971
0.1789	0.177423
0.1789	0.176593
0.1789	0.177491
0.1789	0.187431
0.1789	0.176164
0.1789	0.178717
0.1789	0.177275
0.1789	0.176142
0.1789	0.176358
0.1789	0.178134
0.1789	0.178697
0.1789	0.177074
0.1789	0.194247
0.1789	0.17727
0.1789	0.175076
0.1789	0.17829
0.1789	0.178122
0.1789	0.175858
0.1789	0.17741
0.1789	0.178613
0.1789	0.175249
0.1789	0.176392
0.1789	0.183921
0.1789	0.175678
0.1789	0.178014
0.1789	0.177264
0.1789	0.175787
0.1789	0.177168
0.1789	0.176169
0.1789	0.175048
0.1789	0.178175
0.1789	0.177411
0.1789	0.176364
0.1789	0.179229
0.1789	0.176461
0.1789	0.175582
0.1789	0.184416
0.1789	0.177282
0.1789	0.176201
0.1789	0.176927
0.1789	0.178669
0.1789	0.178169
0.1789	0.17638
0.1789	0.177043
0.1789	0.174982
0.1789	0.177511
0.1789	0.188101
0.1789	0.178359
0.1789	0.17619
0.1789	0.177427
0.1789	0.176397
0.1789	0.179034
0.1789	0.177866
0.1789	0.177151
0.1789	0.175188
0.1789	0.176104
0.1789	0.17523
0.1789	0.17705
0.1789	0.178154
0.1789	0.176827
0.1789	0.176644
0.1789	0.175967
0.1789	0.194994
0.1789	0.175812
0.1789	0.175117
0.1789	0.179035
0.1789	0.182416
0.1789	0.176529
0.1789	0.177347
0.1789	0.176084
0.1789	0.175829
0.1789	0.178402
0.1789	0.178157
0.1789	0.177814
0.1789	0.179036
0.1789	0.177905
0.1789	0.177949
0.1789	0.177075
0.1789	0.197685
0.1789	0.177847
0.1789	0.174772
0.1789	0.178071
0.1789	0.176983
0.1789	0.178547
0.1789	0.177629
0.1789	0.177584
0.1789	0.176828
0.1789	0.176415
0.1789	0.175613
0.1789	0.20009
0.1789	0.175601
0.1789	0.177925
0.1789	0.178551
0.1789	0.177285
0.1789	0.175572
0.1789	0.177525
0.1789	0.1773
0.1789	0.177071
0.1789	0.176601
0.1789	0.173344
0.1789	0.179456
0.1789	0.176569
0.1789	0.175839
0.1789	0.19398
0.1789	0.179026
0.1789	0.176121
0.1789	0.178655
0.1789	0.177745
0.1789	0.176171
0.1789	0.178975
0.1789	0.175677
0.1789	0.175396
0.1789	0.184944
0.1789	0.177602
0.1789	0.178088
0.1789	0.179256
0.1789	0.177428
0.1789	0.17649
0.1789	0.177774
0.1789	0.176602
0.1789	0.177423
0.1789	0.176753
0.1789	0.17648
0.1789	0.176151
0.1789	0.176897
0.1789	0.17911
0.1789	0.176219
0.1789	0.178736
0.1789	0.176317
0.1789	0.179487
0.1789	0.178566
0.1789	0.178117
0.1789	0.178
0.1789	0.176689
0.1789	0.192041
0.1789	0.176907
0.1789	0.176635
0.1789	0.176078
0.1789	0.178223
0.1789	0.175976
0.1789	0.177406
0.1789	0.178449
0.1789	0.184014
0.1789	0.177041
0.1789	0.176749
0.1789	0.177301
0.1789	0.176317
0.1789	0.176678
0.1789	0.176409
0.1789	0.177451
0.1789	0.177557
0.1789	0.177759
0.1789	0.178337
0.1789	0.175234
0.1789	0.177596
0.1789	0.17766
0.1789	0.178188
0.1789	0.176172
0.1789	0.17657
0.1789	0.17656
0.1789	0.175564
0.1789	0.175892
0.1789	0.176342
0.1789	0.176923
0.1789	0.177444
0.1789	0.177768
0.1789	0.177206
0.1789	0.181085
0.1789	0.176621
0.1789	0.185085
0.1789	0.178666
0.1789	0.179235
0.1789	0.176486
0.1789	0.178048
0.1789	0.184221
0.1789	0.17711
0.1789	0.175203
0.1789	0.177118
0.1789	0.179971
0.1789	0.178548
0.1789	0.176172
0.1789	0.178308
0.1789	0.176579
0.1789	0.180165
0.1789	0.178038
0.1789	0.178573
0.1789	0.176055
0.1789	0.177485
0.1789	0.188319
0.1789	0.177771
0.1789	0.178406
[truncated: 2,001 more rows]

## Sheet: Panel_a4
Filter	Frequency	R
0	0.104616	0.0200273
1	0.104616	-0.0164752
2	0.104616	0.0715342
3	0.104616	0.00811466
4	0.104616	0.0446944
5	0.104616	-0.0156482
6	0.104616	0.0520497
7	0.104616	0.0899195
8	0.104616	0.00328536
9	0.104616	0.0285847
10	0.104616	0.0655838
11	0.104616	0.0445302
12	0.104616	0.034364
13	0.104616	0.0637449
14	0.104616	-0.0109367
15	0.104616	-0.0098101
16	0.104616	0.0241014
17	0.104616	0.0285994
18	0.104616	0.0418996
19	0.104616	-0.0246392
20	0.104616	-0.00106683
21	0.104616	0.0126026
22	0.104616	-0.00232147
23	0.104616	0.0455802
24	0.104616	0.0208284
25	0.104616	-0.00942913
26	0.104616	0.0495221
27	0.104616	0.0236949
28	0.104616	-0.00558539
29	0.104616	-0.00932902
30	0.104616	0.0591386
31	0.104616	0.0232987
32	0.104616	0.0330104
33	0.104616	0.0415693
34	0.104616	-0.00541345
35	0.104616	-0.00257275
36	0.104616	0.0621384
37	0.104616	0.0138272
38	0.104616	-0.0302435
39	0.104616	0.0737596
40	0.104616	0.0277022
41	0.104616	0.0595282
42	0.104616	0.0210467
43	0.104616	0.0463103
44	0.104616	0.0633992
45	0.104616	-0.00726246
46	0.104616	-0.00453609
47	0.104616	0.00876281
48	0.104616	0.0579455
49	0.104616	0.0155114
50	0.104616	-0.0120551
51	0.104616	0.0325263
52	0.104616	0.0348636
53	0.104616	0.0461091
54	0.104616	0.0104036
55	0.104616	0.037655
56	0.104616	0.0137454
57	0.104616	0.0156716
58	0.104616	0.0359032
59	0.104616	0.0297517
60	0.104616	0.0379873
61	0.104616	0.049739
62	0.104616	0.0658272
63	0.104616	0.0542459
0	0.114274	0.0226474
1	0.114274	-0.0124678
2	0.114274	0.0619364
3	0.114274	0.00212279
4	0.114274	0.0329125
5	0.114274	-0.0131735
6	0.114274	0.0387552
7	0.114274	0.0772115
8	0.114274	-0.0079933
9	0.114274	0.0246937
10	0.114274	0.0658177
11	0.114274	0.0427671
12	0.114274	0.0252869
13	0.114274	0.0637471
14	0.114274	-0.00921102
15	0.114274	-0.0132782
16	0.114274	0.0219723
17	0.114274	0.0308541
18	0.114274	0.0512105
19	0.114274	-0.0246002
20	0.114274	-0.00149965
21	0.114274	0.0148937
22	0.114274	0.00327808
23	0.114274	0.033297
24	0.114274	0.0262468
25	0.114274	-0.0200224
26	0.114274	0.04684
27	0.114274	0.0229464
28	0.114274	-0.00548871
29	0.114274	-0.00184798
30	0.114274	0.0553639
31	0.114274	0.0218914
32	0.114274	0.0313322
33	0.114274	0.0415258
34	0.114274	-0.00319191
35	0.114274	-0.00437302
36	0.114274	0.057421
37	0.114274	0.0487697
38	0.114274	-0.0293743
39	0.114274	0.0820419
40	0.114274	0.0182744
41	0.114274	0.0625429
42	0.114274	0.0162842
43	0.114274	0.0305406
44	0.114274	0.0637631
45	0.114274	-0.00383501
46	0.114274	-0.000285977
47	0.114274	0.0134663
48	0.114274	0.0561593
49	0.114274	-0.00908658
50	0.114274	-0.00833212
51	0.114274	0.0173886
52	0.114274	0.0189233
53	0.114274	0.0387912
54	0.114274	0.00609529
55	0.114274	0.0293671
56	0.114274	0.0160231
57	0.114274	0.00701726
58	0.114274	0.0359902
59	0.114274	0.0383951
60	0.114274	0.0352926
61	0.114274	0.0491522
62	0.114274	0.0634099
63	0.114274	0.0599597
0	0.124824	0.0109656
1	0.124824	-0.00670536
2	0.124824	0.0552953
3	0.124824	0.00450452
4	0.124824	0.0347818
5	0.124824	-0.00439481
6	0.124824	0.0377231
7	0.124824	0.0868899
8	0.124824	-0.00221219
9	0.124824	0.0168588
10	0.124824	0.0741137
11	0.124824	0.0387715
12	0.124824	0.0266819
13	0.124824	0.0635807
14	0.124824	-0.00426445
15	0.124824	-0.0112108
16	0.124824	0.0164538
17	0.124824	0.0157632
18	0.124824	0.0444995
19	0.124824	-0.0225053
20	0.124824	-0.00985558
21	0.124824	0.0150583
22	0.124824	0.00857032
23	0.124824	0.02987
24	0.124824	0.0181378
25	0.124824	-0.0251698
26	0.124824	0.0468219
27	0.124824	0.0180263
28	0.124824	-0.00634497
29	0.124824	-0.00269254
30	0.124824	0.0515426
31	0.124824	0.0157262
32	0.124824	0.045497
33	0.124824	0.0312678
34	0.124824	-0.00801243
35	0.124824	-0.00313235
36	0.124824	0.0477867
37	0.124824	0.0468348
38	0.124824	-0.0335294
39	0.124824	0.0593876
40	0.124824	0.00910875
41	0.124824	0.0442974
42	0.124824	0.0108194
43	0.124824	0.0239191
44	0.124824	0.0531481
45	0.124824	-0.00810758
46	0.124824	0.00356582
47	0.124824	0.012638
48	0.124824	0.0557796
49	0.124824	-0.015851
50	0.124824	-0.012543
51	0.124824	0.0241864
52	0.124824	0.0348232
53	0.124824	0.0186705
54	0.124824	0.00812185
55	0.124824	0.0310863
56	0.124824	0.0137234
57	0.124824	-0.00366981
58	0.124824	0.0225753
59	0.124824	0.0281189
60	0.124824	0.029526
61	0.124824	0.0421208
62	0.124824	0.0609838
63	0.124824	0.047294
0	0.136348	0.024164
1	0.136348	-0.0142752
2	0.136348	0.0526217
3	0.136348	-0.00671103
4	0.136348	0.0264857
5	0.136348	-0.0026986
6	0.136348	0.0398792
7	0.136348	0.0697725
8	0.136348	-0.0207825
9	0.136348	0.0206008
10	0.136348	0.0592324
11	0.136348	0.0299917
12	0.136348	0.0223679
13	0.136348	0.0750411
14	0.136348	-0.00716751
15	0.136348	-0.0182062
16	0.136348	0.0151006
17	0.136348	0.0151421
18	0.136348	0.0364413
19	0.136348	-0.0281854
20	0.136348	-0.00511461
21	0.136348	0.0072709
22	0.136348	0.0155888
23	0.136348	0.0201893
24	0.136348	0.0065533
25	0.136348	-0.0322715
26	0.136348	0.0502952
27	0.136348	0.0159853
28	0.136348	-0.0120839
29	0.136348	-0.00818045
30	0.136348	0.0388348
31	0.136348	0.0175108
32	0.136348	0.042035
33	0.136348	0.0332661
34	0.136348	-0.00645706
35	0.136348	-0.00425281
36	0.136348	0.0451249
37	0.136348	0.0194304
38	0.136348	-0.0293232
39	0.136348	0.0712439
40	0.136348	0.0147534
41	0.136348	0.0434547
42	0.136348	0.0109671
43	0.136348	0.0216226
44	0.136348	0.072833
45	0.136348	-0.00257484
46	0.136348	-0.00592826
47	0.136348	0.0166761
48	0.136348	0.0630123
49	0.136348	-0.00317289
50	0.136348	-0.0132023
51	0.136348	0.0248249
52	0.136348	0.0402761
53	0.136348	0.03089
54	0.136348	0.010049
55	0.136348	0.0160132
56	0.136348	0.0120367
57	0.136348	0.00340333
58	0.136348	0.0124337
59	0.136348	0.0298361
60	0.136348	0.0384257
61	0.136348	0.049251
62	0.136348	0.0566134
63	0.136348	0.0505747
0	0.148936	0.0285199
1	0.148936	-0.0210284
2	0.148936	0.0586517
3	0.148936	-0.00359463
4	0.148936	0.0425422
5	0.148936	-0.00286444
6	0.148936	0.0444294
7	0.148936	0.0798846
8	0.148936	-0.00742577
9	0.148936	0.0210742
10	0.148936	0.071067
11	0.148936	0.0402871
12	0.148936	0.0298355
13	0.148936	0.0655764
14	0.148936	-0.017056
15	0.148936	-0.0152922
16	0.148936	0.0217981
17	0.148936	0.013354
18	0.148936	0.0403073
19	0.148936	-0.0259413
20	0.148936	-0.0120492
21	0.148936	0.00476359
22	0.148936	0.00476313
23	0.148936	0.0257559
24	0.148936	0.0151254
25	0.148936	-0.027207
26	0.148936	0.0382037
27	0.148936	0.0158566
28	0.148936	-0.0179975
29	0.148936	-0.010166
30	0.148936	0.0444496
31	0.148936	0.0169362
32	0.148936	0.02957
33	0.148936	0.03268
34	0.148936	-0.00990701
35	0.148936	-0.00212793
36	0.148936	0.0316309
37	0.148936	0.0435117
38	0.148936	-0.0369292
39	0.148936	0.0630566
40	0.148936	0.0188012
41	0.148936	0.0632005
42	0.148936	0.0128407
43	0.148936	0.0257084
44	0.148936	0.0745224
45	0.148936	-0.000856789
46	0.148936	-0.0211423
47	0.148936	0.00715129
48	0.148936	0.0705091
49	0.148936	0.00687307
50	0.148936	-0.00903251
51	0.148936	0.00224045
52	0.148936	0.0410199
53	0.148936	0.0236954
54	0.148936	0.00598864
55	0.148936	0.00806638
56	0.148936	0.0152301
57	0.148936	0.0110067
58	0.148936	0.0123182
59	0.148936	0.029082
60	0.148936	0.0273519
61	0.148936	0.0337497
62	0.148936	0.045756
63	0.148936	0.0522087
0	0.162686	0.00569305
1	0.162686	-0.0269355
2	0.162686	0.0545456
3	0.162686	0.00189632
4	0.162686	0.0234009
5	0.162686	0.0018313
6	0.162686	0.0552597
7	0.162686	0.0776085
8	0.162686	0.00856409
9	0.162686	0.020353
10	0.162686	0.0583626
11	0.162686	0.0465381
12	0.162686	0.0222378
13	0.162686	0.0686514
14	0.162686	-0.00777255
15	0.162686	-0.0184436
16	0.162686	0.0148831
17	0.162686	0.0156014
18	0.162686	0.0218994
19	0.162686	-0.0420355
20	0.162686	-0.0154376
21	0.162686	0.016053
22	0.162686	-0.00451427
23	0.162686	0.0110334
24	0.162686	0.0327414
25	0.162686	-0.0355851
26	0.162686	0.0421131
27	0.162686	0.0190837
28	0.162686	-0.0241512
29	0.162686	-0.00377859
30	0.162686	0.0423828
31	0.162686	0.0116297
32	0.162686	0.0355281
33	0.162686	0.0335396
34	0.162686	-0.00596052
35	0.162686	-0.00531359
36	0.162686	0.0299703
37	0.162686	0.0294341
38	0.162686	-0.0285201
39	0.162686	0.0532553
40	0.162686	-0.000646623
41	0.162686	0.0405127
42	0.162686	0.00834776
43	0.162686	0.0216927
44	0.162686	0.0567064
45	0.162686	-0.00971816
46	0.162686	-0.0128141
47	0.162686	0.0107562
48	0.162686	0.0441259
49	0.162686	0.00498839
50	0.162686	-0.0068534
51	0.162686	0.0114798
52	0.162686	0.0336654
53	0.162686	0.0283267
54	0.162686	0.0026585
55	0.162686	0.0106487
56	0.162686	0.0183107
57	0.162686	0.00938137
58	0.162686	0.0173434
59	0.162686	0.0186226
60	0.162686	0.0342617
61	0.162686	0.0315325
62	0.162686	0.0430655
63	0.162686	0.0309391
0	0.177706	0.0381104
1	0.177706	-0.031842
2	0.177706	0.0470205
3	0.177706	-0.00386253
4	0.177706	0.0114472
5	0.177706	-0.00379939
6	0.177706	0.0394695
7	0.177706	0.0686798
8	0.177706	-0.00948191
9	0.177706	0.0292869
10	0.177706	0.0542042
11	0.177706	0.0333418
12	0.177706	0.0194959
13	0.177706	0.0773975
14	0.177706	-0.000447237
15	0.177706	-0.0221407
16	0.177706	0.0233207
17	0.177706	0.00925871
18	0.177706	0.0174324
19	0.177706	-0.0292625
20	0.177706	-0.020257
21	0.177706	0.0149264
22	0.177706	-0.00115284
23	0.177706	0.0100898
24	0.177706	0.0170764
25	0.177706	-0.0463203
26	0.177706	0.0277546
27	0.177706	0.0140745
28	0.177706	-0.0202325
29	0.177706	-0.00638173
30	0.177706	0.034977
31	0.177706	0.0247649
32	0.177706	0.0335238
33	0.177706	0.0327939
34	0.177706	-0.00602292
35	0.177706	-0.0134798
36	0.177706	0.0265411
37	0.177706	0.0353394
38	0.177706	-0.0292327
39	0.177706	0.0277959
40	0.177706	-0.00920819
41	0.177706	0.0334025
42	0.177706	0.00879379
43	0.177706	0.0242311
44	0.177706	0.0574585
45	0.177706	-0.00554697
46	0.177706	-0.00942851
47	0.177706	0.0172456
48	0.177706	0.0479344
49	0.177706	0.00558333
50	0.177706	-0.00736726
51	0.177706	0.0231034
52	0.177706	0.0497512
53	0.177706	0.0313349
54	0.177706	0.00789994
55	0.177706	0.0147164
56	0.177706	0.0144521
57	0.177706	0.00585212
58	0.177706	0.0046674
59	0.177706	0.0213729
60	0.177706	0.011962
61	0.177706	0.0274643
62	0.177706	0.0322053
63	0.177706	0.0418271
0	0.194112	-0.00355265
1	0.194112	-0.00716677
2	0.194112	0.0498661
3	0.194112	-0.0145556
4	0.194112	0.0185394
5	0.194112	-0.00887014
6	0.194112	0.0350025
7	0.194112	0.0599989
8	0.194112	-0.0177795
9	0.194112	0.0286551
10	0.194112	0.0377072
11	0.194112	0.0310977
12	0.194112	0.0234106
13	0.194112	0.0640112
14	0.194112	0.00106529
15	0.194112	-0.00348709
16	0.194112	0.0181974
17	0.194112	0.0109226
18	0.194112	0.032056
19	0.194112	-0.0380179
20	0.194112	-0.0380164
21	0.194112	0.0190465
22	0.194112	0.0219006
23	0.194112	0.0070226
24	0.194112	0.0310402
25	0.194112	-0.0489876
26	0.194112	0.00798735
27	0.194112	0.0157014
28	0.194112	-0.0242251
29	0.194112	0.000352328
30	0.194112	0.0421384
31	0.194112	0.00760694
32	0.194112	0.0462148
33	0.194112	0.0226248
34	0.194112	-0.0112791
35	0.194112	-0.0120068
36	0.194112	0.0225876
37	0.194112	0.0230778
38	0.194112	-0.032218
39	0.194112	0.0441086
40	0.194112	-0.0140208
41	0.194112	0.0336219
42	0.194112	0.007361
43	0.194112	0.0269517
44	0.194112	0.06074
45	0.194112	0.00142574
46	0.194112	-0.0146805
47	0.194112	0.0157411
48	0.194112	0.0422359
49	0.194112	-0.00489865
50	0.194112	-0.00656287
51	0.194112	0.0242376
52	0.194112	0.0461283
53	0.194112	0.00688482
54	0.194112	-0.00759347
55	0.194112	-0.00647755
56	0.194112	0.0178176
57	0.194112	-0.0108342
58	0.194112	0.000525222
59	0.194112	0.0117462
60	0.194112	0.0149264
61	0.194112	0.0230367
62	0.194112	0.0102377
63	0.194112	0.035469
0	0.212032	0.033218
1	0.212032	-0.0086606
2	0.212032	0.0401624
3	0.212032	-0.0202235
4	0.212032	0.0336106
5	0.212032	-0.0139728
6	0.212032	0.0176779
7	0.212032	0.0319833
8	0.212032	0.0107502
9	0.212032	-0.00472411
10	0.212032	0.0225855
11	0.212032	0.000606192
12	0.212032	0.0163771
13	0.212032	0.0705079
14	0.212032	-0.0181477
15	0.212032	-0.0230476
16	0.212032	0.0193422
17	0.212032	0.00745147
18	0.212032	0.021222
19	0.212032	-0.0479939
20	0.212032	-0.0552431
21	0.212032	0.0263957
22	0.212032	0.014679
23	0.212032	0.0105342
24	0.212032	0.0500332
25	0.212032	-0.0290798
26	0.212032	0.0264824
27	0.212032	0.0224655
28	0.212032	-0.0165758
29	0.212032	-0.0172332
30	0.212032	0.0371312
31	0.212032	0.0143011
32	0.212032	0.0398745
33	0.212032	0.0102123
34	0.212032	-0.00644198
35	0.212032	-0.00669981
36	0.212032	0.0282478
37	0.212032	0.0402803
38	0.212032	-0.0359633
39	0.212032	0.0486517
40	0.212032	-0.0147656
41	0.212032	0.0369891
42	0.212032	0.0213927
43	0.212032	0.0264362
44	0.212032	0.0624329
45	0.212032	-0.0114306
46	0.212032	-0.0202819
47	0.212032	0.0192476
48	0.212032	0.0390863
49	0.212032	-0.0297974
50	0.212032	-0.0094616
51	0.212032	0.0148535
52	0.212032	0.0262878
53	0.212032	0.00592548
54	0.212032	0.0030081
55	0.212032	0.00462733
56	0.212032	0.00510364
57	0.212032	-0.0170964
58	0.212032	-0.00969399
59	0.212032	0.00803164
60	0.212032	0.0144676
61	0.212032	0.0162734
62	0.212032	0.0134342
63	0.212032	0.0151508
0	0.231608	0.0329779
1	0.231608	-0.0211414
2	0.231608	0.058765
3	0.231608	0.00120453
4	0.231608	0.0333766
5	0.231608	-0.00585536
6	0.231608	0.0507115
7	0.231608	0.0511865
8	0.231608	0.00151216
9	0.231608	0.0231316
10	0.231608	0.0511706
11	0.231608	0.0374119
12	0.231608	0.0119565
13	0.231608	0.0510481
14	0.231608	-0.0105996
15	0.231608	-0.0227924
16	0.231608	0.0269707
17	0.231608	0.0029866
18	0.231608	-0.00532874
19	0.231608	-0.0453906
20	0.231608	-0.0152833
21	0.231608	0.029848
22	0.231608	-0.00794393
23	0.231608	0.0163738
24	0.231608	0.029155
25	0.231608	-0.0138914
26	0.231608	0.0249578
27	0.231608	0.0203924
28	0.231608	-0.0130153
29	0.231608	-0.00436369
30	0.231608	0.0385779
31	0.231608	0.007023
32	0.231608	0.048854
33	0.231608	0.00792258
34	0.231608	-0.0138488
35	0.231608	0.020755
36	0.231608	0.0226934
37	0.231608	0.0156541
38	0.231608	-0.0226898
39	0.231608	0.0515859
40	0.231608	0.00567668
41	0.231608	0.0211367
42	0.231608	0.0222684
43	0.231608	0.012262
44	0.231608	0.0355599
45	0.231608	-0.00564614
46	0.231608	-0.0166597
47	0.231608	0.0209606
48	0.231608	0.0381194
49	0.231608	0.0176637
50	0.231608	0.00535762
51	0.231608	0.0160061
52	0.231608	0.0208133
53	0.231608	0.0109954
54	0.231608	0.0128139
55	0.231608	0.0120139
56	0.231608	0.0216656
57	0.231608	-0.0152084
58	0.231608	-0.0149866
59	0.231608	0.0336706
60	0.231608	0.0100163
61	0.231608	0.01552
62	0.231608	0.0158725
63	0.231608	0.0159973
0	0.25299	0.0609529
1	0.25299	-0.0299275
2	0.25299	0.0569979
3	0.25299	0.0107743
4	0.25299	0.0267293
5	0.25299	-0.0106969
6	0.25299	0.0323654
7	0.25299	0.0575192
8	0.25299	-0.00852746
9	0.25299	0.0113012
10	0.25299	0.0371999
11	0.25299	0.0495367
12	0.25299	0.025496
13	0.25299	0.0748213
14	0.25299	-0.00624729
15	0.25299	-0.0142316
16	0.25299	0.0220178
17	0.25299	0.00504511
18	0.25299	-0.0103691
19	0.25299	-0.0400489
20	0.25299	-0.0362886
21	0.25299	0.0325345
22	0.25299	-0.0141129
23	0.25299	0.0032814
24	0.25299	0.0480431
25	0.25299	-0.0202843
26	0.25299	0.013597
27	0.25299	0.00926937
28	0.25299	-0.0062794
29	0.25299	0.00603498
30	0.25299	0.027535
31	0.25299	0.00340139
32	0.25299	0.0289059
33	0.25299	-0.0430986
34	0.25299	-0.0156771
35	0.25299	0.00379349
36	0.25299	0.0138304
37	0.25299	0.0135943
38	0.25299	-0.0284801
39	0.25299	0.0479874
40	0.25299	-0.0241786
41	0.25299	0.0439426
42	0.25299	0.0126241
43	0.25299	6.20834e-06
44	0.25299	0.0388455
45	0.25299	-0.00607144
46	0.25299	-0.0285066
47	0.25299	0.0310361
48	0.25299	0.0533183
49	0.25299	-0.0243788
50	0.25299	0.0103809
51	0.25299	-0.00662728
52	0.25299	0.0453551
53	0.25299	0.00649682
54	0.25299	-0.000425753
55	0.25299	-0.0103376
56	0.25299	0.0138481
57	0.25299	-0.00259524
58	0.25299	0.00381942
59	0.25299	0.0328246
60	0.25299	-0.0032657
61	0.25299	0.0131777
62	0.25299	0.0202235
63	0.25299	0.0204047
0	0.276346	0.0266159
1	0.276346	0.00236457
2	0.276346	0.0626623
3	0.276346	-0.0227437
4	0.276346	0.0100146
5	0.276346	-0.000800481
6	0.276346	0.0428559
7	0.276346	0.0246745
8	0.276346	-0.000631762
9	0.276346	0.0263294
10	0.276346	0.0417214
11	0.276346	0.0356075
12	0.276346	0.02165
13	0.276346	0.0448415
14	0.276346	-0.039296
15	0.276346	-0.0168649
16	0.276346	0.0338643
17	0.276346	0.0102445
18	0.276346	0.00078975
19	0.276346	-0.0232212
20	0.276346	-0.0552231
21	0.276346	0.0270894
22	0.276346	-0.0122502
23	0.276346	0.0277638
24	0.276346	0.0323648
25	0.276346	-0.0116882
26	0.276346	0.0127614
27	0.276346	0.0116313
28	0.276346	-0.0194885
29	0.276346	0.00339023
30	0.276346	-0.00828516
31	0.276346	0.00325846
32	0.276346	-0.00412467
33	0.276346	-0.0121475
34	0.276346	-0.0134403
35	0.276346	-0.00435907
36	0.276346	0.0174963
37	0.276346	0.0216167
38	0.276346	-0.0186326
39	0.276346	0.0293776
40	0.276346	-0.0023376
41	0.276346	0.0328401
42	0.276346	0.0306972
43	0.276346	0.0492722
44	0.276346	0.047589
45	0.276346	-0.00241099
46	0.276346	-0.0221976
47	0.276346	0.0151968
48	0.276346	0.0561106
49	0.276346	-0.0150467
50	0.276346	-0.000401427
51	0.276346	0.000548146
52	0.276346	0.0337072
53	0.276346	0.000433871
54	0.276346	0.00929641
55	0.276346	-0.00641314
56	0.276346	0.00439282
57	0.276346	0.0070547
58	0.276346	0.00726216
59	0.276346	0.00903952
60	0.276346	0.0244746
61	0.276346	0.021435
62	0.276346	0.00831743
63	0.276346	0.000738614
0	0.301859	0.0183778
1	0.301859	-0.00476219
2	0.301859	0.0150982
3	0.301859	0.0105637
4	0.301859	0.00893389
5	0.301859	-0.0176627
6	0.301859	0.0380295
7	0.301859	0.0443365
8	0.301859	-0.00418159
9	0.301859	0.0214224
10	0.301859	0.0477738
11	0.301859	0.0442068
12	0.301859	0.00496128
13	0.301859	0.0439684
14	0.301859	-0.0189923
15	0.301859	-0.0162485
16	0.301859	0.0282177
17	0.301859	0.00197745
18	0.301859	0.0138948
19	0.301859	-0.0194946
20	0.301859	-0.0012785
21	0.301859	0.0329643
22	0.301859	0.0216616
23	0.301859	0.0263084
24	0.301859	0.0642096
25	0.301859	-0.0286478
26	0.301859	0.0435766
27	0.301859	0.0172791
28	0.301859	-0.0119018
29	0.301859	0.000545628
30	0.301859	0.0485933
31	0.301859	0.0112895
32	0.301859	0.0209163
33	0.301859	-0.00795009
34	0.301859	-0.0230666
35	0.301859	0.0193662
36	0.301859	0.0138045
37	0.301859	0.0323832
38	0.301859	-0.0333676
39	0.301859	0.0120785
40	0.301859	0.0601827
41	0.301859	0.0103637
42	0.301859	0.0272554
43	0.301859	0.0109033
44	0.301859	0.0441395
45	0.301859	-0.0132819
46	0.301859	-0.0251936
47	0.301859	0.0259446
48	0.301859	0.042018
49	0.301859	-0.0182904
50	0.301859	0.0158295
51	0.301859	-0.0281893
52	0.301859	0.0205325
53	0.301859	0.0265724
54	0.301859	0.0160258
55	0.301859	-0.0463334
56	0.301859	0.0141027
57	0.301859	-0.00912041
58	0.301859	0.00147817
59	0.301859	0.0243015
60	0.301859	0.00218066
61	0.301859	0.0286598
62	0.301859	0.0140544
63	0.301859	0.00031056
0	0.329727	0.0340697
1	0.329727	0.00614015
2	0.329727	0.0248785
3	0.329727	0.0274168
4	0.329727	0.0149834
5	0.329727	-0.013956
6	0.329727	0.0516532
7	0.329727	0.0592366
8	0.329727	-0.0150923
9	0.329727	0.0525541
10	0.329727	0.032111
11	0.329727	0.0622449
12	0.329727	0.00855868
13	0.329727	0.0509969
14	0.329727	-0.0132593
15	0.329727	0.00341606
16	0.329727	0.0394579
17	0.329727	0.0305299
18	0.329727	-0.000474607
19	0.329727	-0.0156938
20	0.329727	0.00737545
21	0.329727	0.0293908
22	0.329727	0.00425209
23	0.329727	0.0102744
24	0.329727	0.0847853
25	0.329727	-0.0120187
26	0.329727	-0.00661267
27	0.329727	0.0058948
28	0.329727	-0.0124298
29	0.329727	0.0243753
30	0.329727	0.012261
31	0.329727	0.00463606
32	0.329727	0.0123574
33	0.329727	-0.00417417
34	0.329727	-0.0121157
35	0.329727	0.0165867
36	0.329727	0.0378756
37	0.329727	-0.0344632
38	0.329727	-0.0140445
39	0.329727	0.0161782
40	0.329727	0.00901533
41	0.329727	0.0532986
42	0.329727	-0.00600862
43	0.329727	0.0453022
44	0.329727	0.0438972
45	0.329727	-0.000804178
46	0.329727	0.00481148
47	0.329727	0.00816671
48	0.329727	0.00909427
49	0.329727	0.0210629
50	0.329727	0.0183999
51	0.329727	0.00730215
52	0.329727	0.00909478
53	0.329727	0.0299444
54	0.329727	0.0244137
55	0.329727	-0.0128957
56	0.329727	0.0287652
57	0.329727	0.000523719
58	0.329727	0.00797641
59	0.329727	0.00196913
60	0.329727	0.0212909
61	0.329727	-0.00580009
62	0.329727	0.0381238
63	0.329727	0.0212744
0	0.360168	0.0594885
1	0.360168	-0.019335
2	0.360168	0.0403573
3	0.360168	0.01821
4	0.360168	0.0157376
5	0.360168	-0.0195107
6	0.360168	0.0302309
7	0.360168	0.0756497
8	0.360168	-0.00527329
9	0.360168	0.0437155
10	0.360168	0.0384167
11	0.360168	0.0689635
12	0.360168	0.0369334
13	0.360168	0.041548
14	0.360168	-0.0305863
15	0.360168	-0.010345
16	0.360168	0.0261444
17	0.360168	0.040334
18	0.360168	-0.0105952
19	0.360168	0.00927856
20	0.360168	-0.00698324
21	0.360168	0.0317564
22	0.360168	-0.0488915
23	0.360168	0.0428648
24	0.360168	0.0357225
25	0.360168	-0.0165728
26	0.360168	0.0417892
27	0.360168	0.0372791
28	0.360168	0.0119644
29	0.360168	0.0436201
30	0.360168	-0.00505694
31	0.360168	0.0141635
32	0.360168	0.0213017
33	0.360168	-0.0354041
34	0.360168	-0.0176544
35	0.360168	0.0265901
36	0.360168	0.0211661
37	0.360168	0.0142613
38	0.360168	-0.02985
39	0.360168	0.0120977
40	0.360168	0.0508382
41	0.360168	0.0610491
42	0.360168	0.00631557
43	0.360168	0.0393011
44	0.360168	0.047851
45	0.360168	0.00326007
46	0.360168	0.00215002
47	0.360168	0.029799
48	0.360168	0.0186079
49	0.360168	0.000629726
50	0.360168	0.0343106
51	0.360168	-0.010642
52	0.360168	0.00935355
53	0.360168	0.0444707
54	0.360168	0.0213601
55	0.360168	-0.0186696
56	0.360168	0.0534603
57	0.360168	-0.0106036
58	0.360168	0.0591245
59	0.360168	0.0427684
60	0.360168	0.0169055
61	0.360168	0.0339698
62	0.360168	0.0317383
63	0.360168	0.00712141
0	0.39342	0.044479
1	0.39342	0.017214
2	0.39342	0.0622375
3	0.39342	0.0316791
4	0.39342	-0.00807675
5	0.39342	-0.00324754
6	0.39342	0.0528916
7	0.39342	0.0880637
8	0.39342	-0.000225349
9	0.39342	0.0335234
10	0.39342	0.0580711
11	0.39342	0.0683703
12	0.39342	0.0338645
13	0.39342	0.0619973
14	0.39342	-0.0431612
15	0.39342	0.00223
16	0.39342	0.0504466
17	0.39342	0.0409144
18	0.39342	-0.00824917
19	0.39342	0.0189283
20	0.39342	0.00615265
21	0.39342	0.0439153
22	0.39342	-0.00940885
23	0.39342	0.0399224
24	0.39342	0.0771572
25	0.39342	0.0162304
26	0.39342	0.0142514
27	0.39342	0.0195229
28	0.39342	-0.00730793
29	0.39342	0.031642
30	0.39342	-0.018336
31	0.39342	0.00883838
32	0.39342	0.0289913
33	0.39342	-0.0157263
34	0.39342	-0.00151823
35	0.39342	0.0133082
36	0.39342	0.058332
37	0.39342	0.0183894
38	0.39342	-0.0284248
39	0.39342	0.0332138
40	0.39342	0.0334842
41	0.39342	0.0356726
42	0.39342	0.00861355
43	0.39342	0.0232136
44	0.39342	0.0516979
45	0.39342	0.0183841
46	0.39342	-0.00802536
47	0.39342	0.0172309
48	0.39342	0.000585868
49	0.39342	0.0162402
50	0.39342	0.0356883
51	0.39342	-0.0100005
52	0.39342	0.00913471
53	0.39342	0.0591843
54	0.39342	0.0435587
55	0.39342	0.0431873
56	0.39342	0.0564513
57	0.39342	0.0308914
58	0.39342	0.0567058
59	0.39342	0.022351
60	0.39342	0.0166561
61	0.39342	0.0327538
62	0.39342	0.0349007
63	0.39342	0.0539772
0	0.429741	0.000729621
1	0.429741	0.0134015
2	0.429741	0.034478
3	0.429741	-0.0137942
4	0.429741	0.0127635
5	0.429741	-0.0115617
6	0.429741	0.0227426
7	0.429741	0.0410927
8	0.429741	-0.0129061
9	0.429741	-0.00765863
10	0.429741	0.00229467
11	0.429741	0.0384841
12	0.429741	0.0406678
13	0.429741	0.0408436
14	0.429741	-0.00285141
15	0.429741	-0.00989337
16	0.429741	0.0396332
17	0.429741	0.0406788
18	0.429741	0.0120365
19	0.429741	0.0123103
20	0.429741	-0.00944423
21	0.429741	0.0415677
22	0.429741	0.017297
23	0.429741	0.043568
24	0.429741	0.0725261
25	0.429741	-0.0138402
26	0.429741	0.0237583
27	0.429741	0.0384712
28	0.429741	0.0156028
29	0.429741	0.00663999
30	0.429741	-0.0148746
31	0.429741	0.014488
32	0.429741	0.0091893
33	0.429741	-0.0138923
34	0.429741	-0.0228334
35	0.429741	0.0273878
36	0.429741	0.0268671
37	0.429741	-0.0300776
38	0.429741	-0.0280167
39	0.429741	0.0190317
40	0.429741	0.0532737
41	0.429741	0.0347811
42	0.429741	0.0132752
43	0.429741	0.019054
44	0.429741	0.0493075
45	0.429741	0.00561631
46	0.429741	-0.0245197
47	0.429741	0.0257853
48	0.429741	0.0320971
49	0.429741	0.0433924
50	0.429741	0.0069219
51	0.429741	-0.01647
52	0.429741	0.0334305
53	0.429741	0.0391758
54	0.429741	0.0331207
55	0.429741	0.00771226
56	0.429741	0.057808
57	0.429741	0.00975405
58	0.429741	0.0304954
59	0.429741	0.0375053
60	0.429741	0.0128863
61	0.429741	0.0354797
62	0.429741	0.0451741
63	0.429741	0.0715974
0	0.469415	0.0267898
1	0.469415	-0.00728445
2	0.469415	0.0342299
3	0.469415	0.041935
4	0.469415	0.0310546
5	0.469415	-0.00427385
6	0.469415	0.0685134
7	0.469415	0.0573644
8	0.469415	0.0132105
9	0.469415	0.0588495
10	0.469415	0.0879428
11	0.469415	0.0295668
12	0.469415	0.00684006
13	0.469415	0.0396617
14	0.469415	-0.0200808
15	0.469415	0.0256058
16	0.469415	0.0354816
17	0.469415	0.0582406
18	0.469415	0.0154298
19	0.469415	0.0361552
20	0.469415	0.0567574
21	0.469415	0.0474627
22	0.469415	0.019215
23	0.469415	0.046862
24	0.469415	0.0433842
25	0.469415	0.0398961
26	0.469415	0.0333257
27	0.469415	0.0557895
28	0.469415	0.0135118
29	0.469415	0.0409217
30	0.469415	-0.0220984
31	0.469415	0.019071
32	0.469415	0.0241469
33	0.469415	-0.0128995
34	0.469415	-0.0131111
35	0.469415	0.0193933
36	0.469415	0.0423726
37	0.469415	-0.0482252
38	0.469415	-0.0104022
39	0.469415	-0.00964027
40	0.469415	0.0487804
41	0.469415	0.0166322
42	0.469415	0.000553518
43	0.469415	-0.0127131
44	0.469415	0.0260832
45	0.469415	0.00589024
46	0.469415	-0.0427161
47	0.469415	0.0214403
48	0.469415	0.0279402
49	0.469415	0.0254279
50	0.469415	0.0198089
51	0.469415	-0.0179529
52	0.469415	0.0099152
53	0.469415	0.0503614
54	0.469415	0.023271
55	0.469415	-0.0218704
56	0.469415	0.0365885
57	0.469415	0.0506339
58	0.469415	0.0621358
59	0.469415	0.00507027
60	0.469415	0.00389073
61	0.469415	0.0110885
62	0.469415	0.0327536
63	0.469415	0.000757192
0	0.512752	0.0666843
1	0.512752	5.88254e-05
2	0.512752	0.0403321
3	0.512752	-0.00487726
4	0.512752	0.0277356
5	0.512752	0.00226628
6	0.512752	0.0221348
7	0.512752	0.0113309
8	0.512752	0.0159683
9	0.512752	0.0157877
10	0.512752	-0.0133581
11	0.512752	0.032251
12	0.512752	0.0360181
13	0.512752	0.00895437
14	0.512752	-0.0232024
15	0.512752	0.0287053
16	0.512752	0.0560711
17	0.512752	0.0955732
18	0.512752	0.0403523
19	0.512752	0.0555194
20	0.512752	0.0734928
21	0.512752	0.0329515
22	0.512752	-0.0185826
23	0.512752	0.0435308
24	0.512752	0.106221
25	0.512752	0.0611896
26	0.512752	0.02101
27	0.512752	0.0730802
28	0.512752	0.0271256
29	0.512752	0.0461457
30	0.512752	0.00325455
31	0.512752	0.0219443
32	0.512752	-0.00692412
33	0.512752	-0.00779088
34	0.512752	-0.0206468
35	0.512752	0.00932892
36	0.512752	0.0863581
37	0.512752	-0.00803352
38	0.512752	-0.0328679
39	0.512752	-0.0433546
40	0.512752	0.0718265
41	0.512752	0.032206
42	0.512752	0.0115153
43	0.512752	0.0282097
44	0.512752	0.0636255
45	0.512752	0.0307557
46	0.512752	-0.0122119
47	0.512752	0.0261843
48	0.512752	0.0131854
49	0.512752	0.00730331
50	0.512752	0.0397607
51	0.512752	-0.0324954
52	0.512752	0.0196975
53	0.512752	0.063202
54	0.512752	0.0399968
55	0.512752	-0.011182
56	0.512752	0.0313554
57	0.512752	0.0329031
58	0.512752	0.0663042
59	0.512752	0.0349117
60	0.512752	0.0277973
61	0.512752	0.0548352
62	0.512752	0.0487621
63	0.512752	0.0166105
0	0.56009	0.159425
1	0.56009	-0.0312864
2	0.56009	0.0478127
3	0.56009	-0.0291701
4	0.56009	0.124743
5	0.56009	0.0183146
6	0.56009	-0.0374077
7	0.56009	-0.0222372
8	0.56009	0.0619188
9	0.56009	0.0363
10	0.56009	-0.0334532
11	0.56009	0.0152132
12	0.56009	0.0324771
13	0.56009	0.000706626
14	0.56009	0.010157
15	0.56009	0.0982442
16	0.56009	0.0778251
17	0.56009	0.186611
18	0.56009	-0.00588033
19	0.56009	0.100445
20	0.56009	0.0427096
21	0.56009	0.0304221
22	0.56009	0.0333377
23	0.56009	0.047538
24	0.56009	0.10922
25	0.56009	0.121582
26	0.56009	0.0439366
27	0.56009	0.156026
28	0.56009	0.0711426
29	0.56009	0.0834402
30	0.56009	-0.107357
31	0.56009	0.0319395
32	0.56009	-0.0420905
33	0.56009	-0.0678057
34	0.56009	-0.0815913
35	0.56009	0.0507158
36	0.56009	0.19935
37	0.56009	0.0673091
38	0.56009	-0.0618213
39	0.56009	0.0340358
40	0.56009	0.0884119
41	0.56009	0.0839277
42	0.56009	-0.0369644
43	0.56009	0.0744214
44	0.56009	0.0115034
45	0.56009	-0.00159109
46	0.56009	-0.0592114
47	0.56009	0.0378009
48	0.56009	-0.0513149
49	0.56009	0.0685431
50	0.56009	0.0492582
51	0.56009	-0.0868117
52	0.56009	-0.0402791
53	0.56009	0.120511
54	0.56009	0.0793591
55	0.56009	-0.00831402
56	0.56009	0.0745254
57	0.56009	0.0638939
58	0.56009	0.111365
59	0.56009	0.00619297
60	0.56009	-0.0101162
61	0.56009	0.0411718
62	0.56009	0.0346098
63	0.56009	-0.0071737
0	0.611799	0.162971
1	0.611799	-0.222282
2	0.611799	0.00997655
3	0.611799	-0.0980573
4	0.611799	0.285715
5	0.611799	-0.101333
6	0.611799	0.0265719
7	0.611799	-0.0788352
8	0.611799	0.0262269
9	0.611799	0.0739029
10	0.611799	-0.027389
11	0.611799	-0.0506482
12	0.611799	0.139588
13	0.611799	0.110863
14	0.611799	0.00737332
15	0.611799	0.282259
16	0.611799	0.240217
17	0.611799	0.406661
18	0.611799	0.0486179
19	0.611799	0.350634
20	0.611799	0.119595
21	0.611799	0.0183899
22	0.611799	0.0712704
23	0.611799	0.175291
24	0.611799	0.108958
25	0.611799	0.223342
26	0.611799	0.0408353
27	0.611799	0.266509
28	0.611799	0.285178
29	0.611799	0.307575
30	0.611799	-0.248478
31	0.611799	0.0784558
32	0.611799	-0.130972
33	0.611799	-0.208773
34	0.611799	-0.134492
35	0.611799	0.00735727
36	0.611799	0.376752
37	0.611799	0.121762
38	0.611799	-0.152468
39	0.611799	-0.0362219
40	0.611799	0.184042
41	0.611799	0.142174
42	0.611799	-0.132957
43	0.611799	0.0584267
44	0.611799	-0.0806386
45	0.611799	0.0324151
46	0.611799	-0.109775
47	0.611799	0.0184639
48	0.611799	-0.176372
49	0.611799	0.15097
50	0.611799	0.153705
51	0.611799	-0.194382
52	0.611799	-0.0452515
53	0.611799	0.267079
54	0.611799	0.227296
55	0.611799	-0.0159655
56	0.611799	0.181631
57	0.611799	0.15952
58	0.611799	0.254135
59	0.611799	-0.0371616
60	0.611799	0.0197658
61	0.611799	0.141224
62	0.611799	0.0566535
63	0.611799	-0.0729605
0	0.668281	0.0465921
1	0.668281	-0.0583208
2	0.668281	0.0889671
3	0.668281	0.0458562
4	0.668281	0.228916
5	0.668281	-0.0981213
6	0.668281	0.212384
7	0.668281	0.123472
8	0.668281	-0.0717084
9	0.668281	0.167493
10	0.668281	0.202274
11	0.668281	0.09109
12	0.668281	0.203814
13	0.668281	0.211961
14	0.668281	-0.0340374
15	0.668281	0.235837
16	0.668281	0.294492
17	0.668281	0.397022
18	0.668281	0.0492394
19	0.668281	0.358154
20	0.668281	0.0680091
21	0.668281	0.0931145
22	0.668281	0.056136
23	0.668281	0.232808
24	0.668281	0.0518721
25	0.668281	0.123693
26	0.668281	0.0476332
27	0.668281	0.188565
28	0.668281	0.297536
29	0.668281	0.304186
30	0.668281	-0.222459
31	0.668281	0.0701961
32	0.668281	-0.0394172
33	0.668281	-0.174428
34	0.668281	-0.117989
35	0.668281	0.0957585
36	0.668281	0.320991
37	0.668281	0.0978247
38	0.668281	-0.131447
39	0.668281	-0.0512541
40	0.668281	0.209922
41	0.668281	0.152542
42	0.668281	-0.102781
43	0.668281	0.105924
44	0.668281	-0.0662974
45	0.668281	0.0556485
46	0.668281	-0.0624037
47	0.668281	0.0112703
48	0.668281	-0.175851
49	0.668281	0.16363
50	0.668281	0.133336
51	0.668281	-0.149719
52	0.668281	-0.0201945
53	0.668281	0.213972
54	0.668281	0.217771
55	0.668281	-0.0277462
56	0.668281	0.170048
57	0.668281	0.174525
58	0.668281	0.28009
59	0.668281	0.0250302
60	0.668281	0.0442806
61	0.668281	0.0987754
62	0.668281	0.0628577
63	0.668281	-0.0619869
0	0.729977	0.0695428
1	0.729977	0.121004
2	0.729977	0.202397
3	0.729977	0.146376
4	0.729977	0.108162
5	0.729977	-0.0433267
6	0.729977	0.227487
7	0.729977	0.208343
8	0.729977	-0.0977299
9	0.729977	0.187998
10	0.729977	0.201003
11	0.729977	0.170805
12	0.729977	0.224253
13	0.729977	0.212134
14	0.729977	-0.00625394
15	0.729977	0.14575
16	0.729977	0.260584
17	0.729977	0.287515
18	0.729977	-0.000336741
19	0.729977	0.244036
20	0.729977	0.0679243
21	0.729977	0.190834
22	0.729977	-0.0335664
23	0.729977	0.266873
24	0.729977	0.0982526
25	0.729977	0.0452174
26	0.729977	0.00859743
27	0.729977	0.125563
28	0.729977	0.248846
29	0.729977	0.201928
30	0.729977	-0.12208
31	0.729977	0.0725458
32	0.729977	0.0892219
33	0.729977	-0.0750949
34	0.729977	-0.090779
35	0.729977	0.130402
36	0.729977	0.172898
37	0.729977	-0.0416135
38	0.729977	-0.0888924
39	0.729977	0.00864427
40	0.729977	0.219413
41	0.729977	0.0582093
42	0.729977	-0.0207834
43	0.729977	0.0999202
44	0.729977	-0.0173344
45	0.729977	0.0391299
46	0.729977	-0.0387625
47	0.729977	0.0200345
48	0.729977	-0.046038
49	0.729977	0.0862857
50	0.729977	0.0737771
51	0.729977	-0.123781
52	0.729977	-0.00583053
53	0.729977	0.185048
54	0.729977	0.122111
55	0.729977	-0.0189676
56	0.729977	0.118255
57	0.729977	0.124764
58	0.729977	0.188776
59	0.729977	0.0312295
60	0.729977	0.0662134
61	0.729977	0.00251497
62	0.729977	0.0756079
63	0.729977	0.0108233
0	0.79737	0.173276
1	0.79737	0.238048
2	0.79737	0.311384
3	0.79737	0.254304
4	0.79737	0.0529677
5	0.79737	0.000397555
6	0.79737	0.303019
7	0.79737	0.318386
8	0.79737	-0.0831677
9	0.79737	0.265399
10	0.79737	0.275789
11	0.79737	0.295012
12	0.79737	0.284339
13	0.79737	0.235668
14	0.79737	-0.0654353
15	0.79737	0.0539596
16	0.79737	0.274814
17	0.79737	0.248357
18	0.79737	0.00785872
19	0.79737	0.233508
20	0.79737	0.106907
21	0.79737	0.274855
22	0.79737	-0.0850543
23	0.79737	0.293518
24	0.79737	0.171248
25	0.79737	0.0229936
26	0.79737	-0.0113468
27	0.79737	0.106931
28	0.79737	0.26428
29	0.79737	0.215236
30	0.79737	-0.142547
31	0.79737	0.0484167
32	0.79737	0.181838
33	0.79737	-0.101714
34	0.79737	-0.0871111
35	0.79737	0.18703
36	0.79737	0.128277
37	0.79737	0.00316119
38	0.79737	-0.0991306
39	0.79737	0.000462847
40	0.79737	0.246138
41	0.79737	0.177209
42	0.79737	-0.0148503
43	0.79737	0.117079
44	0.79737	0.00787208
45	0.79737	0.0471964
46	0.79737	-0.0526694
47	0.79737	0.0357319
48	0.79737	-0.0218334
49	0.79737	0.0939444
50	0.79737	0.0970695
51	0.79737	-0.0999747
52	0.79737	0.0468398
53	0.79737	0.174582
54	0.79737	0.138519
55	0.79737	-0.0500838
56	0.79737	0.160371
57	0.79737	0.09808
58	0.79737	0.146264
59	0.79737	0.0230878
60	0.79737	0.0318128
61	0.79737	0.0168721
62	0.79737	0.0801233
63	0.79737	0.00606871
0	0.870985	0.258998
1	0.870985	0.31361
2	0.870985	0.378855
3	0.870985	0.355785
4	0.870985	-0.0434051
5	0.870985	-0.0559687
6	0.870985	0.369693
7	0.870985	0.401279
8	0.870985	-0.174223
9	0.870985	0.327466
10	0.870985	0.358304
11	0.870985	0.400921
12	0.870985	0.341287
13	0.870985	0.297975
14	0.870985	-0.221265
15	0.870985	-0.0942875
16	0.870985	0.335731
17	0.870985	0.272265
18	0.870985	-0.096422
19	0.870985	0.294377
20	0.870985	0.15898
21	0.870985	0.347574
22	0.870985	-0.168058
23	0.870985	0.368291
24	0.870985	0.210301
25	0.870985	-0.0287211
26	0.870985	-0.126223
27	0.870985	0.123875
28	0.870985	0.349514
29	0.870985	0.28099
30	0.870985	-0.235381
31	0.870985	0.067293
32	0.870985	0.266441
33	0.870985	-0.205125
34	0.870985	-0.115234
35	0.870985	0.257228
36	0.870985	0.129531
37	0.870985	-0.0675506
38	0.870985	-0.149283
39	0.870985	-0.0394146
40	0.870985	0.338902
41	0.870985	0.307874
42	0.870985	0.0477416
43	0.870985	0.104011
44	0.870985	0.118111
45	0.870985	0.0769672
46	0.870985	-0.0629138
47	0.870985	0.0888854
48	0.870985	-0.0178053
49	0.870985	0.183402
50	0.870985	0.235419
51	0.870985	-0.140291
52	0.870985	0.170918
53	0.870985	0.301492
54	0.870985	0.24105
55	0.870985	0.0453734
56	0.870985	0.306362
57	0.870985	0.228676
58	0.870985	0.141057
59	0.870985	0.102159
60	0.870985	0.0542054
61	0.870985	0.149812
62	0.870985	0.225763
63	0.870985	0.0900629
0	0.951395	0.137482
1	0.951395	0.155832
2	0.951395	0.316379
3	0.951395	0.252273
4	0.951395	-0.19495
5	0.951395	-0.15405
6	0.951395	0.309704
7	0.951395	0.321445
8	0.951395	-0.23597
9	0.951395	0.206494
10	0.951395	0.246641
11	0.951395	0.331208
12	0.951395	0.261924
13	0.951395	0.16137
14	0.951395	-0.247001
15	0.951395	-0.183596
16	0.951395	0.246748
17	0.951395	0.163901
18	0.951395	-0.153433
19	0.951395	0.200648
20	0.951395	0.0594204
21	0.951395	0.302488
22	0.951395	-0.186716
23	0.951395	0.323312
24	0.951395	0.178267
25	0.951395	-0.09669
26	0.951395	-0.13286
27	0.951395	0.0627426
28	0.951395	0.305481
29	0.951395	0.223586
30	0.951395	-0.192524
31	0.951395	0.00185334
32	0.951395	0.136335
33	0.951395	-0.183288
34	0.951395	-0.0613974
35	0.951395	0.190885
36	0.951395	0.11286
37	0.951395	-0.06686
38	0.951395	-0.0217966
39	0.951395	0.00163952
40	0.951395	0.339322
41	0.951395	0.301703
42	0.951395	0.108936
43	0.951395	0.145187
44	0.951395	0.14064
45	0.951395	0.0957356
46	0.951395	0.0332573
47	0.951395	0.12777
48	0.951395	0.0664282
49	0.951395	0.200312
50	0.951395	0.301334
51	0.951395	0.0291118
52	0.951395	0.241014
53	0.951395	0.358701
54	0.951395	0.315839
55	0.951395	0.221107
56	0.951395	0.358202
57	0.951395	0.321968
58	0.951395	0.196272
59	0.951395	0.319478
60	0.951395	0.245055
61	0.951395	0.324534
62	0.951395	0.360109
63	0.951395	0.319354
0	1.03923	-0.254077
1	1.03923	-0.25052
2	1.03923	-0.113076
3	1.03923	-0.126924
4	1.03923	-0.320655
5	1.03923	-0.291095
6	1.03923	-0.0601768
7	1.03923	-0.0331284
8	1.03923	-0.326973
9	1.03923	-0.148183
10	1.03923	-0.0921249
11	1.03923	-0.0413181
12	1.03923	-0.10177
13	1.03923	-0.124034
14	1.03923	-0.274264
15	1.03923	-0.248523
16	1.03923	-0.0837768
17	1.03923	-0.109766
18	1.03923	-0.203163
19	1.03923	-0.0481781
20	1.03923	-0.124549
21	1.03923	0.0235479
22	1.03923	-0.0983551
23	1.03923	0.0758062
24	1.03923	-0.0554351
25	1.03923	-0.173668
26	1.03923	-0.21334
27	1.03923	-0.0698998
28	1.03923	0.090801
29	1.03923	0.0609284
30	1.03923	-0.136913
31	1.03923	-0.0653117
32	1.03923	-0.0389883
33	1.03923	-0.105103
34	1.03923	-0.0722148
35	1.03923	0.0547717
36	1.03923	0.0943473
37	1.03923	0.0752503
38	1.03923	0.105084
39	1.03923	0.138619
40	1.03923	0.246522
41	1.03923	0.273334
42	1.03923	0.205762
43	1.03923	0.166673
44	1.03923	0.21759
45	1.03923	0.17646
46	1.03923	0.159981
47	1.03923	0.207274
48	1.03923	0.204715
49	1.03923	0.289607
50	1.03923	0.311264
51	1.03923	0.226482
52	1.03923	0.313043
53	1.03923	0.360883
54	1.03923	0.349354
55	1.03923	0.357089
56	1.03923	0.384976
57	1.03923	0.384217
58	1.03923	0.34401
59	1.03923	0.394325
60	1.03923	0.380893
61	1.03923	0.407296
62	1.03923	0.408598
63	1.03923	0.412385
0	1.13517	-0.348882
1	1.13517	-0.341409
2	1.13517	-0.338352
3	1.13517	-0.335113
4	1.13517	-0.32104
5	1.13517	-0.30296
6	1.13517	-0.300053
7	1.13517	-0.299106
8	1.13517	-0.293698
9	1.13517	-0.290473
10	1.13517	-0.28879
11	1.13517	-0.287007
12	1.13517	-0.285527
13	1.13517	-0.278918
14	1.13517	-0.25671
15	1.13517	-0.248556
16	1.13517	-0.241031
17	1.13517	-0.240493
18	1.13517	-0.235547
19	1.13517	-0.231103
20	1.13517	-0.21506
21	1.13517	-0.21457
22	1.13517	-0.204647
23	1.13517	-0.194367
24	1.13517	-0.180414
25	1.13517	-0.151519
26	1.13517	-0.14891
27	1.13517	-0.143236
28	1.13517	-0.120786
29	1.13517	-0.111568
30	1.13517	-0.0864485
31	1.13517	-0.0726504
32	1.13517	-0.0674218
33	1.13517	-0.061194
34	1.13517	-0.0362894
35	1.13517	-0.0142217
36	1.13517	0.0171677
37	1.13517	0.115668
38	1.13517	0.174302
39	1.13517	0.179667
40	1.13517	0.204372
41	1.13517	0.207711
42	1.13517	0.2104
43	1.13517	0.217101
44	1.13517	0.223354
45	1.13517	0.232997
46	1.13517	0.256106
47	1.13517	0.262034
48	1.13517	0.273169
49	1.13517	0.301678
50	1.13517	0.306259
51	1.13517	0.315325
52	1.13517	0.316386
53	1.13517	0.339987
54	1.13517	0.355737
55	1.13517	0.375915
56	1.13517	0.377696
57	1.13517	0.385118
58	1.13517	0.392694
59	1.13517	0.400285
60	1.13517	0.403864
61	1.13517	0.419534
62	1.13517	0.419563
63	1.13517	0.421594
0	1.23997	-0.257499
1	1.23997	-0.233586
2	1.23997	-0.187884
3	1.23997	-0.197004
4	1.23997	-0.217764
5	1.23997	-0.201098
6	1.23997	-0.162129
7	1.23997	-0.10605
8	1.23997	-0.154705
9	1.23997	-0.138541
10	1.23997	-0.116894
11	1.23997	-0.153954
12	1.23997	-0.158457
13	1.23997	-0.19767
14	1.23997	-0.143919
15	1.23997	-0.105368
16	1.23997	-0.136247
17	1.23997	-0.108357
18	1.23997	-0.120234
19	1.23997	-0.11832
20	1.23997	-0.143316
21	1.23997	-0.102864
22	1.23997	-0.13937
23	1.23997	-0.120407
24	1.23997	-0.107795
25	1.23997	0.00993211
26	1.23997	-0.0694774
27	1.23997	-0.0685271
28	1.23997	-0.0768799
29	1.23997	-0.0563751
30	1.23997	0.00564669
31	1.23997	-1.38737e-05
32	1.23997	0.0145124
33	1.23997	0.0645013
34	1.23997	0.0521274
35	1.23997	-0.0185728
36	1.23997	-0.000905824
37	1.23997	0.0375858
38	1.23997	0.142757
39	1.23997	0.103811
40	1.23997	0.158062
41	1.23997	0.0680604
42	1.23997	0.0484969
43	1.23997	0.169265
44	1.23997	0.162959
45	1.23997	0.153919
46	1.23997	0.185812
47	1.23997	0.197429
48	1.23997	0.201333
49	1.23997	0.180304
50	1.23997	0.209692
51	1.23997	0.240863
52	1.23997	0.163167
53	1.23997	0.234717
54	1.23997	0.237627
55	1.23997	0.277495
56	1.23997	0.261207
57	1.23997	0.306989
58	1.23997	0.323176
59	1.23997	0.299711
60	1.23997	0.31177
61	1.23997	0.330627
62	1.23997	0.358319
63	1.23997	0.355246
0	1.35445	-0.183031
1	1.35445	-0.132266
2	1.35445	-0.12271
3	1.35445	-0.119654
4	1.35445	-0.186714
5	1.35445	-0.156397
6	1.35445	-0.117601
7	1.35445	-0.0785703
8	1.35445	-0.0908883
9	1.35445	-0.0795585
10	1.35445	-0.0856421
11	1.35445	-0.117388
12	1.35445	-0.095295
13	1.35445	-0.171349
14	1.35445	-0.0714551
15	1.35445	-0.0960403
16	1.35445	-0.0738163
17	1.35445	-0.0659732
18	1.35445	-0.126074
19	1.35445	-0.0656342
20	1.35445	-0.171167
21	1.35445	-0.0362181
22	1.35445	-0.181317
23	1.35445	-0.0215444
24	1.35445	-0.107448
25	1.35445	0.0247606
26	1.35445	-0.0182241
27	1.35445	-0.0406006
28	1.35445	-0.0406178
29	1.35445	-0.0399604
30	1.35445	0.0197211
31	1.35445	-0.026862
32	1.35445	0.0360421
33	1.35445	0.117441
34	1.35445	0.0528332
35	1.35445	0.0185452
36	1.35445	-0.020745
37	1.35445	0.0268896
38	1.35445	0.140486
39	1.35445	-0.00237193
40	1.35445	0.130192
41	1.35445	0.0939615
42	1.35445	0.0508342
43	1.35445	0.138859
44	1.35445	0.187804
45	1.35445	0.121087
46	1.35445	0.10575
47	1.35445	0.13133
48	1.35445	0.187581
49	1.35445	0.0554885
50	1.35445	0.195433
51	1.35445	0.148666
52	1.35445	0.149451
53	1.35445	0.177187
54	1.35445	0.15383
55	1.35445	0.220696
56	1.35445	0.253626
57	1.35445	0.280629
58	1.35445	0.204272
59	1.35445	0.217422
60	1.35445	0.189697
61	1.35445	0.265445
62	1.35445	0.318375
63	1.35445	0.224178
0	1.47949	-0.171555
1	1.47949	-0.194808
2	1.47949	-0.18909
3	1.47949	-0.179823
4	1.47949	-0.192909
5	1.47949	-0.180142
6	1.47949	-0.146039
7	1.47949	-0.114638
8	1.47949	-0.13974
9	1.47949	-0.151421
10	1.47949	-0.0989196
11	1.47949	-0.131972
12	1.47949	-0.130464
13	1.47949	-0.162908
14	1.47949	-0.122252
15	1.47949	-0.0801418
16	1.47949	-0.0987738
17	1.47949	-0.0501734
18	1.47949	-0.135619
19	1.47949	-0.0393822
20	1.47949	-0.114112
21	1.47949	-0.0764246
22	1.47949	-0.039864
23	1.47949	-0.042786
24	1.47949	-0.122726
25	1.47949	0.0613641
26	1.47949	-0.0224205
27	1.47949	-0.051169
28	1.47949	-0.0178369
29	1.47949	-0.0065736
30	1.47949	-0.0471844
31	1.47949	-0.0200417
32	1.47949	-0.0142934
33	1.47949	0.0971607
34	1.47949	0.0361174
35	1.47949	0.0315472
36	1.47949	-0.0151486
37	1.47949	-0.00722121
38	1.47949	0.103687
39	1.47949	-0.00513864
40	1.47949	0.137931
41	1.47949	0.126211
42	1.47949	0.0530513
43	1.47949	0.129791
44	1.47949	0.200276
45	1.47949	0.109888
46	1.47949	0.107422
47	1.47949	0.148237
48	1.47949	0.194996
49	1.47949	0.0525492
50	1.47949	0.215134
51	1.47949	0.0808322
52	1.47949	0.151675
53	1.47949	0.215294
54	1.47949	0.146123
55	1.47949	0.179346
56	1.47949	0.304907
57	1.47949	0.29784
58	1.47949	0.0970908
59	1.47949	0.175114
60	1.47949	0.157241
61	1.47949	0.217282
62	1.47949	0.293276
63	1.47949	0.185902
0	1.61608	-0.224945
1	1.61608	-0.162195
2	1.61608	-0.216951
3	1.61608	-0.203209
4	1.61608	-0.194997
5	1.61608	-0.177687
6	1.61608	-0.176914
7	1.61608	-0.128554
8	1.61608	-0.116663
9	1.61608	-0.211558
10	1.61608	-0.0941773
11	1.61608	-0.165384
12	1.61608	-0.192859
13	1.61608	-0.177577
14	1.61608	-0.0772275
[truncated: 1,841 more rows]

## Sheet: Panel_a5
Frequency	R_trained	R_untrained	Diff
0.104616	0.0314369	0.0116684	0.0197685
0.114274	0.0295731	0.0106822	0.018891
0.124824	0.0268143	0.0107086	0.0161057
0.136348	0.0266985	0.0108903	0.0158082
0.148936	0.0273683	0.00932735	0.0180409
0.162686	0.0246865	0.00783064	0.0168559
0.177706	0.0238258	0.00918849	0.0146373
0.194112	0.0222853	0.00705512	0.0152302
0.212032	0.0225635	0.0137577	0.00880588
0.231608	0.0216756	0.0129332	0.00874235
0.25299	0.0228051	0.0138739	0.00893115
0.276346	0.0193968	0.0105431	0.00885375
0.301859	0.0221806	0.0115057	0.0106749
0.329727	0.0210635	0.00964144	0.011422
0.360168	0.0282804	0.020813	0.00746736
0.39342	0.0302664	0.0200224	0.010244
0.429741	0.0256067	0.0244812	0.00112551
0.469415	0.0295511	0.0268653	0.0026858
0.512752	0.0337164	0.0463749	-0.0126585
0.56009	0.0603167	0.105244	-0.0449273
0.611799	0.137121	0.226261	-0.0891395
0.668281	0.13737	0.174756	-0.0373862
0.729977	0.111538	0.0800182	0.0315196
0.79737	0.132678	0.068179	0.0644994
0.870985	0.201037	0.107904	0.0931332
0.951395	0.199897	0.109282	0.0906149
1.03923	0.192303	0.117719	0.0745842
1.13517	0.24834	0.101094	0.147245
1.23997	0.156052	0.0479307	0.108121
1.35445	0.118463	0.0220565	0.0964068
1.47949	0.119078	0.0351431	0.083935
1.61608	0.12187	0.0435638	0.0783058
1.76528	0.118636	0.0373148	0.0813208
1.92826	0.117811	0.0303056	0.0875058
2.10628	0.125857	0.0220684	0.103788
2.30073	0.105138	0.0381469	0.0669915
2.51314	0.0865584	0.0257448	0.0608137
2.74516	0.069622	0.0273781	0.0422439
2.99859	0.0630362	0.0309281	0.0321081
3.27543	0.0573703	0.0245311	0.0328391
3.57782	0.0533119	0.0357094	0.0176025
3.90813	0.0924723	0.0389826	0.0534896
4.26893	0.0817233	0.027154	0.0545692
4.66305	0.0652115	0.0287594	0.0364521
5.09355	0.0645034	0.0298318	0.0346716
5.56379	0.132645	0.0351388	0.0975059
6.07745	0.199909	0.0713995	0.128509
6.63853	0.140715	0.0366549	0.10406
7.25141	0.0696267	0.033508	0.0361186
7.92087	0.0567764	0.0232654	0.033511
8.65214	0.0428427	0.0292287	0.013614
9.45092	0.0489344	0.0467664	0.00216796
10.3234	0.0383867	0.0278498	0.0105368
11.2765	0.0524622	0.0437782	0.00868407
12.3176	0.0550449	0.0283696	0.0266753
13.4548	0.0598404	0.0305666	0.0292738
14.6969	0.0625508	0.0323124	0.0302384
16.0538	0.0686656	0.0248803	0.0437853
17.5359	0.0696683	0.0391317	0.0305365
19.1548	0.0856627	0.0309525	0.0547102

## Sheet: Panel_b1
Edges_M=0.1739	Distr_M=0.1739
-5.35438	1.49214e-06
-5.13099	4.84947e-06
-4.9076	1.38023e-05
-4.68421	3.1708e-05
-4.46082	8.02028e-05
-4.23742	0.000209273
-4.01403	0.000415189
-3.79064	0.000775541
-3.56725	0.00161077
-3.34385	0.00308389
-3.12046	0.00544073
-2.89707	0.00947437
-2.67368	0.0157634
-2.45028	0.025459
-2.22689	0.0396854
-2.0035	0.0589882
-1.78011	0.0847514
-1.55672	0.116866
-1.33332	0.153675
-1.10993	0.195929
-0.886538	0.238387
-0.663146	0.280093
-0.439754	0.316875
-0.216361	0.34437
0.00703096	0.359109
0.230423	0.358182
0.453816	0.34318
0.677208	0.314646
0.9006	0.27823
1.12399	0.235555
1.34738	0.192161
1.57078	0.150673
1.79417	0.113588
2.01756	0.0821435
2.24095	0.0574498
2.46435	0.0385126
2.68774	0.0249535
2.91113	0.0154023
3.13452	0.00923152
3.35792	0.00531613
3.58131	0.00292759
3.8047	0.00159212
4.02809	0.000807995
4.25148	0.000420785
4.47488	0.000199574
4.69827	9.40052e-05
4.92166	4.62564e-05
5.14505	1.71596e-05
5.36845	5.96858e-06
5.59184	3.73036e-06

## Sheet: Panel_b2
Frequency_M=0.1739	Power_M=0.1739
0	-9.16082
0.0166667	-6.75449
0.0333333	-7.7355
0.05	-9.9665
0.0666667	-12.0623
0.0833333	-13.1568
0.1	-13.3834
0.116667	-13.9427
0.133333	-14.6033
0.15	-15.3897
0.166667	-16.3294
0.183333	-17.0809
0.2	-17.7533
0.216667	-18.6223
0.233333	-19.1054
0.25	-19.8098
0.266667	-20.4366
0.283333	-20.8937
0.3	-21.476
0.316667	-21.8742
0.333333	-22.3092
0.35	-22.6404
0.366667	-23.2348
0.383333	-23.364
0.4	-23.8456
0.416667	-24.0826
0.433333	-24.3174
0.45	-24.4359
0.466667	-24.5083
0.483333	-24.4196
0.5	-24.0955
0.516667	-23.3774
0.533333	-22.2147
0.55	-20.6077
0.566667	-18.2904
0.583333	-15.4525
0.6	-12.7554
0.616667	-11.6204
0.633333	-12.4792
0.65	-14.1772
0.666667	-15.5005
0.683333	-16.4159
0.7	-17.0761
0.716667	-17.3649
0.733333	-17.4195
0.75	-17.4246
0.766667	-17.1956
0.783333	-16.7296
0.8	-16.0729
0.816667	-15.3218
0.833333	-14.247
0.85	-13.1192
0.866667	-12.342
0.883333	-12.2413
0.9	-12.8483
0.916667	-13.7331
0.933333	-14.7371
0.95	-16.1386
0.966667	-17.5872
0.983333	-18.9964
1	-20.3318
1.01667	-22.8874
1.03333	-26.4725
1.05	-27.9365
1.06667	-28.6671
1.08333	-29.3207
1.1	-29.6242
1.11667	-30.2122
1.13333	-30.5443
1.15	-30.8881
1.16667	-31.152
1.18333	-31.4802
1.2	-31.6439
1.21667	-32.0432
1.23333	-32.3932
1.25	-32.6653
1.26667	-32.962
1.28333	-33.3449
1.3	-33.5487
1.31667	-33.8522
1.33333	-34.0543
1.35	-34.4052
1.36667	-34.7195
1.38333	-34.8149
1.4	-34.9314
1.41667	-35.2958
1.43333	-35.3508
1.45	-35.495
1.46667	-35.616
1.48333	-35.982
1.5	-35.837
1.51667	-36.0088
1.53333	-36.0727
1.55	-36.2665
1.56667	-36.4442
1.58333	-36.4851
1.6	-36.5531
1.61667	-36.8351
1.63333	-36.8727
1.65	-36.8643
1.66667	-36.9758
1.68333	-37.0511
1.7	-37.2544
1.71667	-37.3485
1.73333	-37.4212
1.75	-37.4938
1.76667	-37.6396
1.78333	-37.8027
1.8	-37.6461
1.81667	-37.8751
1.83333	-37.9469
1.85	-38.038
1.86667	-38.2097
1.88333	-38.2436
1.9	-38.341
1.91667	-38.4068
1.93333	-38.5007
1.95	-38.5942
1.96667	-38.6616
1.98333	-38.6631
2	-38.8472
2.01667	-38.8895
2.03333	-38.9375
2.05	-38.9681
2.06667	-39.1272
2.08333	-39.2267
2.1	-39.2898
2.11667	-39.2628
2.13333	-39.4247
2.15	-39.5137
2.16667	-39.5727
2.18333	-39.6356
2.2	-39.7471
2.21667	-39.7592
2.23333	-39.8671
2.25	-39.9899
2.26667	-39.9843
2.28333	-39.9401
2.3	-40.1052
2.31667	-40.1067
2.33333	-40.1761
2.35	-40.2451
2.36667	-40.2535
2.38333	-40.4175
2.4	-40.3944
2.41667	-40.5145
2.43333	-40.6243
2.45	-40.6859
2.46667	-40.8237
2.48333	-40.8043
2.5	-40.8565
2.51667	-40.872
2.53333	-41.0102
2.55	-41.1604
2.56667	-41.0862
2.58333	-41.2019
2.6	-41.1512
2.61667	-41.2548
2.63333	-41.2486
2.65	-41.4225
2.66667	-41.3585
2.68333	-41.586
2.7	-41.5558
2.71667	-41.4875
2.73333	-41.6117
2.75	-41.6041
2.76667	-41.8306
2.78333	-41.7472
2.8	-41.8536
2.81667	-41.8065
2.83333	-41.9159
2.85	-42.0633
2.86667	-42.1424
2.88333	-42.193
2.9	-42.183
2.91667	-42.2185
2.93333	-42.2376
2.95	-42.2977
2.96667	-42.4841
2.98333	-42.4398
3	-42.4115
3.01667	-42.3045
3.03333	-42.5704
3.05	-42.5964
3.06667	-42.7173
3.08333	-42.7044
3.1	-42.7403
3.11667	-42.7292
3.13333	-42.7244
3.15	-42.8944
3.16667	-42.9696
3.18333	-42.9642
3.2	-42.9848
3.21667	-43.0644
3.23333	-43.2182
3.25	-43.1778
3.26667	-43.1195
3.28333	-43.234
3.3	-43.2776
3.31667	-43.3649
3.33333	-43.3601
3.35	-43.5145
3.36667	-43.4341
3.38333	-43.4099
3.4	-43.5364
3.41667	-43.5136
3.43333	-43.6103
3.45	-43.7093
3.46667	-43.6589
3.48333	-43.7521
3.5	-43.7285
3.51667	-43.671
3.53333	-43.7535
3.55	-43.7758
3.56667	-43.8807
3.58333	-43.8077
3.6	-43.8237
3.61667	-43.9989
3.63333	-43.943
3.65	-44.0608
3.66667	-43.9711
3.68333	-44.0351
3.7	-44.1211
3.71667	-44.1629
3.73333	-44.1688
3.75	-44.2167
3.76667	-44.2789
3.78333	-44.1704
3.8	-44.2079
3.81667	-44.3545
3.83333	-44.154
3.85	-44.2913
3.86667	-44.2272
3.88333	-44.2267
3.9	-44.3269
3.91667	-44.1644
3.93333	-44.2977
3.95	-44.1487
3.96667	-44.1665
3.98333	-44.1597
4	-44.233
4.01667	-44.1146
4.03333	-44.1689
4.05	-44.1688
4.06667	-44.2083
4.08333	-44.3472
4.1	-44.2718
4.11667	-44.2908
4.13333	-44.5337
4.15	-44.5576
4.16667	-44.5011
4.18333	-44.5338
4.2	-44.5891
4.21667	-44.6649
4.23333	-44.6387
4.25	-44.7016
4.26667	-44.8531
4.28333	-44.6879
4.3	-44.8174
4.31667	-44.7854
4.33333	-44.7546
4.35	-44.7067
4.36667	-44.7556
4.38333	-44.9041
4.4	-44.9708
4.41667	-44.8255
4.43333	-44.8816
4.45	-44.8429
4.46667	-44.9436
4.48333	-44.7475
4.5	-44.8128
4.51667	-44.9016
4.53333	-44.8398
4.55	-44.8131
4.56667	-44.9212
4.58333	-44.8326
4.6	-44.7912
4.61667	-44.742
4.63333	-44.7974
4.65	-44.8502
4.66667	-44.7788
4.68333	-44.7663
4.7	-44.7732
4.71667	-44.5717
4.73333	-44.6553
4.75	-44.6206
4.76667	-44.5673
4.78333	-44.5554
4.8	-44.4361
4.81667	-44.5294
4.83333	-44.4778
4.85	-44.3843
4.86667	-44.2972
4.88333	-44.3101
4.9	-44.3161
4.91667	-44.1866
4.93333	-44.1764
4.95	-44.211
4.96667	-44.2301
4.98333	-44.0134
5	-43.9505
5.01667	-43.8597
5.03333	-43.8949
5.05	-43.7044
5.06667	-43.759
5.08333	-43.8077
5.1	-43.514
5.11667	-43.5039
5.13333	-43.5546
5.15	-43.485
5.16667	-43.2813
5.18333	-43.2183
5.2	-43.193
5.21667	-42.9667
5.23333	-43.007
5.25	-42.8194
5.26667	-42.7048
5.28333	-42.6298
5.3	-42.3819
5.31667	-42.4832
5.33333	-42.2844
5.35	-42.1214
5.36667	-42.1098
5.38333	-41.9504
5.4	-41.7431
5.41667	-41.6769
5.43333	-41.4978
5.45	-41.3979
5.46667	-41.2138
5.48333	-40.9974
5.5	-40.9096
5.51667	-40.6395
5.53333	-40.6184
5.55	-40.3967
5.56667	-40.4346
5.58333	-40.1657
5.6	-40.0544
5.61667	-39.7344
5.63333	-39.7356
5.65	-39.5229
5.66667	-39.3345
5.68333	-39.2113
5.7	-39.0627
5.71667	-38.8434
5.73333	-38.6646
5.75	-38.4442
5.76667	-38.2405
5.78333	-38.1473
5.8	-37.8808
5.81667	-37.7414
5.83333	-37.6603
5.85	-37.3926
5.86667	-37.454
5.88333	-37.0404
5.9	-37.0078
5.91667	-37.0684
5.93333	-36.8824
5.95	-36.7435
5.96667	-36.6943
5.98333	-36.76
6	-36.635
6.01667	-36.6044
6.03333	-36.6462
6.05	-36.6402
6.06667	-36.6156
6.08333	-36.7275
6.1	-36.6935
6.11667	-36.8684
6.13333	-36.8918
6.15	-37.0681
6.16667	-37.0864
6.18333	-37.1973
6.2	-37.2832
6.21667	-37.4985
6.23333	-37.6632
6.25	-37.7587
6.26667	-37.8816
6.28333	-38.0512
6.3	-38.1637
6.31667	-38.4359
6.33333	-38.5624
6.35	-38.5876
6.36667	-38.7712
6.38333	-39.0185
6.4	-39.217
6.41667	-39.3298
6.43333	-39.5899
6.45	-39.768
6.46667	-39.8516
6.48333	-40.0431
6.5	-40.1542
6.51667	-40.3445
6.53333	-40.5349
6.55	-40.7621
6.56667	-40.731
6.58333	-40.8404
6.6	-41.1505
6.61667	-41.2901
6.63333	-41.3702
6.65	-41.5577
6.66667	-41.6274
6.68333	-41.8124
6.7	-42.0194
6.71667	-42.0596
6.73333	-42.155
6.75	-42.2754
6.76667	-42.4955
6.78333	-42.5606
6.8	-42.5647
6.81667	-42.8019
6.83333	-42.8959
6.85	-43.05
6.86667	-43.092
6.88333	-43.2499
6.9	-43.3806
6.91667	-43.431
6.93333	-43.5716
6.95	-43.6555
6.96667	-43.7416
6.98333	-43.8615
7	-43.9548
7.01667	-44.1559
7.03333	-44.2443
7.05	-44.1247
7.06667	-44.3165
7.08333	-44.4361
7.1	-44.414
7.11667	-44.5988
7.13333	-44.6453
7.15	-44.741
7.16667	-44.7702
7.18333	-44.959
7.2	-44.8539
7.21667	-45.0525
7.23333	-45.1691
7.25	-45.1833
7.26667	-45.2331
7.28333	-45.3512
7.3	-45.4231
7.31667	-45.5612
7.33333	-45.6148
7.35	-45.5153
7.36667	-45.6578
7.38333	-45.8184
7.4	-45.8975
7.41667	-45.961
7.43333	-46.0965
7.45	-46.1171
7.46667	-46.2052
7.48333	-46.0904
7.5	-46.3286
7.51667	-46.249
7.53333	-46.3109
7.55	-46.4503
7.56667	-46.35
7.58333	-46.5006
7.6	-46.7235
7.61667	-46.644
7.63333	-46.5717
7.65	-46.707
7.66667	-46.9188
7.68333	-46.8093
7.7	-47.0326
7.71667	-46.9327
7.73333	-46.8453
7.75	-47.0601
7.76667	-47.1773
7.78333	-47.1439
7.8	-47.0953
7.81667	-47.3025
7.83333	-47.3207
7.85	-47.4919
7.86667	-47.2861
7.88333	-47.4421
7.9	-47.4768
7.91667	-47.5175
7.93333	-47.5558
7.95	-47.6034
7.96667	-47.6464
7.98333	-47.8342
8	-47.7277
8.01667	-47.9014
8.03333	-47.9207
8.05	-47.6882
8.06667	-47.7912
8.08333	-48.0036
8.1	-47.9402
8.11667	-47.9973
8.13333	-48.1342
8.15	-48.0512
8.16667	-48.2403
8.18333	-48.3012
8.2	-48.265
8.21667	-48.1584
8.23333	-48.272
8.25	-48.3827
8.26667	-48.3655
8.28333	-48.476
8.3	-48.4955
8.31667	-48.3278
8.33333	-48.4873
8.35	-48.5988
8.36667	-48.6855
8.38333	-48.565
8.4	-48.6609
8.41667	-48.6407
8.43333	-48.8059
8.45	-48.7699
8.46667	-48.7431
8.48333	-48.8428
8.5	-48.913
8.51667	-49.02
8.53333	-48.8014
8.55	-48.9054
8.56667	-48.9273
8.58333	-49.1274
8.6	-48.9837
8.61667	-49.0503
8.63333	-49.0855
8.65	-49.128
8.66667	-49.1626
8.68333	-49.2942
8.7	-49.1496
8.71667	-49.2644
8.73333	-49.3265
8.75	-49.2342
8.76667	-49.2619
8.78333	-49.3969
8.8	-49.437
8.81667	-49.5114
8.83333	-49.4535
8.85	-49.5495
8.86667	-49.4628
8.88333	-49.5873
8.9	-49.5183
8.91667	-49.5636
8.93333	-49.5749
8.95	-49.6738
8.96667	-49.6384
8.98333	-49.554
9	-49.7899
9.01667	-49.7737
9.03333	-49.7922
9.05	-49.7897
9.06667	-49.8357
9.08333	-49.7958
9.1	-49.7811
9.11667	-49.8373
9.13333	-49.8873
9.15	-49.9486
9.16667	-49.9662
9.18333	-49.9926
9.2	-49.9436
9.21667	-49.9789
9.23333	-50.1338
9.25	-50.0898
9.26667	-50.0459
9.28333	-50.1942
9.3	-50.017
9.31667	-50.1263
9.33333	-50.1549
9.35	-50.3014
9.36667	-50.1881
9.38333	-50.2713
9.4	-50.2281
9.41667	-50.2778
9.43333	-50.2897
9.45	-50.4553
9.46667	-50.2223
9.48333	-50.3148
9.5	-50.3362
9.51667	-50.4028
9.53333	-50.5549
9.55	-50.5187
9.56667	-50.3963
9.58333	-50.6033
9.6	-50.4312
9.61667	-50.496
9.63333	-50.6515
9.65	-50.5784
9.66667	-50.6795
9.68333	-50.6852
9.7	-50.5781
9.71667	-50.6395
9.73333	-50.8275
9.75	-50.7657
9.76667	-50.8493
9.78333	-50.751
9.8	-50.7571
9.81667	-50.6795
9.83333	-50.8128
9.85	-50.8584
9.86667	-50.8708
9.88333	-50.9234
9.9	-50.8311
9.91667	-50.9187
9.93333	-50.9441
9.95	-50.9683
9.96667	-50.9141
9.98333	-50.9293
10	-50.9534
10.0167	-50.8918
10.0333	-50.9796
10.05	-51.0662
10.0667	-51.1318
10.0833	-51.0578
10.1	-51.1003
10.1167	-51.0354
10.1333	-51.1221
10.15	-51.1791
10.1667	-51.175
10.1833	-51.2224
10.2	-51.1994
10.2167	-51.2248
10.2333	-51.1907
10.25	-51.3076
10.2667	-51.2932
10.2833	-51.2295
10.3	-51.3223
10.3167	-51.3704
10.3333	-51.3478
10.35	-51.4381
10.3667	-51.3253
10.3833	-51.3737
10.4	-51.4107
10.4167	-51.5288
10.4333	-51.3858
10.45	-51.4704
10.4667	-51.4812
10.4833	-51.4079
10.5	-51.5724
10.5167	-51.4699
10.5333	-51.5585
10.55	-51.6104
10.5667	-51.583
10.5833	-51.5085
10.6	-51.6063
10.6167	-51.512
10.6333	-51.6675
10.65	-51.6942
10.6667	-51.5201
10.6833	-51.5907
10.7	-51.7346
10.7167	-51.7213
10.7333	-51.745
10.75	-51.7167
10.7667	-51.8241
10.7833	-51.8032
10.8	-51.6582
10.8167	-51.9118
10.8333	-51.9368
10.85	-51.8645
10.8667	-51.7904
10.8833	-51.9688
10.9	-51.9137
10.9167	-51.7777
10.9333	-51.8984
10.95	-51.9174
10.9667	-51.9449
10.9833	-51.8855
11	-51.8847
11.0167	-52.0016
11.0333	-51.9791
11.05	-52.0111
11.0667	-51.9479
11.0833	-52.0523
11.1	-52.1556
11.1167	-51.9979
11.1333	-52.0635
11.15	-52.0304
11.1667	-52.1211
11.1833	-52.1343
11.2	-52.0984
11.2167	-51.9564
11.2333	-52.1343
11.25	-52.0839
11.2667	-52.1273
11.2833	-52.1741
11.3	-52.248
11.3167	-52.2399
11.3333	-52.3176
11.35	-52.2783
11.3667	-52.2801
11.3833	-52.3169
11.4	-52.1214
11.4167	-52.3447
11.4333	-52.354
11.45	-52.355
11.4667	-52.2563
11.4833	-52.2826
11.5	-52.4625
11.5167	-52.3087
11.5333	-52.4182
11.55	-52.368
11.5667	-52.5833
11.5833	-52.4253
11.6	-52.3878
11.6167	-52.4296
11.6333	-52.4296
11.65	-52.5094
11.6667	-52.5353
11.6833	-52.4757
11.7	-52.4868
11.7167	-52.4695
11.7333	-52.4858
11.75	-52.4515
11.7667	-52.5605
11.7833	-52.4962
11.8	-52.4954
11.8167	-52.5454
11.8333	-52.6501
11.85	-52.6353
11.8667	-52.5888
11.8833	-52.6617
11.9	-52.7014
11.9167	-52.6304
11.9333	-52.7476
11.95	-52.7277
11.9667	-52.659
11.9833	-52.6398
12	-52.7312
12.0167	-52.7104
12.0333	-52.7652
12.05	-52.8448
12.0667	-52.7609
12.0833	-52.7152
12.1	-52.7566
12.1167	-52.8061
12.1333	-52.7946
12.15	-52.8643
12.1667	-52.9395
12.1833	-52.7456
12.2	-52.8364
12.2167	-52.8018
12.2333	-52.9177
12.25	-52.8471
12.2667	-52.872
12.2833	-52.8682
12.3	-52.8765
12.3167	-52.8562
12.3333	-52.9678
12.35	-53.0101
12.3667	-52.9612
12.3833	-52.9472
12.4	-52.9101
12.4167	-52.8894
12.4333	-52.9818
12.45	-52.9747
12.4667	-53.1109
12.4833	-53.0988
12.5	-53.0686
12.5167	-53.1093
12.5333	-53.0727
12.55	-53.036
12.5667	-53.1511
12.5833	-53.1089
12.6	-53.135
12.6167	-53.2176
12.6333	-53.2351
12.65	-53.0881
12.6667	-53.1392
12.6833	-53.2277
12.7	-53.1161
12.7167	-53.2264
12.7333	-53.1713
12.75	-53.1643
12.7667	-53.2319
12.7833	-53.179
12.8	-53.1857
12.8167	-53.3384
12.8333	-53.2863
12.85	-53.2578
12.8667	-53.3258
12.8833	-53.2493
12.9	-53.3355
12.9167	-53.2981
12.9333	-53.2542
12.95	-53.327
12.9667	-53.346
12.9833	-53.3356
13	-53.3259
13.0167	-53.4612
13.0333	-53.4929
13.05	-53.3056
13.0667	-53.2952
13.0833	-53.3815
13.1	-53.4066
13.1167	-53.5641
13.1333	-53.4054
13.15	-53.5101
13.1667	-53.3588
13.1833	-53.4238
13.2	-53.4595
13.2167	-53.433
13.2333	-53.4795
13.25	-53.4668
13.2667	-53.5267
13.2833	-53.5642
13.3	-53.6117
13.3167	-53.4796
13.3333	-53.5655
13.35	-53.3757
13.3667	-53.491
13.3833	-53.4369
13.4	-53.5393
13.4167	-53.6176
13.4333	-53.505
13.45	-53.6515
13.4667	-53.568
13.4833	-53.5453
13.5	-53.5856
13.5167	-53.5405
13.5333	-53.5602
13.55	-53.5515
13.5667	-53.5849
13.5833	-53.6939
13.6	-53.6523
13.6167	-53.6939
13.6333	-53.6668
13.65	-53.727
13.6667	-53.6656
13.6833	-53.662
13.7	-53.6452
13.7167	-53.6917
13.7333	-53.6946
13.75	-53.6647
13.7667	-53.7144
13.7833	-53.7816
13.8	-53.7193
13.8167	-53.6562
13.8333	-53.6707
13.85	-53.7386
13.8667	-53.8068
13.8833	-53.7529
13.9	-53.7713
13.9167	-53.7702
13.9333	-53.8465
13.95	-53.7569
13.9667	-53.8451
13.9833	-53.8872
14	-53.7219
14.0167	-53.89
14.0333	-54.0595
14.05	-53.9434
14.0667	-53.8079
14.0833	-53.7827
14.1	-53.8351
14.1167	-53.8874
14.1333	-53.8899
14.15	-53.8351
14.1667	-53.9119
14.1833	-53.9744
14.2	-53.8519
14.2167	-53.9825
14.2333	-53.893
14.25	-53.9465
14.2667	-53.9551
14.2833	-53.8166
14.3	-53.852
14.3167	-54.0067
14.3333	-54.1119
14.35	-54.0109
14.3667	-53.9432
14.3833	-54.0619
14.4	-54.0104
14.4167	-54.0024
14.4333	-53.936
14.45	-54.0205
14.4667	-54.0548
14.4833	-54.0178
14.5	-53.9712
14.5167	-54.0179
14.5333	-53.9934
14.55	-54.0443
14.5667	-54.0371
14.5833	-54.0725
14.6	-54.1434
14.6167	-54.0813
14.6333	-54.1064
14.65	-54.0409
14.6667	-54.1376
14.6833	-53.9651
14.7	-54.2074
14.7167	-54.1095
14.7333	-54.0483
14.75	-54.1163
14.7667	-54.1568
14.7833	-54.0733
14.8	-54.0948
14.8167	-54.1484
14.8333	-54.1786
14.85	-54.1686
14.8667	-54.105
14.8833	-54.1055
14.9	-54.1293
14.9167	-54.1873
14.9333	-54.1393
14.95	-54.3031
14.9667	-54.1466
14.9833	-54.2274
15	-54.2051
15.0167	-54.2477
15.0333	-54.3175
15.05	-54.1706
15.0667	-54.334
15.0833	-54.37
15.1	-54.5005
15.1167	-54.3456
15.1333	-54.2556
15.15	-54.3584
15.1667	-54.297
15.1833	-54.1823
15.2	-54.2971
15.2167	-54.3461
15.2333	-54.2773
15.25	-54.3703
15.2667	-54.3621
15.2833	-54.318
15.3	-54.3148
15.3167	-54.3227
15.3333	-54.397
15.35	-54.253
15.3667	-54.323
15.3833	-54.1873
15.4	-54.3857
15.4167	-54.3591
15.4333	-54.3686
15.45	-54.2424
15.4667	-54.4183
15.4833	-54.3748
15.5	-54.3588
15.5167	-54.4636
15.5333	-54.3976
15.55	-54.4603
15.5667	-54.4952
15.5833	-54.3918
15.6	-54.3186
15.6167	-54.3941
15.6333	-54.542
15.65	-54.5253
15.6667	-54.2924
15.6833	-54.5039
15.7	-54.3567
15.7167	-54.4453
15.7333	-54.4307
15.75	-54.4563
15.7667	-54.3708
15.7833	-54.4379
15.8	-54.4583
15.8167	-54.4578
15.8333	-54.4953
15.85	-54.5651
15.8667	-54.4815
15.8833	-54.5298
15.9	-54.4514
15.9167	-54.5397
15.9333	-54.5644
15.95	-54.4567
15.9667	-54.5199
15.9833	-54.445
16	-54.4655
16.0167	-54.5462
16.0333	-54.4785
16.05	-54.571
16.0667	-54.5866
16.0833	-54.6793
16.1	-54.504
16.1167	-54.4668
16.1333	-54.5612
16.15	-54.594
16.1667	-54.6128
16.1833	-54.5544
16.2	-54.6503
16.2167	-54.6069
16.2333	-54.5262
16.25	-54.5238
16.2667	-54.696
16.2833	-54.6765
16.3	-54.5979
16.3167	-54.6314
16.3333	-54.5328
16.35	-54.7657
16.3667	-54.6712
16.3833	-54.539
16.4	-54.6811
16.4167	-54.6605
16.4333	-54.6655
16.45	-54.554
16.4667	-54.6982
16.4833	-54.7504
16.5	-54.5906
16.5167	-54.7862
16.5333	-54.7958
16.55	-54.6148
16.5667	-54.6062
16.5833	-54.7164
16.6	-54.5908
16.6167	-54.7163
16.6333	-54.6581
16.65	-54.6368
16.6667	-54.7221
16.6833	-54.6798
16.7	-54.6202
16.7167	-54.7572
16.7333	-54.8089
16.75	-54.7381
16.7667	-54.7105
16.7833	-54.6851
16.8	-54.7654
16.8167	-54.6902
16.8333	-54.7292
16.85	-54.6354
16.8667	-54.8053
16.8833	-54.7098
16.9	-54.789
16.9167	-54.7494
16.9333	-54.7988
16.95	-54.7792
16.9667	-54.6607
16.9833	-54.8182
17	-54.6966
17.0167	-54.9009
17.0333	-54.9065
17.05	-54.7678
17.0667	-54.8202
17.0833	-54.7362
17.1	-54.7333
17.1167	-54.8288
17.1333	-54.8801
17.15	-54.797
17.1667	-54.6866
17.1833	-54.7587
17.2	-54.7818
17.2167	-54.7738
17.2333	-54.8463
17.25	-54.7442
17.2667	-54.7717
17.2833	-54.7707
17.3	-54.7516
17.3167	-54.7865
17.3333	-54.7426
17.35	-54.7956
17.3667	-54.8079
17.3833	-54.7937
17.4	-54.8937
17.4167	-54.8114
17.4333	-54.946
17.45	-54.8845
17.4667	-54.8271
17.4833	-54.8842
17.5	-54.8922
17.5167	-54.6714
17.5333	-54.8132
17.55	-54.9213
17.5667	-54.8281
17.5833	-54.8281
17.6	-54.8594
17.6167	-54.8002
17.6333	-54.958
17.65	-54.9486
17.6667	-54.7781
17.6833	-54.9526
17.7	-54.7948
17.7167	-54.8301
17.7333	-54.8371
17.75	-54.8273
17.7667	-55.0214
17.7833	-54.9059
17.8	-54.9148
17.8167	-54.9523
17.8333	-54.9353
17.85	-54.8804
17.8667	-55.0047
17.8833	-54.977
17.9	-54.943
17.9167	-54.9932
17.9333	-54.8985
17.95	-54.9534
17.9667	-54.8568
17.9833	-54.9345
18	-54.8415
18.0167	-54.9446
18.0333	-54.9848
18.05	-54.942
18.0667	-54.9665
18.0833	-54.9226
18.1	-55.1278
18.1167	-54.8255
18.1333	-54.9537
18.15	-55.0769
18.1667	-54.9312
18.1833	-54.944
18.2	-54.8599
18.2167	-54.9732
18.2333	-54.937
18.25	-54.9178
18.2667	-54.9269
18.2833	-54.9938
18.3	-54.9086
18.3167	-54.8489
18.3333	-54.8545
18.35	-55.0164
18.3667	-55.0584
18.3833	-54.946
18.4	-54.8347
18.4167	-54.8561
18.4333	-54.9029
18.45	-54.9358
18.4667	-55.0773
18.4833	-54.9843
18.5	-54.8855
18.5167	-54.9257
18.5333	-55.0128
18.55	-54.9734
18.5667	-55.0719
18.5833	-55.0339
18.6	-55.1112
18.6167	-55.0529
18.6333	-55.0562
18.65	-55.0082
18.6667	-55.0367
18.6833	-54.9217
18.7	-54.9999
18.7167	-54.9241
18.7333	-55.1744
18.75	-54.855
18.7667	-54.9418
18.7833	-55.051
18.8	-54.98
18.8167	-54.9702
18.8333	-55.1531
18.85	-55.0027
18.8667	-55.0806
18.8833	-54.9914
18.9	-55.0282
18.9167	-55.1123
18.9333	-54.9902
18.95	-55.0556
18.9667	-55.0742
18.9833	-54.9494
19	-55.1263
19.0167	-55.0579
19.0333	-55.0218
19.05	-55.0293
19.0667	-55.0086
19.0833	-55.0265
19.1	-54.8948
19.1167	-55.0212
19.1333	-55.0125
19.15	-55.0132
19.1667	-55.0292
19.1833	-55.0247
19.2	-55.1361
19.2167	-54.9543
19.2333	-55.0955
19.25	-54.9117
19.2667	-55.1139
19.2833	-55.0574
19.3	-55.1207
19.3167	-55.1019
19.3333	-54.9841
19.35	-55.0291
19.3667	-54.9755
19.3833	-54.9882
19.4	-55.0749
19.4167	-55.099
19.4333	-55.0772
19.45	-55.0723
19.4667	-55.0278
19.4833	-55.0425
19.5	-54.9865
19.5167	-55.0056
19.5333	-55.0228
19.55	-55.0194
19.5667	-54.9903
19.5833	-54.9413
19.6	-55.1594
19.6167	-54.9734
19.6333	-55.016
19.65	-55.0162
19.6667	-55.0791
19.6833	-55.0837
19.7	-55.0055
19.7167	-55.1216
19.7333	-55.1255
19.75	-55.0701
19.7667	-55.0078
19.7833	-54.9581
19.8	-55.1257
19.8167	-55.0175
19.8333	-55.0137
19.85	-55.0509
19.8667	-55.201
19.8833	-55.0916
19.9	-55.0031
19.9167	-55.0656
19.9333	-55.0668
19.95	-54.9533
19.9667	-55.1135
19.9833	-54.9159

## Sheet: Panel_b3
Exact	Pred
0.1739	0.170064
0.1739	0.176652
0.1739	0.169439
0.1739	0.16905
0.1739	0.172024
0.1739	0.169593
0.1739	0.175149
0.1739	0.175672
0.1739	0.171212
0.1739	0.173154
0.1739	0.173641
0.1739	0.1703
0.1739	0.171067
0.1739	0.172214
0.1739	0.171603
0.1739	0.173197
0.1739	0.177767
0.1739	0.168909
0.1739	0.171485
0.1739	0.173804
0.1739	0.174865
0.1739	0.169062
0.1739	0.174624
0.1739	0.173744
0.1739	0.169075
0.1739	0.174519
0.1739	0.171256
0.1739	0.171611
0.1739	0.173103
0.1739	0.170185
0.1739	0.17016
0.1739	0.170384
0.1739	0.171496
0.1739	0.174371
0.1739	0.167663
0.1739	0.172552
0.1739	0.171973
0.1739	0.172024
0.1739	0.171892
0.1739	0.170873
0.1739	0.174331
0.1739	0.173681
0.1739	0.171796
0.1739	0.174053
0.1739	0.171576
0.1739	0.173803
0.1739	0.169575
0.1739	0.170994
0.1739	0.175798
0.1739	0.183202
0.1739	0.175352
0.1739	0.172654
0.1739	0.171482
0.1739	0.173554
0.1739	0.173749
0.1739	0.170019
0.1739	0.174408
0.1739	0.171127
0.1739	0.17086
0.1739	0.170653
0.1739	0.17175
0.1739	0.17229
0.1739	0.17441
0.1739	0.170088
0.1739	0.171223
0.1739	0.172327
0.1739	0.172116
0.1739	0.17093
0.1739	0.172522
0.1739	0.173875
0.1739	0.169718
0.1739	0.172517
0.1739	0.17425
0.1739	0.171637
0.1739	0.168268
0.1739	0.171667
0.1739	0.175396
0.1739	0.172471
0.1739	0.17329
0.1739	0.173259
0.1739	0.171263
0.1739	0.169726
0.1739	0.170737
0.1739	0.174266
0.1739	0.169662
0.1739	0.172547
0.1739	0.171004
0.1739	0.170669
0.1739	0.171662
0.1739	0.173754
0.1739	0.171091
0.1739	0.174725
0.1739	0.170813
0.1739	0.172228
0.1739	0.175436
0.1739	0.173912
0.1739	0.170188
0.1739	0.187539
0.1739	0.170014
0.1739	0.18062
0.1739	0.173467
0.1739	0.174384
0.1739	0.172017
0.1739	0.169933
0.1739	0.171109
0.1739	0.171789
0.1739	0.174377
0.1739	0.170316
0.1739	0.174585
0.1739	0.172706
0.1739	0.169881
0.1739	0.173713
0.1739	0.175078
0.1739	0.169834
0.1739	0.171094
0.1739	0.173156
0.1739	0.171692
0.1739	0.171608
0.1739	0.169921
0.1739	0.170949
0.1739	0.172114
0.1739	0.172332
0.1739	0.170543
0.1739	0.173345
0.1739	0.169896
0.1739	0.172299
0.1739	0.173093
0.1739	0.168907
0.1739	0.174811
0.1739	0.171381
0.1739	0.173932
0.1739	0.175114
0.1739	0.172778
0.1739	0.174804
0.1739	0.174399
0.1739	0.170333
0.1739	0.171016
0.1739	0.173557
0.1739	0.174663
0.1739	0.174323
0.1739	0.171921
0.1739	0.172401
0.1739	0.173402
0.1739	0.170125
0.1739	0.171924
0.1739	0.17215
0.1739	0.170789
0.1739	0.176213
0.1739	0.171904
0.1739	0.168223
0.1739	0.171511
0.1739	0.171743
0.1739	0.171308
0.1739	0.171369
0.1739	0.171392
0.1739	0.173338
0.1739	0.167699
0.1739	0.17502
0.1739	0.173125
0.1739	0.173446
0.1739	0.172932
0.1739	0.171578
0.1739	0.17128
0.1739	0.174286
0.1739	0.173572
0.1739	0.17118
0.1739	0.169466
0.1739	0.176938
0.1739	0.172813
0.1739	0.170494
0.1739	0.172409
0.1739	0.172052
0.1739	0.17105
0.1739	0.171268
0.1739	0.173092
0.1739	0.175813
0.1739	0.16861
0.1739	0.170539
0.1739	0.173296
0.1739	0.172661
0.1739	0.173045
0.1739	0.170761
0.1739	0.172129
0.1739	0.173202
0.1739	0.17082
0.1739	0.171238
0.1739	0.173809
0.1739	0.173371
0.1739	0.171207
0.1739	0.17076
0.1739	0.171042
0.1739	0.17053
0.1739	0.185478
0.1739	0.174641
0.1739	0.172102
0.1739	0.172461
0.1739	0.173043
0.1739	0.171691
0.1739	0.172906
0.1739	0.172588
0.1739	0.175118
0.1739	0.170782
0.1739	0.171537
0.1739	0.171449
0.1739	0.170645
0.1739	0.174871
0.1739	0.170236
0.1739	0.172663
0.1739	0.173228
0.1739	0.170105
0.1739	0.172048
0.1739	0.170017
0.1739	0.173795
0.1739	0.177619
0.1739	0.170964
0.1739	0.173104
0.1739	0.172616
0.1739	0.173605
0.1739	0.169494
0.1739	0.172939
0.1739	0.17264
0.1739	0.168709
0.1739	0.174189
0.1739	0.172952
0.1739	0.172123
0.1739	0.173637
0.1739	0.170255
0.1739	0.174069
0.1739	0.175399
0.1739	0.176398
0.1739	0.170371
0.1739	0.173958
0.1739	0.171425
0.1739	0.172469
0.1739	0.172701
0.1739	0.170346
0.1739	0.171249
0.1739	0.170898
0.1739	0.17223
0.1739	0.170733
0.1739	0.170463
0.1739	0.170116
0.1739	0.17098
0.1739	0.169073
0.1739	0.172111
0.1739	0.17527
0.1739	0.171658
0.1739	0.172398
0.1739	0.172928
0.1739	0.171192
0.1739	0.170346
0.1739	0.172279
0.1739	0.173585
0.1739	0.171537
0.1739	0.17385
0.1739	0.171106
0.1739	0.173756
0.1739	0.173049
0.1739	0.169376
0.1739	0.173448
0.1739	0.170875
0.1739	0.174302
0.1739	0.172993
0.1739	0.172615
0.1739	0.172677
0.1739	0.171539
0.1739	0.171364
0.1739	0.171197
0.1739	0.171072
0.1739	0.18158
0.1739	0.17326
0.1739	0.172421
0.1739	0.171685
0.1739	0.174598
0.1739	0.170709
0.1739	0.172578
0.1739	0.172845
0.1739	0.171858
0.1739	0.170915
0.1739	0.170192
0.1739	0.172397
0.1739	0.170154
0.1739	0.173943
0.1739	0.172201
0.1739	0.172014
0.1739	0.171509
0.1739	0.172751
0.1739	0.17126
0.1739	0.171184
0.1739	0.18158
0.1739	0.171832
0.1739	0.172085
0.1739	0.173321
0.1739	0.174799
0.1739	0.172717
0.1739	0.171555
0.1739	0.17559
0.1739	0.17091
0.1739	0.171739
0.1739	0.183985
0.1739	0.170993
0.1739	0.173056
0.1739	0.172253
0.1739	0.170892
0.1739	0.171682
0.1739	0.17342
0.1739	0.170418
0.1739	0.17043
0.1739	0.172071
0.1739	0.172661
0.1739	0.174312
0.1739	0.172907
0.1739	0.169902
0.1739	0.17146
0.1739	0.171271
0.1739	0.1691
0.1739	0.169725
0.1739	0.172292
0.1739	0.174981
0.1739	0.1729
0.1739	0.17591
0.1739	0.173508
0.1739	0.172526
0.1739	0.175671
0.1739	0.171979
0.1739	0.170554
0.1739	0.172738
0.1739	0.17126
0.1739	0.170533
0.1739	0.169317
0.1739	0.170317
0.1739	0.172051
0.1739	0.170128
0.1739	0.174997
0.1739	0.17241
0.1739	0.172366
0.1739	0.170528
0.1739	0.166009
0.1739	0.17172
0.1739	0.169659
0.1739	0.173177
0.1739	0.172426
0.1739	0.170825
0.1739	0.175831
0.1739	0.175524
0.1739	0.168884
0.1739	0.175051
0.1739	0.175668
0.1739	0.169515
0.1739	0.173084
0.1739	0.173798
0.1739	0.172262
0.1739	0.170771
0.1739	0.170735
0.1739	0.172409
0.1739	0.176045
0.1739	0.172941
0.1739	0.171412
0.1739	0.172019
0.1739	0.17285
0.1739	0.174556
0.1739	0.174585
0.1739	0.168235
0.1739	0.17226
0.1739	0.171429
0.1739	0.173818
0.1739	0.171329
0.1739	0.174428
0.1739	0.17458
0.1739	0.171242
0.1739	0.172096
0.1739	0.171533
0.1739	0.171318
0.1739	0.170918
0.1739	0.16996
0.1739	0.172364
0.1739	0.172045
0.1739	0.170962
0.1739	0.172426
0.1739	0.17064
0.1739	0.169808
0.1739	0.17228
0.1739	0.17286
0.1739	0.17171
0.1739	0.172771
0.1739	0.172513
0.1739	0.172178
0.1739	0.172081
0.1739	0.176838
0.1739	0.169742
0.1739	0.174322
0.1739	0.173179
0.1739	0.171154
0.1739	0.174961
0.1739	0.168751
0.1739	0.174036
0.1739	0.172077
0.1739	0.171482
0.1739	0.175142
0.1739	0.172588
0.1739	0.170321
0.1739	0.170491
0.1739	0.17137
0.1739	0.174155
0.1739	0.171405
0.1739	0.171576
0.1739	0.172249
0.1739	0.173919
0.1739	0.174019
0.1739	0.171884
0.1739	0.17425
0.1739	0.172915
0.1739	0.16929
0.1739	0.173358
0.1739	0.172841
0.1739	0.170093
0.1739	0.172803
0.1739	0.17062
0.1739	0.172326
0.1739	0.169397
0.1739	0.174173
0.1739	0.172767
0.1739	0.173568
0.1739	0.172922
0.1739	0.172293
0.1739	0.170478
0.1739	0.171078
0.1739	0.172146
0.1739	0.172796
0.1739	0.171737
0.1739	0.171673
0.1739	0.171992
0.1739	0.172517
0.1739	0.170664
0.1739	0.170688
0.1739	0.170551
0.1739	0.173526
0.1739	0.170997
0.1739	0.170704
0.1739	0.172066
0.1739	0.173295
0.1739	0.174266
0.1739	0.172773
0.1739	0.175296
0.1739	0.171902
0.1739	0.172487
0.1739	0.169414
0.1739	0.172326
0.1739	0.172832
0.1739	0.171554
0.1739	0.172491
0.1739	0.174264
0.1739	0.170692
0.1739	0.171261
0.1739	0.173937
0.1739	0.170823
0.1739	0.171656
0.1739	0.172883
0.1739	0.169306
0.1739	0.170762
0.1739	0.172236
0.1739	0.169796
0.1739	0.170437
0.1739	0.171544
0.1739	0.169953
0.1739	0.169733
0.1739	0.173317
0.1739	0.174459
0.1739	0.172414
0.1739	0.172209
0.1739	0.171428
0.1739	0.176147
0.1739	0.172193
0.1739	0.171744
0.1739	0.176648
0.1739	0.169659
0.1739	0.175638
0.1739	0.174927
0.1739	0.169055
0.1739	0.173287
0.1739	0.17172
0.1739	0.174806
0.1739	0.176745
0.1739	0.174441
0.1739	0.173225
0.1739	0.171698
0.1739	0.172525
0.1739	0.170439
0.1739	0.172726
0.1739	0.171807
0.1739	0.173809
0.1739	0.168545
0.1739	0.174571
0.1739	0.17032
0.1739	0.17215
0.1739	0.170187
0.1739	0.171457
0.1739	0.169245
0.1739	0.170805
0.1739	0.172596
0.2739	0.277745
0.2739	0.271836
0.2739	0.274832
0.2739	0.275202
0.2739	0.273317
0.2739	0.274907
0.2739	0.277614
0.2739	0.278168
0.2739	0.275505
0.2739	0.275893
0.2739	0.279078
0.2739	0.275366
0.2739	0.278502
0.2739	0.273956
0.2739	0.277399
0.2739	0.274382
0.2739	0.279477
0.2739	0.280805
0.2739	0.280752
0.2739	0.278797
0.2739	0.273668
0.2739	0.279749
0.2739	0.279832
0.2739	0.276768
0.2739	0.27827
0.2739	0.277187
0.2739	0.275063
0.2739	0.271868
0.2739	0.278295
0.2739	0.277125
0.2739	0.277281
0.2739	0.277552
0.2739	0.277188
0.2739	0.281488
0.2739	0.274793
0.2739	0.278682
0.2739	0.279923
0.2739	0.27703
0.2739	0.275227
0.2739	0.277654
0.2739	0.276573
0.2739	0.276216
0.2739	0.279229
0.2739	0.280718
0.2739	0.27864
0.2739	0.277764
0.2739	0.282313
0.2739	0.281364
0.2739	0.280397
0.2739	0.276149
0.2739	0.276388
0.2739	0.276126
0.2739	0.272816
0.2739	0.274054
0.2739	0.275674
0.2739	0.279948
0.2739	0.27811
0.2739	0.277155
0.2739	0.276396
0.2739	0.280526
0.2739	0.272718
0.2739	0.273277
0.2739	0.275898
0.2739	0.279325
0.2739	0.27687
0.2739	0.273477
0.2739	0.279642
0.2739	0.272911
0.2739	0.277278
0.2739	0.275326
0.2739	0.27652
0.2739	0.274278
0.2739	0.273073
0.2739	0.271589
0.2739	0.280629
0.2739	0.280932
0.2739	0.27249
0.2739	0.275207
0.2739	0.274182
0.2739	0.280488
0.2739	0.279343
0.2739	0.278053
0.2739	0.274048
0.2739	0.273784
0.2739	0.27633
0.2739	0.276575
0.2739	0.278284
0.2739	0.281204
0.2739	0.273886
0.2739	0.276287
0.2739	0.278008
0.2739	0.278229
0.2739	0.275985
0.2739	0.274084
0.2739	0.277149
0.2739	0.275224
0.2739	0.273995
0.2739	0.2775
0.2739	0.27293
0.2739	0.275918
0.2739	0.267726
0.2739	0.276115
0.2739	0.273478
0.2739	0.274505
0.2739	0.277915
0.2739	0.275862
0.2739	0.275298
0.2739	0.277205
0.2739	0.274491
0.2739	0.278772
0.2739	0.275631
0.2739	0.276837
0.2739	0.273448
0.2739	0.27845
0.2739	0.277456
0.2739	0.276998
0.2739	0.280827
0.2739	0.276336
0.2739	0.278956
0.2739	0.275031
0.2739	0.270349
0.2739	0.27889
0.2739	0.275826
0.2739	0.276614
0.2739	0.275383
0.2739	0.27388
0.2739	0.280894
0.2739	0.274472
0.2739	0.278219
0.2739	0.279366
0.2739	0.2772
0.2739	0.278148
0.2739	0.279109
0.2739	0.27319
0.2739	0.277306
0.2739	0.279229
0.2739	0.272109
0.2739	0.27728
0.2739	0.278856
0.2739	0.275952
0.2739	0.274583
0.2739	0.278081
0.2739	0.27896
0.2739	0.277881
0.2739	0.283226
0.2739	0.278365
0.2739	0.279608
0.2739	0.277722
0.2739	0.278013
0.2739	0.27556
0.2739	0.275548
0.2739	0.278656
0.2739	0.278203
0.2739	0.279587
0.2739	0.282034
0.2739	0.276964
0.2739	0.278688
0.2739	0.276163
0.2739	0.27853
0.2739	0.273541
0.2739	0.276753
0.2739	0.27714
0.2739	0.278928
0.2739	0.280477
0.2739	0.277413
0.2739	0.279256
0.2739	0.272836
0.2739	0.280946
0.2739	0.2778
0.2739	0.279044
0.2739	0.272353
0.2739	0.278877
0.2739	0.275338
0.2739	0.279947
0.2739	0.278308
0.2739	0.270445
0.2739	0.272465
0.2739	0.278873
0.2739	0.276955
0.2739	0.278751
0.2739	0.274422
0.2739	0.27964
0.2739	0.277537
0.2739	0.275558
0.2739	0.277435
0.2739	0.276656
0.2739	0.27473
0.2739	0.28061
0.2739	0.27395
0.2739	0.276748
0.2739	0.282787
0.2739	0.274108
0.2739	0.272374
0.2739	0.279757
0.2739	0.275295
0.2739	0.273245
0.2739	0.279684
0.2739	0.278792
0.2739	0.272293
0.2739	0.26858
0.2739	0.277259
0.2739	0.276986
0.2739	0.274792
0.2739	0.271363
0.2739	0.277201
0.2739	0.278787
0.2739	0.277585
0.2739	0.274141
0.2739	0.273687
0.2739	0.278019
0.2739	0.280193
0.2739	0.280432
0.2739	0.276932
0.2739	0.278951
0.2739	0.274389
0.2739	0.275734
0.2739	0.275695
0.2739	0.277554
0.2739	0.278136
0.2739	0.277169
0.2739	0.272734
0.2739	0.274812
0.2739	0.272245
0.2739	0.277291
0.2739	0.278612
0.2739	0.280515
0.2739	0.279675
0.2739	0.274996
0.2739	0.275899
0.2739	0.281552
0.2739	0.276618
0.2739	0.27817
0.2739	0.276116
0.2739	0.273526
0.2739	0.28283
0.2739	0.277283
0.2739	0.274406
0.2739	0.275572
0.2739	0.281397
0.2739	0.274978
0.2739	0.277041
0.2739	0.274027
0.2739	0.277374
0.2739	0.276907
0.2739	0.277136
0.2739	0.277157
0.2739	0.275151
0.2739	0.273491
0.2739	0.277251
0.2739	0.271061
0.2739	0.272481
0.2739	0.272714
0.2739	0.272832
0.2739	0.278807
0.2739	0.27422
0.2739	0.273846
0.2739	0.279921
0.2739	0.278459
0.2739	0.273608
0.2739	0.278214
0.2739	0.271917
0.2739	0.279801
0.2739	0.279303
0.2739	0.27826
0.2739	0.273425
0.2739	0.273901
0.2739	0.276846
0.2739	0.272409
0.2739	0.274911
0.2739	0.275249
0.2739	0.275295
0.2739	0.27773
0.2739	0.276408
0.2739	0.273569
0.2739	0.275468
0.2739	0.276443
0.2739	0.27728
0.2739	0.275026
0.2739	0.274737
0.2739	0.28096
0.2739	0.271688
0.2739	0.28256
0.2739	0.276189
0.2739	0.278002
0.2739	0.274131
0.2739	0.277193
0.2739	0.276245
0.2739	0.279878
0.2739	0.279384
0.2739	0.280033
0.2739	0.277314
0.2739	0.27582
0.2739	0.274589
0.2739	0.274757
0.2739	0.271581
0.2739	0.278233
0.2739	0.278856
0.2739	0.275806
0.2739	0.271829
0.2739	0.27908
0.2739	0.274464
0.2739	0.276512
0.2739	0.274513
0.2739	0.275227
0.2739	0.279423
0.2739	0.272463
0.2739	0.274569
0.2739	0.274879
0.2739	0.279321
0.2739	0.274445
0.2739	0.28177
0.2739	0.276178
0.2739	0.274876
0.2739	0.276673
0.2739	0.277868
0.2739	0.27727
0.2739	0.278266
0.2739	0.275358
0.2739	0.280207
0.2739	0.275625
0.2739	0.282609
0.2739	0.282939
0.2739	0.277333
0.2739	0.276273
0.2739	0.278054
0.2739	0.275453
0.2739	0.273638
0.2739	0.278331
0.2739	0.278033
0.2739	0.277484
0.2739	0.284019
0.2739	0.277312
0.2739	0.274525
0.2739	0.275719
0.2739	0.276811
0.2739	0.275575
0.2739	0.275438
0.2739	0.275765
0.2739	0.274125
0.2739	0.279324
0.2739	0.277342
0.2739	0.278199
0.2739	0.278346
0.2739	0.271868
0.2739	0.276383
0.2739	0.276222
0.2739	0.275583
0.2739	0.277494
0.2739	0.275867
0.2739	0.271424
0.2739	0.277152
0.2739	0.275835
0.2739	0.272897
0.2739	0.279518
0.2739	0.276993
0.2739	0.279151
0.2739	0.274992
0.2739	0.278094
0.2739	0.273898
0.2739	0.277482
0.2739	0.277241
0.2739	0.273936
0.2739	0.275907
0.2739	0.275904
0.2739	0.276537
0.2739	0.276677
0.2739	0.278577
0.2739	0.272601
0.2739	0.27927
0.2739	0.274883
0.2739	0.276373
0.2739	0.275281
0.2739	0.277698
0.2739	0.277439
0.2739	0.276282
0.2739	0.274773
0.2739	0.280764
0.2739	0.275293
0.2739	0.275153
0.2739	0.276183
0.2739	0.273427
0.2739	0.279606
0.2739	0.275752
0.2739	0.278524
0.2739	0.275405
0.2739	0.278503
0.2739	0.277487
0.2739	0.275939
0.2739	0.276177
0.2739	0.275536
0.2739	0.276683
0.2739	0.274961
0.2739	0.278669
0.2739	0.277876
0.2739	0.278294
0.2739	0.272426
0.2739	0.277313
0.2739	0.277224
0.2739	0.278187
0.2739	0.274787
0.2739	0.277706
0.2739	0.277666
0.2739	0.27537
0.2739	0.282906
0.2739	0.277
0.2739	0.273512
0.2739	0.274814
0.2739	0.275539
0.2739	0.276208
0.2739	0.27612
0.2739	0.278165
0.2739	0.280338
0.2739	0.275708
0.2739	0.274677
0.2739	0.273563
0.2739	0.275798
0.2739	0.274095
0.2739	0.274098
0.2739	0.274506
0.2739	0.276908
0.2739	0.273762
0.2739	0.278004
0.2739	0.275462
0.2739	0.278108
0.2739	0.277197
0.2739	0.279584
0.2739	0.27951
0.2739	0.275989
0.2739	0.276935
0.2739	0.275996
0.2739	0.275176
0.2739	0.277393
0.2739	0.282234
0.2739	0.277037
0.2739	0.277021
0.2739	0.275515
0.2739	0.277186
0.2739	0.280566
0.2739	0.273973
0.2739	0.277609
0.2739	0.274585
0.2739	0.278474
0.2739	0.273498
0.2739	0.273838
0.2739	0.275908
0.2739	0.273825
0.2739	0.275828
0.2739	0.276833
0.2739	0.275477
0.2739	0.279641
0.2739	0.276267
0.2739	0.277524
0.2739	0.275344
0.2739	0.274192
0.2739	0.272944
0.2739	0.272087
0.2739	0.27712
0.2739	0.283538
0.2739	0.276071
0.2739	0.272262
0.2739	0.276996
0.2739	0.275841
0.2739	0.27788
0.2739	0.279721
0.2739	0.272698
0.2739	0.274998
0.2739	0.279858
0.2739	0.27657
0.2739	0.276909
0.2739	0.280761
0.2739	0.283628
0.2739	0.272715
0.2739	0.277922
0.2739	0.278186
0.2739	0.274762
0.2739	0.28125
0.2739	0.275599
0.2739	0.275382
0.2739	0.275201
0.2739	0.275527
0.2739	0.278873
0.2739	0.28107
0.2739	0.272392
0.2739	0.273777
0.2739	0.274429
0.2739	0.280604
0.2739	0.274019
0.2739	0.277089
0.2739	0.275456
0.2739	0.274485
0.2739	0.276414
0.2739	0.272863
0.2739	0.278838
0.2739	0.27724
0.2739	0.280661
0.2739	0.279979
0.2739	0.276366
0.2739	0.279638
0.2739	0.276662
0.2739	0.271155

## Sheet: Panel_b4
Filter	Frequency	R
0	0.104616	-0.0421736
1	0.104616	-0.0142478
2	0.104616	-0.02045
3	0.104616	-0.107331
4	0.104616	0.0166157
5	0.104616	-0.0092267
6	0.104616	-0.0263262
7	0.104616	0.0464585
8	0.104616	-0.00320955
9	0.104616	-0.0342806
10	0.104616	0.0696529
11	0.104616	0.0116653
12	0.104616	-0.0333861
13	0.104616	0.0199027
14	0.104616	0.0161674
15	0.104616	-0.0478939
16	0.104616	-0.0288015
17	0.104616	0.0378313
18	0.104616	-0.0275303
19	0.104616	-0.0870137
20	0.104616	0.0683108
21	0.104616	-0.0788913
22	0.104616	-0.034537
23	0.104616	-0.0273719
24	0.104616	0.0383601
25	0.104616	0.0179909
26	0.104616	-0.0495911
27	0.104616	0.0395768
28	0.104616	0.00929247
29	0.104616	0.0323681
30	0.104616	0.102238
31	0.104616	0.0630157
32	0.104616	0.00097309
33	0.104616	0.00268849
34	0.104616	-0.0136758
35	0.104616	-0.0273093
36	0.104616	0.0502868
37	0.104616	-0.0226588
38	0.104616	0.0367578
39	0.104616	-0.02807
40	0.104616	-0.0192683
41	0.104616	0.013629
42	0.104616	-0.00174693
43	0.104616	0.0287512
44	0.104616	-0.0359649
45	0.104616	-0.0128881
46	0.104616	-0.0462735
47	0.104616	0.0366807
48	0.104616	-0.0857431
49	0.104616	-0.0390724
50	0.104616	-0.00971655
51	0.104616	-0.0846043
52	0.104616	-0.0608188
53	0.104616	0.0301668
54	0.104616	0.00784634
55	0.104616	0.0916622
56	0.104616	0.0901296
57	0.104616	0.0439241
58	0.104616	0.0185527
59	0.104616	0.0116709
60	0.104616	0.0141017
61	0.104616	-0.0168601
62	0.104616	-0.0206402
63	0.104616	0.0564194
0	0.114274	-0.0120253
1	0.114274	-0.0299284
2	0.114274	-0.0101703
3	0.114274	-0.0856827
4	0.114274	0.0220285
5	0.114274	-0.0231487
6	0.114274	-0.0459636
7	0.114274	0.0522785
8	0.114274	-0.000221628
9	0.114274	-0.0454417
10	0.114274	0.0539201
11	0.114274	-0.0035488
12	0.114274	-0.0403709
13	0.114274	0.0322105
14	0.114274	0.0246219
15	0.114274	-0.0523284
16	0.114274	-0.0346125
17	0.114274	0.0358023
18	0.114274	-0.0246967
19	0.114274	-0.0993787
20	0.114274	0.0656759
21	0.114274	-0.0847617
22	0.114274	-0.0289929
23	0.114274	-0.0156137
24	0.114274	0.0405379
25	0.114274	0.0169247
26	0.114274	-0.0476053
27	0.114274	0.0488408
28	0.114274	0.0170049
29	0.114274	0.029489
30	0.114274	0.0998079
31	0.114274	0.0354867
32	0.114274	0.0502195
33	0.114274	0.00280529
34	0.114274	-0.0381917
35	0.114274	-0.0262852
36	0.114274	0.0518931
37	0.114274	-0.00863872
38	0.114274	0.0245098
39	0.114274	-0.0169652
40	0.114274	-0.035721
41	0.114274	0.00174412
42	0.114274	0.00727657
43	0.114274	0.0207525
44	0.114274	-0.0302632
45	0.114274	-0.0379123
46	0.114274	-0.0287574
47	0.114274	0.0228343
48	0.114274	-0.085068
49	0.114274	-0.0345596
50	0.114274	-0.00231907
51	0.114274	-0.066548
52	0.114274	-0.025942
53	0.114274	0.0280186
54	0.114274	0.0082172
55	0.114274	0.0886284
56	0.114274	0.0408521
57	0.114274	0.0638863
58	0.114274	0.0216676
59	0.114274	0.032178
60	0.114274	0.0149023
61	0.114274	-0.0296578
62	0.114274	-0.0189607
63	0.114274	0.070634
0	0.124824	-0.0386547
1	0.124824	-0.0352823
2	0.124824	-0.00175365
3	0.124824	-0.0782876
4	0.124824	0.0100989
5	0.124824	-0.0250978
6	0.124824	-0.0428584
7	0.124824	0.0308386
8	0.124824	-0.00985456
9	0.124824	-0.0425842
10	0.124824	0.0490488
11	0.124824	0.0111221
12	0.124824	-0.0450071
13	0.124824	0.0325764
14	0.124824	0.0146455
15	0.124824	-0.0468947
16	0.124824	-0.041147
17	0.124824	0.0167164
18	0.124824	-0.0359882
19	0.124824	-0.0876424
20	0.124824	0.0657938
21	0.124824	-0.0865172
22	0.124824	-0.0352998
23	0.124824	-0.0203922
24	0.124824	0.0243633
25	0.124824	0.0229065
26	0.124824	-0.0421455
27	0.124824	0.0375298
28	0.124824	-0.0129887
29	0.124824	0.0172394
30	0.124824	0.115716
31	0.124824	0.0529846
32	0.124824	0.0317894
33	0.124824	0.00599653
34	0.124824	-0.0429908
35	0.124824	-0.0212095
36	0.124824	0.0447512
37	0.124824	-0.0209202
38	0.124824	0.0286158
39	0.124824	-0.0276106
40	0.124824	-0.0311259
41	0.124824	0.00689648
42	0.124824	-0.0161486
43	0.124824	0.00747201
44	0.124824	-0.0326608
45	0.124824	-0.052994
46	0.124824	-0.0114333
47	0.124824	0.0518614
48	0.124824	-0.068865
49	0.124824	-0.00857082
50	0.124824	-0.00468672
51	0.124824	-0.0783559
52	0.124824	-0.0354129
53	0.124824	0.0252772
54	0.124824	0.0327395
55	0.124824	0.12682
56	0.124824	0.0538636
57	0.124824	0.0370578
58	0.124824	0.017293
59	0.124824	0.0310787
60	0.124824	0.016061
61	0.124824	-0.01336
62	0.124824	-0.0231554
63	0.124824	0.0528094
0	0.136348	-0.0156945
1	0.136348	-0.0371287
2	0.136348	-0.0218042
3	0.136348	-0.0665233
4	0.136348	-0.001606
5	0.136348	-0.0297068
6	0.136348	-0.0185632
7	0.136348	0.0483426
8	0.136348	-0.0194476
9	0.136348	-0.0355929
10	0.136348	0.0488923
11	0.136348	0.0192342
12	0.136348	-0.0449342
13	0.136348	0.0307755
14	0.136348	0.0242138
15	0.136348	-0.0387606
16	0.136348	-0.0355312
17	0.136348	0.0196453
18	0.136348	-0.0311717
19	0.136348	-0.0993321
20	0.136348	0.0441741
21	0.136348	-0.101197
22	0.136348	-0.0312012
23	0.136348	-0.0172647
24	0.136348	0.0185972
25	0.136348	0.0358785
26	0.136348	-0.0524639
27	0.136348	0.0315216
28	0.136348	-0.0455182
29	0.136348	0.00752233
30	0.136348	0.103973
31	0.136348	0.03718
32	0.136348	0.0537934
33	0.136348	0.00456882
34	0.136348	-0.0530869
35	0.136348	-0.0295647
36	0.136348	0.0430323
37	0.136348	-0.025631
38	0.136348	0.0495105
39	0.136348	-0.00633073
40	0.136348	-0.00683818
41	0.136348	0.0115474
42	0.136348	-0.00832155
43	0.136348	0.0275721
44	0.136348	-0.0272011
45	0.136348	-0.0453103
46	0.136348	-0.040097
47	0.136348	0.0470001
48	0.136348	-0.0828677
49	0.136348	-0.0165244
50	0.136348	-0.00513136
51	0.136348	-0.0864445
52	0.136348	-0.0186845
53	0.136348	0.0570104
54	0.136348	0.0189828
55	0.136348	0.0623805
56	0.136348	0.0256932
57	0.136348	0.0407056
58	0.136348	0.0257646
59	0.136348	0.0435179
60	0.136348	0.0105719
61	0.136348	-0.0134332
62	0.136348	-0.0255016
63	0.136348	0.0606338
0	0.148936	-0.0233483
1	0.148936	-0.0346171
2	0.148936	-0.00758774
3	0.148936	-0.0792478
4	0.148936	-0.00307234
5	0.148936	-0.0545217
6	0.148936	-0.0479748
7	0.148936	0.0208359
8	0.148936	0.00196817
9	0.148936	-0.0316101
10	0.148936	0.0497284
11	0.148936	-0.000786097
12	0.148936	-0.0502541
13	0.148936	0.00289037
14	0.148936	0.014801
15	0.148936	-0.0487142
16	0.148936	-0.0277408
17	0.148936	-0.00242621
18	0.148936	-0.0241643
19	0.148936	-0.0123971
20	0.148936	0.0586655
21	0.148936	-0.0781592
22	0.148936	-0.0277198
23	0.148936	-0.0416374
24	0.148936	0.0261027
25	0.148936	-0.0194032
26	0.148936	-0.0591032
27	0.148936	0.0370338
28	0.148936	-0.0357933
29	0.148936	0.0151049
30	0.148936	0.113002
31	0.148936	0.0588994
32	0.148936	0.0696646
33	0.148936	-0.00242257
34	0.148936	-0.0408853
35	0.148936	-0.029086
36	0.148936	0.0386967
37	0.148936	-0.00965308
38	0.148936	0.0621588
39	0.148936	-0.0261367
40	0.148936	-0.0300729
41	0.148936	0.00779329
42	0.148936	-0.00835535
43	0.148936	0.0425295
44	0.148936	-0.0237654
45	0.148936	-0.0392409
46	0.148936	-0.0416303
47	0.148936	0.0354862
48	0.148936	-0.0932243
49	0.148936	-0.0314204
50	0.148936	0.007552
51	0.148936	-0.0927903
52	0.148936	-0.00920292
53	0.148936	0.0379506
54	0.148936	0.0169804
55	0.148936	0.0708293
56	0.148936	0.0412466
57	0.148936	0.0410849
58	0.148936	0.0161444
59	0.148936	0.0389708
60	0.148936	0.00324027
61	0.148936	-0.0127715
62	0.148936	-0.0329927
63	0.148936	0.0502625
0	0.162686	-0.0152323
1	0.162686	-0.0364717
2	0.162686	-0.00675736
3	0.162686	-0.0468348
4	0.162686	-0.00680511
5	0.162686	-0.0257798
6	0.162686	-0.0319887
7	0.162686	0.018001
8	0.162686	0.000234055
9	0.162686	-0.0309891
10	0.162686	0.0798231
11	0.162686	0.0276609
12	0.162686	-0.0414476
13	0.162686	0.0245841
14	0.162686	0.0025098
15	0.162686	-0.0220538
16	0.162686	-0.0319803
17	0.162686	-0.00777793
18	0.162686	-0.0447153
19	0.162686	-0.0928373
20	0.162686	0.0666071
21	0.162686	-0.0913976
22	0.162686	-0.0258954
23	0.162686	-0.019111
24	0.162686	0.00728699
25	0.162686	-0.000780445
26	0.162686	-0.0610098
27	0.162686	0.0473658
28	0.162686	-0.044324
29	0.162686	0.0133027
30	0.162686	0.121622
31	0.162686	0.0308245
32	0.162686	0.0251297
33	0.162686	-0.011156
34	0.162686	-0.0234002
35	0.162686	-0.0153072
36	0.162686	0.049758
37	0.162686	-0.024669
38	0.162686	0.0633889
39	0.162686	-0.0339333
40	0.162686	-0.0407371
41	0.162686	-0.0111282
42	0.162686	-0.00435572
43	0.162686	0.0467161
44	0.162686	-0.0263714
45	0.162686	-0.0676286
46	0.162686	-0.00454534
47	0.162686	0.052219
48	0.162686	-0.106081
49	0.162686	-0.0175889
50	0.162686	0.0125619
51	0.162686	-0.08519
52	0.162686	-0.0363861
53	0.162686	0.00844106
54	0.162686	0.0068728
55	0.162686	0.0918747
56	0.162686	0.0091139
57	0.162686	0.0405598
58	0.162686	0.036535
59	0.162686	0.0340935
60	0.162686	-0.025775
61	0.162686	-0.0156077
62	0.162686	-0.0356854
63	0.162686	0.0403602
0	0.177706	-0.0271084
1	0.177706	-0.0193938
2	0.177706	0.005413
3	0.177706	-0.0491906
4	0.177706	0.0320528
5	0.177706	-0.0423547
6	0.177706	-0.0147193
7	0.177706	0.0543756
8	0.177706	0.00125242
9	0.177706	-0.0499284
10	0.177706	0.0531288
11	0.177706	0.0349379
12	0.177706	-0.0320091
13	0.177706	0.0235779
14	0.177706	0.00579896
15	0.177706	-0.0233402
16	0.177706	-0.0525068
17	0.177706	-0.0321591
18	0.177706	-0.0527958
19	0.177706	-0.0378442
20	0.177706	0.0538105
21	0.177706	-0.0879587
22	0.177706	-0.03502
23	0.177706	0.00140856
24	0.177706	0.00745971
25	0.177706	-0.0308098
26	0.177706	-0.0758075
27	0.177706	0.0401398
28	0.177706	-0.0214839
29	0.177706	0.014304
30	0.177706	0.145543
31	0.177706	0.0513147
32	0.177706	0.0393502
33	0.177706	0.00466649
34	0.177706	-0.0415024
35	0.177706	-0.0216494
36	0.177706	0.0608395
37	0.177706	-0.0166258
38	0.177706	0.0610246
39	0.177706	-0.0463304
40	0.177706	-0.0333281
41	0.177706	0.0107631
42	0.177706	-0.0173441
43	0.177706	0.0563452
44	0.177706	-0.0237083
45	0.177706	-0.0559713
46	0.177706	0.0036255
47	0.177706	0.0411004
48	0.177706	-0.0972082
49	0.177706	-0.00453865
50	0.177706	0.0139628
51	0.177706	-0.0814113
52	0.177706	-0.0145291
53	0.177706	0.0207171
54	0.177706	0.0186536
55	0.177706	0.0833854
56	0.177706	-0.0234628
57	0.177706	0.00656152
58	0.177706	0.0244619
59	0.177706	0.0201653
60	0.177706	0.00816119
61	0.177706	-0.0196452
62	0.177706	-0.026652
63	0.177706	0.0459797
0	0.194112	-0.0363409
1	0.194112	-0.0164428
2	0.194112	0.0171893
3	0.194112	-0.0449126
4	0.194112	0.00626551
5	0.194112	-0.0292297
6	0.194112	-0.02925
7	0.194112	0.0247122
8	0.194112	-0.0144803
9	0.194112	-0.0364803
10	0.194112	0.055239
11	0.194112	0.025428
12	0.194112	-0.0413307
13	0.194112	0.0403127
14	0.194112	-0.000639648
15	0.194112	-0.0363448
16	0.194112	-0.0334567
17	0.194112	-0.0270843
18	0.194112	-0.0348762
19	0.194112	-0.0930801
20	0.194112	0.0496546
21	0.194112	-0.0327869
22	0.194112	-0.0243348
23	0.194112	-0.0345705
24	0.194112	-0.000639746
25	0.194112	0.0112651
26	0.194112	-0.0539477
27	0.194112	0.0569925
28	0.194112	-0.0185788
29	0.194112	0.00681645
30	0.194112	0.122157
31	0.194112	0.0437776
32	0.194112	0.044031
33	0.194112	0.0248261
34	0.194112	-0.0300478
35	0.194112	-0.0328411
36	0.194112	0.0285051
37	0.194112	-0.016513
38	0.194112	0.0384866
39	0.194112	-0.039729
40	0.194112	-0.0123061
41	0.194112	0.0245839
42	0.194112	-0.0108919
43	0.194112	0.0356705
44	0.194112	-0.0195284
45	0.194112	-0.0374315
46	0.194112	0.0120749
47	0.194112	0.0473141
48	0.194112	-0.0929215
49	0.194112	-0.000505281
50	0.194112	0.0078872
51	0.194112	-0.0546612
52	0.194112	0.0299328
53	0.194112	-0.00538695
54	0.194112	-0.00331212
55	0.194112	0.0606787
56	0.194112	-0.0167193
57	0.194112	0.0436877
58	0.194112	0.0169485
59	0.194112	0.0126641
60	0.194112	0.00840362
61	0.194112	0.00956211
62	0.194112	-0.0188168
63	0.194112	0.0454894
0	0.212032	0.0182772
1	0.212032	-0.0149291
2	0.212032	-0.012121
3	0.212032	-0.0470833
4	0.212032	0.0167259
5	0.212032	-0.0442805
6	0.212032	-0.0317898
7	0.212032	0.00090383
8	0.212032	0.011195
9	0.212032	-0.0421405
10	0.212032	0.0365797
11	0.212032	0.0486747
12	0.212032	-0.0389295
13	0.212032	0.000106737
14	0.212032	0.0172579
15	0.212032	-0.0738304
16	0.212032	-0.0310493
17	0.212032	-0.0392173
18	0.212032	-0.0172487
19	0.212032	-0.0386668
20	0.212032	0.0761513
21	0.212032	-0.0337524
22	0.212032	-0.0370912
23	0.212032	-0.00699899
24	0.212032	0.0202799
25	0.212032	0.00163399
26	0.212032	-0.0727266
27	0.212032	0.0184269
28	0.212032	-0.0237763
29	0.212032	0.0267844
30	0.212032	0.0732355
31	0.212032	0.0300406
32	0.212032	0.0535471
33	0.212032	-0.00528595
34	0.212032	-0.0118523
35	0.212032	-0.0371027
36	0.212032	0.0625301
37	0.212032	0.000397158
38	0.212032	0.0700035
39	0.212032	-0.0295608
40	0.212032	-0.0401689
41	0.212032	-0.027695
42	0.212032	0.00164684
43	0.212032	0.0300637
44	0.212032	-0.0166274
45	0.212032	-0.0451999
46	0.212032	0.0231824
47	0.212032	0.0556671
48	0.212032	-0.0828771
49	0.212032	0.0289825
50	0.212032	0.0116796
51	0.212032	-0.0648667
52	0.212032	0.0330707
53	0.212032	0.0349055
54	0.212032	-0.0191625
55	0.212032	0.0466921
56	0.212032	-0.0596347
57	0.212032	0.0421237
58	0.212032	0.0289472
59	0.212032	0.0238478
60	0.212032	0.0268706
61	0.212032	-0.0172885
62	0.212032	-0.0200434
63	0.212032	0.047968
0	0.231608	-0.0428424
1	0.231608	-0.047255
2	0.231608	0.0102002
3	0.231608	-0.0340454
4	0.231608	-0.0198312
5	0.231608	0.0176445
6	0.231608	-0.0580231
7	0.231608	0.0209033
8	0.231608	0.000945982
9	0.231608	-0.0632129
10	0.231608	0.0447394
11	0.231608	0.0414415
12	0.231608	-0.0745596
13	0.231608	0.0213025
14	0.231608	-0.0535741
15	0.231608	-0.0902845
16	0.231608	-0.0511748
17	0.231608	-0.050363
18	0.231608	-0.0458708
19	0.231608	-0.0427497
20	0.231608	0.0802399
21	0.231608	-0.102051
22	0.231608	-0.0565879
23	0.231608	0.0183039
24	0.231608	0.0273162
25	0.231608	-0.0360942
26	0.231608	-0.0905129
27	0.231608	0.00156155
28	0.231608	-0.0398042
29	0.231608	0.0336801
30	0.231608	0.109606
31	0.231608	0.0158149
32	0.231608	0.00452294
33	0.231608	-0.0177074
34	0.231608	-0.0220324
35	0.231608	-0.0470333
36	0.231608	0.012371
37	0.231608	-0.0392427
38	0.231608	0.0486199
39	0.231608	-0.0287345
40	0.231608	-0.019113
41	0.231608	-0.0362502
42	0.231608	-0.00323696
43	0.231608	0.0616523
44	0.231608	-0.0218424
45	0.231608	-0.0629349
46	0.231608	0.0205499
47	0.231608	0.0508397
48	0.231608	-0.0948148
49	0.231608	-0.00383696
50	0.231608	0.0443405
51	0.231608	-0.0713608
52	0.231608	0.0441668
53	0.231608	0.0450465
54	0.231608	-0.0266232
55	0.231608	0.0398817
56	0.231608	-0.0542015
57	0.231608	0.0315278
58	0.231608	0.022007
59	0.231608	0.0147177
60	0.231608	0.0145717
61	0.231608	0.0164066
62	0.231608	-0.0219549
63	0.231608	0.0490737
0	0.25299	-0.0409156
1	0.25299	-0.0488723
2	0.25299	-2.7491e-05
3	0.25299	-0.0245105
4	0.25299	0.00910334
5	0.25299	0.00916116
6	0.25299	-0.0270188
7	0.25299	-0.00019046
8	0.25299	-0.0296624
9	0.25299	-0.0417109
10	0.25299	0.0336274
11	0.25299	0.0257381
12	0.25299	-0.0679109
13	0.25299	-0.016273
14	0.25299	0.00876343
15	0.25299	-0.0563517
16	0.25299	-0.0273679
17	0.25299	-0.00588052
18	0.25299	-0.0477275
19	0.25299	-0.0242044
20	0.25299	0.0155782
21	0.25299	0.016849
22	0.25299	-0.0574282
23	0.25299	-0.00432553
24	0.25299	-0.00365176
25	0.25299	0.00220098
26	0.25299	-0.0613418
27	0.25299	0.0061129
28	0.25299	-0.0824182
29	0.25299	0.0254977
30	0.25299	0.0571973
31	0.25299	0.0549536
32	0.25299	0.0731611
33	0.25299	-0.0047094
34	0.25299	-0.0238693
35	0.25299	-0.0483222
36	0.25299	0.0453991
37	0.25299	-0.00735432
38	0.25299	0.0774215
39	0.25299	0.034846
40	0.25299	-0.0235528
41	0.25299	-0.0400241
42	0.25299	-0.00360005
43	0.25299	0.0197523
44	0.25299	-0.0149598
45	0.25299	-0.0311721
46	0.25299	0.0138468
47	0.25299	0.0559564
48	0.25299	-0.110481
49	0.25299	0.00489438
50	0.25299	0.0322425
51	0.25299	-0.0427157
52	0.25299	0.0439267
53	0.25299	0.0658672
54	0.25299	0.0400004
55	0.25299	0.0711794
56	0.25299	-0.0218949
57	0.25299	0.0176027
58	0.25299	0.0260965
59	0.25299	0.0316839
60	0.25299	0.025739
61	0.25299	0.0323511
62	0.25299	-0.00938525
63	0.25299	0.0218524
0	0.276346	-0.0723335
1	0.276346	-0.0401722
2	0.276346	0.0603321
3	0.276346	-0.00571477
4	0.276346	0.022157
5	0.276346	-4.61637e-07
6	0.276346	-0.0432568
7	0.276346	0.0289662
8	0.276346	0.016075
9	0.276346	-0.0173327
10	0.276346	0.0252156
11	0.276346	0.0313849
12	0.276346	-0.0178697
13	0.276346	0.00488161
14	0.276346	-4.08191e-05
15	0.276346	0.00823415
16	0.276346	-0.047505
17	0.276346	-0.0248128
18	0.276346	0.00631053
19	0.276346	-0.00492792
20	0.276346	0.0758881
21	0.276346	-0.0963818
22	0.276346	-0.0508596
23	0.276346	0.015624
24	0.276346	0.0493465
25	0.276346	0.0181755
26	0.276346	-0.0550242
27	0.276346	0.0361271
28	0.276346	0.0340699
29	0.276346	0.0031193
30	0.276346	0.0903227
31	0.276346	0.0274571
32	0.276346	0.0129893
33	0.276346	0.0206065
34	0.276346	0.00800651
35	0.276346	-0.0363628
36	0.276346	0.0344535
37	0.276346	-0.0213377
38	0.276346	0.0925165
39	0.276346	0.00771008
40	0.276346	0.018381
41	0.276346	-0.0324962
42	0.276346	0.0275375
43	0.276346	0.0102241
44	0.276346	-0.0097888
45	0.276346	0.0210194
46	0.276346	-0.0239104
47	0.276346	0.0782137
48	0.276346	-0.0504647
49	0.276346	0.0700172
50	0.276346	0.0366507
51	0.276346	-0.011902
52	0.276346	0.0502318
53	0.276346	0.0430278
54	0.276346	0.00355465
55	0.276346	0.0859594
56	0.276346	-0.0450069
57	0.276346	-0.0162356
58	0.276346	-7.02789e-06
59	0.276346	0.0603749
60	0.276346	0.0519888
61	0.276346	0.0357146
62	0.276346	-0.0139065
63	0.276346	0.0513594
0	0.301859	-0.00882766
1	0.301859	-0.0265774
2	0.301859	0.0224045
3	0.301859	-0.0322702
4	0.301859	-0.0100022
5	0.301859	-0.0195939
6	0.301859	-0.0628235
7	0.301859	0.00694598
8	0.301859	-0.0101154
9	0.301859	-0.0510902
10	0.301859	0.016612
11	0.301859	0.00998133
12	0.301859	-0.0253966
13	0.301859	-0.0158186
14	0.301859	-0.0119191
15	0.301859	-0.027833
16	0.301859	-0.00784605
17	0.301859	-0.0133612
18	0.301859	-0.0177348
19	0.301859	-0.0509735
20	0.301859	0.0332713
21	0.301859	0.0176293
22	0.301859	0.00759524
23	0.301859	0.0473472
24	0.301859	0.0104786
25	0.301859	-0.0130736
26	0.301859	-0.0462014
27	0.301859	0.0582708
28	0.301859	0.0159047
29	0.301859	0.00924222
30	0.301859	0.0540005
31	0.301859	0.0388148
32	0.301859	-0.0427708
33	0.301859	0.0239654
34	0.301859	0.0147513
35	0.301859	-0.0648967
36	0.301859	0.00120717
37	0.301859	0.00568099
38	0.301859	0.0614969
39	0.301859	-0.0242475
40	0.301859	0.0222358
41	0.301859	-0.0170565
42	0.301859	-0.000379015
43	0.301859	0.00690707
44	0.301859	-0.00393316
45	0.301859	0.00926876
46	0.301859	-0.00979495
47	0.301859	0.0974854
48	0.301859	-0.0674212
49	0.301859	0.0483416
50	0.301859	0.0455459
51	0.301859	-0.0127522
52	0.301859	0.0690256
53	0.301859	0.0588673
54	0.301859	-0.081253
55	0.301859	0.0284827
56	0.301859	-0.0936783
57	0.301859	0.0383618
58	0.301859	0.0528731
59	0.301859	0.0517739
60	0.301859	0.0162736
61	0.301859	0.0277091
62	0.301859	0.0139147
63	0.301859	0.0998421
0	0.329727	0.0157103
1	0.329727	-0.0295172
2	0.329727	0.0236649
3	0.329727	0.0135164
4	0.329727	-0.0201097
5	0.329727	-0.0491181
6	0.329727	-0.0169586
7	0.329727	-0.0251694
8	0.329727	0.0103202
9	0.329727	-0.0307271
10	0.329727	0.0383689
11	0.329727	0.0252266
12	0.329727	0.00765208
13	0.329727	-0.00997404
14	0.329727	0.0506191
15	0.329727	0.0682331
16	0.329727	-0.0134519
17	0.329727	-4.8543e-05
18	0.329727	-0.027745
19	0.329727	-0.0207099
20	0.329727	0.0933037
21	0.329727	0.00725774
22	0.329727	-0.0461692
23	0.329727	0.0595293
24	0.329727	0.0408401
25	0.329727	0.00859708
26	0.329727	-0.00902045
27	0.329727	0.0341479
28	0.329727	0.0349065
29	0.329727	0.0513201
30	0.329727	0.0301189
31	0.329727	0.00745357
32	0.329727	0.053979
33	0.329727	0.0124684
34	0.329727	-0.0185665
35	0.329727	-0.0170326
36	0.329727	0.0512414
37	0.329727	-0.00724382
38	0.329727	0.022921
39	0.329727	0.0291831
40	0.329727	0.0224979
41	0.329727	0.0250219
42	0.329727	0.0247972
43	0.329727	0.0768595
44	0.329727	-0.0111339
45	0.329727	-0.0518963
46	0.329727	0.105226
47	0.329727	0.0648031
48	0.329727	-0.0955813
49	0.329727	0.0548569
50	0.329727	0.0628761
51	0.329727	0.00690084
52	0.329727	0.104359
53	0.329727	0.074466
54	0.329727	-0.067656
55	0.329727	0.0166536
56	0.329727	-0.0134217
57	0.329727	0.0184632
58	0.329727	0.0323696
59	0.329727	0.0666507
60	0.329727	0.0455462
61	0.329727	0.0837629
62	0.329727	0.0164906
63	0.329727	0.0703986
0	0.360168	-0.0345273
1	0.360168	0.0040669
2	0.360168	-0.0700085
3	0.360168	0.030908
4	0.360168	-0.0190423
5	0.360168	0.00958233
6	0.360168	-0.0747988
7	0.360168	-0.0388903
8	0.360168	-0.0606223
9	0.360168	-0.0894597
10	0.360168	0.0309436
11	0.360168	0.0210429
12	0.360168	-0.0578125
13	0.360168	0.0200584
14	0.360168	0.0170947
15	0.360168	0.026032
16	0.360168	-0.0679522
17	0.360168	-0.0123512
18	0.360168	-0.0545201
19	0.360168	-0.0503653
20	0.360168	0.0614329
21	0.360168	0.00711198
22	0.360168	-0.0594082
23	0.360168	0.0407434
24	0.360168	0.0398752
25	0.360168	0.0194021
26	0.360168	-0.0228788
27	0.360168	0.0445556
28	0.360168	-0.0823558
29	0.360168	0.0286382
30	0.360168	-0.013558
31	0.360168	0.0145624
32	0.360168	-0.0607979
33	0.360168	0.0070588
34	0.360168	0.0159023
35	0.360168	-0.0290361
36	0.360168	0.041689
37	0.360168	-0.0355559
38	0.360168	0.0516298
39	0.360168	0.0634035
40	0.360168	0.0505484
41	0.360168	-0.0183968
42	0.360168	-0.019792
43	0.360168	0.0489247
44	0.360168	-0.0187003
45	0.360168	0.0216395
46	0.360168	0.173108
47	0.360168	0.11655
48	0.360168	-0.0378531
49	0.360168	0.013838
50	0.360168	0.0533322
51	0.360168	0.0090042
52	0.360168	0.0984138
53	0.360168	0.0986386
54	0.360168	0.0207419
55	0.360168	0.0131808
56	0.360168	-0.0431869
57	0.360168	0.0236131
58	0.360168	0.0722586
59	0.360168	0.0725128
60	0.360168	0.0453241
61	0.360168	0.0691814
62	0.360168	0.0343821
63	0.360168	0.0920975
0	0.39342	-0.105054
1	0.39342	-0.0628007
2	0.39342	0.0217119
3	0.39342	-0.0492845
4	0.39342	0.0234649
5	0.39342	-0.0577982
6	0.39342	0.00247678
7	0.39342	0.018389
8	0.39342	-0.00347797
9	0.39342	-0.00377535
10	0.39342	0.050416
11	0.39342	0.0152341
12	0.39342	0.0287312
13	0.39342	-0.0259594
14	0.39342	0.0168933
15	0.39342	0.0393361
16	0.39342	-0.0527615
17	0.39342	-0.0137019
18	0.39342	0.000723465
19	0.39342	0.0547154
20	0.39342	0.0283871
21	0.39342	0.0456642
22	0.39342	-0.0314944
23	0.39342	0.0499997
24	0.39342	0.0330969
25	0.39342	0.055345
26	0.39342	-0.0225368
27	0.39342	0.00985886
28	0.39342	0.0704505
29	0.39342	-0.0122602
30	0.39342	0.0348627
31	0.39342	0.0223956
32	0.39342	-0.0891972
33	0.39342	0.0471675
34	0.39342	0.0271694
35	0.39342	0.000442548
36	0.39342	0.0434637
37	0.39342	0.00345985
38	0.39342	0.0672886
39	0.39342	0.0728181
40	0.39342	0.0353604
41	0.39342	0.0337518
42	0.39342	0.0271406
43	0.39342	-0.0424789
44	0.39342	0.0114525
45	0.39342	0.0145895
46	0.39342	0.118843
47	0.39342	0.0797689
48	0.39342	0.0264902
49	0.39342	0.0207452
50	0.39342	0.0329396
51	0.39342	0.012943
52	0.39342	0.109557
53	0.39342	0.0117759
54	0.39342	-0.037899
55	0.39342	0.0256473
56	0.39342	0.00410149
57	0.39342	0.00289121
58	0.39342	0.00741885
59	0.39342	0.0795695
60	0.39342	0.00543809
61	0.39342	0.0538236
62	0.39342	0.0364903
63	0.39342	0.0941385
0	0.429741	0.0211952
1	0.429741	0.0115768
2	0.429741	0.0436431
3	0.429741	-0.00766439
4	0.429741	0.0101292
5	0.429741	-0.0321896
6	0.429741	0.0316732
7	0.429741	0.0320145
8	0.429741	-0.0342769
9	0.429741	0.0191753
10	0.429741	0.0528494
11	0.429741	0.0798655
12	0.429741	0.0291435
13	0.429741	0.072953
14	0.429741	0.0340391
15	0.429741	0.00459454
16	0.429741	-0.0233274
17	0.429741	0.049034
18	0.429741	0.0549969
19	0.429741	0.0201716
20	0.429741	-0.0057286
21	0.429741	0.0328376
22	0.429741	0.0384367
23	0.429741	-0.0338421
24	0.429741	0.0813422
25	0.429741	0.0343889
26	0.429741	0.00768692
27	0.429741	0.0410963
28	0.429741	0.0667592
29	0.429741	0.0206047
30	0.429741	0.077754
31	0.429741	0.0154313
32	0.429741	0.0132691
33	0.429741	-0.00723226
34	0.429741	0.0211546
35	0.429741	0.0134297
36	0.429741	0.0243601
37	0.429741	-0.0307615
38	0.429741	0.0600926
39	0.429741	0.0628479
40	0.429741	0.0971304
41	0.429741	0.0641275
42	0.429741	0.0349962
43	0.429741	0.00275856
44	0.429741	-0.00422142
45	0.429741	-0.0105724
46	0.429741	0.0395976
47	0.429741	0.120353
48	0.429741	-0.0521263
49	0.429741	-0.00785237
50	0.429741	0.0477336
51	0.429741	-0.0317906
52	0.429741	0.0357135
53	0.429741	0.0430682
54	0.429741	0.0563472
55	0.429741	0.0618353
56	0.429741	0.0288871
57	0.429741	-0.0218388
58	0.429741	0.0124698
59	0.429741	0.00805439
60	0.429741	-0.0196708
61	0.429741	0.0102398
62	0.429741	-0.00151682
63	0.429741	-0.00194784
0	0.469415	0.0622769
1	0.469415	0.0311306
2	0.469415	-0.00446988
3	0.469415	-0.00814714
4	0.469415	0.034432
5	0.469415	-0.016985
6	0.469415	0.0237484
7	0.469415	0.0348203
8	0.469415	-0.0149083
9	0.469415	0.00933469
10	0.469415	-0.00465885
11	0.469415	0.0381667
12	0.469415	0.0448111
13	0.469415	-0.0136009
14	0.469415	0.0889752
15	0.469415	0.0959435
16	0.469415	0.0507889
17	0.469415	0.0550272
18	0.469415	0.0635131
19	0.469415	-0.0176774
20	0.469415	0.00637405
21	0.469415	0.00458501
22	0.469415	0.0370371
23	0.469415	0.142139
24	0.469415	0.00106393
25	0.469415	0.12813
26	0.469415	0.0360629
27	0.469415	0.139269
28	0.469415	0.0814892
29	0.469415	0.0037652
30	0.469415	0.0101902
31	0.469415	0.0166856
32	0.469415	-0.0463485
33	0.469415	0.0413384
34	0.469415	0.0817178
35	0.469415	0.0305472
36	0.469415	0.0441074
37	0.469415	-0.00540969
38	0.469415	0.0751306
39	0.469415	0.0735743
40	0.469415	0.0446098
41	0.469415	0.0276567
42	0.469415	0.0145644
43	0.469415	0.0136089
44	0.469415	0.0101102
45	0.469415	0.0275496
46	0.469415	0.0530463
47	0.469415	0.0773724
48	0.469415	-0.0151073
49	0.469415	0.0622976
50	0.469415	0.0415656
51	0.469415	0.0465716
52	0.469415	0.0813358
53	0.469415	0.036484
54	0.469415	-0.0876161
55	0.469415	0.0116805
56	0.469415	0.0172863
57	0.469415	0.0434026
58	0.469415	0.0507245
59	0.469415	0.0493643
60	0.469415	0.00448595
61	0.469415	-0.0445149
62	0.469415	0.0463373
63	0.469415	0.0523773
0	0.512752	-0.0244093
1	0.512752	-0.00831261
2	0.512752	0.00700238
3	0.512752	0.00783202
4	0.512752	0.0509862
5	0.512752	0.0520334
6	0.512752	-0.0515003
7	0.512752	-0.00853499
8	0.512752	-0.0340065
9	0.512752	-0.0247173
10	0.512752	0.0179577
11	0.512752	0.0304702
12	0.512752	0.0338465
13	0.512752	0.016608
14	0.512752	0.0436873
15	0.512752	0.0315567
16	0.512752	-0.0203101
17	0.512752	0.00462964
18	0.512752	-0.029988
19	0.512752	-0.0107956
20	0.512752	0.063551
21	0.512752	-0.0106222
22	0.512752	0.0118813
23	0.512752	-0.0368478
24	0.512752	0.012302
25	0.512752	0.0513385
26	0.512752	0.0603167
27	0.512752	0.0577511
28	0.512752	0.0869756
29	0.512752	0.00796244
30	0.512752	-0.00105534
31	0.512752	0.0676854
32	0.512752	-0.0199592
33	0.512752	-0.0428604
34	0.512752	0.0135209
35	0.512752	0.0422743
36	0.512752	0.0594387
37	0.512752	0.0185695
38	0.512752	-0.0236479
39	0.512752	0.0730443
40	0.512752	0.0205766
41	0.512752	0.0262915
42	0.512752	0.0039115
43	0.512752	-0.019758
44	0.512752	-0.00649649
45	0.512752	-0.0475911
46	0.512752	0.0200948
47	0.512752	0.0891597
48	0.512752	-0.027177
49	0.512752	0.000836485
50	0.512752	0.0270323
51	0.512752	0.0569166
52	0.512752	-0.016972
53	0.512752	0.0412362
54	0.512752	0.0327629
55	0.512752	-0.0116737
56	0.512752	0.0218352
57	0.512752	0.0039303
58	0.512752	0.0185627
59	0.512752	0.036182
60	0.512752	-0.0156094
61	0.512752	0.0475426
62	0.512752	0.0174408
63	0.512752	0.0724158
0	0.56009	0.00946596
1	0.56009	0.0632024
2	0.56009	0.0273628
3	0.56009	-0.0373724
4	0.56009	0.133756
5	0.56009	0.024129
6	0.56009	0.103311
7	0.56009	0.0544793
8	0.56009	-0.0834281
9	0.56009	-0.00210099
10	0.56009	0.00341597
11	0.56009	0.0330704
12	0.56009	0.177245
13	0.56009	0.046696
14	0.56009	0.228503
15	0.56009	0.182287
16	0.56009	0.0103817
17	0.56009	-0.0175228
18	0.56009	0.0435345
19	0.56009	0.126209
20	0.56009	-0.00195672
21	0.56009	0.0475507
22	0.56009	0.130658
23	0.56009	0.0270893
24	0.56009	0.0224944
25	0.56009	0.097711
26	0.56009	0.183576
27	0.56009	0.148532
28	0.56009	0.17737
29	0.56009	-0.0264264
30	0.56009	-0.0977465
31	0.56009	0.125075
32	0.56009	-0.137515
33	0.56009	0.0245113
34	0.56009	0.0737872
35	0.56009	0.165088
36	0.56009	0.120807
37	0.56009	0.0367584
38	0.56009	0.0746735
39	0.56009	0.197753
40	0.56009	0.121595
41	0.56009	0.140701
42	0.56009	0.0433125
43	0.56009	0.0226428
44	0.56009	0.0595367
45	0.56009	0.0522881
46	0.56009	-0.0195473
47	0.56009	0.130349
48	0.56009	0.0670547
49	0.56009	0.0371551
50	0.56009	0.00964189
51	0.56009	0.174309
52	0.56009	0.0724709
53	0.56009	0.138364
54	0.56009	0.0369266
55	0.56009	0.16017
56	0.56009	0.135011
57	0.56009	0.105893
58	0.56009	0.101568
59	0.56009	0.0622223
60	0.56009	0.104444
61	0.56009	0.0508911
62	0.56009	0.105282
63	0.56009	0.07886
0	0.611799	0.0201084
1	0.611799	0.196423
2	0.611799	0.0666401
3	0.611799	0.0880469
4	0.611799	0.278087
5	0.611799	0.108858
6	0.611799	0.271152
7	0.611799	0.126758
8	0.611799	-0.0414561
9	0.611799	0.0229352
10	0.611799	0.0506793
11	0.611799	0.0979499
12	0.611799	0.370211
13	0.611799	0.174875
14	0.611799	0.314943
15	0.611799	0.361521
16	0.611799	0.100898
17	0.611799	0.0802859
18	0.611799	0.0553245
19	0.611799	0.160829
20	0.611799	0.00228649
21	0.611799	0.0072773
22	0.611799	0.244229
23	0.611799	-0.00597821
24	0.611799	0.150732
25	0.611799	0.18776
26	0.611799	0.343511
27	0.611799	0.171879
28	0.611799	0.349887
29	0.611799	0.037682
30	0.611799	-0.0990277
31	0.611799	0.260263
32	0.611799	-0.184177
33	0.611799	-0.00212058
34	0.611799	0.0777373
35	0.611799	0.31309
36	0.611799	0.300431
37	0.611799	0.0433469
38	0.611799	0.21288
39	0.611799	0.278228
40	0.611799	0.179304
41	0.611799	0.193909
42	0.611799	0.093811
43	0.611799	0.0643868
44	0.611799	0.092864
45	0.611799	0.0829348
46	0.611799	0.0320471
47	0.611799	0.156937
48	0.611799	0.03614
49	0.611799	0.140454
50	0.611799	0.0990183
51	0.611799	0.273689
52	0.611799	0.159101
53	0.611799	0.142653
54	0.611799	0.0639647
55	0.611799	0.148617
56	0.611799	0.146632
57	0.611799	0.128025
58	0.611799	0.0142087
59	0.611799	0.0193079
60	0.611799	0.144284
61	0.611799	0.141158
62	0.611799	0.117948
63	0.611799	0.155499
0	0.668281	0.0349302
1	0.668281	0.199412
2	0.668281	0.0820146
3	0.668281	0.0485069
4	0.668281	0.268523
5	0.668281	0.0894839
6	0.668281	0.263149
7	0.668281	0.156836
8	0.668281	-0.0679614
9	0.668281	0.0931784
10	0.668281	0.0166446
11	0.668281	0.0501571
12	0.668281	0.338545
13	0.668281	0.165153
14	0.668281	0.282797
15	0.668281	0.358457
16	0.668281	0.111176
17	0.668281	0.100332
18	0.668281	0.047828
19	0.668281	0.0867361
20	0.668281	-0.0158252
21	0.668281	-0.051051
22	0.668281	0.196125
23	0.668281	0.0403839
24	0.668281	0.124501
25	0.668281	0.205633
26	0.668281	0.292392
27	0.668281	0.218891
28	0.668281	0.364861
29	0.668281	0.0313382
30	0.668281	-0.150007
31	0.668281	0.247666
32	0.668281	-0.145595
33	0.668281	0.108313
34	0.668281	0.0249041
35	0.668281	0.277726
36	0.668281	0.249261
37	0.668281	0.0524856
38	0.668281	0.21781
39	0.668281	0.283188
40	0.668281	0.254828
41	0.668281	0.223608
42	0.668281	0.14442
43	0.668281	0.0302848
44	0.668281	0.105912
45	0.668281	0.0986853
46	0.668281	0.00595145
47	0.668281	0.153514
48	0.668281	0.0101559
49	0.668281	0.142996
50	0.668281	0.0900609
51	0.668281	0.313845
52	0.668281	0.157701
53	0.668281	0.175384
54	0.668281	0.106203
55	0.668281	0.0711185
56	0.668281	0.0992249
57	0.668281	0.0336463
58	0.668281	0.0842733
59	0.668281	0.053991
60	0.668281	0.118219
61	0.668281	0.127293
62	0.668281	0.129728
63	0.668281	0.180134
0	0.729977	0.0565635
1	0.729977	0.0614965
2	0.729977	0.00420882
3	0.729977	0.0503289
4	0.729977	0.157342
5	0.729977	-0.0240692
6	0.729977	0.195919
7	0.729977	0.141565
8	0.729977	-0.052315
9	0.729977	0.06719
10	0.729977	-0.0284306
11	0.729977	0.0750396
12	0.729977	0.287163
13	0.729977	0.0455362
14	0.729977	0.14931
15	0.729977	0.220391
16	0.729977	0.00211854
17	0.729977	0.142899
18	0.729977	0.0337117
19	0.729977	0.0229482
20	0.729977	0.00416219
21	0.729977	-0.0937845
22	0.729977	0.0933401
23	0.729977	0.159934
24	0.729977	0.00594239
25	0.729977	0.151805
26	0.729977	0.150306
27	0.729977	0.222265
28	0.729977	0.253175
29	0.729977	0.027281
30	0.729977	-0.120495
31	0.729977	0.189097
32	0.729977	-0.18385
33	0.729977	0.183644
34	0.729977	0.0575105
35	0.729977	0.157805
36	0.729977	0.114885
37	0.729977	0.0313211
38	0.729977	0.22626
39	0.729977	0.175115
40	0.729977	0.123052
41	0.729977	0.152968
42	0.729977	0.0405946
43	0.729977	0.0398657
44	0.729977	0.0505996
45	0.729977	0.140699
46	0.729977	0.0861505
47	0.729977	0.205919
48	0.729977	-0.00782625
49	0.729977	0.0929008
50	0.729977	0.0543759
51	0.729977	0.215409
52	0.729977	0.141426
53	0.729977	0.196725
54	0.729977	0.0417867
55	0.729977	0.0593176
56	0.729977	0.0895827
57	0.729977	0.165213
58	0.729977	0.0370213
59	0.729977	-0.00209784
60	0.729977	0.11386
61	0.729977	0.0926697
62	0.729977	0.133234
63	0.729977	0.157175
0	0.79737	-0.0366252
1	0.79737	0.0632482
2	0.79737	-0.00390996
3	0.79737	0.0625919
4	0.79737	0.14245
5	0.79737	0.0513191
6	0.79737	0.17708
7	0.79737	0.129605
8	0.79737	-0.180107
9	0.79737	0.189908
10	0.79737	-0.143276
11	0.79737	0.0460086
12	0.79737	0.280522
13	0.79737	-0.0326593
14	0.79737	0.11165
15	0.79737	0.29787
16	0.79737	-0.0795443
17	0.79737	0.221741
18	0.79737	0.0988934
19	0.79737	-0.198868
20	0.79737	-0.0771672
21	0.79737	-0.0386241
22	0.79737	-0.00565594
23	0.79737	0.270077
24	0.79737	0.0919012
25	0.79737	0.287617
26	0.79737	0.0350143
27	0.79737	0.225214
28	0.79737	0.214356
29	0.79737	0.0490013
30	0.79737	-0.165205
31	0.79737	0.242953
32	0.79737	-0.225436
33	0.79737	0.256599
34	0.79737	0.109669
35	0.79737	0.112726
36	0.79737	0.154726
37	0.79737	0.0594638
38	0.79737	0.30211
39	0.79737	0.297858
40	0.79737	0.194714
41	0.79737	0.21014
42	0.79737	0.100224
43	0.79737	0.0910718
44	0.79737	0.100927
45	0.79737	0.104178
46	0.79737	0.210401
47	0.79737	0.252388
48	0.79737	-0.00688025
49	0.79737	0.0935855
50	0.79737	0.100381
51	0.79737	0.277617
52	0.79737	0.201346
53	0.79737	0.203685
54	0.79737	0.109218
55	0.79737	-0.0474266
56	0.79737	0.0961794
57	0.79737	0.205372
58	0.79737	0.0781507
59	0.79737	0.112869
60	0.79737	0.220369
61	0.79737	0.192736
62	0.79737	0.196794
63	0.79737	0.233454
0	0.870985	-0.0787944
1	0.870985	-0.0116295
2	0.870985	0.0540534
3	0.870985	0.0935774
4	0.870985	-0.0214387
5	0.870985	0.0849013
6	0.870985	0.216713
7	0.870985	0.300829
8	0.870985	-0.271598
9	0.870985	0.263952
10	0.870985	-0.126611
11	0.870985	0.0999332
12	0.870985	0.253867
13	0.870985	-0.12651
14	0.870985	0.104441
15	0.870985	0.330557
16	0.870985	-0.0736154
17	0.870985	0.36918
18	0.870985	0.299649
19	0.870985	-0.307084
20	0.870985	-0.201986
21	0.870985	-0.281855
22	0.870985	-0.0913064
23	0.870985	0.358956
24	0.870985	0.124632
25	0.870985	0.378082
26	0.870985	-0.10309
27	0.870985	0.314837
28	0.870985	0.229004
29	0.870985	0.0785794
30	0.870985	-0.224362
31	0.870985	0.359348
32	0.870985	-0.373053
33	0.870985	0.390589
34	0.870985	0.341465
35	0.870985	0.0132579
36	0.870985	0.150888
37	0.870985	0.0771167
38	0.870985	0.435522
39	0.870985	0.296552
40	0.870985	0.285297
41	0.870985	0.284645
42	0.870985	0.0972906
43	0.870985	0.123814
44	0.870985	0.138428
45	0.870985	0.226788
46	0.870985	0.299201
47	0.870985	0.409523
48	0.870985	0.0548146
49	0.870985	-0.00378189
50	0.870985	0.264249
51	0.870985	0.401876
52	0.870985	0.334515
53	0.870985	0.350626
54	0.870985	0.216193
55	0.870985	-0.158692
56	0.870985	0.115182
57	0.870985	0.295839
58	0.870985	0.20154
59	0.870985	0.298415
60	0.870985	0.304959
61	0.870985	0.276181
62	0.870985	0.289771
63	0.870985	0.303091
0	0.951395	-0.211669
1	0.951395	-0.173771
2	0.951395	-0.132103
3	0.951395	-0.0606192
4	0.951395	-0.246867
5	0.951395	-0.12967
6	0.951395	-0.023947
7	0.951395	0.14723
8	0.951395	-0.292937
9	0.951395	0.105859
10	0.951395	-0.177644
11	0.951395	-0.0346975
12	0.951395	0.0357735
13	0.951395	-0.166627
14	0.951395	-0.113489
15	0.951395	0.133913
16	0.951395	-0.16609
17	0.951395	0.243929
18	0.951395	0.193336
19	0.951395	-0.215833
20	0.951395	-0.213522
21	0.951395	-0.201645
22	0.951395	-0.224614
23	0.951395	0.31094
24	0.951395	0.0175612
25	0.951395	0.268175
26	0.951395	-0.207408
27	0.951395	0.149645
28	0.951395	0.0571976
29	0.951395	0.0201018
30	0.951395	-0.112642
31	0.951395	0.170886
32	0.951395	-0.298068
33	0.951395	0.29585
34	0.951395	0.288665
35	0.951395	-0.10925
36	0.951395	0.0794806
37	0.951395	0.0259685
38	0.951395	0.348512
39	0.951395	0.218486
40	0.951395	0.212255
41	0.951395	0.134057
42	0.951395	0.00376262
43	0.951395	0.12704
44	0.951395	0.0885551
45	0.951395	0.134925
46	0.951395	0.326033
47	0.951395	0.378382
48	0.951395	0.0951777
49	0.951395	-0.0495615
50	0.951395	0.277683
51	0.951395	0.340955
52	0.951395	0.311871
53	0.951395	0.321109
54	0.951395	0.245385
55	0.951395	-0.131707
56	0.951395	0.119054
57	0.951395	0.331618
58	0.951395	0.248701
59	0.951395	0.308807
60	0.951395	0.364579
61	0.951395	0.295792
62	0.951395	0.280928
63	0.951395	0.312316
0	1.03923	-0.369768
1	1.03923	-0.358437
2	1.03923	-0.305487
3	1.03923	-0.299844
4	1.03923	-0.358799
5	1.03923	-0.336727
6	1.03923	-0.289069
7	1.03923	-0.260043
8	1.03923	-0.346718
9	1.03923	-0.259778
10	1.03923	-0.324362
11	1.03923	-0.271724
12	1.03923	-0.241331
13	1.03923	-0.307256
14	1.03923	-0.311108
15	1.03923	-0.1209
16	1.03923	-0.268407
17	1.03923	-0.0633342
18	1.03923	-0.0631066
19	1.03923	-0.216528
20	1.03923	-0.328182
21	1.03923	-0.0832098
22	1.03923	-0.258631
23	1.03923	0.0205427
24	1.03923	-0.168231
25	1.03923	0.0421397
26	1.03923	-0.246021
27	1.03923	-0.0916747
28	1.03923	-0.124575
29	1.03923	-0.174793
30	1.03923	-0.242963
31	1.03923	-0.0577561
32	1.03923	-0.262519
33	1.03923	0.0967418
34	1.03923	0.166264
35	1.03923	-0.132574
36	1.03923	-0.0330504
37	1.03923	0.00358032
38	1.03923	0.16726
39	1.03923	0.133759
40	1.03923	0.105008
41	1.03923	0.0865697
42	1.03923	0.0742567
43	1.03923	0.131279
44	1.03923	0.0949466
45	1.03923	0.151466
46	1.03923	0.287972
47	1.03923	0.317316
48	1.03923	0.206207
49	1.03923	0.0405566
50	1.03923	0.256851
51	1.03923	0.290438
52	1.03923	0.273571
53	1.03923	0.286768
54	1.03923	0.294961
55	1.03923	0.138499
56	1.03923	0.291661
57	1.03923	0.306071
58	1.03923	0.283021
59	1.03923	0.352696
60	1.03923	0.353576
61	1.03923	0.360016
62	1.03923	0.338236
63	1.03923	0.412714
0	1.13517	-0.42498
1	1.13517	-0.422643
2	1.13517	-0.416516
3	1.13517	-0.413275
4	1.13517	-0.41042
5	1.13517	-0.403983
6	1.13517	-0.400324
7	1.13517	-0.399003
8	1.13517	-0.387992
9	1.13517	-0.383875
10	1.13517	-0.382136
11	1.13517	-0.38014
12	1.13517	-0.365668
13	1.13517	-0.365338
14	1.13517	-0.348114
15	1.13517	-0.346399
16	1.13517	-0.335095
17	1.13517	-0.317036
18	1.13517	-0.302747
19	1.13517	-0.297616
20	1.13517	-0.296502
21	1.13517	-0.28756
22	1.13517	-0.284162
23	1.13517	-0.266382
24	1.13517	-0.264612
25	1.13517	-0.253074
26	1.13517	-0.252217
27	1.13517	-0.250014
28	1.13517	-0.249424
29	1.13517	-0.224047
30	1.13517	-0.18817
31	1.13517	-0.174402
32	1.13517	-0.17285
33	1.13517	-0.158067
34	1.13517	-0.15232
35	1.13517	-0.0951383
36	1.13517	-0.0734724
37	1.13517	-0.0684221
38	1.13517	-0.0679489
39	1.13517	-0.0644074
40	1.13517	0.0258285
41	1.13517	0.0347479
42	1.13517	0.0703785
43	1.13517	0.0772218
44	1.13517	0.0852627
45	1.13517	0.121679
46	1.13517	0.165263
47	1.13517	0.171772
48	1.13517	0.178099
49	1.13517	0.180826
50	1.13517	0.198544
51	1.13517	0.223722
52	1.13517	0.228828
53	1.13517	0.246166
54	1.13517	0.265432
55	1.13517	0.292094
56	1.13517	0.332343
57	1.13517	0.347592
58	1.13517	0.375369
59	1.13517	0.394353
60	1.13517	0.394881
61	1.13517	0.402129
62	1.13517	0.410799
63	1.13517	0.448523
0	1.23997	-0.304053
1	1.23997	-0.274431
2	1.23997	-0.255489
3	1.23997	-0.235157
4	1.23997	-0.241447
5	1.23997	-0.206047
6	1.23997	-0.26242
7	1.23997	-0.294568
8	1.23997	-0.255094
9	1.23997	-0.281279
10	1.23997	-0.194496
11	1.23997	-0.218877
12	1.23997	-0.13061
13	1.23997	-0.240443
14	1.23997	-0.157396
15	1.23997	-0.194359
16	1.23997	-0.125769
17	1.23997	-0.181877
18	1.23997	-0.202189
19	1.23997	-0.222365
20	1.23997	-0.124636
21	1.23997	-0.112305
22	1.23997	-0.0453499
23	1.23997	-0.14449
24	1.23997	-0.125832
25	1.23997	-0.174851
26	1.23997	-0.0923736
27	1.23997	-0.0942252
28	1.23997	-0.126578
29	1.23997	-0.100336
30	1.23997	-0.116769
31	1.23997	-0.0417491
32	1.23997	-0.0860231
33	1.23997	-0.108143
34	1.23997	-0.070257
35	1.23997	-0.0306116
36	1.23997	-0.00845044
37	1.23997	-0.00587099
38	1.23997	0.00426594
39	1.23997	-0.0767121
40	1.23997	-0.0959953
41	1.23997	0.0353112
42	1.23997	0.0395924
43	1.23997	0.0643173
44	1.23997	0.060098
45	1.23997	0.0574123
46	1.23997	0.0736222
47	1.23997	0.0604702
48	1.23997	0.0757849
49	1.23997	0.100988
50	1.23997	0.0274133
51	1.23997	0.0953787
52	1.23997	0.140295
53	1.23997	0.0987208
54	1.23997	0.13982
55	1.23997	0.185889
56	1.23997	0.257596
57	1.23997	0.203021
58	1.23997	0.275929
59	1.23997	0.248666
60	1.23997	0.314502
61	1.23997	0.218625
62	1.23997	0.309688
63	1.23997	0.322793
0	1.35445	-0.225942
1	1.35445	-0.13539
2	1.35445	-0.182796
3	1.35445	-0.113713
4	1.35445	-0.0891434
5	1.35445	-0.19937
6	1.35445	-0.0668225
7	1.35445	-0.0163708
8	1.35445	-0.224273
9	1.35445	-0.0978868
10	1.35445	-0.0563772
11	1.35445	-0.0938695
12	1.35445	-0.0826901
13	1.35445	-0.138436
14	1.35445	0.0273409
15	1.35445	-0.0412034
16	1.35445	-0.0922826
17	1.35445	0.0288421
18	1.35445	-0.0980321
19	1.35445	-0.173082
20	1.35445	-0.0630559
21	1.35445	-0.0424254
22	1.35445	-0.136077
23	1.35445	-0.0540487
24	1.35445	-0.149672
25	1.35445	-0.0768073
26	1.35445	-0.069025
27	1.35445	-0.0276536
28	1.35445	-0.00403883
29	1.35445	0.0216979
30	1.35445	0.00341368
31	1.35445	0.0594729
32	1.35445	0.0116837
33	1.35445	0.0288299
34	1.35445	-0.0334374
35	1.35445	0.0397475
36	1.35445	0.0190101
37	1.35445	-0.0437306
38	1.35445	0.0650928
39	1.35445	-0.0455168
40	1.35445	0.0416426
41	1.35445	0.00738278
42	1.35445	0.0652567
43	1.35445	0.0624309
44	1.35445	0.0251379
45	1.35445	0.00988651
46	1.35445	-0.0592946
47	1.35445	0.117717
48	1.35445	0.104718
49	1.35445	0.00166377
50	1.35445	0.0149167
51	1.35445	0.117485
52	1.35445	0.0552669
53	1.35445	0.102379
54	1.35445	0.145003
55	1.35445	0.0966826
56	1.35445	0.227528
57	1.35445	0.161373
58	1.35445	0.219115
59	1.35445	0.177051
60	1.35445	0.203081
61	1.35445	0.140526
62	1.35445	0.154715
63	1.35445	0.235421
0	1.47949	-0.154386
1	1.47949	-0.153524
2	1.47949	-0.111024
3	1.47949	-0.184834
4	1.47949	-0.0474705
5	1.47949	-0.126836
6	1.47949	-0.0673894
7	1.47949	-0.103898
8	1.47949	-0.165604
9	1.47949	-0.158642
10	1.47949	-0.0210465
11	1.47949	-0.0629908
12	1.47949	-0.0480624
13	1.47949	-0.157926
14	1.47949	0.00968053
15	1.47949	-0.0571111
16	1.47949	-0.0632282
17	1.47949	-0.061009
18	1.47949	-0.0615857
19	1.47949	-0.118065
20	1.47949	-0.0839338
21	1.47949	-0.102093
22	1.47949	-0.0564336
23	1.47949	-0.0721682
24	1.47949	-0.014579
25	1.47949	-0.0827646
26	1.47949	0.0132138
27	1.47949	-0.00424668
28	1.47949	-0.0274333
29	1.47949	-0.0206787
30	1.47949	-0.0239186
31	1.47949	-0.00812413
32	1.47949	-0.00463411
33	1.47949	0.0292616
34	1.47949	-0.0382319
35	1.47949	0.0368857
36	1.47949	-0.0155636
37	1.47949	0.0210535
38	1.47949	0.0108604
39	1.47949	0.0118852
40	1.47949	0.00743619
41	1.47949	0.0129558
42	1.47949	0.0631963
43	1.47949	0.0183825
44	1.47949	0.0485929
45	1.47949	0.0311292
46	1.47949	0.0124336
47	1.47949	0.094269
48	1.47949	0.149986
49	1.47949	-0.010326
50	1.47949	0.0110778
51	1.47949	0.0182913
52	1.47949	0.0853624
53	1.47949	0.0836238
54	1.47949	0.13122
55	1.47949	0.187306
56	1.47949	0.186745
57	1.47949	0.149817
58	1.47949	0.201594
59	1.47949	0.132945
60	1.47949	0.167162
61	1.47949	0.0833941
62	1.47949	0.129396
63	1.47949	0.204095
0	1.61608	-0.142139
1	1.61608	-0.178129
2	1.61608	-0.180847
3	1.61608	-0.120856
4	1.61608	-0.0795505
5	1.61608	-0.151197
6	1.61608	-0.117376
7	1.61608	-0.200789
8	1.61608	-0.148066
9	1.61608	-0.151578
10	1.61608	-0.0372022
11	1.61608	-0.0506457
12	1.61608	-0.0937063
13	1.61608	-0.205632
14	1.61608	-0.0873784
[truncated: 1,841 more rows]

## Sheet: Panel_b5
Frequency	R_trained	R_untrained	Diff
0.104616	0.0362697	0.0226755	0.0135942
0.114274	0.0358739	0.024386	0.0114879
0.124824	0.0357791	0.0243807	0.0113984
0.136348	0.0357289	0.0224467	0.0132821
0.148936	0.0345868	0.0203939	0.0141929
0.162686	0.0347997	0.0238615	0.0109382
0.177706	0.0351972	0.0240451	0.011152
0.194112	0.0309528	0.0182246	0.0127282
0.212032	0.0328343	0.0203912	0.0124432
0.231608	0.0395899	0.0327466	0.00684323
0.25299	0.0320068	0.0230975	0.00890928
0.276346	0.0329981	0.0232104	0.00978769
0.301859	0.0314398	0.0222368	0.00920306
0.329727	0.036638	0.0339819	0.00265604
0.360168	0.0436702	0.0391532	0.00451698
0.39342	0.0365519	0.0244325	0.0121194
0.429741	0.0338815	0.0222912	0.0115903
0.469415	0.0418445	0.0383967	0.00344784
0.512752	0.0305124	0.0306521	-0.000139728
0.56009	0.0836685	0.0797888	0.0038797
0.611799	0.141991	0.126508	0.0154822
0.668281	0.141734	0.111357	0.0303771
0.729977	0.107203	0.0721801	0.0350229
0.79737	0.147021	0.0921611	0.0548601
0.870985	0.219502	0.151174	0.0683275
0.951395	0.188514	0.140207	0.0483067
1.03923	0.217841	0.142473	0.0753682
1.13517	0.265912	0.123242	0.142669
1.23997	0.151096	0.0446679	0.106428
1.35445	0.0894371	0.0355252	0.0539119
1.47949	0.0755158	0.0265541	0.0489617
1.61608	0.0905042	0.0285491	0.0619551
1.76528	0.0986691	0.0338679	0.0648012
1.92826	0.0838304	0.0296489	0.0541815
2.10628	0.0867625	0.0483745	0.038388
2.30073	0.0923279	0.0413653	0.0509626
2.51314	0.0752952	0.0236844	0.0516108
2.74516	0.0799192	0.0259251	0.0539941
2.99859	0.074179	0.0257097	0.0484694
3.27543	0.0791537	0.0663983	0.0127554
3.57782	0.0679582	0.0234781	0.0444801
3.90813	0.0806644	0.0336807	0.0469836
4.26893	0.0794157	0.0413899	0.0380258
4.66305	0.0679432	0.0474928	0.0204505
5.09355	0.0758191	0.0308889	0.0449302
5.56379	0.124767	0.0475486	0.0772185
6.07745	0.221917	0.0528857	0.169031
6.63853	0.12978	0.0390311	0.0907492
7.25141	0.0745428	0.030095	0.0444477
7.92087	0.0622895	0.0338177	0.0284718
8.65214	0.0601461	0.0288375	0.0313086
9.45092	0.0612473	0.0255224	0.0357249
10.3234	0.0496859	0.0339227	0.0157632
11.2765	0.054957	0.0213569	0.0336
12.3176	0.0596986	0.0272435	0.0324551
13.4548	0.0564269	0.0403385	0.0160883
14.6969	0.0611019	0.0350823	0.0260196
16.0538	0.0521465	0.0203873	0.0317591
17.5359	0.0594273	0.043497	0.0159303
19.1548	0.0611795	0.051393	0.00978644

[truncated: 10 more sheets: Panel_c1, Panel_c2, Panel_c3, Panel_c4, Panel_c5, Panel_d1, Panel_d2, Panel_d3, Panel_d4, Panel_d5]
