# Supplementary material for: Continuous estimation of power system inertia using convolutional neural networks
Source: Nat Commun. 2023 Jul 24;14:4440. doi: 10.1038/s41467-023-40192-2 (PMC10366096; doi:10.1038/s41467-023-40192-2)
Supplement: Supplementary file 3 — Source Data [file 41467_2023_40192_MOESM3_ESM.zip › Source_data/figure_7.xlsx]

## Sheet: Panel_a
Time	M_fixed_comp	M_var_comp
0
0.0166667
0.0333333
0.05
0.0666667
0.0833333
0.1
0.116667
0.133333
0.15
0.166667
0.183333
0.2
0.216667
0.233333
0.25
0.266667
0.283333
0.3
0.316667
0.333333
0.35
0.366667
0.383333
0.4
0.416667
0.433333
0.45
0.466667
0.483333
0.5
0.516667
0.533333
0.55
0.566667
0.583333
0.6
0.616667
0.633333
0.65
0.666667
0.683333
0.7
0.716667
0.733333
0.75
0.766667
0.783333
0.8
0.816667	0.22252	0.219498
0.833333	0.222142	0.219412
0.85	0.221938	0.219314
0.866667	0.221734	0.219166
0.883333	0.221593	0.219202
0.9	0.221408	0.219034
0.916667	0.221237	0.218996
0.933333	0.220979	0.218921
0.95	0.220855	0.218928
0.966667	0.220545	0.218783
0.983333	0.220248	0.218559
1	0.220014	0.218209
1.01667	0.219801	0.218076
1.03333	0.219683	0.217922
1.05	0.21955	0.217775
1.06667	0.219331	0.217443
1.08333	0.219096	0.217463
1.1	0.218827	0.217387
1.11667	0.218728	0.217507
1.13333	0.218706	0.217376
1.15	0.218601	0.217291
1.16667	0.218503	0.217281
1.18333	0.218454	0.217283
1.2	0.218292	0.217154
1.21667	0.218238	0.217048
1.23333	0.21811	0.21682
1.25	0.218122	0.216954
1.26667	0.218109	0.216815
1.28333	0.21817	0.21686
1.3	0.218182	0.216829
1.31667	0.218237	0.216928
1.33333	0.218178	0.216933
1.35	0.218216	0.21696
1.36667	0.218122	0.216888
1.38333	0.218214	0.217
1.4	0.218266	0.217097
1.41667	0.218252	0.217158
1.43333	0.218408	0.217159
1.45	0.218534	0.217251
1.46667	0.218454	0.217197
1.48333	0.218466	0.21725
1.5	0.218463	0.217268
1.51667	0.218501	0.217244
1.53333	0.218659	0.21731
1.55	0.21867	0.217402
1.56667	0.218733	0.217344
1.58333	0.218808	0.217387
1.6	0.218691	0.217295
1.61667	0.218788	0.217379
1.63333	0.218829	0.217579
1.65	0.218945	0.217633
1.66667	0.219024	0.217481
1.68333	0.219006	0.217569
1.7	0.218997	0.217617
1.71667	0.219	0.217553
1.73333	0.218981	0.217674
1.75	0.218911	0.217631
1.76667	0.21906	0.217637
1.78333	0.219116	0.217652
1.8	0.219248	0.217598
1.81667	0.21924	0.217655
1.83333	0.219216	0.217609
1.85	0.219146	0.217623
1.86667	0.21914	0.217715
1.88333	0.219052	0.217588
1.9	0.219102	0.217697
1.91667	0.21904	0.217637
1.93333	0.219078	0.217622
1.95	0.218955	0.217554
1.96667	0.218882	0.2175
1.98333	0.21879	0.217523
2	0.218713	0.217488
2.01667	0.218622	0.217468
2.03333	0.218557	0.217492
2.05	0.218398	0.217464
2.06667	0.218466	0.21738
2.08333	0.218269	0.217182
2.1	0.218052	0.217033
2.11667	0.217864	0.216908
2.13333	0.217772	0.216789
2.15	0.217565	0.216586
2.16667	0.217438	0.216431
2.18333	0.217246	0.216271
2.2	0.217199	0.216063
2.21667	0.217045	0.2159
2.23333	0.216854	0.215787
2.25	0.216716	0.215683
2.26667	0.21645	0.215496
2.28333	0.21611	0.215312
2.3	0.215998	0.215205
2.31667	0.215761	0.215128
2.33333	0.215576	0.214979
2.35	0.215429	0.214893
2.36667	0.21518	0.214765
2.38333	0.215086	0.2147
2.4	0.214974	0.214638
2.41667	0.214672	0.214562
2.43333	0.214672	0.21463
2.45	0.214527	0.214514
2.46667	0.214438	0.214284
2.48333	0.214459	0.214168
2.5	0.214374	0.214131
2.51667	0.214306	0.213948
2.53333	0.214363	0.21385
2.55	0.21429	0.213764
2.56667	0.214346	0.213642
2.58333	0.214395	0.213607
2.6	0.214309	0.213536
2.61667	0.214275	0.21346
2.63333	0.214198	0.213391
2.65	0.214226	0.213391
2.66667	0.214302	0.213409
2.68333	0.214262	0.21327
2.7	0.21424	0.213127
2.71667	0.214294	0.213304
2.73333	0.214242	0.213186
2.75	0.21435	0.213253
2.76667	0.214352	0.213284
2.78333	0.214479	0.213298
2.8	0.214592	0.213379
2.81667	0.214632	0.213386
2.83333	0.214801	0.213477
2.85	0.214922	0.213593
2.86667	0.21501	0.213476
2.88333	0.215078	0.213479
2.9	0.215038	0.213557
2.91667	0.215121	0.213525
2.93333	0.215387	0.213654
2.95	0.215392	0.213555
2.96667	0.215462	0.213703
2.98333	0.215592	0.213709
3	0.215623	0.213688
3.01667	0.21571	0.213832
3.03333	0.215726	0.214131
3.05	0.215767	0.214186
3.06667	0.215918	0.214236
3.08333	0.215973	0.214277
3.1	0.216208	0.214419
3.11667	0.216534	0.214583
3.13333	0.216642	0.214606
3.15	0.216883	0.214706
3.16667	0.217131	0.214952
3.18333	0.217299	0.214998
3.2	0.217559	0.215082
3.21667	0.217734	0.215123
3.23333	0.21796	0.215279
3.25	0.218301	0.215377
3.26667	0.218437	0.215357
3.28333	0.218655	0.215503
3.3	0.218881	0.215665
3.31667	0.218844	0.215673
3.33333	0.218959	0.21582
3.35	0.218985	0.215864
3.36667	0.218979	0.215937
3.38333	0.219208	0.216034
3.4	0.219189	0.216043
3.41667	0.219234	0.216104
3.43333	0.219446	0.216151
3.45	0.219507	0.216175
3.46667	0.219716	0.216348
3.48333	0.219851	0.216442
3.5	0.219927	0.216601
3.51667	0.220126	0.216807
3.53333	0.220364	0.217028
3.55	0.220497	0.217149
3.56667	0.220683	0.217557
3.58333	0.220722	0.217687
3.6	0.220964	0.217798
3.61667	0.22105	0.217894
3.63333	0.221253	0.218107
3.65	0.221496	0.218326
3.66667	0.221657	0.218427
3.68333	0.221834	0.218542
3.7	0.222039	0.218947
3.71667	0.222168	0.219163
3.73333	0.22239	0.2194
3.75	0.222519	0.219679
3.76667	0.22264	0.2198
3.78333	0.222838	0.219955
3.8	0.22308	0.22009
3.81667	0.223309	0.220318
3.83333	0.223619	0.220601
3.85	0.223873	0.220795
3.86667	0.224236	0.221
3.88333	0.224421	0.221271
3.9	0.224647	0.221428
3.91667	0.224829	0.221658
3.93333	0.224897	0.221969
3.95	0.225079	0.222091
3.96667	0.225323	0.222391
3.98333	0.22546	0.222642
4	0.225701	0.2229
4.01667	0.225905	0.223168
4.03333	0.226024	0.223515
4.05	0.226207	0.223726
4.06667	0.226307	0.223953
4.08333	0.226476	0.224137
4.1	0.22659	0.224446
4.11667	0.226643	0.224553
4.13333	0.226639	0.224722
4.15	0.22674	0.224924
4.16667	0.22687	0.224987
4.18333	0.226933	0.225079
4.2	0.227041	0.225266
4.21667	0.227041	0.22545
4.23333	0.227107	0.225654
4.25	0.227024	0.225716
4.26667	0.227022	0.225908
4.28333	0.227018	0.226131
4.3	0.226964	0.22626
4.31667	0.226927	0.226211
4.33333	0.227035	0.226259
4.35	0.227042	0.226252
4.36667	0.227027	0.226287
4.38333	0.226901	0.226238
4.4	0.226914	0.226115
4.41667	0.226862	0.226114
4.43333	0.226861	0.226182
4.45	0.226708	0.226086
4.46667	0.226604	0.225992
4.48333	0.226465	0.225878
4.5	0.226369	0.225945
4.51667	0.226236	0.225908
4.53333	0.226155	0.225829
4.55	0.226027	0.225784
4.56667	0.22602	0.225801
4.58333	0.225958	0.225736
4.6	0.225816	0.225767
4.61667	0.225693	0.22581
4.63333	0.225401	0.225783
4.65	0.225088	0.225619
4.66667	0.224828	0.225483
4.68333	0.224464	0.225281
4.7	0.224171	0.225048
4.71667	0.223879	0.224893
4.73333	0.223571	0.224838
4.75	0.223415	0.224667
4.76667	0.223231	0.224443
4.78333	0.222892	0.224242
4.8	0.222675	0.224024
4.81667	0.222407	0.223785
4.83333	0.222162	0.223468
4.85	0.221822	0.223173
4.86667	0.221544	0.222841
4.88333	0.221148	0.222607
4.9	0.22095	0.222507
4.91667	0.220572	0.222262
4.93333	0.220357	0.221988
4.95	0.220037	0.221822
4.96667	0.219976	0.221627
4.98333	0.219754	0.221422
5	0.219516	0.221228
5.01667	0.21927	0.221116
5.03333	0.219104	0.220966
5.05	0.218823	0.220675
5.06667	0.218631	0.220521
5.08333	0.218455	0.220305
5.1	0.218353	0.22015
5.11667	0.218253	0.220007
5.13333	0.218108	0.219694
5.15	0.217956	0.219547
5.16667	0.217925	0.219505
5.18333	0.217869	0.219379
5.2	0.217798	0.219356
5.21667	0.217845	0.219391
5.23333	0.217901	0.219487
5.25	0.217962	0.21947
5.26667	0.217899	0.219329
5.28333	0.218016	0.219255
5.3	0.21797	0.219315
5.31667	0.218028	0.219304
5.33333	0.218051	0.219244
5.35	0.218108	0.219215
5.36667	0.218093	0.21914
5.38333	0.21823	0.219173
5.4	0.218077	0.219026
5.41667	0.218072	0.218904
5.43333	0.218132	0.218848
5.45	0.218179	0.218821
5.46667	0.218256	0.218711
5.48333	0.218325	0.218599
5.5	0.218414	0.218505
5.51667	0.218642	0.218479
5.53333	0.21867	0.218416
5.55	0.218818	0.218348
5.56667	0.218927	0.218356
5.58333	0.218964	0.218391
5.6	0.219058	0.218424
5.61667	0.219217	0.218463
5.63333	0.21936	0.218449
5.65	0.219511	0.218501
5.66667	0.219442	0.218445
5.68333	0.219463	0.218534
5.7	0.219502	0.218619
5.71667	0.219672	0.218611
5.73333	0.219662	0.21841
5.75	0.219764	0.218434
5.76667	0.219879	0.218422
5.78333	0.220057	0.21842
5.8	0.220016	0.218416
5.81667	0.220154	0.218456
5.83333	0.220283	0.218474
5.85	0.220564	0.218582
5.86667	0.22061	0.218509
5.88333	0.220802	0.2185
5.9	0.220997	0.218431
5.91667	0.221284	0.218565
5.93333	0.221327	0.218547
5.95	0.221455	0.218578
5.96667	0.221542	0.21875
5.98333	0.221676	0.218987
6	0.221661	0.218958
6.01667	0.22176	0.219037
6.03333	0.221807	0.218995
6.05	0.221895	0.218886
6.06667	0.22175	0.218774
6.08333	0.221729	0.218814
6.1	0.221628	0.218754
6.11667	0.221644	0.218796
6.13333	0.221645	0.21862
6.15	0.22164	0.21856
6.16667	0.221554	0.218538
6.18333	0.221476	0.218433
6.2	0.221399	0.21833
6.21667	0.221349	0.218264
6.23333	0.221348	0.218151
6.25	0.221346	0.218167
6.26667	0.221187	0.218021
6.28333	0.221055	0.217817
6.3	0.220964	0.217771
6.31667	0.220995	0.21779
6.33333	0.220875	0.21783
6.35	0.220711	0.217784
6.36667	0.220703	0.217898
6.38333	0.220657	0.217925
6.4	0.220508	0.217794
6.41667	0.220422	0.217775
6.43333	0.22032	0.217661
6.45	0.220237	0.217603
6.46667	0.219954	0.217661
6.48333	0.219784	0.217565
6.5	0.21964	0.217482
6.51667	0.21972	0.217395
6.53333	0.219624	0.217307
6.55	0.219512	0.217201
6.56667	0.219428	0.217277
6.58333	0.219388	0.217281
6.6	0.219194	0.217257
6.61667	0.2191	0.217215
6.63333	0.218968	0.217164
6.65	0.218969	0.217108
6.66667	0.218832	0.216973
6.68333	0.218639	0.216846
6.7	0.218579	0.216803
6.71667	0.218388	0.216705
6.73333	0.218152	0.216693
6.75	0.217985	0.216634
6.76667	0.217867	0.216547
6.78333	0.217785	0.216509
6.8	0.217659	0.216445
6.81667	0.217563	0.216216
6.83333	0.217363	0.216202
6.85	0.217233	0.216125
6.86667	0.217007	0.215966
6.88333	0.216813	0.215943
6.9	0.216652	0.215734
6.91667	0.216602	0.21551
6.93333	0.216587	0.215492
6.95	0.216487	0.21539
6.96667	0.216337	0.215495
6.98333	0.216201	0.215464
7	0.216004	0.215299
7.01667	0.215949	0.215296
7.03333	0.215853	0.215332
7.05	0.215762	0.215234
7.06667	0.215724	0.215371
7.08333	0.215594	0.215317
7.1	0.215582	0.215462
7.11667	0.215618	0.21561
7.13333	0.215486	0.21563
7.15	0.215442	0.215694
7.16667	0.215436	0.215714
7.18333	0.215418	0.215743
7.2	0.215367	0.215741
7.21667	0.215345	0.215802
7.23333	0.215496	0.215973
7.25	0.215655	0.21619
7.26667	0.215671	0.216337
7.28333	0.215857	0.216526
7.3	0.215966	0.216626
7.31667	0.216117	0.216844
7.33333	0.216317	0.217152
7.35	0.216327	0.217359
7.36667	0.216428	0.217455
7.38333	0.216549	0.21777
7.4	0.216611	0.217832
7.41667	0.21668	0.217949
7.43333	0.216709	0.218027
7.45	0.216753	0.218069
7.46667	0.216876	0.218254
7.48333	0.216836	0.218263
7.5	0.216879	0.218491
7.51667	0.217035	0.218651
7.53333	0.217016	0.218742
7.55	0.217263	0.219008
7.56667	0.217434	0.219141
7.58333	0.21756	0.219281
7.6	0.217553	0.219439
7.61667	0.217522	0.219492
7.63333	0.217636	0.219605
7.65	0.217794	0.21985
7.66667	0.21791	0.219949
7.68333	0.21812	0.220145
7.7	0.218248	0.220348
7.71667	0.218317	0.220392
7.73333	0.218431	0.220704
7.75	0.218425	0.220764
7.76667	0.218489	0.220881
7.78333	0.218583	0.221073
7.8	0.218652	0.22107
7.81667	0.218785	0.221217
7.83333	0.218943	0.221388
7.85	0.219	0.221465
7.86667	0.219064	0.221571
7.88333	0.219083	0.221678
7.9	0.219081	0.221746
7.91667	0.219185	0.22183
7.93333	0.219109	0.221842
7.95	0.21923	0.221901
7.96667	0.219284	0.221885
7.98333	0.219282	0.222053
8	0.219239	0.222172
8.01667	0.219265	0.222308
8.03333	0.219191	0.22232
8.05	0.219222	0.222287
8.06667	0.219083	0.222289
8.08333	0.219034	0.222132
8.1	0.218972	0.222082
8.11667	0.218742	0.221966
8.13333	0.218696	0.221948
8.15	0.218625	0.221791
8.16667	0.218532	0.221642
8.18333	0.218412	0.221496
8.2	0.21829	0.221539
8.21667	0.218152	0.221202
8.23333	0.218014	0.221004
8.25	0.217847	0.220772
8.26667	0.217753	0.220728
8.28333	0.217609	0.220763
8.3	0.217442	0.220619
8.31667	0.217274	0.220485
8.33333	0.217071	0.220378
8.35	0.216909	0.220186
8.36667	0.216769	0.219972
8.38333	0.216441	0.219711
8.4	0.216296	0.219605
8.41667	0.216125	0.219364
8.43333	0.21603	0.219172
8.45	0.21595	0.219034
8.46667	0.215746	0.218962
8.48333	0.215655	0.218844
8.5	0.215491	0.218655
8.51667	0.215197	0.218407
8.53333	0.215146	0.218185
8.55	0.215071	0.217951
8.56667	0.214902	0.217676
8.58333	0.214776	0.217657
8.6	0.214495	0.217571
8.61667	0.214446	0.217376
8.63333	0.214353	0.217331
8.65	0.214277	0.217115
8.66667	0.214257	0.217033
8.68333	0.214165	0.216895
8.7	0.214056	0.2168
8.71667	0.214041	0.21681
8.73333	0.214046	0.21669
8.75	0.214056	0.216606
8.76667	0.214094	0.216524
8.78333	0.213959	0.216309
8.8	0.213957	0.216335
8.81667	0.21389	0.216027
8.83333	0.213859	0.215849
8.85	0.213803	0.215683
8.86667	0.213803	0.215523
8.88333	0.213702	0.21536
8.9	0.213623	0.215204
8.91667	0.213506	0.214947
8.93333	0.213595	0.214987
8.95	0.213496	0.214797
8.96667	0.213437	0.214656
8.98333	0.213389	0.214633
9	0.213401	0.214613
9.01667	0.21344	0.214431
9.03333	0.213361	0.214234
9.05	0.213334	0.214179
9.06667	0.213435	0.214414
9.08333	0.213477	0.214503
9.1	0.213551	0.214578
9.11667	0.213705	0.214435
9.13333	0.213818	0.214462
9.15	0.213942	0.214486
9.16667	0.21417	0.214477
9.18333	0.214236	0.214481
9.2	0.214415	0.214652
9.21667	0.214542	0.214688
9.23333	0.214683	0.214763
9.25	0.2148	0.214755
9.26667	0.214878	0.214847
9.28333	0.215022	0.214817
9.3	0.215179	0.21478
9.31667	0.21522	0.214707
9.33333	0.215388	0.214712
9.35	0.215508	0.214864
9.36667	0.215586	0.215087
9.38333	0.215667	0.215207
9.4	0.215859	0.215294
9.41667	0.215953	0.215323
9.43333	0.216187	0.215374
9.45	0.216168	0.215429
9.46667	0.216285	0.215357
9.48333	0.216302	0.215521
9.5	0.216401	0.215608
9.51667	0.216568	0.215716
9.53333	0.216695	0.215796
9.55	0.216781	0.21577
9.56667	0.216807	0.215884
9.58333	0.216858	0.215981
9.6	0.216937	0.216026
9.61667	0.216983	0.216262
9.63333	0.217085	0.216288
9.65	0.217145	0.216486
9.66667	0.217229	0.216466
9.68333	0.217249	0.216526
9.7	0.217342	0.216537
9.71667	0.217401	0.216699
9.73333	0.217512	0.216737
9.75	0.21755	0.216911
9.76667	0.217567	0.216877
9.78333	0.217719	0.217071
9.8	0.21787	0.217152
9.81667	0.217943	0.217187
9.83333	0.218069	0.217238
9.85	0.218196	0.217515
9.86667	0.21849	0.217774
9.88333	0.21859	0.218025
9.9	0.218719	0.217954
9.91667	0.218835	0.218124
9.93333	0.218973	0.218138
9.95	0.219042	0.218398
9.96667	0.219165	0.218462
9.98333	0.21919	0.218712
10	0.219235	0.218888
10.0167	0.219226	0.219057
10.0333	0.219286	0.219024
10.05	0.219316	0.219123
10.0667	0.219271	0.219089
10.0833	0.219244	0.219188
10.1	0.219244	0.219236
10.1167	0.219133	0.219323
10.1333	0.219205	0.219452
10.15	0.219133	0.219652
10.1667	0.219146	0.21969
10.1833	0.219131	0.21973
10.2	0.219121	0.219647
10.2167	0.219178	0.219791
10.2333	0.219215	0.219855
10.25	0.219271	0.219999
10.2667	0.219342	0.220045
10.2833	0.219324	0.220254
10.3	0.219462	0.220383
10.3167	0.219496	0.220382
10.3333	0.219479	0.220385
10.35	0.219425	0.220486
10.3667	0.219508	0.220472
10.3833	0.219481	0.220465
10.4	0.219505	0.220435
10.4167	0.219465	0.220465
10.4333	0.219552	0.220534
10.45	0.219557	0.22048
10.4667	0.219546	0.220529
10.4833	0.219625	0.220458
10.5	0.219642	0.220663
10.5167	0.219686	0.220698
10.5333	0.21965	0.220736
10.55	0.219609	0.220686
10.5667	0.219724	0.220692
10.5833	0.219758	0.220578
10.6	0.219802	0.220642
10.6167	0.219765	0.220613
10.6333	0.219754	0.22065
10.65	0.219686	0.220691
10.6667	0.219668	0.220706
10.6833	0.219642	0.220689
10.7	0.219643	0.220565
10.7167	0.219651	0.220294
10.7333	0.219625	0.220245
10.75	0.219521	0.220108
10.7667	0.219508	0.220015
10.7833	0.219393	0.21983
10.8	0.219311	0.219685
10.8167	0.219258	0.219527
10.8333	0.219272	0.219273
10.85	0.219269	0.219114
10.8667	0.219237	0.219121
10.8833	0.219258	0.218986
10.9	0.219229	0.218891
10.9167	0.21915	0.218842
10.9333	0.219137	0.218674
10.95	0.21917	0.218564
10.9667	0.219043	0.218409
10.9833	0.219026	0.218101
11	0.218957	0.218191
11.0167	0.21885	0.21809
11.0333	0.218824	0.21798
11.05	0.218695	0.217837
11.0667	0.218579	0.217656
11.0833	0.218445	0.217469
11.1	0.218406	0.217316
11.1167	0.218359	0.217
11.1333	0.218169	0.216912
11.15	0.218012	0.216662
11.1667	0.217941	0.216548
11.1833	0.217794	0.216344
11.2	0.21769	0.216222
11.2167	0.217598	0.216056
11.2333	0.217546	0.215979
11.25	0.217443	0.215663
11.2667	0.217316	0.215528
11.2833	0.21724	0.215448
11.3	0.21721	0.21529
11.3167	0.217077	0.215227
11.3333	0.217025	0.214982
11.35	0.217026	0.214889
11.3667	0.217096	0.214905
11.3833	0.217178	0.214775
11.4	0.217107	0.214808
11.4167	0.217038	0.214813
11.4333	0.216991	0.21469
11.45	0.216953	0.214669
11.4667	0.216829	0.214435
11.4833	0.216825	0.214388
11.5	0.216767	0.214301
11.5167	0.216652	0.214052
11.5333	0.216531	0.213975
11.55	0.216399	0.214086
11.5667	0.216334	0.214056
11.5833	0.216326	0.213959
11.6	0.216196	0.213872
11.6167	0.216178	0.213827
11.6333	0.216161	0.213843
11.65	0.216179	0.213735
11.6667	0.216119	0.213834
11.6833	0.216213	0.213948
11.7	0.216252	0.214053
11.7167	0.216341	0.214241
11.7333	0.21647	0.214407
11.75	0.216549	0.214523
11.7667	0.216683	0.214709
11.7833	0.216684	0.214818
11.8	0.216759	0.214894
11.8167	0.216806	0.215184
11.8333	0.216906	0.215263
11.85	0.217058	0.215362
11.8667	0.217087	0.215472
11.8833	0.217078	0.215552
11.9	0.217277	0.215805
11.9167	0.217403	0.215912
11.9333	0.217362	0.215983
11.95	0.217458	0.216127
11.9667	0.217619	0.216235
11.9833	0.217758	0.216536
12	0.217862	0.216583
12.0167	0.218008	0.216696
12.0333	0.218145	0.216908
12.05	0.218298	0.217293
12.0667	0.218412	0.217445
12.0833	0.218551	0.217831
12.1	0.218771	0.217967
12.1167	0.218967	0.218131
12.1333	0.219077	0.218262
12.15	0.219118	0.218409
12.1667	0.219302	0.218674
12.1833	0.219339	0.218876
12.2	0.219349	0.219003
12.2167	0.219385	0.219221
12.2333	0.219504	0.219307
12.25	0.219669	0.219628
12.2667	0.219839	0.219786
12.2833	0.219934	0.219799
12.3	0.220102	0.220041
12.3167	0.220207	0.220119
12.3333	0.220233	0.220221
12.35	0.220313	0.220459
12.3667	0.220444	0.220581
12.3833	0.220596	0.220753
12.4	0.220661	0.220908
12.4167	0.220734	0.220946
12.4333	0.220862	0.221018
12.45	0.220997	0.221163
12.4667	0.221044	0.221272
12.4833	0.221181	0.221405
12.5	0.221339	0.221468
12.5167	0.22131	0.221553
12.5333	0.221368	0.221499
12.55	0.221376	0.2215
12.5667	0.22144	0.221552
12.5833	0.221584	0.221647
12.6	0.221666	0.221744
12.6167	0.221916	0.221918
12.6333	0.222141	0.22203
12.65	0.222288	0.222176
12.6667	0.222346	0.222207
12.6833	0.222451	0.222257
12.7	0.222597	0.222381
12.7167	0.222834	0.222507
12.7333	0.222909	0.222611
12.75	0.223217	0.222859
12.7667	0.223479	0.223045
12.7833	0.223644	0.223277
12.8	0.223735	0.223362
12.8167	0.223832	0.223388
12.8333	0.223926	0.223552
12.85	0.224137	0.223706
12.8667	0.224239	0.223689
12.8833	0.224389	0.223667
12.9	0.224504	0.223718
12.9167	0.224614	0.223679
12.9333	0.224591	0.223702
12.95	0.224578	0.22366
12.9667	0.224605	0.223644
12.9833	0.224749	0.223645
13	0.22475	0.223564
13.0167	0.224893	0.223556
13.0333	0.224894	0.223514
13.05	0.224904	0.223507
13.0667	0.22488	0.223442
13.0833	0.224893	0.223389
13.1	0.224801	0.22335
13.1167	0.2248	0.223288
13.1333	0.224791	0.223319
13.15	0.224789	0.223309
13.1667	0.224897	0.223301
13.1833	0.224935	0.223309
13.2	0.224904	0.223314
13.2167	0.224933	0.223226
13.2333	0.224902	0.223239
13.25	0.224976	0.223353
13.2667	0.225042	0.223497
13.2833	0.225043	0.223479
13.3	0.225094	0.223543
13.3167	0.225087	0.223631
13.3333	0.225074	0.223716
13.35	0.22519	0.223747
13.3667	0.225179	0.223875
13.3833	0.22522	0.223834
13.4	0.225272	0.223783
13.4167	0.225298	0.223802
13.4333	0.225365	0.22386
13.45	0.225249	0.223764
13.4667	0.225208	0.223817
13.4833	0.225224	0.223707
13.5	0.225287	0.223655
13.5167	0.225206	0.223613
13.5333	0.225143	0.223558
13.55	0.22503	0.223549
13.5667	0.224909	0.223419
13.5833	0.224666	0.223223
13.6	0.224483	0.223177
13.6167	0.224308	0.22309
13.6333	0.22418	0.22295
13.65	0.224001	0.222798
13.6667	0.223834	0.22262
13.6833	0.223569	0.222484
13.7	0.223279	0.222362
13.7167	0.223024	0.222078
13.7333	0.222831	0.221815
13.75	0.222606	0.221618
13.7667	0.222524	0.221438
13.7833	0.222423	0.221362
13.8	0.222278	0.221326
13.8167	0.222163	0.221288
13.8333	0.221997	0.221223
13.85	0.221818	0.221135
13.8667	0.221827	0.221159
13.8833	0.22173	0.220992
13.9	0.221711	0.220981
13.9167	0.221603	0.22085
13.9333	0.221517	0.22086
13.95	0.221423	0.220959
13.9667	0.221333	0.220828
13.9833	0.221222	0.220722
14	0.221106	0.220599
14.0167	0.220941	0.220404
14.0333	0.220811	0.220347
14.05	0.22067	0.220303
14.0667	0.220638	0.220181
14.0833	0.220521	0.220159
14.1	0.220382	0.21989
14.1167	0.220207	0.21979
14.1333	0.220111	0.219661
14.15	0.219974	0.219371
14.1667	0.219839	0.219043
14.1833	0.219586	0.218797
14.2	0.219532	0.218607
14.2167	0.21936	0.218614
14.2333	0.219083	0.218505
14.25	0.218856	0.218245
14.2667	0.218753	0.21805
14.2833	0.218665	0.218007
14.3	0.218519	0.217838
14.3167	0.218281	0.217639
14.3333	0.218097	0.217531
14.35	0.218023	0.217497
14.3667	0.217949	0.217475
14.3833	0.217824	0.217377
14.4	0.21782	0.217228
14.4167	0.217786	0.217129
14.4333	0.217779	0.217056
14.45	0.217751	0.216877
14.4667	0.217661	0.216855
14.4833	0.217762	0.216857
14.5	0.217762	0.216898
14.5167	0.217798	0.216783
14.5333	0.217939	0.216788
14.55	0.217939	0.216767
14.5667	0.217965	0.216819
14.5833	0.217967	0.216787
14.6	0.217984	0.216841
14.6167	0.217925	0.216734
14.6333	0.218052	0.216844
14.65	0.218015	0.216811
14.6667	0.218112	0.216802
14.6833	0.21818	0.216731
14.7	0.218107	0.21673
14.7167	0.21806	0.216678
14.7333	0.21804	0.216667
14.75	0.217965	0.216587
14.7667	0.217925	0.216452
14.7833	0.217964	0.21626
14.8	0.217891	0.216141
14.8167	0.217959	0.216079
14.8333	0.217917	0.216135
14.85	0.217904	0.216087
14.8667	0.217953	0.216095
14.8833	0.21795	0.216074
14.9	0.217932	0.216096
14.9167	0.217885	0.21592
14.9333	0.21783	0.216034
14.95	0.217854	0.216117
14.9667	0.217872	0.216138
14.9833	0.217816	0.216329
15	0.217799	0.21654
15.0167	0.217897	0.216664
15.0333	0.217878	0.216762
15.05	0.217901	0.216736
15.0667	0.217915	0.216754
15.0833	0.217949	0.216805
15.1	0.21792	0.216826
15.1167	0.217955	0.216668
15.1333	0.21795	0.21653
15.15	0.218111	0.216446
15.1667	0.218218	0.216388
15.1833	0.218225	0.216302
15.2	0.218199	0.216182
15.2167	0.218234	0.215994
15.2333	0.218194	0.215829
15.25	0.218117	0.215646
15.2667	0.21813	0.215484
15.2833	0.217974	0.215231
15.3	0.218059	0.215062
15.3167	0.217865	0.214835
15.3333	0.217817	0.214529
15.35	0.217616	0.21428
15.3667	0.217577	0.214114
15.3833	0.217397	0.213949
15.4	0.217288	0.213764
15.4167	0.217161	0.213491
15.4333	0.217009	0.213225
15.45	0.216805	0.212982
15.4667	0.216531	0.212603
15.4833	0.216262	0.212188
15.5	0.216021	0.211813
15.5167	0.215729	0.211436
15.5333	0.215621	0.211081
15.55	0.215448	0.21087
15.5667	0.215233	0.21041
15.5833	0.215102	0.210202
15.6	0.215	0.210041
15.6167	0.214795	0.209909
15.6333	0.214732	0.209676
15.65	0.214478	0.209382
15.6667	0.214235	0.209076
15.6833	0.214078	0.209012
15.7	0.213849	0.208776
15.7167	0.213772	0.208642
15.7333	0.213597	0.208376
15.75	0.213431	0.20829
15.7667	0.213282	0.208126
15.7833	0.213051	0.207817
15.8	0.212879	0.207681
15.8167	0.212679	0.207587
15.8333	0.212506	0.207379
15.85	0.212287	0.207154
15.8667	0.211988	0.206714
15.8833	0.211649	0.206437
15.9	0.211519	0.206268
15.9167	0.211217	0.206051
15.9333	0.210848	0.205688
15.95	0.21046	0.205554
15.9667	0.210084	0.205363
15.9833	0.209712	0.205135
16	0.209377	0.204871
16.0167	0.208996	0.204699
16.0333	0.208773	0.204503
16.05	0.208377	0.204431
16.0667	0.208065	0.204354
16.0833	0.207804	0.204448
16.1	0.207517	0.2044
16.1167	0.207361	0.204526
16.1333	0.207102	0.204549
16.15	0.206993	0.20463
16.1667	0.206902	0.204752
16.1833	0.206822	0.204978
16.2	0.206649	0.204929
16.2167	0.206598	0.205059
16.2333	0.206367	0.205075
16.25	0.206353	0.205276
16.2667	0.206272	0.205261
16.2833	0.20628	0.205442
16.3	0.206271	0.205468
16.3167	0.206294	0.205718
16.3333	0.206267	0.20583
16.35	0.206261	0.206164
16.3667	0.206229	0.206274
16.3833	0.206334	0.206438
16.4	0.206338	0.206644
16.4167	0.206403	0.206861
16.4333	0.206401	0.206995
16.45	0.206501	0.207148
16.4667	0.206602	0.207405
16.4833	0.20664	0.207765
16.5	0.206729	0.207867
16.5167	0.20685	0.207933
16.5333	0.206936	0.208108
16.55	0.206929	0.208119
16.5667	0.20692	0.208211
16.5833	0.206998	0.208286
16.6	0.207141	0.208359
16.6167	0.20735	0.208663
16.6333	0.207471	0.208672
16.65	0.207741	0.208667
16.6667	0.207884	0.208855
16.6833	0.208035	0.209002
16.7	0.208299	0.209409
16.7167	0.208576	0.209591
16.7333	0.20877	0.209669
16.75	0.209122	0.209986
16.7667	0.209353	0.210261
16.7833	0.209651	0.210438
16.8	0.21004	0.210712
16.8167	0.210349	0.211045
16.8333	0.210535	0.211339
16.85	0.210917	0.211571
16.8667	0.211197	0.211794
16.8833	0.211594	0.211938
16.9	0.211817	0.212171
16.9167	0.212094	0.212232
16.9333	0.212373	0.212323
16.95	0.212704	0.212498
16.9667	0.212839	0.212656
16.9833	0.213069	0.212754
17	0.213166	0.212792
17.0167	0.21334	0.212841
17.0333	0.213431	0.212975
17.05	0.213661	0.212981
17.0667	0.213903	0.213108
17.0833	0.214122	0.213189
17.1	0.214127	0.21341
17.1167	0.214378	0.213547
17.1333	0.214542	0.213705
17.15	0.214827	0.213727
17.1667	0.214981	0.213776
17.1833	0.215189	0.213697
17.2	0.215351	0.213826
17.2167	0.215526	0.214018
17.2333	0.215632	0.214308
17.25	0.215805	0.214468
17.2667	0.215997	0.214648
17.2833	0.216199	0.214811
17.3	0.216211	0.214993
17.3167	0.216461	0.215087
17.3333	0.216638	0.21528
17.35	0.216844	0.215544
17.3667	0.216962	0.215628
17.3833	0.217175	0.215799
17.4	0.217374	0.215945
17.4167	0.217591	0.216269
17.4333	0.217677	0.216491
17.45	0.217789	0.21658
17.4667	0.217929	0.216778
17.4833	0.218052	0.216977
17.5	0.218195	0.217127
17.5167	0.21843	0.217339
17.5333	0.218583	0.217401
17.55	0.218792	0.217598
17.5667	0.218928	0.217893
17.5833	0.219008	0.217981
17.6	0.219188	0.218143
17.6167	0.219417	0.218309
17.6333	0.219422	0.218486
17.65	0.219528	0.218681
17.6667	0.219628	0.218827
17.6833	0.219721	0.21895
17.7	0.219723	0.219076
17.7167	0.219893	0.219252
17.7333	0.220022	0.219415
17.75	0.220197	0.219634
17.7667	0.220253	0.219911
17.7833	0.220422	0.220201
17.8	0.220634	0.22038
17.8167	0.220889	0.220615
17.8333	0.221174	0.220902
17.85	0.22144	0.221136
17.8667	0.221649	0.221438
17.8833	0.221926	0.22178
17.9	0.222125	0.222077
17.9167	0.222268	0.222428
17.9333	0.222536	0.222623
17.95	0.222672	0.222823
17.9667	0.222836	0.223016
17.9833	0.22294	0.223257
18	0.223099	0.223604
18.0167	0.223287	0.223813
18.0333	0.223462	0.224004
18.05	0.223555	0.224113
18.0667	0.223733	0.22424
18.0833	0.223836	0.224263
18.1	0.223913	0.224302
18.1167	0.223904	0.224272
18.1333	0.224104	0.224335
18.15	0.224152	0.224351
18.1667	0.224238	0.2245
18.1833	0.224375	0.224583
18.2	0.22446	0.224678
18.2167	0.224465	0.224815
18.2333	0.224604	0.224974
18.25	0.224707	0.224925
18.2667	0.224842	0.22506
18.2833	0.225	0.225138
18.3	0.225156	0.22522
18.3167	0.225285	0.22538
18.3333	0.225408	0.225438
18.35	0.225408	0.225491
18.3667	0.225492	0.225646
18.3833	0.225462	0.225642
18.4	0.225443	0.225656
18.4167	0.225411	0.225659
18.4333	0.22535	0.225679
18.45	0.22531	0.225674
18.4667	0.225308	0.225564
18.4833	0.225259	0.22543
18.5	0.225302	0.225485
18.5167	0.225196	0.22543
18.5333	0.225232	0.225358
18.55	0.225117	0.225265
18.5667	0.225071	0.225164
18.5833	0.224977	0.225025
18.6	0.224858	0.224888
18.6167	0.224688	0.224687
18.6333	0.224534	0.224579
18.65	0.224289	0.224357
18.6667	0.224051	0.224316
18.6833	0.223923	0.224121
18.7	0.223737	0.223831
18.7167	0.223472	0.223574
18.7333	0.223182	0.223312
18.75	0.222863	0.222848
18.7667	0.222708	0.222736
18.7833	0.222432	0.222421
18.8	0.222235	0.222364
18.8167	0.222059	0.222182
18.8333	0.221875	0.221992
18.85	0.221651	0.221825
18.8667	0.221336	0.221492
18.8833	0.221046	0.221188
18.9	0.220929	0.220995
18.9167	0.220733	0.220687
18.9333	0.220576	0.220515
18.95	0.220551	0.220337
18.9667	0.220438	0.220141
18.9833	0.220373	0.220119
19	0.220246	0.219942
19.0167	0.220047	0.219749
19.0333	0.220065	0.219636
19.05	0.220003	0.219469
19.0667	0.219913	0.219442
19.0833	0.219778	0.219246
19.1	0.219564	0.219028
19.1167	0.219442	0.218893
19.1333	0.219187	0.218706
19.15	0.218954	0.218455
19.1667	0.218802	0.218369
19.1833	0.218604	0.218094
19.2	0.218407	0.217918
19.2167	0.218331	0.217723
19.2333	0.218139	0.217351
19.25	0.218098	0.217091
19.2667	0.217971	0.216854
19.2833	0.217759	0.216556
19.3	0.217621	0.216387
19.3167	0.21742	0.216158
19.3333	0.217144	0.215913
19.35	0.217076	0.215736
19.3667	0.21683	0.215532
19.3833	0.216735	0.215386
19.4	0.216643	0.215155
19.4167	0.216535	0.214958
19.4333	0.216441	0.214749
19.45	0.216341	0.214494
19.4667	0.216256	0.214276
19.4833	0.216271	0.214178
19.5	0.216201	0.213877
19.5167	0.216126	0.213792
19.5333	0.216173	0.21385
19.55	0.21618	0.213868
19.5667	0.216273	0.213835
19.5833	0.216418	0.213923
19.6	0.216414	0.213824
19.6167	0.216522	0.213867
19.6333	0.216578	0.213775
19.65	0.216609	0.21376
19.6667	0.216775	0.213725
19.6833	0.216825	0.213807
19.7	0.217049	0.213971
19.7167	0.217272	0.214142
19.7333	0.217253	0.214133
19.75	0.217386	0.214346
19.7667	0.217462	0.214479
19.7833	0.217453	0.214628
19.8	0.217529	0.214759
19.8167	0.217552	0.214757
19.8333	0.217657	0.214822
19.85	0.217722	0.214907
19.8667	0.217708	0.21493
19.8833	0.217803	0.214971
19.9	0.217851	0.214996
19.9167	0.217877	0.215125
19.9333	0.218036	0.215168
19.95	0.21799	0.215211
19.9667	0.218062	0.215264
19.9833	0.218135	0.215289
20	0.218171	0.215205
20.0167	0.218345	0.215321
20.0333	0.218411	0.215357
20.05	0.218447	0.215519
20.0667	0.218593	0.215777
20.0833	0.2186	0.21606
20.1	0.218804	0.216229
20.1167	0.21889	0.216461
20.1333	0.219066	0.216657
20.15	0.219273	0.21686
20.1667	0.21949	0.216972
20.1833	0.219618	0.217104
20.2	0.219852	0.217266
20.2167	0.219929	0.217459
20.2333	0.22005	0.217711
20.25	0.220112	0.218012
20.2667	0.220295	0.218162
20.2833	0.220424	0.218324
20.3	0.220577	0.218488
20.3167	0.220543	0.218672
20.3333	0.220686	0.218817
20.35	0.22081	0.218937
20.3667	0.220922	0.21887
20.3833	0.220911	0.218931
20.4	0.220976	0.219133
20.4167	0.221047	0.219372
20.4333	0.221181	0.219546
20.45	0.221312	0.219788
20.4667	0.22141	0.219853
20.4833	0.221481	0.22
20.5	0.221543	0.22013
20.5167	0.22158	0.220217
20.5333	0.221615	0.220351
20.55	0.22163	0.220336
20.5667	0.221824	0.220443
20.5833	0.221916	0.220523
20.6	0.222006	0.220502
20.6167	0.22215	0.220591
20.6333	0.222216	0.220649
20.65	0.222234	0.22062
20.6667	0.222288	0.220715
20.6833	0.222303	0.22061
20.7	0.222278	0.220601
20.7167	0.222363	0.220599
20.7333	0.222336	0.220419
20.75	0.222425	0.22037
20.7667	0.222497	0.220326
20.7833	0.222518	0.220289
20.8	0.222615	0.220357
20.8167	0.222658	0.220435
20.8333	0.222626	0.220339
20.85	0.22257	0.220454
20.8667	0.222555	0.220435
20.8833	0.222631	0.220396
20.9	0.22266	0.22033
20.9167	0.222587	0.220219
20.9333	0.222522	0.220281
20.95	0.222484	0.220205
20.9667	0.222489	0.220137
20.9833	0.222491	0.220205
21	0.222443	0.220141
21.0167	0.222402	0.220073
21.0333	0.222384	0.220054
21.05	0.222357	0.220003
21.0667	0.222382	0.220061
21.0833	0.222357	0.219923
21.1	0.222343	0.219866
21.1167	0.222405	0.219931
21.1333	0.222447	0.219894
21.15	0.222465	0.219861
21.1667	0.22249	0.219925
21.1833	0.222413	0.21987
21.2	0.222337	0.22002
21.2167	0.222362	0.219977
21.2333	0.222403	0.219889
21.25	0.222365	0.219887
21.2667	0.222275	0.219891
21.2833	0.222242	0.219826
21.3	0.222154	0.219808
21.3167	0.222142	0.21975
21.3333	0.222101	0.219782
21.35	0.222198	0.219824
21.3667	0.22219	0.219753
21.3833	0.222198	0.219962
21.4	0.222099	0.22003
21.4167	0.22201	0.21997
21.4333	0.221987	0.220052
21.45	0.22182	0.219978
21.4667	0.221701	0.219999
21.4833	0.221725	0.220135
21.5	0.221701	0.220089
21.5167	0.221682	0.220245
21.5333	0.221752	0.220306
21.55	0.221617	0.220399
21.5667	0.221621	0.220537
21.5833	0.221491	0.220551
21.6	0.221408	0.220692
21.6167	0.221406	0.22071
21.6333	0.22132	0.220692
21.65	0.221258	0.220717
21.6667	0.221315	0.220904
21.6833	0.221253	0.220772
21.7	0.221206	0.220815
21.7167	0.221102	0.220801
21.7333	0.221016	0.220812
21.75	0.221108	0.220869
21.7667	0.221072	0.220771
21.7833	0.221107	0.220947
21.8	0.221118	0.221085
21.8167	0.221029	0.221052
21.8333	0.221031	0.221196
21.85	0.221027	0.221182
21.8667	0.22096	0.221351
21.8833	0.220996	0.221498
21.9	0.220904	0.221416
21.9167	0.220936	0.221527
21.9333	0.22086	0.221706
21.95	0.220734	0.221696
21.9667	0.220561	0.221745
21.9833	0.220506	0.221767
22	0.220329	0.221747
22.0167	0.220328	0.221763
22.0333	0.220172	0.221687
22.05	0.220147	0.221747
22.0667	0.220051	0.221734
22.0833	0.21999	0.221682
22.1	0.219953	0.221597
22.1167	0.219884	0.22153
22.1333	0.219851	0.22159
22.15	0.219793	0.221493
22.1667	0.21959	0.221345
22.1833	0.21951	0.221284
22.2	0.219475	0.221246
22.2167	0.21948	0.22117
22.2333	0.219386	0.221041
22.25	0.219466	0.221151
22.2667	0.219407	0.221092
22.2833	0.219527	0.221127
22.3	0.219414	0.220941
22.3167	0.219363	0.220816
22.3333	0.219346	0.220887
22.35	0.219346	0.220903
22.3667	0.219241	0.220982
22.3833	0.219324	0.221002
22.4	0.219326	0.220995
22.4167	0.219475	0.221098
22.4333	0.219562	0.22109
22.45	0.21962	0.221088
22.4667	0.219677	0.22108
22.4833	0.219748	0.22116
22.5	0.21967	0.221138
22.5167	0.219785	0.221202
22.5333	0.219792	0.221205
22.55	0.219868	0.22123
22.5667	0.21998	0.22126
22.5833	0.22009	0.221276
22.6	0.220149	0.221328
22.6167	0.22032	0.221381
22.6333	0.220286	0.221338
22.65	0.220464	0.22149
22.6667	0.220545	0.221524
22.6833	0.220632	0.221628
22.7	0.220729	0.221709
22.7167	0.220905	0.221685
22.7333	0.221035	0.221741
22.75	0.221189	0.22186
22.7667	0.221252	0.221758
22.7833	0.221347	0.221838
22.8	0.221486	0.221968
22.8167	0.221633	0.222031
22.8333	0.221935	0.222144
22.85	0.222003	0.222232
22.8667	0.222257	0.222258
22.8833	0.222473	0.222542
22.9	0.222618	0.22262
22.9167	0.222724	0.222713
22.9333	0.222911	0.222731
22.95	0.222981	0.222812
22.9667	0.223215	0.222879
22.9833	0.223366	0.223052
23	0.223573	0.223118
23.0167	0.223713	0.223264
23.0333	0.223782	0.223354
23.05	0.223865	0.22338
23.0667	0.224041	0.223566
23.0833	0.224017	0.223609
23.1	0.224228	0.223731
23.1167	0.224254	0.223784
23.1333	0.224443	0.223904
23.15	0.224658	0.224084
23.1667	0.224738	0.223956
23.1833	0.224765	0.223939
23.2	0.224945	0.223854
23.2167	0.22497	0.223908
23.2333	0.225075	0.223967
23.25	0.225106	0.224011
23.2667	0.225145	0.224012
23.2833	0.225233	0.22398
23.3	0.22523	0.223988
23.3167	0.225246	0.223887
23.3333	0.225381	0.223875
23.35	0.225355	0.223912
23.3667	0.225351	0.223743
23.3833	0.225198	0.22368
23.4	0.225086	0.223626
23.4167	0.224987	0.223525
23.4333	0.224858	0.22348
23.45	0.224615	0.223383
23.4667	0.224511	0.223259
23.4833	0.224304	0.2231
23.5	0.224205	0.222851
23.5167	0.224102	0.222787
23.5333	0.223998	0.222506
23.55	0.223729	0.222401
23.5667	0.223601	0.22222
23.5833	0.223358	0.22201
23.6	0.223313	0.221938
23.6167	0.223191	0.221797
23.6333	0.22305	0.221522
23.65	0.223014	0.221361
23.6667	0.222741	0.2212
23.6833	0.222664	0.221089
23.7	0.222454	0.22097
23.7167	0.22222	0.220601
23.7333	0.222044	0.220467
23.75	0.221866	0.220153
23.7667	0.221632	0.220021
23.7833	0.221416	0.219853
23.8	0.221089	0.219643
23.8167	0.220843	0.219471
23.8333	0.220503	0.219363
23.85	0.220199	0.219015
23.8667	0.219941	0.218783
23.8833	0.219683	0.21853
23.9	0.219378	0.218193
23.9167	0.21923	0.218024
23.9333	0.218909	0.217846
23.95	0.218737	0.217625
23.9667	0.218534	0.217498
23.9833	0.218239	0.217261
24	0.218013	0.217129
24.0167	0.217889	0.216895
24.0333	0.217615	0.216733
24.05	0.217473	0.216544
24.0667	0.217284	0.216371
24.0833	0.217117	0.216126
24.1	0.216857	0.215888
24.1167	0.216551	0.215708
24.1333	0.21629	0.215595
24.15	0.216068	0.215414
24.1667	0.215803	0.215248
24.1833	0.215622	0.215093
24.2	0.215448	0.21511
24.2167	0.215424	0.215053
24.2333	0.215302	0.214921
24.25	0.215229	0.214776
24.2667	0.215248	0.214715
24.2833	0.215252	0.214514
24.3	0.215284	0.214505
24.3167	0.215245	0.214343
24.3333	0.215173	0.214361
24.35	0.215184	0.214309
24.3667	0.215205	0.214339
24.3833	0.215266	0.214273
24.4	0.215271	0.214307
24.4167	0.215382	0.214359
24.4333	0.215456	0.214508
24.45	0.215564	0.214629
24.4667	0.215592	0.214817
24.4833	0.215569	0.214905
24.5	0.215608	0.215007
24.5167	0.215628	0.215035
24.5333	0.215669	0.215138
24.55	0.215719	0.215182
24.5667	0.21578	0.21516
24.5833	0.215867	0.215359
24.6	0.215927	0.215468
24.6167	0.216086	0.21543
24.6333	0.216246	0.215562
24.65	0.216305	0.215575
24.6667	0.216543	0.215626
24.6833	0.216664	0.215724
24.7	0.216856	0.21583
24.7167	0.216995	0.215954
24.7333	0.217199	0.216095
24.75	0.217319	0.216073
24.7667	0.217542	0.215998
24.7833	0.217649	0.216247
24.8	0.217856	0.216364
24.8167	0.21797	0.216482
24.8333	0.218205	0.216719
24.85	0.218307	0.216936
24.8667	0.218438	0.217074
24.8833	0.21843	0.21715
24.9	0.218537	0.217101
24.9167	0.218565	0.217186
24.9333	0.218699	0.217252
24.95	0.21879	0.217489
24.9667	0.21904	0.217583
24.9833	0.2191	0.217699
25	0.219186	0.217804
25.0167	0.219204	0.217806
25.0333	0.219341	0.217825
25.05	0.219381	0.217917
25.0667	0.219497	0.217945
25.0833	0.219449	0.218163
25.1	0.219574	0.218199
25.1167	0.219648	0.218383
25.1333	0.21966	0.218496
25.15	0.219698	0.218666
25.1667	0.219835	0.218861
25.1833	0.219805	0.218994
25.2	0.21989	0.219062
25.2167	0.219861	0.219318
25.2333	0.219873	0.219412
25.25	0.219794	0.219415
25.2667	0.219671	0.219364
25.2833	0.219594	0.219245
25.3	0.219694	0.219183
25.3167	0.219704	0.219266
25.3333	0.219793	0.219143
25.35	0.219691	0.219225
25.3667	0.219727	0.21921
25.3833	0.219706	0.219194
25.4	0.219723	0.21925
25.4167	0.219727	0.219242
25.4333	0.21984	0.219201
25.45	0.219835	0.219355
25.4667	0.219886	0.219305
25.4833	0.219972	0.219549
25.5	0.220088	0.219708
25.5167	0.220196	0.219916
25.5333	0.220239	0.219904
25.55	0.220299	0.219872
25.5667	0.220346	0.219897
25.5833	0.220251	0.219987
25.6	0.22021	0.220023
25.6167	0.22017	0.220022
25.6333	0.220075	0.220075
25.65	0.220024	0.220061
25.6667	0.219841	0.219908
25.6833	0.21976	0.219872
25.7	0.219707	0.219862
25.7167	0.21971	0.219865
25.7333	0.219704	0.219935
25.75	0.219593	0.21994
25.7667	0.21948	0.219925
25.7833	0.219446	0.219794
25.8	0.219222	0.219683
25.8167	0.219195	0.21963
25.8333	0.219226	0.219596
25.85	0.219351	0.219734
25.8667	0.219469	0.219751
25.8833	0.219497	0.219815
25.9	0.219462	0.219981
25.9167	0.219645	0.220018
25.9333	0.219599	0.220037
25.95	0.219618	0.220054
25.9667	0.219666	0.220074
25.9833	0.219762	0.220089
26	0.219928	0.220002
26.0167	0.220083	0.220114
26.0333	0.220069	0.220265
26.05	0.220261	0.220239
26.0667	0.220335	0.220325
26.0833	0.220326	0.220416
26.1	0.220431	0.220373
26.1167	0.220518	0.220539
26.1333	0.220576	0.220602
26.15	0.220627	0.220596
26.1667	0.220632	0.22074
26.1833	0.220767	0.220632
26.2	0.220699	0.22064
26.2167	0.220735	0.220734
26.2333	0.220666	0.220688
26.25	0.220702	0.220697
26.2667	0.22057	0.220789
26.2833	0.220529	0.220718
26.3	0.220333	0.220708
26.3167	0.220161	0.220547
26.3333	0.219894	0.220458
26.35	0.219689	0.220276
26.3667	0.219408	0.220177
26.3833	0.219226	0.220108
26.4	0.219007	0.219923
26.4167	0.21898	0.219726
26.4333	0.218743	0.21961
26.45	0.218559	0.219359
26.4667	0.218348	0.21913
26.4833	0.218082	0.218987
26.5	0.217886	0.218875
26.5167	0.217791	0.21875
26.5333	0.21767	0.218576
26.55	0.217554	0.218408
26.5667	0.217428	0.218382
26.5833	0.217478	0.218315
26.6	0.217388	0.21823
26.6167	0.217355	0.218304
26.6333	0.217361	0.218273
26.65	0.217407	0.218304
26.6667	0.217328	0.218224
26.6833	0.21712	0.218092
26.7	0.216955	0.218186
26.7167	0.216936	0.218075
26.7333	0.216977	0.218057
26.75	0.216811	0.217939
26.7667	0.216671	0.217911
26.7833	0.216681	0.217795
26.8	0.216607	0.217603
26.8167	0.216563	0.21757
26.8333	0.216258	0.217472
26.85	0.216068	0.21717
26.8667	0.2159	0.216896
26.8833	0.215744	0.216713
26.9	0.215563	0.216536
26.9167	0.215664	0.216416
26.9333	0.215521	0.216379
26.95	0.21539	0.216229
26.9667	0.215178	0.21622
26.9833	0.214996	0.216037
27	0.214803	0.215978
27.0167	0.214734	0.216066
27.0333	0.214715	0.216067
27.05	0.214771	0.216094
27.0667	0.214759	0.216203
27.0833	0.214764	0.216177
27.1	0.214769	0.216104
27.1167	0.214743	0.216176
27.1333	0.214849	0.216216
27.15	0.214859	0.216119
27.1667	0.214853	0.216029
27.1833	0.214992	0.216082
27.2	0.21504	0.216133
27.2167	0.215118	0.216162
27.2333	0.215164	0.216189
27.25	0.215126	0.21625
27.2667	0.21527	0.216384
27.2833	0.215455	0.216497
27.3	0.215563	0.216555
27.3167	0.215866	0.216496
27.3333	0.216007	0.216576
27.35	0.216174	0.216689
27.3667	0.21628	0.216838
27.3833	0.216345	0.216879
27.4	0.216429	0.216837
27.4167	0.216447	0.216864
27.4333	0.216617	0.217032
27.45	0.216834	0.216989
27.4667	0.217014	0.217137
27.4833	0.217183	0.217218
27.5	0.217314	0.217365
27.5167	0.217556	0.217395
27.5333	0.217731	0.217344
27.55	0.217817	0.217404
27.5667	0.217833	0.217355
27.5833	0.217933	0.217249
27.6	0.217998	0.217289
27.6167	0.218086	0.217359
27.6333	0.218111	0.217422
27.65	0.218206	0.217363
27.6667	0.218344	0.217473
27.6833	0.218462	0.217608
27.7	0.21863	0.217749
27.7167	0.218685	0.21774
27.7333	0.218842	0.217937
27.75	0.218817	0.217851
27.7667	0.218861	0.217904
27.7833	0.218993	0.217936
27.8	0.219156	0.217938
27.8167	0.219295	0.217953
27.8333	0.219459	0.217953
27.85	0.219539	0.217825
27.8667	0.21976	0.21793
27.8833	0.219843	0.217908
27.9	0.219986	0.217908
27.9167	0.220093	0.217896
27.9333	0.220163	0.217867
27.95	0.220198	0.21779
27.9667	0.220222	0.217752
27.9833	0.220317	0.217728
28	0.220466	0.217786
28.0167	0.220497	0.217661
28.0333	0.220575	0.217779
28.05	0.220597	0.217734
28.0667	0.22063	0.21781
28.0833	0.220657	0.217874
28.1	0.220669	0.217958
28.1167	0.220542	0.217866
28.1333	0.220621	0.217991
28.15	0.220599	0.218088
28.1667	0.220639	0.218224
28.1833	0.22058	0.218158
28.2	0.22063	0.218132
28.2167	0.220733	0.218183
28.2333	0.220812	0.218298
28.25	0.220779	0.218262
28.2667	0.220874	0.218275
28.2833	0.220819	0.218231
28.3	0.220786	0.218225
28.3167	0.220732	0.218156
28.3333	0.22073	0.218149
28.35	0.220694	0.218191
28.3667	0.220715	0.218258
28.3833	0.220608	0.218291
28.4	0.220765	0.218381
28.4167	0.220815	0.218458
28.4333	0.220866	0.218479
28.45	0.220735	0.218458
28.4667	0.220719	0.21851
28.4833	0.220591	0.218602
28.5	0.220605	0.218664
28.5167	0.220483	0.218586
28.5333	0.220487	0.218601
28.55	0.220526	0.218649
28.5667	0.220545	0.218792
28.5833	0.220565	0.218969
28.6	0.220725	0.218947
28.6167	0.220708	0.218996
28.6333	0.220741	0.219032
28.65	0.220662	0.219219
28.6667	0.22072	0.219183
28.6833	0.220755	0.219339
28.7	0.220701	0.219319
28.7167	0.220664	0.21936
28.7333	0.220707	0.21932
28.75	0.22065	0.219437
28.7667	0.220632	0.21953
28.7833	0.220585	0.219668
28.8	0.220623	0.219684
28.8167	0.220745	0.219921
28.8333	0.220764	0.219988
28.85	0.220838	0.220077
28.8667	0.220959	0.220052
28.8833	0.221042	0.220244
28.9	0.221161	0.220293
28.9167	0.22119	0.220343
28.9333	0.221222	0.220314
28.95	0.221366	0.220558
28.9667	0.22139	0.220502
28.9833	0.221506	0.220676
29	0.221634	0.220654
29.0167	0.221717	0.22076
29.0333	0.221739	0.220839
29.05	0.22176	0.220908
29.0667	0.221765	0.221031
29.0833	0.221942	0.221239
29.1	0.221983	0.221352
29.1167	0.222104	0.22159
29.1333	0.222184	0.221587
29.15	0.222209	0.221756
29.1667	0.222271	0.221818
29.1833	0.222348	0.221944
29.2	0.222409	0.221972
29.2167	0.222575	0.221997
29.2333	0.222537	0.22206
29.25	0.222641	0.222239
29.2667	0.222714	0.222317
29.2833	0.222825	0.222445
29.3	0.22289	0.222566
29.3167	0.223092	0.222664
29.3333	0.22314	0.222626
29.35	0.223363	0.22275
29.3667	0.22337	0.222715
29.3833	0.223427	0.222778
29.4	0.223436	0.222679
29.4167	0.223475	0.222689
29.4333	0.223448	0.222781
29.45	0.223509	0.222798
29.4667	0.223519	0.222875
29.4833	0.223641	0.222873
29.5	0.223641	0.222936
29.5167	0.223664	0.222892
29.5333	0.223674	0.222866
29.55	0.223612	0.222832
29.5667	0.223509	0.222838
29.5833	0.22355	0.222828
29.6	0.223604	0.222857
29.6167	0.223752	0.222804
29.6333	0.223716	0.222906
29.65	0.223604	0.22288
29.6667	0.223568	0.222875
29.6833	0.223434	0.22286
29.7	0.223334	0.222881
29.7167	0.223317	0.222883
29.7333	0.223236	0.222922
29.75	0.223303	0.222882
29.7667	0.223238	0.22276
29.7833	0.223235	0.222612
29.8	0.223144	0.222667
29.8167	0.223016	0.22255
29.8333	0.22284	0.222553
29.85	0.222828	0.222413
29.8667	0.22277	0.222363
29.8833	0.222667	0.222269
29.9	0.222608	0.222144
29.9167	0.22239	0.22201
29.9333	0.222155	0.221917
29.95	0.221989	0.22166
29.9667	0.221805	0.221646
29.9833	0.22169	0.22139
30	0.221474	0.221245
30.0167	0.221249	0.220995
30.0333	0.220954	0.220792
30.05	0.220712	0.220636
30.0667	0.220485	0.220455
30.0833	0.220283	0.22027
30.1	0.220091	0.22013
30.1167	0.220041	0.219965
30.1333	0.219909	0.219845
30.15	0.219711	0.219569
30.1667	0.21958	0.219515
30.1833	0.219365	0.219432
30.2	0.219246	0.219391
30.2167	0.219086	0.219212
30.2333	0.218972	0.219005
30.25	0.218865	0.21882
30.2667	0.218707	0.218637
30.2833	0.218471	0.218407
30.3	0.218319	0.218228
30.3167	0.218174	0.218005
30.3333	0.217908	0.217897
30.35	0.217724	0.217815
30.3667	0.217514	0.21769
30.3833	0.217387	0.217511
30.4	0.217247	0.21748
30.4167	0.217013	0.217255
30.4333	0.216931	0.217228
30.45	0.216792	0.217154
30.4667	0.216733	0.216944
30.4833	0.21676	0.216835
30.5	0.216734	0.21668
30.5167	0.216708	0.216663
30.5333	0.216684	0.216577
30.55	0.216585	0.216351
30.5667	0.216549	0.216276
30.5833	0.216473	0.216199
30.6	0.216463	0.216142
30.6167	0.216347	0.216073
30.6333	0.216365	0.21592
30.65	0.21633	0.215862
30.6667	0.216387	0.215743
30.6833	0.216327	0.215626
30.7	0.216421	0.21566
30.7167	0.216439	0.215649
30.7333	0.21638	0.215632
30.75	0.216527	0.21567
30.7667	0.216568	0.215525
30.7833	0.216482	0.215594
30.8	0.216474	0.215482
30.8167	0.216442	0.215469
30.8333	0.216533	0.215436
30.85	0.216546	0.215499
30.8667	0.21667	0.215585
30.8833	0.216899	0.215678
30.9	0.217063	0.215603
30.9167	0.21719	0.215655
30.9333	0.217262	0.215646
30.95	0.217292	0.215669
30.9667	0.217377	0.215625
30.9833	0.217374	0.215615
31	0.217391	0.215615
31.0167	0.217413	0.215593
31.0333	0.217382	0.21555
31.05	0.217334	0.215574
31.0667	0.217265	0.215458
31.0833	0.21716	0.215324
31.1	0.217199	0.215297
31.1167	0.217184	0.215224
31.1333	0.217123	0.215155
31.15	0.217134	0.215157
31.1667	0.217176	0.214926
31.1833	0.217176	0.214886
31.2	0.217216	0.214798
31.2167	0.217202	0.214767
31.2333	0.217327	0.214599
31.25	0.21739	0.214585
31.2667	0.217267	0.214395
31.2833	0.217212	0.214309
31.3	0.217202	0.214254
31.3167	0.217126	0.214132
31.3333	0.217114	0.21415
31.35	0.217126	0.214085
31.3667	0.217064	0.214031
31.3833	0.217023	0.214087
31.4	0.216948	0.213988
31.4167	0.2169	0.214068
31.4333	0.216802	0.214031
31.45	0.21685	0.213927
31.4667	0.216839	0.214011
31.4833	0.216796	0.21403
31.5	0.21679	0.214058
31.5167	0.216696	0.214036
31.5333	0.216482	0.21394
31.55	0.216362	0.213826
31.5667	0.21621	0.213664
31.5833	0.216045	0.213507
31.6	0.215947	0.213513
31.6167	0.215798	0.213376
31.6333	0.215742	0.213377
31.65	0.215617	0.21332
31.6667	0.215487	0.213204
31.6833	0.215402	0.212981
31.7	0.215246	0.212718
31.7167	0.214969	0.212554
31.7333	0.214796	0.21256
31.75	0.214571	0.212384
31.7667	0.214551	0.212264
31.7833	0.214347	0.212171
31.8	0.214253	0.21213
31.8167	0.214202	0.212081
31.8333	0.214108	0.212
31.85	0.214041	0.211929
31.8667	0.21399	0.211878
31.8833	0.213942	0.211826
31.9	0.213954	0.211851
31.9167	0.214006	0.211958
31.9333	0.214015	0.212039
31.95	0.214059	0.212062
31.9667	0.214144	0.212047
31.9833	0.214158	0.212085
32	0.214274	0.212404
32.0167	0.21431	0.212462
32.0333	0.214362	0.21256
32.05	0.214492	0.212523
32.0667	0.214544	0.212646
32.0833	0.214525	0.212578
32.1	0.214692	0.212681
32.1167	0.214746	0.212634
32.1333	0.214743	0.212737
32.15	0.214761	0.212762
32.1667	0.214757	0.212694
32.1833	0.214805	0.212709
32.2	0.214965	0.212706
32.2167	0.214913	0.212702
32.2333	0.215041	0.21278
32.25	0.215118	0.212762
32.2667	0.215172	0.212879
32.2833	0.215177	0.213009
32.3	0.215185	0.212947
32.3167	0.215311	0.212935
32.3333	0.21546	0.212967
32.35	0.215608	0.213044
32.3667	0.215817	0.213073
32.3833	0.216054	0.213236
32.4	0.216303	0.213445
32.4167	0.216449	0.213568
32.4333	0.216647	0.213646
32.45	0.217029	0.213662
32.4667	0.217276	0.213673
32.4833	0.217472	0.21379
32.5	0.217704	0.213928
32.5167	0.217873	0.214255
32.5333	0.218187	0.21458
32.55	0.218445	0.214784
32.5667	0.218573	0.214839
32.5833	0.218757	0.214997
32.6	0.21882	0.215207
32.6167	0.219009	0.215388
32.6333	0.219196	0.215544
32.65	0.219365	0.215822
32.6667	0.219514	0.215947
32.6833	0.219696	0.216024
32.7	0.219831	0.216093
32.7167	0.220013	0.216199
32.7333	0.220102	0.216297
32.75	0.220264	0.216456
32.7667	0.220324	0.216555
32.7833	0.22049	0.216811
32.8	0.22061	0.216918
32.8167	0.220794	0.217026
32.8333	0.220861	0.216929
32.85	0.220975	0.216946
32.8667	0.221077	0.217029
32.8833	0.22104	0.217195
32.9	0.221025	0.217245
32.9167	0.221203	0.217407
32.9333	0.221287	0.217597
32.95	0.22146	0.21785
32.9667	0.221614	0.217991
32.9833	0.221746	0.21815
33	0.221866	0.21838
33.0167	0.22199	0.218617
33.0333	0.222101	0.218841
33.05	0.222432	0.219046
33.0667	0.222683	0.219258
33.0833	0.222864	0.21938
33.1	0.2231	0.219569
33.1167	0.223364	0.219818
33.1333	0.223504	0.220038
33.15	0.223627	0.220235
33.1667	0.223646	0.220359
33.1833	0.223781	0.220611
33.2	0.223839	0.220765
33.2167	0.223848	0.220883
33.2333	0.22384	0.220975
33.25	0.22388	0.221089
33.2667	0.223894	0.221243
33.2833	0.223875	0.221444
33.3	0.223819	0.221504
[truncated: 8,741 more rows]

## Sheet: Panel_b
Time	M_fixed_comp	M_var_comp
0
0.0166667
0.0333333
0.05
0.0666667
0.0833333
0.1
0.116667
0.133333
0.15
0.166667
0.183333
0.2
0.216667
0.233333
0.25
0.266667
0.283333
0.3
0.316667
0.333333
0.35
0.366667
0.383333
0.4
0.416667
0.433333
0.45
0.466667
0.483333
0.5
0.516667
0.533333
0.55
0.566667
0.583333
0.6
0.616667
0.633333
0.65
0.666667
0.683333
0.7
0.716667
0.733333
0.75
0.766667
0.783333
0.8
0.816667	0.220313	0.216748
0.833333	0.220339	0.216824
0.85	0.220477	0.216969
0.866667	0.220592	0.217138
0.883333	0.220722	0.217251
0.9	0.220815	0.217538
0.916667	0.220989	0.217773
0.933333	0.221072	0.217767
0.95	0.221182	0.217992
0.966667	0.221306	0.218082
0.983333	0.221575	0.218238
1	0.22176	0.218373
1.01667	0.221874	0.218464
1.03333	0.222006	0.218693
1.05	0.222166	0.218841
1.06667	0.222294	0.218936
1.08333	0.222393	0.219185
1.1	0.222586	0.219362
1.11667	0.222754	0.219523
1.13333	0.222967	0.219696
1.15	0.223109	0.219787
1.16667	0.223307	0.219991
1.18333	0.223508	0.220248
1.2	0.223749	0.220479
1.21667	0.223933	0.220691
1.23333	0.224047	0.220837
1.25	0.224133	0.220951
1.26667	0.224208	0.221068
1.28333	0.224327	0.221135
1.3	0.224434	0.221302
1.31667	0.224521	0.221456
1.33333	0.224711	0.22154
1.35	0.224771	0.221809
1.36667	0.224796	0.221952
1.38333	0.224883	0.222027
1.4	0.224954	0.222163
1.41667	0.224903	0.2222
1.43333	0.224901	0.222245
1.45	0.224855	0.22234
1.46667	0.224837	0.22231
1.48333	0.224749	0.222513
1.5	0.224728	0.222623
1.51667	0.22473	0.222542
1.53333	0.224723	0.222607
1.55	0.224595	0.222585
1.56667	0.224555	0.222811
1.58333	0.224425	0.222839
1.6	0.224267	0.222691
1.61667	0.224077	0.222753
1.63333	0.223905	0.222839
1.65	0.223782	0.222733
1.66667	0.223678	0.222739
1.68333	0.223574	0.222715
1.7	0.223518	0.222793
1.71667	0.223415	0.222721
1.73333	0.223361	0.222496
1.75	0.223168	0.222428
1.76667	0.223033	0.222488
1.78333	0.222951	0.22233
1.8	0.222809	0.22231
1.81667	0.222576	0.222255
1.83333	0.222534	0.222298
1.85	0.222454	0.222295
1.86667	0.222468	0.22226
1.88333	0.22235	0.22225
1.9	0.2223	0.222398
1.91667	0.222284	0.222365
1.93333	0.222247	0.222449
1.95	0.222172	0.222316
1.96667	0.222171	0.222311
1.98333	0.222059	0.222312
2	0.221966	0.222344
2.01667	0.221854	0.222208
2.03333	0.221755	0.222339
2.05	0.221628	0.22218
2.06667	0.221585	0.222297
2.08333	0.221573	0.222219
2.1	0.221525	0.222091
2.11667	0.221437	0.22201
2.13333	0.221223	0.221877
2.15	0.22106	0.221712
2.16667	0.220875	0.221658
2.18333	0.220691	0.221334
2.2	0.220644	0.221345
2.21667	0.220483	0.221069
2.23333	0.220325	0.221055
2.25	0.220237	0.22081
2.26667	0.220068	0.220634
2.28333	0.220017	0.220487
2.3	0.219874	0.220393
2.31667	0.219732	0.220059
2.33333	0.219651	0.22006
2.35	0.219508	0.219866
2.36667	0.219373	0.21971
2.38333	0.219301	0.219584
2.4	0.219229	0.219401
2.41667	0.21921	0.219268
2.43333	0.21918	0.21933
2.45	0.219099	0.21908
2.46667	0.21914	0.218993
2.48333	0.219159	0.218971
2.5	0.219164	0.219043
2.51667	0.21928	0.219025
2.53333	0.219256	0.21894
2.55	0.219153	0.218925
2.56667	0.219206	0.219032
2.58333	0.219282	0.218971
2.6	0.219299	0.219085
2.61667	0.21926	0.219069
2.63333	0.219361	0.219264
2.65	0.219482	0.219335
2.66667	0.219418	0.219311
2.68333	0.219443	0.219432
2.7	0.219484	0.219418
2.71667	0.219595	0.219428
2.73333	0.219705	0.219457
2.75	0.219761	0.219383
2.76667	0.219743	0.219345
2.78333	0.219749	0.219324
2.8	0.219588	0.219269
2.81667	0.219594	0.219163
2.83333	0.219493	0.219061
2.85	0.219489	0.219101
2.86667	0.219493	0.218981
2.88333	0.219401	0.21902
2.9	0.219398	0.218864
2.91667	0.219476	0.218859
2.93333	0.219381	0.218773
2.95	0.219345	0.218799
2.96667	0.219316	0.21869
2.98333	0.219302	0.218756
3	0.219209	0.218621
3.01667	0.219213	0.218594
3.03333	0.219133	0.218421
3.05	0.219189	0.218446
3.06667	0.219166	0.21825
3.08333	0.219197	0.218361
3.1	0.219166	0.21824
3.11667	0.21912	0.218296
3.13333	0.219011	0.218194
3.15	0.219017	0.21822
3.16667	0.218968	0.218094
3.18333	0.21893	0.218131
3.2	0.218819	0.217974
3.21667	0.218788	0.218062
3.23333	0.218756	0.217939
3.25	0.218772	0.218026
3.26667	0.218749	0.217921
3.28333	0.218758	0.21802
3.3	0.218714	0.218136
3.31667	0.218696	0.218149
3.33333	0.218621	0.217988
3.35	0.218522	0.218014
3.36667	0.21854	0.21804
3.38333	0.218633	0.218124
3.4	0.218543	0.218075
3.41667	0.21851	0.218194
3.43333	0.218462	0.217975
3.45	0.218442	0.217925
3.46667	0.21832	0.217701
3.48333	0.218134	0.217562
3.5	0.218005	0.217506
3.51667	0.217965	0.217359
3.53333	0.217747	0.217309
3.55	0.217575	0.217411
3.56667	0.217266	0.217165
3.58333	0.217092	0.217117
3.6	0.216884	0.216987
3.61667	0.216678	0.21693
3.63333	0.216593	0.21684
3.65	0.216479	0.216777
3.66667	0.216234	0.216551
3.68333	0.216047	0.216354
3.7	0.21572	0.216155
3.71667	0.21565	0.216051
3.73333	0.215412	0.215982
3.75	0.215212	0.21584
3.76667	0.215103	0.215713
3.78333	0.214835	0.215539
3.8	0.214696	0.215439
3.81667	0.214542	0.215289
3.83333	0.214414	0.215242
3.85	0.214338	0.215164
3.86667	0.214208	0.215191
3.88333	0.214055	0.215176
3.9	0.21402	0.215284
3.91667	0.21388	0.215195
3.93333	0.213847	0.215227
3.95	0.213767	0.215107
3.96667	0.21383	0.215189
3.98333	0.213845	0.215266
4	0.213823	0.215357
4.01667	0.213909	0.215398
4.03333	0.214075	0.215633
4.05	0.214098	0.215645
4.06667	0.214203	0.2159
4.08333	0.21426	0.215925
4.1	0.214301	0.216095
4.11667	0.214438	0.216154
4.13333	0.214496	0.216157
4.15	0.214699	0.216214
4.16667	0.2149	0.216269
4.18333	0.215015	0.216255
4.2	0.215053	0.216267
4.21667	0.215092	0.216123
4.23333	0.215129	0.216164
4.25	0.215147	0.216041
4.26667	0.215184	0.216164
4.28333	0.21521	0.216275
4.3	0.215255	0.216396
4.31667	0.215368	0.216461
4.33333	0.215473	0.216433
4.35	0.215372	0.216469
4.36667	0.215308	0.216457
4.38333	0.215356	0.216285
4.4	0.215446	0.21631
4.41667	0.215473	0.216341
4.43333	0.215663	0.216359
4.45	0.2159	0.216458
4.46667	0.216007	0.216513
4.48333	0.21605	0.216621
4.5	0.21624	0.216782
4.51667	0.216381	0.216851
4.53333	0.216693	0.216956
4.55	0.216822	0.216921
4.56667	0.217097	0.216949
4.58333	0.217179	0.216899
4.6	0.217407	0.217004
4.61667	0.217763	0.217196
4.63333	0.218038	0.217387
4.65	0.218349	0.217626
4.66667	0.218751	0.217889
4.68333	0.218993	0.218226
4.7	0.219296	0.218348
4.71667	0.21962	0.218549
4.73333	0.219887	0.218584
4.75	0.220202	0.218875
4.76667	0.220376	0.219094
4.78333	0.220637	0.219251
4.8	0.220949	0.219413
4.81667	0.221285	0.21955
4.83333	0.221487	0.219616
4.85	0.221784	0.219915
4.86667	0.221972	0.220075
4.88333	0.222271	0.220281
4.9	0.222356	0.220278
4.91667	0.222438	0.220367
4.93333	0.222678	0.220478
4.95	0.222834	0.220598
4.96667	0.223021	0.220744
4.98333	0.223129	0.22102
5	0.223254	0.221136
5.01667	0.223397	0.221373
5.03333	0.223552	0.221381
5.05	0.223692	0.221492
5.06667	0.223912	0.221558
5.08333	0.224007	0.221644
5.1	0.224245	0.22173
5.11667	0.224361	0.221834
5.13333	0.224575	0.221904
5.15	0.224791	0.222081
5.16667	0.22505	0.222247
5.18333	0.225416	0.222429
5.2	0.225778	0.22253
5.21667	0.22606	0.222873
5.23333	0.226409	0.223148
5.25	0.226602	0.223424
5.26667	0.226752	0.223595
5.28333	0.226834	0.223721
5.3	0.227136	0.223885
5.31667	0.227361	0.224051
5.33333	0.227739	0.224363
5.35	0.227965	0.224635
5.36667	0.228239	0.224897
5.38333	0.228455	0.225298
5.4	0.228644	0.225624
5.41667	0.228862	0.226063
5.43333	0.229052	0.226348
5.45	0.229222	0.226509
5.46667	0.229342	0.226617
5.48333	0.22933	0.226767
5.5	0.229378	0.226877
5.51667	0.229377	0.226952
5.53333	0.229445	0.227063
5.55	0.229427	0.227093
5.56667	0.2295	0.227176
5.58333	0.229512	0.227111
5.6	0.229623	0.227079
5.61667	0.229631	0.227138
5.63333	0.229547	0.22705
5.65	0.229402	0.22697
5.66667	0.229413	0.226994
5.68333	0.229224	0.226888
5.7	0.229204	0.226825
5.71667	0.229104	0.226801
5.73333	0.229099	0.226758
5.75	0.229096	0.226699
5.76667	0.228992	0.22651
5.78333	0.228787	0.22638
5.8	0.22878	0.226234
5.81667	0.228638	0.22594
5.83333	0.228557	0.22581
5.85	0.228466	0.225507
5.86667	0.228372	0.225393
5.88333	0.22826	0.225325
5.9	0.228096	0.225147
5.91667	0.228097	0.22508
5.93333	0.227934	0.224963
5.95	0.227863	0.224787
5.96667	0.227744	0.224571
5.98333	0.227602	0.224315
6	0.22746	0.224104
6.01667	0.227192	0.223918
6.03333	0.227047	0.22377
6.05	0.22685	0.223443
6.06667	0.226648	0.22324
6.08333	0.226573	0.223007
6.1	0.22653	0.222885
6.11667	0.226477	0.222733
6.13333	0.226318	0.222596
6.15	0.22623	0.222481
6.16667	0.225964	0.222255
6.18333	0.225832	0.22209
6.2	0.225662	0.221925
6.21667	0.225486	0.22166
6.23333	0.225357	0.221447
6.25	0.225255	0.221199
6.26667	0.225113	0.221016
6.28333	0.2249	0.22088
6.3	0.224819	0.220739
6.31667	0.224721	0.220592
6.33333	0.224622	0.220373
6.35	0.224522	0.220169
6.36667	0.224431	0.22008
6.38333	0.224262	0.219955
6.4	0.224165	0.219849
6.41667	0.224027	0.219819
6.43333	0.223925	0.219773
6.45	0.223846	0.219865
6.46667	0.223921	0.219933
6.48333	0.22393	0.219977
6.5	0.224005	0.220009
6.51667	0.224021	0.220007
6.53333	0.224079	0.220091
6.55	0.224075	0.220154
6.56667	0.224114	0.220213
6.58333	0.224098	0.220216
6.6	0.224173	0.220293
6.61667	0.224303	0.220372
6.63333	0.22427	0.220406
6.65	0.224164	0.220423
6.66667	0.224189	0.220533
6.68333	0.224152	0.220734
6.7	0.224306	0.220871
6.71667	0.22435	0.220936
6.73333	0.224537	0.221158
6.75	0.224508	0.221157
6.76667	0.224596	0.22129
6.78333	0.224607	0.221406
6.8	0.224683	0.221682
6.81667	0.224745	0.221988
6.83333	0.224888	0.222358
6.85	0.225054	0.22261
6.86667	0.225255	0.222822
6.88333	0.225331	0.223017
6.9	0.225498	0.223368
6.91667	0.225515	0.22353
6.93333	0.225585	0.223817
6.95	0.225564	0.224097
6.96667	0.225632	0.224307
6.98333	0.225729	0.224535
7	0.225893	0.224757
7.01667	0.225896	0.224892
7.03333	0.225929	0.225129
7.05	0.226003	0.225282
7.06667	0.226122	0.225501
7.08333	0.226086	0.225699
7.1	0.226029	0.225806
7.11667	0.226061	0.225834
7.13333	0.226099	0.225991
7.15	0.226126	0.226059
7.16667	0.226071	0.226256
7.18333	0.226016	0.226324
7.2	0.225941	0.226372
7.21667	0.225904	0.226412
7.23333	0.225869	0.226602
7.25	0.225801	0.22658
7.26667	0.225796	0.226643
7.28333	0.225825	0.226553
7.3	0.22561	0.226511
7.31667	0.225486	0.226378
7.33333	0.225346	0.226301
7.35	0.225204	0.226268
7.36667	0.225073	0.226111
7.38333	0.224999	0.225979
7.4	0.224955	0.225898
7.41667	0.225007	0.225869
7.43333	0.224919	0.225837
7.45	0.224832	0.22573
7.46667	0.224724	0.225725
7.48333	0.224783	0.225678
7.5	0.224699	0.225627
7.51667	0.224664	0.225577
7.53333	0.224543	0.225646
7.55	0.224546	0.225748
7.56667	0.224346	0.225624
7.58333	0.224333	0.225681
7.6	0.224264	0.225679
7.61667	0.224245	0.225654
7.63333	0.224102	0.225431
7.65	0.223931	0.225255
7.66667	0.223741	0.224956
7.68333	0.223541	0.224694
7.7	0.223261	0.224545
7.71667	0.223125	0.224306
7.73333	0.222877	0.224004
7.75	0.222705	0.223637
7.76667	0.22241	0.223273
7.78333	0.222284	0.223122
7.8	0.222045	0.222936
7.81667	0.22185	0.222601
7.83333	0.221493	0.222251
7.85	0.221351	0.222003
7.86667	0.221129	0.221762
7.88333	0.220927	0.221444
7.9	0.220616	0.221166
7.91667	0.220441	0.220927
7.93333	0.220359	0.220752
7.95	0.22022	0.220575
7.96667	0.219951	0.220245
7.98333	0.21983	0.220014
8	0.219657	0.219693
8.01667	0.219558	0.219299
8.03333	0.219429	0.219142
8.05	0.219274	0.21894
8.06667	0.219148	0.218702
8.08333	0.21907	0.218513
8.1	0.218928	0.218213
8.11667	0.218812	0.218043
8.13333	0.218757	0.217947
8.15	0.218701	0.217833
8.16667	0.218661	0.217898
8.18333	0.218641	0.217876
8.2	0.218636	0.217725
8.21667	0.21858	0.217548
8.23333	0.218432	0.217395
8.25	0.218299	0.217322
8.26667	0.218205	0.217344
8.28333	0.218226	0.217347
8.3	0.218252	0.217301
8.31667	0.218291	0.217374
8.33333	0.218248	0.217304
8.35	0.218223	0.21727
8.36667	0.218067	0.21701
8.38333	0.217932	0.216811
8.4	0.217925	0.216802
8.41667	0.217792	0.21665
8.43333	0.217677	0.216482
8.45	0.217517	0.216356
8.46667	0.217444	0.216287
8.48333	0.217389	0.216142
8.5	0.217249	0.216082
8.51667	0.217145	0.215971
8.53333	0.217092	0.216018
8.55	0.216999	0.215872
8.56667	0.216955	0.215868
8.58333	0.216952	0.215977
8.6	0.216958	0.215993
8.61667	0.216945	0.215895
8.63333	0.216938	0.215811
8.65	0.216908	0.215899
8.66667	0.217051	0.2161
8.68333	0.217063	0.216102
8.7	0.217178	0.216203
8.71667	0.217227	0.216354
8.73333	0.217286	0.216422
8.75	0.217359	0.216471
8.76667	0.217407	0.216592
8.78333	0.217506	0.216725
8.8	0.217639	0.216934
8.81667	0.217731	0.217054
8.83333	0.217848	0.217259
8.85	0.217857	0.217442
8.86667	0.217889	0.217419
8.88333	0.217965	0.2175
8.9	0.217948	0.217496
8.91667	0.217968	0.217533
8.93333	0.218045	0.217642
8.95	0.21808	0.217624
8.96667	0.218171	0.217687
8.98333	0.218251	0.217816
9	0.218255	0.217697
9.01667	0.218321	0.217624
9.03333	0.21831	0.217841
9.05	0.218281	0.217876
9.06667	0.218304	0.217953
9.08333	0.218295	0.217955
9.1	0.218374	0.217896
9.11667	0.218367	0.217883
9.13333	0.218348	0.217908
9.15	0.218244	0.217762
9.16667	0.218265	0.217777
9.18333	0.218227	0.217695
9.2	0.218119	0.217757
9.21667	0.218085	0.217654
9.23333	0.217964	0.217578
9.25	0.218017	0.217547
9.26667	0.21798	0.217528
9.28333	0.21801	0.217499
9.3	0.218082	0.217604
9.31667	0.218218	0.217689
9.33333	0.218347	0.21776
9.35	0.218491	0.217768
9.36667	0.218621	0.217714
9.38333	0.218762	0.217953
9.4	0.218891	0.217994
9.41667	0.218981	0.217976
9.43333	0.219126	0.21813
9.45	0.219258	0.218118
9.46667	0.219399	0.218266
9.48333	0.219506	0.21825
9.5	0.219575	0.218101
9.51667	0.219629	0.218081
9.53333	0.219625	0.218001
9.55	0.21968	0.217917
9.56667	0.219737	0.217948
9.58333	0.219729	0.217814
9.6	0.219697	0.217732
9.61667	0.219636	0.217578
9.63333	0.219552	0.217437
9.65	0.219486	0.217354
9.66667	0.219399	0.21719
9.68333	0.219453	0.21704
9.7	0.219458	0.216997
9.71667	0.219528	0.216875
9.73333	0.219516	0.216843
9.75	0.21947	0.216728
9.76667	0.219329	0.216754
9.78333	0.219262	0.216739
9.8	0.219129	0.216597
9.81667	0.219065	0.216494
9.83333	0.218977	0.21637
9.85	0.21891	0.216266
9.86667	0.21878	0.216051
9.88333	0.218676	0.215903
9.9	0.218564	0.215767
9.91667	0.218457	0.215726
9.93333	0.218217	0.21566
9.95	0.218083	0.21553
9.96667	0.217913	0.2154
9.98333	0.217912	0.215325
10	0.217779	0.215254
10.0167	0.21765	0.215185
10.0333	0.217695	0.215103
10.05	0.217652	0.21508
10.0667	0.217586	0.214982
10.0833	0.217469	0.214955
10.1	0.217359	0.214825
10.1167	0.217337	0.214836
10.1333	0.217211	0.214765
10.15	0.217113	0.214615
10.1667	0.217029	0.214494
10.1833	0.216853	0.21454
10.2	0.216715	0.214443
10.2167	0.216473	0.214279
10.2333	0.216175	0.214039
10.25	0.216049	0.213972
10.2667	0.215832	0.213727
10.2833	0.215519	0.213539
10.3	0.215317	0.213334
10.3167	0.215039	0.213214
10.3333	0.21486	0.213111
10.35	0.214717	0.213091
10.3667	0.214522	0.212818
10.3833	0.214389	0.212788
10.4	0.214204	0.212476
10.4167	0.21414	0.212501
10.4333	0.214052	0.212444
10.45	0.213905	0.212457
10.4667	0.213838	0.212361
10.4833	0.213723	0.212371
10.5	0.213648	0.212353
10.5167	0.213589	0.212492
10.5333	0.213609	0.212467
10.55	0.213503	0.21265
10.5667	0.213522	0.212709
10.5833	0.213488	0.212932
10.6	0.213518	0.212965
10.6167	0.213481	0.213003
10.6333	0.213536	0.213215
10.65	0.213517	0.213238
10.6667	0.213585	0.2133
10.6833	0.213556	0.21343
10.7	0.213644	0.213604
10.7167	0.213704	0.213872
10.7333	0.213942	0.214072
10.75	0.214123	0.214168
10.7667	0.21438	0.214368
10.7833	0.2145	0.214527
10.8	0.214674	0.214626
10.8167	0.214779	0.214915
10.8333	0.214969	0.21512
10.85	0.215131	0.215236
10.8667	0.21538	0.215412
10.8833	0.215499	0.215626
10.9	0.21574	0.215794
10.9167	0.215942	0.215955
10.9333	0.216244	0.216165
10.95	0.216464	0.216378
10.9667	0.21674	0.216604
10.9833	0.216915	0.216865
11	0.217115	0.217114
11.0167	0.217293	0.217312
11.0333	0.217532	0.21754
11.05	0.217711	0.217791
11.0667	0.217959	0.218062
11.0833	0.218013	0.218392
11.1	0.218265	0.218713
11.1167	0.218632	0.219132
11.1333	0.218977	0.219436
11.15	0.219207	0.219675
11.1667	0.219433	0.220044
11.1833	0.219533	0.220285
11.2	0.219746	0.220683
11.2167	0.219938	0.220951
11.2333	0.220269	0.221427
11.25	0.220439	0.221669
11.2667	0.220703	0.221869
11.2833	0.220917	0.222044
11.3	0.221066	0.222262
11.3167	0.221213	0.222374
11.3333	0.221379	0.222477
11.35	0.221441	0.222736
11.3667	0.221569	0.222973
11.3833	0.221694	0.223102
11.4	0.221772	0.223169
11.4167	0.221932	0.223164
11.4333	0.222116	0.223345
11.45	0.222245	0.223533
11.4667	0.222317	0.223538
11.4833	0.222379	0.223692
11.5	0.22252	0.223851
11.5167	0.22268	0.223951
11.5333	0.22277	0.224033
11.55	0.222919	0.224143
11.5667	0.222919	0.224195
11.5833	0.222961	0.2243
11.6	0.222993	0.224302
11.6167	0.223077	0.224328
11.6333	0.223176	0.224412
11.65	0.223297	0.224411
11.6667	0.223272	0.224456
11.6833	0.223336	0.224589
11.7	0.223309	0.224624
11.7167	0.223419	0.224663
11.7333	0.223384	0.224766
11.75	0.223334	0.224708
11.7667	0.223249	0.224745
11.7833	0.223245	0.22468
11.8	0.223231	0.224591
11.8167	0.223156	0.224587
11.8333	0.223072	0.224586
11.85	0.223174	0.224582
11.8667	0.223136	0.224548
11.8833	0.22313	0.224395
11.9	0.223153	0.224338
11.9167	0.223322	0.224227
11.9333	0.223275	0.224145
11.95	0.223146	0.223851
11.9667	0.222927	0.223617
11.9833	0.222972	0.223509
12	0.22291	0.223317
12.0167	0.222918	0.223155
12.0333	0.222852	0.223013
12.05	0.222797	0.222795
12.0667	0.222714	0.222478
12.0833	0.22261	0.222295
12.1	0.222357	0.222136
12.1167	0.222353	0.222036
12.1333	0.222306	0.221987
12.15	0.222379	0.221856
12.1667	0.222357	0.221874
12.1833	0.222382	0.221721
12.2	0.222383	0.221585
12.2167	0.222426	0.221444
12.2333	0.222391	0.221338
12.25	0.222402	0.221261
12.2667	0.222317	0.221114
12.2833	0.222344	0.220925
12.3	0.222427	0.220823
12.3167	0.222486	0.220715
12.3333	0.222464	0.220615
12.35	0.222356	0.220478
12.3667	0.222262	0.22026
12.3833	0.222215	0.219966
12.4	0.222121	0.219905
12.4167	0.222027	0.219713
12.4333	0.222028	0.219582
12.45	0.22193	0.21943
12.4667	0.221842	0.219302
12.4833	0.221584	0.219049
12.5	0.221532	0.218792
12.5167	0.221447	0.218566
12.5333	0.221349	0.218415
12.55	0.221187	0.218201
12.5667	0.221237	0.218025
12.5833	0.221117	0.217933
12.6	0.221095	0.217762
12.6167	0.220867	0.217497
12.6333	0.220669	0.217307
12.65	0.22051	0.217092
12.6667	0.220374	0.216788
12.6833	0.220188	0.216526
12.7	0.220053	0.216359
12.7167	0.219945	0.216285
12.7333	0.219893	0.216089
12.75	0.219691	0.215907
12.7667	0.219597	0.21567
12.7833	0.219481	0.215618
12.8	0.219415	0.215473
12.8167	0.219308	0.215362
12.8333	0.219193	0.215245
12.85	0.219154	0.215216
12.8667	0.219126	0.215206
12.8833	0.218974	0.215259
12.9	0.218838	0.215301
12.9167	0.21878	0.215303
12.9333	0.218855	0.215317
12.95	0.21878	0.215312
12.9667	0.21885	0.215327
12.9833	0.218755	0.215438
13	0.218804	0.2154
13.0167	0.218771	0.215507
13.0333	0.218716	0.215478
13.05	0.218709	0.215589
13.0667	0.218697	0.215591
13.0833	0.218702	0.215646
13.1	0.218724	0.215679
13.1167	0.218656	0.215647
13.1333	0.218552	0.215546
13.15	0.218441	0.215559
13.1667	0.218303	0.215476
13.1833	0.218246	0.215397
13.2	0.218296	0.215456
13.2167	0.218369	0.215571
13.2333	0.218341	0.215596
13.25	0.218354	0.215685
13.2667	0.218274	0.215636
13.2833	0.218256	0.215808
13.3	0.218215	0.215718
13.3167	0.218326	0.215817
13.3333	0.218344	0.215857
13.35	0.218417	0.215974
13.3667	0.218428	0.215996
13.3833	0.218457	0.216125
13.4	0.218377	0.216211
13.4167	0.218479	0.216347
13.4333	0.21847	0.216491
13.45	0.218574	0.21672
13.4667	0.218628	0.216927
13.4833	0.218797	0.217096
13.5	0.21898	0.217394
13.5167	0.219035	0.217608
13.5333	0.219119	0.217743
13.55	0.219275	0.218017
13.5667	0.219364	0.218193
13.5833	0.219446	0.218288
13.6	0.219437	0.218432
13.6167	0.219627	0.218623
13.6333	0.219777	0.21894
13.65	0.219917	0.219102
13.6667	0.220033	0.21923
13.6833	0.220243	0.21939
13.7	0.220426	0.219525
13.7167	0.220554	0.2196
13.7333	0.220686	0.219669
13.75	0.220824	0.219734
13.7667	0.220931	0.219875
13.7833	0.221047	0.220011
13.8	0.221127	0.220145
13.8167	0.221323	0.220182
13.8333	0.221393	0.220306
13.85	0.221546	0.220229
13.8667	0.221552	0.220313
13.8833	0.221518	0.220171
13.9	0.221562	0.220262
13.9167	0.221483	0.220236
13.9333	0.221557	0.220208
13.95	0.221661	0.220254
13.9667	0.221704	0.220398
13.9833	0.221764	0.220412
14	0.221817	0.220568
14.0167	0.221864	0.220634
14.0333	0.22183	0.220701
14.05	0.221776	0.220719
14.0667	0.221842	0.220717
14.0833	0.221917	0.220756
14.1	0.221911	0.220857
14.1167	0.222015	0.220832
14.1333	0.222133	0.220989
14.15	0.222195	0.22102
14.1667	0.222257	0.221103
14.1833	0.222221	0.221057
14.2	0.222252	0.221195
14.2167	0.222308	0.221234
14.2333	0.222367	0.221293
14.25	0.222371	0.221284
14.2667	0.222367	0.221217
14.2833	0.222383	0.221177
14.3	0.222429	0.221011
14.3167	0.222351	0.221011
14.3333	0.222305	0.220887
14.35	0.222379	0.220841
14.3667	0.222338	0.22082
14.3833	0.222374	0.220723
14.4	0.22232	0.220672
14.4167	0.222289	0.220605
14.4333	0.222322	0.220559
14.45	0.2222	0.220453
14.4667	0.222103	0.220311
14.4833	0.222082	0.22026
14.5	0.222	0.220145
14.5167	0.22188	0.220048
14.5333	0.221702	0.219927
14.55	0.221698	0.219837
14.5667	0.221615	0.219805
14.5833	0.221527	0.219744
14.6	0.221417	0.219593
14.6167	0.221365	0.219428
14.6333	0.221222	0.219234
14.65	0.221051	0.21914
14.6667	0.220865	0.218943
14.6833	0.220688	0.218755
14.7	0.220658	0.218644
14.7167	0.220562	0.218583
14.7333	0.220522	0.218509
14.75	0.220575	0.218428
14.7667	0.220416	0.218256
14.7833	0.220424	0.218326
14.8	0.220319	0.218244
14.8167	0.220313	0.218266
14.8333	0.220351	0.218172
14.85	0.220437	0.218234
14.8667	0.220503	0.21825
14.8833	0.220567	0.218205
14.9	0.22051	0.218118
14.9167	0.220534	0.218083
14.9333	0.220589	0.218064
14.95	0.220527	0.218075
14.9667	0.220477	0.218076
14.9833	0.220381	0.2181
15	0.220369	0.218228
15.0167	0.220445	0.218337
15.0333	0.220503	0.218316
15.05	0.220567	0.218337
15.0667	0.220621	0.218316
15.0833	0.22063	0.218334
15.1	0.220758	0.218445
15.1167	0.220787	0.218506
15.1333	0.22085	0.218638
15.15	0.220927	0.218633
15.1667	0.220911	0.218566
15.1833	0.22091	0.218507
15.2	0.220998	0.218405
15.2167	0.220896	0.218327
15.2333	0.22085	0.218222
15.25	0.22089	0.218277
15.2667	0.220908	0.218349
15.2833	0.220947	0.218307
15.3	0.220944	0.218242
15.3167	0.220802	0.218209
15.3333	0.220794	0.218304
15.35	0.220688	0.218245
15.3667	0.220599	0.218155
15.3833	0.22046	0.218075
15.4	0.220467	0.218009
15.4167	0.22045	0.218014
15.4333	0.220446	0.217901
15.45	0.220432	0.217881
15.4667	0.220406	0.217864
15.4833	0.220328	0.217844
15.5	0.220416	0.217867
15.5167	0.220467	0.217938
15.5333	0.220441	0.217886
15.55	0.220469	0.217945
15.5667	0.220468	0.217861
15.5833	0.220538	0.217868
15.6	0.220669	0.217924
15.6167	0.22051	0.217881
15.6333	0.220579	0.217809
15.65	0.220634	0.217783
15.6667	0.220636	0.217772
15.6833	0.220605	0.217738
15.7	0.220545	0.217675
15.7167	0.220521	0.217633
15.7333	0.220626	0.217698
15.75	0.220556	0.217641
15.7667	0.220546	0.217547
15.7833	0.220535	0.21741
15.8	0.220594	0.217361
15.8167	0.22068	0.217324
15.8333	0.220692	0.217108
15.85	0.220652	0.216844
15.8667	0.220648	0.216763
15.8833	0.220571	0.216632
15.9	0.220423	0.216488
15.9167	0.220393	0.216278
15.9333	0.220306	0.216012
15.95	0.220306	0.215835
15.9667	0.220243	0.215708
15.9833	0.220212	0.215512
16	0.220235	0.21548
16.0167	0.220227	0.215384
16.0333	0.220116	0.215392
16.05	0.220129	0.21531
16.0667	0.220165	0.215344
16.0833	0.220153	0.215235
16.1	0.220192	0.215123
16.1167	0.220283	0.215078
16.1333	0.220362	0.215151
16.15	0.220503	0.215044
16.1667	0.220575	0.215052
16.1833	0.220689	0.215103
16.2	0.22087	0.21514
16.2167	0.221125	0.21518
16.2333	0.221172	0.215278
16.25	0.221321	0.215148
16.2667	0.221418	0.215272
16.2833	0.221513	0.215275
16.3	0.221644	0.215382
16.3167	0.221828	0.21526
16.3333	0.222023	0.215329
16.35	0.222153	0.215388
16.3667	0.22228	0.215569
16.3833	0.222457	0.215572
16.4	0.222551	0.215755
16.4167	0.222578	0.215827
16.4333	0.222587	0.215987
16.45	0.222768	0.215947
16.4667	0.222849	0.216076
16.4833	0.222874	0.21608
16.5	0.222867	0.216073
16.5167	0.222915	0.215973
16.5333	0.222999	0.215877
16.55	0.223013	0.215865
16.5667	0.222951	0.215809
16.5833	0.223033	0.215672
16.6	0.223036	0.215746
16.6167	0.223107	0.215731
16.6333	0.222976	0.215667
16.65	0.222814	0.215484
16.6667	0.222626	0.215456
16.6833	0.222528	0.215466
16.7	0.222376	0.215412
16.7167	0.222261	0.215253
16.7333	0.222274	0.215197
16.75	0.22212	0.215177
16.7667	0.221929	0.215219
16.7833	0.221769	0.215132
16.8	0.221464	0.214934
16.8167	0.221278	0.214757
16.8333	0.221034	0.214709
16.85	0.220732	0.214536
16.8667	0.22062	0.214467
16.8833	0.220465	0.214328
16.9	0.220207	0.214224
16.9167	0.220023	0.21404
16.9333	0.219674	0.213788
16.95	0.219338	0.213662
16.9667	0.21907	0.213516
16.9833	0.218795	0.213424
17	0.218592	0.213209
17.0167	0.218324	0.212981
17.0333	0.217997	0.212669
17.05	0.217596	0.212413
17.0667	0.217182	0.212063
17.0833	0.216799	0.211937
17.1	0.216406	0.211724
17.1167	0.21604	0.211473
17.1333	0.215692	0.21121
17.15	0.215312	0.211062
17.1667	0.214717	0.210769
17.1833	0.214309	0.21058
17.2	0.213873	0.210225
17.2167	0.213495	0.209895
17.2333	0.213075	0.209546
17.25	0.21265	0.20926
17.2667	0.212366	0.209002
17.2833	0.211993	0.208793
17.3	0.211519	0.208446
17.3167	0.211153	0.208188
17.3333	0.210733	0.207952
17.35	0.210362	0.207697
17.3667	0.209942	0.207576
17.3833	0.209615	0.207393
17.4	0.209435	0.20722
17.4167	0.209125	0.207097
17.4333	0.208787	0.206853
17.45	0.208427	0.206637
17.4667	0.208128	0.206626
17.4833	0.20792	0.206605
17.5	0.20776	0.206446
17.5167	0.207454	0.20631
17.5333	0.207264	0.206239
17.55	0.207133	0.206252
17.5667	0.206868	0.206249
17.5833	0.20673	0.206112
17.6	0.206691	0.206041
17.6167	0.206673	0.205908
17.6333	0.206741	0.206035
17.65	0.206687	0.206146
17.6667	0.206745	0.206133
17.6833	0.206879	0.206205
17.7	0.206801	0.206227
17.7167	0.206788	0.206235
17.7333	0.206887	0.206293
17.75	0.20692	0.206464
17.7667	0.207134	0.206749
17.7833	0.207162	0.206835
17.8	0.207302	0.206841
17.8167	0.207393	0.206973
17.8333	0.207463	0.207256
17.85	0.207569	0.207411
17.8667	0.2077	0.207735
17.8833	0.207913	0.208022
17.9	0.208237	0.208307
17.9167	0.208291	0.20847
17.9333	0.208547	0.20867
17.95	0.208674	0.208797
17.9667	0.208802	0.209038
17.9833	0.208977	0.209211
18	0.209321	0.209496
18.0167	0.209525	0.209595
18.0333	0.209834	0.209728
18.05	0.20988	0.209924
18.0667	0.210129	0.21012
18.0833	0.210334	0.210169
18.1	0.21049	0.21027
18.1167	0.210613	0.210404
18.1333	0.210884	0.21082
18.15	0.211106	0.210982
18.1667	0.211507	0.211164
18.1833	0.211651	0.211489
18.2	0.211937	0.211709
18.2167	0.212136	0.211926
18.2333	0.212305	0.212189
18.25	0.212491	0.212355
18.2667	0.21276	0.212572
18.2833	0.212948	0.212742
18.3	0.21332	0.212832
18.3167	0.21357	0.21301
18.3333	0.213908	0.213239
18.35	0.214117	0.21346
18.3667	0.21433	0.213516
18.3833	0.214448	0.213656
18.4	0.214647	0.213791
18.4167	0.214845	0.21395
18.4333	0.214995	0.214135
18.45	0.21503	0.214351
18.4667	0.215151	0.214393
18.4833	0.215252	0.214415
18.5	0.215258	0.21449
18.5167	0.215275	0.214596
18.5333	0.215457	0.21463
18.55	0.215476	0.214771
18.5667	0.2155	0.21486
18.5833	0.215579	0.214963
18.6	0.215524	0.214854
18.6167	0.2156	0.214943
18.6333	0.215605	0.214963
18.65	0.215656	0.215056
18.6667	0.2158	0.214979
18.6833	0.215802	0.215013
18.7	0.215874	0.215031
18.7167	0.215808	0.215051
18.7333	0.215793	0.215072
18.75	0.215901	0.215102
18.7667	0.21594	0.215096
18.7833	0.215973	0.21524
18.8	0.216088	0.215156
18.8167	0.216117	0.215012
18.8333	0.216119	0.214986
18.85	0.216213	0.215061
18.8667	0.216156	0.215036
18.8833	0.21633	0.215113
18.9	0.216337	0.21521
18.9167	0.216372	0.215373
18.9333	0.216466	0.215465
18.95	0.216588	0.215471
18.9667	0.216656	0.215311
18.9833	0.216672	0.215358
19	0.216559	0.215323
19.0167	0.216776	0.215388
19.0333	0.216852	0.215412
19.05	0.216896	0.21539
19.0667	0.216991	0.215308
19.0833	0.216963	0.215325
19.1	0.216976	0.215371
19.1167	0.217155	0.215517
19.1333	0.216999	0.215432
19.15	0.217034	0.215363
19.1667	0.216955	0.21524
19.1833	0.217041	0.215236
19.2	0.217098	0.21527
19.2167	0.217141	0.215231
19.2333	0.217203	0.215119
19.25	0.217335	0.215235
19.2667	0.2173	0.21512
19.2833	0.217454	0.215156
19.3	0.217516	0.215278
19.3167	0.217632	0.215382
19.3333	0.217821	0.215414
19.35	0.217966	0.215487
19.3667	0.218008	0.215565
19.3833	0.21824	0.215647
19.4	0.218341	0.21561
19.4167	0.218486	0.215555
19.4333	0.218682	0.215767
19.45	0.218846	0.215752
19.4667	0.218948	0.215723
19.4833	0.218997	0.215538
19.5	0.218962	0.21542
19.5167	0.21908	0.215373
19.5333	0.219084	0.215269
19.55	0.219238	0.215117
19.5667	0.219319	0.215069
19.5833	0.219456	0.215075
19.6	0.219433	0.214977
19.6167	0.219507	0.214908
19.6333	0.219565	0.214814
19.65	0.219592	0.214939
19.6667	0.219608	0.214914
19.6833	0.219622	0.214869
19.7	0.219714	0.214936
19.7167	0.219812	0.214909
19.7333	0.21991	0.214672
19.75	0.219914	0.214647
19.7667	0.219836	0.214442
19.7833	0.219849	0.214429
19.8	0.219897	0.214332
19.8167	0.21992	0.214357
19.8333	0.219877	0.214351
19.85	0.219856	0.214192
19.8667	0.219733	0.2139
19.8833	0.21973	0.213854
19.9	0.219555	0.21373
19.9167	0.219563	0.213807
19.9333	0.219471	0.213649
19.95	0.21938	0.213557
19.9667	0.219407	0.213547
19.9833	0.219371	0.213582
20	0.219284	0.213544
20.0167	0.219385	0.21362
20.0333	0.219318	0.213538
20.05	0.219348	0.213494
20.0667	0.219364	0.213389
20.0833	0.219346	0.213329
20.1	0.219356	0.213348
20.1167	0.219387	0.213402
20.1333	0.21947	0.213295
20.15	0.2196	0.213317
20.1667	0.219542	0.213208
20.1833	0.219537	0.213197
20.2	0.219571	0.213031
20.2167	0.219557	0.212959
20.2333	0.219551	0.212915
20.25	0.219567	0.212947
20.2667	0.219489	0.212753
20.2833	0.219519	0.212847
20.3	0.219548	0.213002
20.3167	0.219668	0.21321
20.3333	0.219645	0.213146
20.35	0.2197	0.213188
20.3667	0.219806	0.213294
20.3833	0.219872	0.213561
20.4	0.219888	0.213546
20.4167	0.219997	0.213604
20.4333	0.220043	0.213692
20.45	0.220073	0.213821
20.4667	0.220071	0.213852
20.4833	0.220138	0.213998
20.5	0.220172	0.213985
20.5167	0.22028	0.214194
20.5333	0.220353	0.21418
20.55	0.220417	0.214308
20.5667	0.220422	0.214542
20.5833	0.220571	0.214654
20.6	0.220724	0.214793
20.6167	0.2208	0.214984
20.6333	0.220913	0.215047
20.65	0.221032	0.215142
20.6667	0.221201	0.21521
20.6833	0.221294	0.215315
20.7	0.221394	0.215582
20.7167	0.221511	0.215697
20.7333	0.221574	0.215841
20.75	0.22168	0.215893
20.7667	0.221827	0.215945
20.7833	0.221929	0.216119
20.8	0.222096	0.216224
20.8167	0.222211	0.216397
20.8333	0.222436	0.216662
20.85	0.222477	0.216715
20.8667	0.222544	0.216821
20.8833	0.222685	0.216949
20.9	0.222872	0.217165
20.9167	0.222935	0.21731
20.9333	0.223055	0.217322
20.95	0.223087	0.217325
20.9667	0.223085	0.217366
20.9833	0.222993	0.217467
21	0.223019	0.217684
21.0167	0.223041	0.217779
21.0333	0.223052	0.21788
21.05	0.223093	0.218095
21.0667	0.223141	0.218212
21.0833	0.22312	0.218249
21.1	0.223138	0.218404
21.1167	0.223148	0.218306
21.1333	0.223115	0.218268
21.15	0.22307	0.21831
21.1667	0.223128	0.218421
21.1833	0.223112	0.218512
21.2	0.223017	0.218458
21.2167	0.223038	0.218266
21.2333	0.222967	0.218327
21.25	0.222841	0.218335
21.2667	0.222764	0.21827
21.2833	0.222772	0.218204
21.3	0.222722	0.218349
21.3167	0.222749	0.218325
21.3333	0.222725	0.218309
21.35	0.222605	0.218194
21.3667	0.222479	0.218366
21.3833	0.222358	0.218418
21.4	0.222392	0.218395
21.4167	0.22238	0.218422
21.4333	0.222305	0.218487
21.45	0.2223	0.218444
21.4667	0.22219	0.218497
21.4833	0.222152	0.21845
21.5	0.222059	0.218449
21.5167	0.221922	0.218506
21.5333	0.221879	0.218507
21.55	0.22187	0.218548
21.5667	0.221907	0.218564
21.5833	0.221901	0.218541
21.6	0.221951	0.218607
21.6167	0.221983	0.218575
21.6333	0.221855	0.218586
21.65	0.221854	0.21854
21.6667	0.22175	0.218387
21.6833	0.221756	0.218343
21.7	0.221767	0.218319
21.7167	0.221673	0.218359
21.7333	0.221574	0.218334
21.75	0.22151	0.218257
21.7667	0.221445	0.218363
21.7833	0.221385	0.218405
21.8	0.221301	0.218385
21.8167	0.221358	0.218455
21.8333	0.221415	0.218456
21.85	0.221405	0.218492
21.8667	0.221363	0.218485
21.8833	0.221258	0.218392
21.9	0.221294	0.218466
21.9167	0.221231	0.218547
21.9333	0.221243	0.218535
21.95	0.22118	0.218696
21.9667	0.221144	0.218886
21.9833	0.221068	0.218919
22	0.221065	0.219006
22.0167	0.221112	0.219005
22.0333	0.221167	0.219121
22.05	0.221114	0.21935
22.0667	0.221209	0.219458
22.0833	0.221307	0.219554
22.1	0.221462	0.219778
22.1167	0.221483	0.21984
22.1333	0.221508	0.219837
22.15	0.221485	0.219916
22.1667	0.221606	0.220076
22.1833	0.221712	0.220139
22.2	0.221757	0.220129
22.2167	0.221834	0.22014
22.2333	0.221847	0.220219
22.25	0.221811	0.220288
22.2667	0.221899	0.220387
22.2833	0.221918	0.220371
22.3	0.221931	0.220505
22.3167	0.221954	0.220568
22.3333	0.22203	0.220646
22.35	0.222091	0.220733
22.3667	0.222175	0.220846
22.3833	0.222162	0.220972
22.4	0.22216	0.221137
22.4167	0.222186	0.221251
22.4333	0.222174	0.221364
22.45	0.222112	0.22142
22.4667	0.222067	0.221491
22.4833	0.222006	0.22151
22.5	0.221959	0.22153
22.5167	0.221892	0.221522
22.5333	0.221841	0.221621
22.55	0.221858	0.221715
22.5667	0.22177	0.221826
22.5833	0.221849	0.221974
22.6	0.221746	0.221983
22.6167	0.221787	0.222109
22.6333	0.221744	0.2223
22.65	0.221591	0.222259
22.6667	0.221497	0.222329
22.6833	0.2215	0.222236
22.7	0.221406	0.222379
22.7167	0.221389	0.222336
22.7333	0.221192	0.22233
22.75	0.221183	0.222273
22.7667	0.221081	0.222269
22.7833	0.22098	0.222262
22.8	0.220865	0.222124
22.8167	0.220756	0.22199
22.8333	0.220589	0.221968
22.85	0.220509	0.221956
22.8667	0.220324	0.221841
22.8833	0.220184	0.221757
22.9	0.219988	0.221612
22.9167	0.219771	0.221505
22.9333	0.219519	0.221451
22.95	0.219439	0.22132
22.9667	0.219239	0.221322
22.9833	0.219084	0.221208
23	0.21876	0.220994
23.0167	0.218492	0.220962
23.0333	0.218254	0.220895
23.05	0.218049	0.220793
23.0667	0.217692	0.220682
23.0833	0.21752	0.220564
23.1	0.217171	0.220369
23.1167	0.216939	0.220431
23.1333	0.216638	0.220213
23.15	0.216408	0.220154
23.1667	0.216188	0.220073
23.1833	0.216002	0.219939
23.2	0.215692	0.219698
23.2167	0.21537	0.219398
23.2333	0.215078	0.219099
23.25	0.214772	0.218994
23.2667	0.214497	0.218776
23.2833	0.214222	0.218696
23.3	0.214062	0.21844
23.3167	0.21382	0.218262
23.3333	0.213558	0.218239
23.35	0.213285	0.218227
23.3667	0.213004	0.218105
23.3833	0.212647	0.217924
23.4	0.212419	0.217711
23.4167	0.212122	0.217523
23.4333	0.212007	0.217347
23.45	0.211754	0.217045
23.4667	0.211528	0.216777
23.4833	0.211413	0.216648
23.5	0.211147	0.216426
23.5167	0.210906	0.216277
23.5333	0.210748	0.216047
23.55	0.210602	0.215891
23.5667	0.210452	0.215656
23.5833	0.210334	0.215459
23.6	0.210101	0.215146
23.6167	0.210024	0.214911
23.6333	0.209867	0.214652
23.65	0.209757	0.21452
23.6667	0.209695	0.21441
23.6833	0.209507	0.214263
23.7	0.20949	0.214289
23.7167	0.209528	0.214111
23.7333	0.209367	0.21399
23.75	0.209383	0.214011
23.7667	0.209377	0.21386
23.7833	0.209295	0.21389
23.8	0.209304	0.213828
23.8167	0.20936	0.213794
23.8333	0.209397	0.213826
23.85	0.209545	0.213817
23.8667	0.209642	0.213752
23.8833	0.209818	0.213874
23.9	0.209963	0.213879
23.9167	0.209997	0.213823
23.9333	0.210115	0.213975
23.95	0.210284	0.213891
23.9667	0.210522	0.213985
23.9833	0.210653	0.213845
24	0.21071	0.213846
24.0167	0.210756	0.213871
24.0333	0.210894	0.213954
24.05	0.21102	0.213968
24.0667	0.211117	0.214037
24.0833	0.211258	0.213934
24.1	0.211396	0.214105
24.1167	0.211641	0.21408
24.1333	0.211785	0.214231
24.15	0.211984	0.214334
24.1667	0.212181	0.214355
24.1833	0.212397	0.214298
24.2	0.212648	0.214423
24.2167	0.212931	0.214413
24.2333	0.213138	0.214584
24.25	0.213394	0.214582
24.2667	0.213602	0.214775
24.2833	0.213849	0.215041
24.3	0.214118	0.215313
24.3167	0.214322	0.2153
24.3333	0.214607	0.215361
24.35	0.214887	0.215536
24.3667	0.215145	0.215714
24.3833	0.215351	0.215832
24.4	0.215659	0.215997
24.4167	0.215886	0.216241
24.4333	0.216245	0.216662
24.45	0.21637	0.216881
24.4667	0.216742	0.21721
24.4833	0.216998	0.217327
24.5	0.217228	0.217551
24.5167	0.217527	0.217711
24.5333	0.217802	0.217948
24.55	0.21789	0.218153
24.5667	0.218222	0.218438
24.5833	0.218292	0.218487
24.6	0.218472	0.218719
24.6167	0.218613	0.21884
24.6333	0.218798	0.219026
24.65	0.218953	0.219218
24.6667	0.219136	0.219445
24.6833	0.21913	0.21946
24.7	0.219285	0.219588
24.7167	0.219184	0.219536
24.7333	0.21925	0.21964
24.75	0.219314	0.219722
24.7667	0.2194	0.219674
24.7833	0.219279	0.219677
24.8	0.219214	0.219763
24.8167	0.219099	0.219883
24.8333	0.219091	0.219871
24.85	0.21897	0.219767
24.8667	0.218901	0.219642
24.8833	0.218789	0.21956
24.9	0.218728	0.21955
24.9167	0.218689	0.219472
24.9333	0.218688	0.21944
24.95	0.218546	0.219429
24.9667	0.218524	0.219392
24.9833	0.218512	0.219283
25	0.218584	0.219314
25.0167	0.218604	0.219389
25.0333	0.21867	0.219382
25.05	0.2187	0.219531
25.0667	0.218762	0.219566
25.0833	0.218696	0.219652
25.1	0.218639	0.219606
25.1167	0.218493	0.219517
25.1333	0.218421	0.219445
25.15	0.218403	0.219514
25.1667	0.218267	0.219509
25.1833	0.218256	0.219604
25.2	0.218255	0.21963
25.2167	0.218191	0.219618
25.2333	0.218173	0.219625
25.25	0.218038	0.219557
25.2667	0.218063	0.219479
25.2833	0.218158	0.219433
25.3	0.218046	0.219252
25.3167	0.21805	0.219313
25.3333	0.218118	0.219228
25.35	0.218051	0.219196
25.3667	0.21795	0.2191
25.3833	0.217905	0.219038
25.4	0.217911	0.218961
25.4167	0.218022	0.218896
25.4333	0.218113	0.218755
25.45	0.218202	0.218708
25.4667	0.218334	0.218718
25.4833	0.218327	0.218636
25.5	0.218372	0.218455
25.5167	0.218482	0.218411
25.5333	0.218582	0.218504
25.55	0.218774	0.218483
25.5667	0.21891	0.218434
25.5833	0.218955	0.218477
25.6	0.219074	0.218529
25.6167	0.219089	0.21848
25.6333	0.219178	0.218381
25.65	0.219302	0.218303
25.6667	0.219478	0.218435
25.6833	0.219655	0.218503
25.7	0.219829	0.218651
25.7167	0.219915	0.218746
25.7333	0.22013	0.218833
25.75	0.220172	0.219011
25.7667	0.220183	0.219048
25.7833	0.220357	0.21908
25.8	0.220471	0.219236
25.8167	0.220453	0.219329
25.8333	0.220526	0.219387
25.85	0.220474	0.219395
25.8667	0.220556	0.219552
25.8833	0.22057	0.219626
25.9	0.220608	0.219693
25.9167	0.220688	0.219823
25.9333	0.220894	0.219955
25.95	0.221067	0.220045
25.9667	0.221267	0.220088
25.9833	0.221211	0.220087
26	0.221451	0.220242
26.0167	0.221397	0.220183
26.0333	0.221422	0.220204
26.05	0.221443	0.22031
26.0667	0.221421	0.220422
26.0833	0.221428	0.220524
26.1	0.221377	0.220561
26.1167	0.221228	0.220644
26.1333	0.221313	0.220845
26.15	0.22122	0.220889
26.1667	0.221144	0.221002
26.1833	0.221108	0.221103
26.2	0.221117	0.221116
26.2167	0.221152	0.221152
26.2333	0.221161	0.221167
26.25	0.221054	0.221142
26.2667	0.221006	0.221304
26.2833	0.22086	0.221315
26.3	0.220795	0.221266
26.3167	0.220697	0.221302
26.3333	0.220648	0.221473
26.35	0.220568	0.221553
26.3667	0.220444	0.221531
26.3833	0.220197	0.221477
26.4	0.220107	0.221484
26.4167	0.219932	0.22145
26.4333	0.219818	0.221403
26.45	0.21977	0.221452
26.4667	0.219735	0.221496
26.4833	0.219683	0.221555
26.5	0.219566	0.22147
26.5167	0.219391	0.221468
26.5333	0.219291	0.221459
26.55	0.219282	0.221561
26.5667	0.219233	0.22153
26.5833	0.219233	0.221446
26.6	0.219227	0.221404
26.6167	0.219106	0.221409
26.6333	0.21908	0.221312
26.65	0.218965	0.221286
26.6667	0.218878	0.221306
26.6833	0.218834	0.221317
26.7	0.218741	0.221077
26.7167	0.218653	0.220983
26.7333	0.218519	0.220816
26.75	0.218395	0.220755
26.7667	0.21832	0.220605
26.7833	0.218166	0.22046
26.8	0.218117	0.220365
26.8167	0.218167	0.220421
26.8333	0.218101	0.220371
26.85	0.218096	0.220375
26.8667	0.218013	0.220259
26.8833	0.218026	0.2203
26.9	0.218035	0.22015
26.9167	0.218096	0.2201
26.9333	0.218052	0.220054
26.95	0.2182	0.220026
26.9667	0.218153	0.219929
26.9833	0.218218	0.219903
27	0.218194	0.219699
27.0167	0.218183	0.219683
27.0333	0.21816	0.21953
27.05	0.218197	0.219591
27.0667	0.218108	0.219562
27.0833	0.218099	0.219628
27.1	0.218031	0.2194
27.1167	0.217997	0.219316
27.1333	0.217861	0.219154
27.15	0.217875	0.2191
27.1667	0.217748	0.218922
27.1833	0.217612	0.218803
27.2	0.217487	0.218596
27.2167	0.217454	0.218598
27.2333	0.217414	0.218522
27.25	0.217462	0.218547
27.2667	0.217384	0.218524
27.2833	0.217494	0.218541
27.3	0.217432	0.21847
27.3167	0.217481	0.218517
27.3333	0.21741	0.218502
27.35	0.217527	0.218614
27.3667	0.217523	0.21859
27.3833	0.217602	0.218531
27.4	0.217666	0.218583
27.4167	0.217723	0.218687
27.4333	0.217664	0.218595
27.45	0.217689	0.218528
27.4667	0.21758	0.218499
27.4833	0.217702	0.218456
27.5	0.217712	0.218449
27.5167	0.217826	0.218431
27.5333	0.217838	0.218544
27.55	0.218021	0.218507
27.5667	0.218149	0.218556
27.5833	0.218324	0.218662
27.6	0.218338	0.218752
27.6167	0.218529	0.218944
27.6333	0.218631	0.21912
27.65	0.218784	0.219174
27.6667	0.218842	0.219261
27.6833	0.219029	0.219313
27.7	0.219103	0.219449
27.7167	0.219254	0.219564
27.7333	0.219313	0.219713
27.75	0.219426	0.219814
27.7667	0.21949	0.219874
27.7833	0.21948	0.219868
27.8	0.21956	0.220052
27.8167	0.219672	0.2201
27.8333	0.219722	0.220306
27.85	0.219826	0.220378
27.8667	0.219895	0.220475
27.8833	0.21988	0.220427
27.9	0.21992	0.220453
27.9167	0.219995	0.2206
27.9333	0.220047	0.220758
27.95	0.220181	0.220776
27.9667	0.220285	0.220802
27.9833	0.220366	0.220926
28	0.220535	0.221024
28.0167	0.220715	0.221104
28.0333	0.22091	0.221301
28.05	0.221063	0.221446
28.0667	0.2212	0.221573
28.0833	0.221429	0.221523
28.1	0.221559	0.22162
28.1167	0.221655	0.221686
28.1333	0.22182	0.221774
28.15	0.22195	0.221814
28.1667	0.22219	0.221918
28.1833	0.222362	0.22189
28.2	0.222526	0.221951
28.2167	0.222747	0.222033
28.2333	0.222784	0.221992
28.25	0.2228	0.22203
28.2667	0.222943	0.221999
28.2833	0.223057	0.222011
28.3	0.223269	0.22208
28.3167	0.223375	0.222236
28.3333	0.223508	0.22227
28.35	0.223704	0.22232
28.3667	0.223774	0.222231
28.3833	0.223735	0.222189
28.4	0.223674	0.222198
28.4167	0.223537	0.222015
28.4333	0.223496	0.221971
28.45	0.223454	0.221852
28.4667	0.223279	0.221652
28.4833	0.223249	0.221544
28.5	0.223163	0.2214
28.5167	0.222969	0.221136
28.5333	0.222884	0.220949
28.55	0.22264	0.220713
28.5667	0.222518	0.220543
28.5833	0.222333	0.220319
28.6	0.222203	0.220156
28.6167	0.222237	0.220057
28.6333	0.222112	0.219734
28.65	0.222021	0.219583
28.6667	0.221885	0.219412
28.6833	0.221817	0.219178
28.7	0.221765	0.219186
28.7167	0.221762	0.219143
28.7333	0.221674	0.2191
28.75	0.221724	0.218837
28.7667	0.221726	0.218706
28.7833	0.221686	0.218743
28.8	0.221694	0.218795
28.8167	0.221715	0.218667
28.8333	0.221763	0.218693
28.85	0.221784	0.218654
28.8667	0.221702	0.218591
28.8833	0.22181	0.218549
28.9	0.221876	0.218642
28.9167	0.221861	0.218808
28.9333	0.221911	0.218753
28.95	0.221882	0.218781
28.9667	0.221831	0.218797
28.9833	0.221749	0.218688
29	0.221712	0.218738
29.0167	0.221713	0.218715
29.0333	0.221757	0.218762
29.05	0.221655	0.218774
29.0667	0.221709	0.218957
29.0833	0.22182	0.218962
29.1	0.221845	0.219168
29.1167	0.221817	0.219169
29.1333	0.221767	0.219143
29.15	0.221798	0.219026
29.1667	0.221822	0.219067
29.1833	0.221701	0.21903
29.2	0.221703	0.219136
29.2167	0.221726	0.2192
29.2333	0.221751	0.219196
29.25	0.221863	0.219077
29.2667	0.221903	0.21908
29.2833	0.221887	0.219085
29.3	0.22208	0.219235
29.3167	0.222052	0.21928
29.3333	0.222227	0.219446
29.35	0.222339	0.219676
29.3667	0.222535	0.219969
29.3833	0.22275	0.22003
29.4	0.222919	0.220216
29.4167	0.223059	0.220326
29.4333	0.22333	0.220551
29.45	0.22331	0.220677
29.4667	0.223529	0.220947
29.4833	0.223596	0.221062
29.5	0.223746	0.221214
29.5167	0.22384	0.221332
29.5333	0.223941	0.22134
29.55	0.223973	0.221376
29.5667	0.224206	0.221557
29.5833	0.224184	0.221669
29.6	0.224243	0.221856
29.6167	0.224362	0.221906
29.6333	0.224452	0.222074
29.65	0.224464	0.222127
29.6667	0.22451	0.222168
29.6833	0.224636	0.222165
29.7	0.224808	0.222317
29.7167	0.224767	0.222234
29.7333	0.224811	0.222212
29.75	0.224803	0.222051
29.7667	0.2248	0.222087
29.7833	0.22486	0.221875
29.8	0.22488	0.221868
29.8167	0.224905	0.221859
29.8333	0.224911	0.22184
29.85	0.224677	0.221775
29.8667	0.22459	0.221701
29.8833	0.22452	0.221592
29.9	0.224381	0.221395
29.9167	0.224154	0.221116
29.9333	0.224005	0.220961
29.95	0.223934	0.220808
29.9667	0.223863	0.220668
29.9833	0.223611	0.220552
30	0.223386	0.220279
30.0167	0.223168	0.220018
30.0333	0.223005	0.219803
30.05	0.222716	0.219539
30.0667	0.222577	0.219372
30.0833	0.222327	0.219274
30.1	0.222232	0.219141
30.1167	0.221968	0.21888
30.1333	0.221707	0.218594
30.15	0.221512	0.218422
30.1667	0.22124	0.21818
30.1833	0.221039	0.217948
30.2	0.22077	0.217641
30.2167	0.220538	0.217483
30.2333	0.22035	0.21726
30.25	0.220084	0.217071
30.2667	0.21979	0.216725
30.2833	0.21956	0.216394
30.3	0.219245	0.216184
30.3167	0.218949	0.215902
30.3333	0.218816	0.215648
30.35	0.21854	0.215527
30.3667	0.218352	0.215368
30.3833	0.218146	0.215248
30.4	0.217961	0.214894
30.4167	0.217823	0.21474
30.4333	0.217695	0.214456
30.45	0.217447	0.214286
30.4667	0.217272	0.214032
30.4833	0.217223	0.213903
30.5	0.217133	0.213769
30.5167	0.216853	0.213689
30.5333	0.216729	0.21334
30.55	0.216672	0.213269
30.5667	0.216474	0.213022
30.5833	0.21625	0.212878
30.6	0.216141	0.212718
30.6167	0.215911	0.212749
30.6333	0.215884	0.212597
30.65	0.215696	0.21258
30.6667	0.215597	0.212302
30.6833	0.215735	0.212288
30.7	0.215716	0.212228
30.7167	0.215676	0.212271
30.7333	0.21578	0.212231
30.75	0.215918	0.212342
30.7667	0.216127	0.212385
30.7833	0.216093	0.212562
30.8	0.216206	0.212615
30.8167	0.216409	0.212699
30.8333	0.216613	0.212862
30.85	0.216752	0.213068
30.8667	0.216927	0.213253
30.8833	0.217173	0.213516
30.9	0.21752	0.21373
30.9167	0.217758	0.214028
30.9333	0.218099	0.214209
30.95	0.218484	0.21453
30.9667	0.218821	0.214801
30.9833	0.219115	0.215121
31	0.219479	0.215357
31.0167	0.219766	0.2157
31.0333	0.220137	0.216058
31.05	0.22042	0.216327
31.0667	0.220778	0.216606
31.0833	0.221159	0.216939
31.1	0.221523	0.217276
31.1167	0.221803	0.217702
31.1333	0.222122	0.217885
31.15	0.222401	0.218275
31.1667	0.222592	0.218571
31.1833	0.222832	0.218764
31.2	0.223212	0.218964
31.2167	0.223482	0.219126
31.2333	0.22371	0.219425
31.25	0.223953	0.219773
31.2667	0.224266	0.220085
31.2833	0.224578	0.220337
31.3	0.224843	0.22063
31.3167	0.22492	0.220761
31.3333	0.225099	0.221001
31.35	0.225311	0.221207
31.3667	0.225464	0.221447
31.3833	0.22553	0.221646
31.4	0.225704	0.221764
31.4167	0.225962	0.221915
31.4333	0.226238	0.222099
31.45	0.226485	0.222224
31.4667	0.226679	0.222485
31.4833	0.226932	0.222567
31.5	0.227134	0.222791
31.5167	0.227201	0.222973
31.5333	0.227385	0.223086
31.55	0.227541	0.223167
31.5667	0.227543	0.223349
31.5833	0.227688	0.223512
31.6	0.227709	0.223683
31.6167	0.227815	0.22381
31.6333	0.227895	0.223851
31.65	0.227902	0.224037
31.6667	0.227933	0.22394
31.6833	0.227991	0.224054
31.7	0.228047	0.224168
31.7167	0.228067	0.224138
31.7333	0.227963	0.224189
31.75	0.227943	0.224201
31.7667	0.227747	0.224186
31.7833	0.227601	0.224281
31.8	0.227416	0.224131
31.8167	0.227316	0.224012
31.8333	0.227127	0.223919
31.85	0.227	0.223726
31.8667	0.226887	0.223588
31.8833	0.226733	0.223587
31.9	0.226494	0.223487
31.9167	0.226319	0.223393
31.9333	0.226173	0.223294
31.95	0.226228	0.223109
31.9667	0.226045	0.223048
31.9833	0.226022	0.22293
32	0.225988	0.222763
32.0167	0.225943	0.222692
32.0333	0.225716	0.222621
32.05	0.225613	0.222691
32.0667	0.225474	0.222628
32.0833	0.225424	0.222535
32.1	0.225275	0.222413
32.1167	0.22526	0.222391
32.1333	0.225217	0.222323
32.15	0.225163	0.22243
32.1667	0.225019	0.222281
32.1833	0.224992	0.222369
32.2	0.22481	0.222382
32.2167	0.224811	0.222392
32.2333	0.224808	0.222537
32.25	0.224803	0.222617
32.2667	0.224708	0.222653
32.2833	0.224703	0.222827
32.3	0.224601	0.222864
32.3167	0.224656	0.22311
32.3333	0.224572	0.223244
32.35	0.224706	0.223373
32.3667	0.224667	0.223483
32.3833	0.224677	0.223526
32.4	0.224785	0.223553
32.4167	0.224734	0.22362
32.4333	0.224681	0.223502
32.45	0.224815	0.22367
32.4667	0.224703	0.22393
32.4833	0.224824	0.224089
32.5	0.224751	0.224302
32.5167	0.224843	0.224353
32.5333	0.224819	0.224433
32.55	0.224875	0.224609
32.5667	0.224784	0.224627
32.5833	0.224868	0.224784
32.6	0.224804	0.224874
32.6167	0.224935	0.224923
32.6333	0.224914	0.225145
32.65	0.224939	0.225097
32.6667	0.224969	0.225273
32.6833	0.225029	0.225409
32.7	0.224989	0.22542
32.7167	0.225134	0.225486
32.7333	0.225045	0.225579
32.75	0.225141	0.225641
32.7667	0.225062	0.225676
32.7833	0.224928	0.22578
32.8	0.224978	0.225788
32.8167	0.224967	0.225773
32.8333	0.224791	0.225851
32.85	0.224744	0.22595
32.8667	0.224659	0.225947
32.8833	0.224647	0.225931
32.9	0.224561	0.225904
32.9167	0.224487	0.225837
32.9333	0.224432	0.22582
32.95	0.224337	0.225721
32.9667	0.224205	0.22574
32.9833	0.224209	0.225704
33	0.224207	0.225715
33.0167	0.224267	0.225671
33.0333	0.224287	0.225679
33.05	0.224317	0.225568
33.0667	0.224231	0.22543
33.0833	0.224197	0.225405
33.1	0.224092	0.225368
33.1167	0.224072	0.225148
33.1333	0.223908	0.224936
33.15	0.22382	0.224726
33.1667	0.223676	0.224558
33.1833	0.223411	0.224161
33.2	0.223327	0.224
33.2167	0.223193	0.223915
33.2333	0.223059	0.223763
33.25	0.222935	0.223591
33.2667	0.222674	0.223454
33.2833	0.222438	0.223244
33.3	0.222402	0.22298
[truncated: 8,741 more rows]

## Sheet: Panel_c
Time	M_fixed_comp	M_var_comp
0
0.0166667
0.0333333
0.05
0.0666667
0.0833333
0.1
0.116667
0.133333
0.15
0.166667
0.183333
0.2
0.216667
0.233333
0.25
0.266667
0.283333
0.3
0.316667
0.333333
0.35
0.366667
0.383333
0.4
0.416667
0.433333
0.45
0.466667
0.483333
0.5
0.516667
0.533333
0.55
0.566667
0.583333
0.6
0.616667
0.633333
0.65
0.666667
0.683333
0.7
0.716667
0.733333
0.75
0.766667
0.783333
0.8
0.816667	0.215301	0.209341
0.833333	0.21539	0.209309
0.85	0.215474	0.20926
0.866667	0.215547	0.209254
0.883333	0.215643	0.209304
0.9	0.215757	0.209515
0.916667	0.215736	0.209685
0.933333	0.215832	0.209736
0.95	0.21591	0.209788
0.966667	0.216097	0.209931
0.983333	0.216215	0.210081
1	0.216332	0.210258
1.01667	0.216369	0.210341
1.03333	0.21654	0.210389
1.05	0.216558	0.210535
1.06667	0.216656	0.210631
1.08333	0.216752	0.210678
1.1	0.216924	0.210767
1.11667	0.217025	0.210971
1.13333	0.217048	0.21101
1.15	0.217105	0.21119
1.16667	0.217236	0.211349
1.18333	0.217275	0.211593
1.2	0.217355	0.211774
1.21667	0.217379	0.21186
1.23333	0.217487	0.211916
1.25	0.2176	0.212046
1.26667	0.217615	0.21211
1.28333	0.217605	0.21229
1.3	0.217687	0.212393
1.31667	0.217664	0.212517
1.33333	0.217681	0.212577
1.35	0.217586	0.212701
1.36667	0.217585	0.212756
1.38333	0.21758	0.212908
1.4	0.217541	0.212985
1.41667	0.21761	0.2131
1.43333	0.217671	0.213266
1.45	0.217723	0.213486
1.46667	0.217739	0.213491
1.48333	0.217691	0.2135
1.5	0.21776	0.213629
1.51667	0.217771	0.213709
1.53333	0.217839	0.213784
1.55	0.217908	0.213998
1.56667	0.217926	0.213974
1.58333	0.217923	0.214135
1.6	0.217924	0.214236
1.61667	0.217841	0.214251
1.63333	0.217775	0.214367
1.65	0.217771	0.214469
1.66667	0.2177	0.214697
1.68333	0.217698	0.214909
1.7	0.21769	0.215063
1.71667	0.217611	0.215168
1.73333	0.217546	0.215158
1.75	0.217545	0.215219
1.76667	0.217508	0.215361
1.78333	0.217536	0.21562
1.8	0.217367	0.215816
1.81667	0.217298	0.215923
1.83333	0.217368	0.21603
1.85	0.217495	0.216116
1.86667	0.217546	0.216202
1.88333	0.217581	0.216418
1.9	0.217698	0.216578
1.91667	0.217832	0.216759
1.93333	0.217796	0.216959
1.95	0.217822	0.217166
1.96667	0.217999	0.217456
1.98333	0.218076	0.217538
2	0.21813	0.217642
2.01667	0.218212	0.217714
2.03333	0.218259	0.217778
2.05	0.218433	0.218056
2.06667	0.218394	0.218178
2.08333	0.218442	0.218424
2.1	0.218578	0.218537
2.11667	0.218704	0.218589
2.13333	0.218793	0.218642
2.15	0.218971	0.218827
2.16667	0.219093	0.218916
2.18333	0.219327	0.219097
2.2	0.219359	0.219341
2.21667	0.219535	0.219517
2.23333	0.219716	0.219757
2.25	0.219765	0.219814
2.26667	0.219864	0.21985
2.28333	0.219834	0.219903
2.3	0.219914	0.219945
2.31667	0.21997	0.220054
2.33333	0.219971	0.220136
2.35	0.220044	0.220144
2.36667	0.220138	0.220244
2.38333	0.220121	0.220299
2.4	0.220259	0.220501
2.41667	0.220362	0.220529
2.43333	0.220471	0.220571
2.45	0.220598	0.220697
2.46667	0.22067	0.220788
2.48333	0.220811	0.220861
2.5	0.220953	0.220827
2.51667	0.22094	0.220742
2.53333	0.221117	0.220835
2.55	0.221263	0.22091
2.56667	0.221398	0.221022
2.58333	0.221498	0.221078
2.6	0.221537	0.221109
2.61667	0.221598	0.221224
2.63333	0.221802	0.221162
2.65	0.221891	0.221205
2.66667	0.221949	0.221214
2.68333	0.221915	0.221154
2.7	0.221965	0.221184
2.71667	0.221993	0.221059
2.73333	0.222034	0.221066
2.75	0.222051	0.22101
2.76667	0.22216	0.220988
2.78333	0.222184	0.220878
2.8	0.22217	0.220752
2.81667	0.222153	0.220654
2.83333	0.222185	0.22064
2.85	0.222152	0.220572
2.86667	0.222103	0.220516
2.88333	0.222112	0.220345
2.9	0.222193	0.22037
2.91667	0.222231	0.220225
2.93333	0.222203	0.22022
2.95	0.222135	0.220066
2.96667	0.222149	0.220131
2.98333	0.222049	0.219979
3	0.222059	0.219996
3.01667	0.222027	0.219908
3.03333	0.222069	0.219822
3.05	0.222026	0.219713
3.06667	0.222042	0.219536
3.08333	0.222044	0.219389
3.1	0.222078	0.219387
3.11667	0.222065	0.219214
3.13333	0.221977	0.219205
3.15	0.222031	0.219189
3.16667	0.222041	0.219183
3.18333	0.222036	0.219166
3.2	0.222017	0.219126
3.21667	0.222007	0.218994
3.23333	0.221949	0.218977
3.25	0.221888	0.218945
3.26667	0.221805	0.218915
3.28333	0.221823	0.218807
3.3	0.221846	0.218758
3.31667	0.221813	0.218681
3.33333	0.221806	0.218564
3.35	0.221794	0.218469
3.36667	0.221648	0.218388
3.38333	0.221609	0.218133
3.4	0.221417	0.217928
3.41667	0.221355	0.217771
3.43333	0.221313	0.217693
3.45	0.221232	0.217444
3.46667	0.221026	0.217313
3.48333	0.220958	0.217148
3.5	0.220809	0.216966
3.51667	0.220704	0.216915
3.53333	0.220469	0.216766
3.55	0.22042	0.216715
3.56667	0.220141	0.216644
3.58333	0.220078	0.216592
3.6	0.219841	0.216427
3.61667	0.219783	0.216361
3.63333	0.219601	0.216225
3.65	0.219529	0.216133
3.66667	0.219224	0.215972
3.68333	0.219191	0.215907
3.7	0.219054	0.215819
3.71667	0.21897	0.215842
3.73333	0.218774	0.215747
3.75	0.218621	0.215714
3.76667	0.218545	0.215628
3.78333	0.218525	0.215665
3.8	0.218281	0.21549
3.81667	0.218212	0.21549
3.83333	0.217961	0.215322
3.85	0.21785	0.215257
3.86667	0.217733	0.215132
3.88333	0.217548	0.214992
3.9	0.217289	0.214892
3.91667	0.217148	0.214932
3.93333	0.216859	0.214776
3.95	0.216769	0.214767
3.96667	0.216576	0.214655
3.98333	0.216498	0.214585
4	0.216315	0.214397
4.01667	0.216223	0.214388
4.03333	0.215978	0.21429
4.05	0.215935	0.214336
4.06667	0.215711	0.214118
4.08333	0.215649	0.213977
4.1	0.215477	0.213806
4.11667	0.21539	0.213681
4.13333	0.215174	0.213461
4.15	0.215048	0.213434
4.16667	0.214746	0.213468
4.18333	0.214625	0.213397
4.2	0.214366	0.21319
4.21667	0.214238	0.21319
4.23333	0.214097	0.213105
4.25	0.214115	0.21298
4.26667	0.213962	0.212806
4.28333	0.213918	0.212738
4.3	0.213817	0.21268
4.31667	0.21374	0.212613
4.33333	0.213608	0.212503
4.35	0.213673	0.212417
4.36667	0.213694	0.212414
4.38333	0.213697	0.212332
4.4	0.213791	0.212238
4.41667	0.213836	0.212199
4.43333	0.213883	0.212266
4.45	0.213887	0.212272
4.46667	0.213922	0.212269
4.48333	0.214005	0.212405
4.5	0.214169	0.212439
4.51667	0.214159	0.212399
4.53333	0.214241	0.212352
4.55	0.214287	0.212248
4.56667	0.214334	0.212258
4.58333	0.214479	0.212314
4.6	0.214486	0.212249
4.61667	0.214573	0.212404
4.63333	0.214687	0.212503
4.65	0.214775	0.212466
4.66667	0.214958	0.21251
4.68333	0.215044	0.212512
4.7	0.214968	0.212477
4.71667	0.215081	0.212558
4.73333	0.215048	0.212547
4.75	0.215114	0.212527
4.76667	0.215161	0.212584
4.78333	0.215276	0.212674
4.8	0.215419	0.212686
4.81667	0.21543	0.212626
4.83333	0.215349	0.212672
4.85	0.215361	0.212693
4.86667	0.215318	0.212597
4.88333	0.215257	0.212435
4.9	0.215349	0.212575
4.91667	0.215325	0.2126
4.93333	0.215437	0.212608
4.95	0.215397	0.212497
4.96667	0.215432	0.212554
4.98333	0.215434	0.212631
5	0.215506	0.212599
5.01667	0.215526	0.212636
5.03333	0.215674	0.212769
5.05	0.215628	0.212745
5.06667	0.215686	0.212689
5.08333	0.215585	0.212674
5.1	0.215616	0.21265
5.11667	0.21554	0.212647
5.13333	0.215652	0.212619
5.15	0.215685	0.212673
5.16667	0.215729	0.212766
5.18333	0.215609	0.212864
5.2	0.215668	0.212871
5.21667	0.215623	0.212856
5.23333	0.215568	0.212786
5.25	0.215423	0.212827
5.26667	0.215365	0.212743
5.28333	0.215335	0.212639
5.3	0.215305	0.212626
5.31667	0.215167	0.2125
5.33333	0.215104	0.212403
5.35	0.215026	0.2123
5.36667	0.214944	0.212182
5.38333	0.214758	0.212066
5.4	0.214696	0.212021
5.41667	0.214536	0.21193
5.43333	0.214371	0.211912
5.45	0.214223	0.211774
5.46667	0.214205	0.211728
5.48333	0.214157	0.211626
5.5	0.214061	0.21161
5.51667	0.213926	0.211451
5.53333	0.213941	0.21149
5.55	0.21387	0.21143
5.56667	0.213939	0.211446
5.58333	0.213929	0.211498
5.6	0.21391	0.211464
5.61667	0.213765	0.211321
5.63333	0.213702	0.211302
5.65	0.213604	0.211299
5.66667	0.213667	0.211276
5.68333	0.213646	0.21124
5.7	0.213684	0.211405
5.71667	0.213832	0.211465
5.73333	0.213719	0.211436
5.75	0.213748	0.21148
5.76667	0.213747	0.211554
5.78333	0.213683	0.21164
5.8	0.213738	0.211644
5.81667	0.213758	0.211509
5.83333	0.213797	0.211617
5.85	0.213948	0.211724
5.86667	0.213979	0.211763
5.88333	0.214121	0.211886
5.9	0.214265	0.212101
5.91667	0.214425	0.212228
5.93333	0.214571	0.212488
5.95	0.214779	0.212601
5.96667	0.214824	0.2128
5.98333	0.214994	0.212953
6	0.215039	0.213077
6.01667	0.215221	0.213214
6.03333	0.215292	0.213359
6.05	0.215419	0.213524
6.06667	0.215509	0.213695
6.08333	0.215668	0.213711
6.1	0.215772	0.213911
6.11667	0.215912	0.214096
6.13333	0.215991	0.214143
6.15	0.21614	0.21425
6.16667	0.216254	0.214361
6.18333	0.216352	0.214542
6.2	0.21646	0.214839
6.21667	0.216631	0.215014
6.23333	0.216659	0.215175
6.25	0.216805	0.215244
6.26667	0.217047	0.215341
6.28333	0.217229	0.215372
6.3	0.217316	0.215482
6.31667	0.217412	0.215715
6.33333	0.217494	0.215848
6.35	0.217674	0.216111
6.36667	0.217779	0.216198
6.38333	0.217873	0.216276
6.4	0.217914	0.216344
6.41667	0.217977	0.216319
6.43333	0.218017	0.216347
6.45	0.218122	0.216544
6.46667	0.218138	0.21666
6.48333	0.218259	0.216857
6.5	0.218354	0.21697
6.51667	0.218435	0.216993
6.53333	0.218676	0.217057
6.55	0.218712	0.217196
6.56667	0.218864	0.217269
6.58333	0.218931	0.217427
6.6	0.219013	0.217516
6.61667	0.219177	0.217634
6.63333	0.219253	0.217819
6.65	0.21931	0.21796
6.66667	0.219493	0.218027
6.68333	0.21948	0.218027
6.7	0.219504	0.218026
6.71667	0.219505	0.218138
6.73333	0.219494	0.218196
6.75	0.2195	0.218302
6.76667	0.219496	0.21836
6.78333	0.219348	0.218353
6.8	0.219411	0.218396
6.81667	0.219311	0.218229
6.83333	0.219353	0.218202
6.85	0.219286	0.218207
6.86667	0.219189	0.218127
6.88333	0.219087	0.218185
6.9	0.219124	0.218194
6.91667	0.21902	0.218223
6.93333	0.219117	0.218176
6.95	0.219034	0.218015
6.96667	0.219106	0.218115
6.98333	0.21908	0.218294
7	0.219072	0.218442
7.01667	0.219185	0.218624
7.03333	0.21925	0.218675
7.05	0.219162	0.218708
7.06667	0.219296	0.218742
7.08333	0.219303	0.218644
7.1	0.219297	0.218769
7.11667	0.219256	0.21885
7.13333	0.219301	0.218921
7.15	0.219301	0.21901
7.16667	0.219405	0.219158
7.18333	0.219346	0.219062
7.2	0.219428	0.219112
7.21667	0.219459	0.21911
7.23333	0.219511	0.219217
7.25	0.219485	0.21932
7.26667	0.219601	0.219462
7.28333	0.219636	0.219467
7.3	0.219728	0.219563
7.31667	0.219705	0.219466
7.33333	0.219773	0.219625
7.35	0.219811	0.219714
7.36667	0.219681	0.219742
7.38333	0.219555	0.21971
7.4	0.219574	0.219733
7.41667	0.219507	0.219696
7.43333	0.219436	0.219636
7.45	0.219372	0.219547
7.46667	0.219344	0.219524
7.48333	0.219301	0.219392
7.5	0.21914	0.219301
7.51667	0.219164	0.219253
7.53333	0.219236	0.219196
7.55	0.219251	0.21914
7.56667	0.219266	0.219079
7.58333	0.219173	0.218886
7.6	0.219262	0.218724
7.61667	0.219346	0.218694
7.63333	0.21933	0.218675
7.65	0.219483	0.218777
7.66667	0.219601	0.218885
7.68333	0.219626	0.218871
7.7	0.219823	0.218881
7.71667	0.219955	0.218831
7.73333	0.220067	0.218808
7.75	0.220247	0.218864
7.76667	0.220205	0.218987
7.78333	0.220412	0.219186
7.8	0.220434	0.219188
7.81667	0.220458	0.219009
7.83333	0.220509	0.21884
7.85	0.220428	0.21886
7.86667	0.220397	0.218649
7.88333	0.220471	0.218598
7.9	0.220373	0.218472
7.91667	0.220347	0.218567
7.93333	0.220228	0.218426
7.95	0.220169	0.218293
7.96667	0.220067	0.218087
7.98333	0.219989	0.217788
8	0.219916	0.217512
8.01667	0.219954	0.217626
8.03333	0.219923	0.217572
8.05	0.219882	0.217525
8.06667	0.219866	0.217397
8.08333	0.219936	0.217356
8.1	0.220005	0.217176
8.11667	0.220017	0.217004
8.13333	0.219972	0.216861
8.15	0.220028	0.216862
8.16667	0.220026	0.216643
8.18333	0.21998	0.216634
8.2	0.220067	0.216522
8.21667	0.220076	0.216559
8.23333	0.220062	0.216447
8.25	0.220136	0.216381
8.26667	0.220234	0.216424
8.28333	0.220338	0.216576
8.3	0.220395	0.21653
8.31667	0.220463	0.216673
8.33333	0.220646	0.216667
8.35	0.220637	0.216744
8.36667	0.220723	0.216699
8.38333	0.220804	0.216794
8.4	0.22093	0.216788
8.41667	0.221131	0.217043
8.43333	0.221139	0.217105
8.45	0.221214	0.217253
8.46667	0.221406	0.217293
8.48333	0.221387	0.217374
8.5	0.221385	0.217235
8.51667	0.221442	0.217261
8.53333	0.221398	0.217306
8.55	0.221419	0.217362
8.56667	0.221392	0.217413
8.58333	0.221358	0.217439
8.6	0.221445	0.217407
8.61667	0.221298	0.217351
8.63333	0.221299	0.217251
8.65	0.221335	0.217324
8.66667	0.2214	0.217453
8.68333	0.221415	0.217248
8.7	0.221418	0.217226
8.71667	0.221405	0.217308
8.73333	0.22151	0.217299
8.75	0.221511	0.21732
8.76667	0.221589	0.217273
8.78333	0.221579	0.217386
8.8	0.221622	0.217408
8.81667	0.22167	0.217524
8.83333	0.221637	0.217569
8.85	0.221582	0.217607
8.86667	0.221601	0.217564
8.88333	0.221642	0.217711
8.9	0.221689	0.217771
8.91667	0.221618	0.217703
8.93333	0.221692	0.217886
8.95	0.221731	0.217999
8.96667	0.221778	0.217954
8.98333	0.221878	0.218184
9	0.221953	0.218212
9.01667	0.222067	0.21834
9.03333	0.222156	0.218324
9.05	0.222242	0.218339
9.06667	0.222304	0.218452
9.08333	0.222234	0.218514
9.1	0.222256	0.218457
9.11667	0.222201	0.218394
9.13333	0.222229	0.218353
9.15	0.222217	0.218458
9.16667	0.222208	0.218465
9.18333	0.222189	0.218435
9.2	0.222087	0.218509
9.21667	0.222006	0.218361
9.23333	0.221864	0.218275
9.25	0.221692	0.218181
9.26667	0.221617	0.218125
9.28333	0.221463	0.217951
9.3	0.221326	0.217724
9.31667	0.221265	0.21769
9.33333	0.221227	0.217734
9.35	0.221218	0.217536
9.36667	0.221068	0.217485
9.38333	0.220934	0.217448
9.4	0.220809	0.217378
9.41667	0.220723	0.217323
9.43333	0.220611	0.217198
9.45	0.220691	0.217184
9.46667	0.22071	0.21728
9.48333	0.220812	0.217219
9.5	0.220748	0.217224
9.51667	0.220789	0.21738
9.53333	0.220806	0.217551
9.55	0.220862	0.21752
9.56667	0.220794	0.21757
9.58333	0.220835	0.217504
9.6	0.220826	0.217607
9.61667	0.220927	0.217506
9.63333	0.220886	0.21761
9.65	0.220968	0.217692
9.66667	0.220983	0.217795
9.68333	0.221088	0.217785
9.7	0.221041	0.217844
9.71667	0.221121	0.217717
9.73333	0.221115	0.217811
9.75	0.221108	0.217899
9.76667	0.220976	0.21787
9.78333	0.220958	0.21789
9.8	0.220991	0.218081
9.81667	0.221012	0.217957
9.83333	0.220928	0.218031
9.85	0.220907	0.217817
9.86667	0.220808	0.217846
9.88333	0.220779	0.217747
9.9	0.220797	0.217712
9.91667	0.220831	0.217679
9.93333	0.220824	0.21776
9.95	0.220859	0.217666
9.96667	0.220792	0.217659
9.98333	0.220855	0.217574
10	0.220781	0.217626
10.0167	0.220852	0.217674
10.0333	0.220904	0.217731
10.05	0.22092	0.217743
10.0667	0.220977	0.217869
10.0833	0.220981	0.217901
10.1	0.220978	0.21788
10.1167	0.221037	0.217843
10.1333	0.220981	0.217895
10.15	0.221008	0.217825
10.1667	0.221059	0.217805
10.1833	0.221071	0.217924
10.2	0.221132	0.217873
10.2167	0.22118	0.217791
10.2333	0.221198	0.217777
10.25	0.221105	0.217668
10.2667	0.221094	0.217571
10.2833	0.220955	0.217542
10.3	0.220897	0.217479
10.3167	0.220782	0.217404
10.3333	0.220699	0.217206
10.35	0.220571	0.216978
10.3667	0.220451	0.216862
10.3833	0.220333	0.216765
10.4	0.220312	0.216603
10.4167	0.220213	0.216578
10.4333	0.220172	0.216477
10.45	0.22001	0.216458
10.4667	0.219963	0.216247
10.4833	0.219807	0.216066
10.5	0.2197	0.215876
10.5167	0.219457	0.21571
10.5333	0.219455	0.215507
10.55	0.219337	0.215473
10.5667	0.219333	0.215277
10.5833	0.219306	0.215076
10.6	0.21929	0.214838
10.6167	0.219174	0.214642
10.6333	0.219103	0.214429
10.65	0.218908	0.214307
10.6667	0.218899	0.214158
10.6833	0.218822	0.214139
10.7	0.218904	0.214095
10.7167	0.218987	0.214129
10.7333	0.218945	0.214001
10.75	0.218941	0.213921
10.7667	0.219018	0.2139
10.7833	0.218984	0.213918
10.8	0.219046	0.213969
10.8167	0.219004	0.21398
10.8333	0.219009	0.213879
10.85	0.219022	0.213763
10.8667	0.218978	0.213563
10.8833	0.218991	0.213544
10.9	0.21897	0.213486
10.9167	0.218995	0.213302
10.9333	0.21898	0.213292
10.95	0.219	0.213323
10.9667	0.219097	0.213376
10.9833	0.2191	0.213414
11	0.219054	0.213393
11.0167	0.219035	0.21333
11.0333	0.219126	0.213378
11.05	0.219222	0.213412
11.0667	0.219393	0.213486
11.0833	0.219571	0.213501
11.1	0.21977	0.213688
11.1167	0.220003	0.213711
11.1333	0.220172	0.213812
11.15	0.220321	0.213996
11.1667	0.220555	0.21425
11.1833	0.22082	0.214382
11.2	0.221019	0.214538
11.2167	0.221233	0.214652
11.2333	0.221515	0.214974
11.25	0.221812	0.21519
11.2667	0.222047	0.215316
11.2833	0.222302	0.215482
11.3	0.222582	0.215788
11.3167	0.222839	0.215994
11.3333	0.22307	0.216242
11.35	0.223365	0.216431
11.3667	0.223521	0.216768
11.3833	0.223766	0.21692
11.4	0.223931	0.217156
11.4167	0.224123	0.217439
11.4333	0.224338	0.217868
11.45	0.224498	0.218097
11.4667	0.224633	0.218289
11.4833	0.22485	0.218399
11.5	0.225036	0.218705
11.5167	0.225292	0.218905
11.5333	0.22541	0.219163
11.55	0.225467	0.219289
11.5667	0.225619	0.219523
11.5833	0.225805	0.219676
11.6	0.225814	0.219784
11.6167	0.225988	0.219921
11.6333	0.226101	0.220129
11.65	0.226286	0.220125
11.6667	0.226437	0.220275
11.6833	0.226541	0.220365
11.7	0.226729	0.220722
11.7167	0.226913	0.22094
11.7333	0.227004	0.22117
11.75	0.227147	0.221437
11.7667	0.227282	0.221713
11.7833	0.227442	0.221985
11.8	0.227529	0.222304
11.8167	0.227677	0.222477
11.8333	0.227875	0.222751
11.85	0.228054	0.222974
11.8667	0.228161	0.223144
11.8833	0.228253	0.223306
11.9	0.228286	0.223546
11.9167	0.228418	0.223759
11.9333	0.228481	0.22387
11.95	0.228472	0.223899
11.9667	0.228461	0.224005
11.9833	0.228472	0.224084
12	0.228489	0.224028
12.0167	0.228441	0.22411
12.0333	0.228481	0.224243
12.05	0.228528	0.224258
12.0667	0.228421	0.224174
12.0833	0.22834	0.224158
12.1	0.228339	0.224254
12.1167	0.228287	0.224278
12.1333	0.228167	0.224268
12.15	0.228067	0.224255
12.1667	0.228038	0.224108
12.1833	0.227968	0.224021
12.2	0.227963	0.223882
12.2167	0.227851	0.223829
12.2333	0.227759	0.223724
12.25	0.227722	0.223698
12.2667	0.227549	0.223515
12.2833	0.227541	0.223481
12.3	0.227558	0.223507
12.3167	0.227504	0.223556
12.3333	0.227348	0.223379
12.35	0.227165	0.223374
12.3667	0.227062	0.223257
12.3833	0.226985	0.223284
12.4	0.22679	0.223244
12.4167	0.226732	0.223221
12.4333	0.226709	0.223201
12.45	0.22662	0.223137
12.4667	0.226545	0.222932
12.4833	0.226393	0.22289
12.5	0.226294	0.22277
12.5167	0.22625	0.222923
12.5333	0.226124	0.22277
12.55	0.225963	0.22271
12.5667	0.225874	0.222529
12.5833	0.225749	0.222416
12.6	0.225592	0.222159
12.6167	0.225306	0.221981
12.6333	0.225104	0.221714
12.65	0.224864	0.221657
12.6667	0.224607	0.221489
12.6833	0.224336	0.221425
12.7	0.224069	0.221257
12.7167	0.223876	0.221146
12.7333	0.223645	0.220917
12.75	0.223416	0.220798
12.7667	0.223156	0.220663
12.7833	0.223037	0.220647
12.8	0.222922	0.220569
12.8167	0.222722	0.22045
12.8333	0.222537	0.220382
12.85	0.222465	0.220251
12.8667	0.222326	0.220081
12.8833	0.222136	0.220161
12.9	0.222001	0.220078
12.9167	0.221962	0.220071
12.9333	0.221782	0.219985
12.95	0.221718	0.219934
12.9667	0.221782	0.219855
12.9833	0.221779	0.219831
13	0.221729	0.219881
13.0167	0.221806	0.219949
13.0333	0.221685	0.220142
13.05	0.221699	0.220252
13.0667	0.221623	0.220322
13.0833	0.221646	0.220359
13.1	0.221697	0.220384
13.1167	0.221707	0.220451
13.1333	0.221679	0.220534
13.15	0.221716	0.220536
13.1667	0.221721	0.22073
13.1833	0.221707	0.220721
13.2	0.221648	0.220786
13.2167	0.221699	0.220751
13.2333	0.221796	0.220857
13.25	0.221774	0.22085
13.2667	0.221707	0.220852
13.2833	0.221727	0.220945
13.3	0.22161	0.221118
13.3167	0.221529	0.221167
13.3333	0.221454	0.221346
13.35	0.221394	0.221251
13.3667	0.221397	0.221291
13.3833	0.221393	0.221256
13.4	0.221281	0.22133
13.4167	0.221291	0.221377
13.4333	0.221276	0.22148
13.45	0.221427	0.221501
13.4667	0.22141	0.221613
13.4833	0.221466	0.221525
13.5	0.221437	0.221567
13.5167	0.221542	0.221489
13.5333	0.221596	0.221611
13.55	0.221689	0.221653
13.5667	0.221681	0.221756
13.5833	0.221699	0.221776
13.6	0.221653	0.221742
13.6167	0.221562	0.221805
13.6333	0.221478	0.221807
13.65	0.221526	0.221717
13.6667	0.221532	0.221719
13.6833	0.221619	0.221785
13.7	0.221561	0.221827
13.7167	0.221656	0.221761
13.7333	0.221597	0.221742
13.75	0.221518	0.221695
13.7667	0.221442	0.221722
13.7833	0.221426	0.221683
13.8	0.221256	0.221625
13.8167	0.221201	0.221605
13.8333	0.221083	0.221559
13.85	0.220978	0.221473
13.8667	0.220877	0.221259
13.8833	0.220802	0.221025
13.9	0.220755	0.220964
13.9167	0.220628	0.220807
13.9333	0.220443	0.220697
13.95	0.220373	0.220519
13.9667	0.22021	0.2203
13.9833	0.220066	0.220196
14	0.219901	0.219894
14.0167	0.219869	0.219709
14.0333	0.219779	0.219516
14.05	0.219645	0.219395
14.0667	0.219511	0.219168
14.0833	0.21943	0.219029
14.1	0.21928	0.218863
14.1167	0.219147	0.218674
14.1333	0.219117	0.218418
14.15	0.219128	0.218256
14.1667	0.21909	0.218073
14.1833	0.218989	0.217912
14.2	0.218872	0.217819
14.2167	0.218805	0.217735
14.2333	0.218849	0.217662
14.25	0.218773	0.217548
14.2667	0.218735	0.217395
14.2833	0.218689	0.217253
14.3	0.21868	0.217101
14.3167	0.218713	0.216987
14.3333	0.218701	0.216892
14.35	0.218605	0.216772
14.3667	0.21859	0.216603
14.3833	0.218509	0.216426
14.4	0.218541	0.216143
14.4167	0.218556	0.216056
14.4333	0.218629	0.216051
14.45	0.218676	0.21597
14.4667	0.218694	0.215883
14.4833	0.218571	0.215855
14.5	0.218499	0.215781
14.5167	0.218286	0.215715
14.5333	0.218316	0.215608
14.55	0.218278	0.215583
14.5667	0.218298	0.215667
14.5833	0.218275	0.215606
14.6	0.218252	0.215554
14.6167	0.218145	0.215521
14.6333	0.218131	0.215509
14.65	0.217965	0.215458
14.6667	0.217936	0.215376
14.6833	0.217867	0.21535
14.7	0.217817	0.21537
14.7167	0.217718	0.215432
14.7333	0.217692	0.215383
14.75	0.217609	0.215352
14.7667	0.217759	0.215362
14.7833	0.217635	0.215453
14.8	0.217668	0.21546
14.8167	0.217655	0.215484
14.8333	0.217672	0.215603
14.85	0.217678	0.215729
14.8667	0.217712	0.215841
14.8833	0.217709	0.215937
14.9	0.217761	0.216061
14.9167	0.217727	0.216139
14.9333	0.217895	0.21626
14.95	0.217935	0.216427
14.9667	0.217961	0.216556
14.9833	0.218024	0.216657
15	0.218078	0.216748
15.0167	0.218173	0.216849
15.0333	0.21827	0.216796
15.05	0.21822	0.216869
15.0667	0.218286	0.216991
15.0833	0.218338	0.217131
15.1	0.218381	0.217312
15.1167	0.218425	0.217547
15.1333	0.218481	0.217714
15.15	0.218418	0.217899
15.1667	0.218494	0.218078
15.1833	0.218572	0.218252
15.2	0.218716	0.218462
15.2167	0.218679	0.218651
15.2333	0.218783	0.218999
15.25	0.218843	0.219341
15.2667	0.218946	0.219511
15.2833	0.218948	0.219621
15.3	0.218973	0.219682
15.3167	0.219144	0.219982
15.3333	0.219313	0.220234
15.35	0.219374	0.220389
15.3667	0.219408	0.220455
15.3833	0.219367	0.220468
15.4	0.219424	0.220546
15.4167	0.219448	0.220629
15.4333	0.219558	0.220714
15.45	0.219624	0.22081
15.4667	0.219747	0.220903
15.4833	0.219849	0.221003
15.5	0.219955	0.221112
15.5167	0.219983	0.221256
15.5333	0.220179	0.221367
15.55	0.220273	0.22145
15.5667	0.220394	0.221561
15.5833	0.220458	0.221682
15.6	0.220542	0.221876
15.6167	0.220577	0.222066
15.6333	0.220578	0.222124
15.65	0.220643	0.222189
15.6667	0.220848	0.222333
15.6833	0.220832	0.222415
15.7	0.220963	0.22248
15.7167	0.220918	0.222553
15.7333	0.221048	0.222581
15.75	0.220994	0.222693
15.7667	0.220959	0.222725
15.7833	0.220944	0.222861
15.8	0.221042	0.223
15.8167	0.220942	0.223171
15.8333	0.221009	0.223165
15.85	0.220956	0.223303
15.8667	0.221014	0.223491
15.8833	0.221144	0.223483
15.9	0.221251	0.223457
15.9167	0.221296	0.223516
15.9333	0.221469	0.223636
15.95	0.221445	0.223638
15.9667	0.221625	0.223589
15.9833	0.22162	0.223595
16	0.221704	0.223504
16.0167	0.221715	0.223557
16.0333	0.221692	0.223485
16.05	0.221759	0.223448
16.0667	0.2218	0.223363
16.0833	0.221749	0.223153
16.1	0.221744	0.223096
16.1167	0.221728	0.223052
16.1333	0.22174	0.223011
16.15	0.221674	0.22281
16.1667	0.221566	0.222576
16.1833	0.221522	0.222491
16.2	0.221474	0.222498
16.2167	0.221371	0.222355
16.2333	0.221364	0.222203
16.25	0.221245	0.22209
16.2667	0.221262	0.222018
16.2833	0.221283	0.221954
16.3	0.221276	0.221909
16.3167	0.221275	0.221822
16.3333	0.22143	0.221925
16.35	0.221466	0.22182
16.3667	0.221499	0.221711
16.3833	0.221488	0.221652
16.4	0.221507	0.221476
16.4167	0.221592	0.22138
16.4333	0.221495	0.221206
16.45	0.221576	0.220966
16.4667	0.221638	0.220962
16.4833	0.221676	0.220887
16.5	0.221635	0.220764
16.5167	0.221729	0.220663
16.5333	0.221618	0.220472
16.55	0.221802	0.220328
16.5667	0.221802	0.220318
16.5833	0.221936	0.220273
16.6	0.22211	0.22034
16.6167	0.222176	0.220149
16.6333	0.222212	0.220005
16.65	0.22237	0.219909
16.6667	0.222372	0.219887
16.6833	0.222499	0.219726
16.7	0.222538	0.219708
16.7167	0.222486	0.219724
16.7333	0.222492	0.21963
16.75	0.222527	0.219408
16.7667	0.222379	0.219247
16.7833	0.222422	0.219106
16.8	0.222185	0.21889
16.8167	0.222254	0.21873
16.8333	0.222215	0.218722
16.85	0.222104	0.218498
16.8667	0.222064	0.218507
16.8833	0.222035	0.218283
16.9	0.221905	0.218121
16.9167	0.221787	0.217954
16.9333	0.221633	0.217871
16.95	0.221638	0.217742
16.9667	0.221626	0.217646
16.9833	0.221612	0.217571
17	0.221625	0.217644
17.0167	0.22171	0.217611
17.0333	0.221675	0.21748
17.05	0.221734	0.217605
17.0667	0.221684	0.217596
17.0833	0.221772	0.217638
17.1	0.221729	0.217534
17.1167	0.221679	0.217451
17.1333	0.221611	0.217444
17.15	0.221666	0.217325
17.1667	0.221561	0.217242
17.1833	0.22156	0.217174
17.2	0.221444	0.217156
17.2167	0.221423	0.217202
17.2333	0.2213	0.217164
17.25	0.221123	0.217045
17.2667	0.221025	0.217078
17.2833	0.22092	0.216989
17.3	0.22083	0.216937
17.3167	0.220745	0.216763
17.3333	0.220632	0.216637
17.35	0.220536	0.216588
17.3667	0.22054	0.216581
17.3833	0.220451	0.216608
17.4	0.220278	0.216543
17.4167	0.220235	0.216389
17.4333	0.220033	0.216325
17.45	0.219972	0.216305
17.4667	0.219778	0.216192
17.4833	0.219597	0.216111
17.5	0.2195	0.215988
17.5167	0.21927	0.215946
17.5333	0.219019	0.215753
17.55	0.218825	0.215559
17.5667	0.218558	0.215522
17.5833	0.218381	0.215544
17.6	0.218271	0.215384
17.6167	0.218142	0.215297
17.6333	0.218061	0.21529
17.65	0.217913	0.215365
17.6667	0.217767	0.215194
17.6833	0.217603	0.215105
17.7	0.217363	0.214957
17.7167	0.217269	0.214981
17.7333	0.217139	0.214911
17.75	0.217109	0.214853
17.7667	0.216944	0.214644
17.7833	0.216812	0.214582
17.8	0.216586	0.214531
17.8167	0.21636	0.214392
17.8333	0.216115	0.214183
17.85	0.215947	0.214025
17.8667	0.215858	0.213958
17.8833	0.21574	0.213761
17.9	0.215648	0.213688
17.9167	0.215505	0.21361
17.9333	0.215322	0.213533
17.95	0.215267	0.213436
17.9667	0.215086	0.213261
17.9833	0.214896	0.213287
18	0.214623	0.21309
18.0167	0.214365	0.212944
18.0333	0.214227	0.212801
18.05	0.214035	0.212731
18.0667	0.213847	0.212789
18.0833	0.213807	0.212789
18.1	0.213625	0.212616
18.1167	0.213508	0.212671
18.1333	0.21333	0.212569
18.15	0.213203	0.212707
18.1667	0.213074	0.21262
18.1833	0.212847	0.212578
18.2	0.212622	0.212607
18.2167	0.212457	0.212607
18.2333	0.212382	0.212474
18.25	0.212299	0.212619
18.2667	0.212184	0.212519
18.2833	0.212091	0.2125
18.3	0.211958	0.212463
18.3167	0.211908	0.212382
18.3333	0.211745	0.212455
18.35	0.211718	0.212509
18.3667	0.211778	0.21259
18.3833	0.211947	0.212677
18.4	0.212039	0.212695
18.4167	0.212131	0.212777
18.4333	0.212185	0.212898
18.45	0.212306	0.213118
18.4667	0.2123	0.213294
18.4833	0.212352	0.213317
18.5	0.212325	0.213416
18.5167	0.212587	0.213649
18.5333	0.212766	0.213751
18.55	0.212919	0.213883
18.5667	0.213007	0.21396
18.5833	0.21326	0.214101
18.6	0.213462	0.214275
18.6167	0.213634	0.214339
18.6333	0.213885	0.214447
18.65	0.21417	0.214716
18.6667	0.21446	0.214925
18.6833	0.214694	0.215189
18.7	0.214832	0.215334
18.7167	0.215053	0.215577
18.7333	0.215192	0.2157
18.75	0.215403	0.215795
18.7667	0.215617	0.215945
18.7833	0.215821	0.216243
18.8	0.216079	0.21647
18.8167	0.21637	0.216754
18.8333	0.216608	0.216932
18.85	0.216883	0.217238
18.8667	0.217056	0.2175
18.8833	0.217306	0.217641
18.9	0.217575	0.217846
18.9167	0.217784	0.218078
18.9333	0.218111	0.218387
18.95	0.218362	0.218574
18.9667	0.218668	0.21877
18.9833	0.21896	0.218968
19	0.219248	0.219381
19.0167	0.219513	0.219509
19.0333	0.219774	0.219694
19.05	0.220015	0.219728
19.0667	0.220241	0.220001
19.0833	0.220425	0.220002
19.1	0.220656	0.220112
19.1167	0.220807	0.220133
19.1333	0.221085	0.220377
19.15	0.221257	0.220559
19.1667	0.22153	0.220652
19.1833	0.221743	0.220665
19.2	0.221879	0.220819
19.2167	0.221992	0.220954
19.2333	0.222109	0.221058
19.25	0.222162	0.22114
19.2667	0.222238	0.221184
19.2833	0.222215	0.221217
19.3	0.222342	0.221211
19.3167	0.222393	0.221277
19.3333	0.222511	0.221361
19.35	0.22252	0.221399
19.3667	0.222543	0.221404
19.3833	0.222471	0.221463
19.4	0.222537	0.221554
19.4167	0.222423	0.221649
19.4333	0.222427	0.221669
19.45	0.222387	0.221812
19.4667	0.222358	0.221952
19.4833	0.222339	0.221955
19.5	0.222293	0.222011
19.5167	0.222163	0.221977
19.5333	0.22212	0.222067
19.55	0.221994	0.2221
19.5667	0.221935	0.222163
19.5833	0.221855	0.222338
19.6	0.221757	0.222469
19.6167	0.221707	0.222556
19.6333	0.221696	0.222609
19.65	0.221569	0.22248
19.6667	0.221558	0.222627
19.6833	0.221578	0.222607
19.7	0.221666	0.222548
19.7167	0.221716	0.222637
19.7333	0.22173	0.222661
19.75	0.221718	0.222776
19.7667	0.221772	0.222814
19.7833	0.221861	0.222793
19.8	0.221871	0.222913
19.8167	0.221795	0.223002
19.8333	0.221814	0.222847
19.85	0.221956	0.222907
19.8667	0.221948	0.222917
19.8833	0.221878	0.222919
19.9	0.221933	0.222965
19.9167	0.221866	0.223051
19.9333	0.221852	0.223146
19.95	0.221822	0.22326
19.9667	0.221823	0.22331
19.9833	0.221913	0.223417
20	0.221959	0.223501
20.0167	0.22196	0.223585
20.0333	0.222084	0.223564
20.05	0.222053	0.223574
20.0667	0.222034	0.223551
20.0833	0.222034	0.223487
20.1	0.222121	0.2235
20.1167	0.222178	0.223441
20.1333	0.22227	0.223517
20.15	0.222377	0.223504
20.1667	0.222492	0.223593
20.1833	0.222481	0.223571
20.2	0.222592	0.223695
20.2167	0.22267	0.223701
20.2333	0.222834	0.223775
20.25	0.222948	0.223763
20.2667	0.223076	0.223751
20.2833	0.223087	0.223688
20.3	0.223196	0.22357
20.3167	0.223239	0.223568
20.3333	0.223433	0.223722
20.35	0.22363	0.223848
20.3667	0.223853	0.223911
20.3833	0.22404	0.223887
20.4	0.224135	0.223833
20.4167	0.224174	0.223648
20.4333	0.224387	0.223571
20.45	0.224389	0.223377
20.4667	0.224393	0.223378
20.4833	0.224467	0.223352
20.5	0.224604	0.223248
20.5167	0.224644	0.223214
20.5333	0.224573	0.223171
20.55	0.224566	0.222884
20.5667	0.224656	0.222801
20.5833	0.224643	0.222562
20.6	0.224576	0.222469
20.6167	0.224506	0.222457
20.6333	0.224499	0.222301
20.65	0.224535	0.221994
20.6667	0.224494	0.221976
20.6833	0.224404	0.221853
20.7	0.224498	0.221808
20.7167	0.224567	0.221795
20.7333	0.224494	0.2217
20.75	0.224598	0.221748
20.7667	0.224627	0.221478
20.7833	0.224641	0.221349
20.8	0.224575	0.221109
20.8167	0.22444	0.220932
20.8333	0.224321	0.220788
20.85	0.224308	0.220623
20.8667	0.224118	0.220566
20.8833	0.224055	0.220424
20.9	0.224079	0.220274
20.9167	0.224018	0.220235
20.9333	0.223877	0.220132
20.95	0.223719	0.219909
20.9667	0.223571	0.21978
20.9833	0.223413	0.219628
21	0.2232	0.219409
21.0167	0.223089	0.219165
21.0333	0.222939	0.218935
21.05	0.222792	0.218738
21.0667	0.222518	0.218521
21.0833	0.222332	0.218467
21.1	0.222093	0.218439
21.1167	0.222059	0.218354
21.1333	0.221847	0.218306
21.15	0.221723	0.218215
21.1667	0.221392	0.217963
21.1833	0.221183	0.217698
21.2	0.22089	0.217531
21.2167	0.220722	0.217407
21.2333	0.220561	0.217348
21.25	0.220461	0.217306
21.2667	0.220199	0.217244
21.2833	0.219993	0.217109
21.3	0.219753	0.216793
21.3167	0.219623	0.216554
21.3333	0.219323	0.216413
21.35	0.219126	0.216221
21.3667	0.218955	0.216134
21.3833	0.218784	0.216164
21.4	0.218569	0.216052
21.4167	0.218476	0.216012
21.4333	0.218318	0.215859
21.45	0.218174	0.215657
21.4667	0.217998	0.215569
21.4833	0.217852	0.215617
21.5	0.217674	0.215549
21.5167	0.217577	0.215527
21.5333	0.21734	0.215421
21.55	0.217091	0.215224
21.5667	0.216811	0.215105
21.5833	0.216583	0.214861
21.6	0.216393	0.214935
21.6167	0.216282	0.21487
21.6333	0.216166	0.214932
21.65	0.216045	0.214843
21.6667	0.215869	0.214839
21.6833	0.215708	0.214773
21.7	0.215512	0.214651
21.7167	0.215461	0.214575
21.7333	0.215283	0.214638
21.75	0.215234	0.214594
21.7667	0.215258	0.214729
21.7833	0.21533	0.214824
21.8	0.215364	0.214828
21.8167	0.215432	0.214795
21.8333	0.215513	0.214909
21.85	0.215583	0.215013
21.8667	0.215577	0.215102
21.8833	0.215643	0.215152
21.9	0.215881	0.215336
21.9167	0.21603	0.215409
21.9333	0.216187	0.215436
21.95	0.216277	0.215451
21.9667	0.216402	0.215589
21.9833	0.216561	0.215574
22	0.216753	0.215722
22.0167	0.216898	0.215781
22.0333	0.217084	0.215978
22.05	0.21724	0.216023
22.0667	0.217432	0.216195
22.0833	0.217649	0.216274
22.1	0.217855	0.216442
22.1167	0.21816	0.216542
22.1333	0.218363	0.216825
22.15	0.218481	0.217133
22.1667	0.218705	0.217376
22.1833	0.218896	0.217576
22.2	0.219044	0.217778
22.2167	0.219212	0.217837
22.2333	0.219308	0.218049
22.25	0.219498	0.218254
22.2667	0.219677	0.218399
22.2833	0.219868	0.218614
22.3	0.219991	0.218786
22.3167	0.220099	0.218846
22.3333	0.220184	0.218969
22.35	0.220223	0.219055
22.3667	0.22031	0.219165
22.3833	0.220489	0.219437
22.4	0.220764	0.219495
22.4167	0.220909	0.21956
22.4333	0.221039	0.219648
22.45	0.221205	0.219754
22.4667	0.221354	0.219839
22.4833	0.221526	0.219894
22.5	0.22168	0.219948
22.5167	0.221739	0.220109
22.5333	0.221871	0.220213
22.55	0.221922	0.220369
22.5667	0.222015	0.220423
22.5833	0.222151	0.220498
22.6	0.222177	0.220489
22.6167	0.222283	0.220626
22.6333	0.22237	0.220654
22.65	0.222401	0.220821
22.6667	0.222392	0.220777
22.6833	0.222476	0.22091
22.7	0.222511	0.220995
22.7167	0.222564	0.221189
22.7333	0.222423	0.221153
22.75	0.222406	0.221091
22.7667	0.222416	0.221064
22.7833	0.222324	0.221138
22.8	0.222189	0.220972
22.8167	0.22215	0.221085
22.8333	0.222059	0.221062
22.85	0.222023	0.221126
22.8667	0.221927	0.221034
22.8833	0.221834	0.221098
22.9	0.221877	0.22102
22.9167	0.221778	0.221074
22.9333	0.221735	0.220874
22.95	0.221729	0.220969
22.9667	0.22179	0.220902
22.9833	0.221818	0.220918
23	0.221894	0.220883
23.0167	0.221892	0.220989
23.0333	0.222029	0.220986
23.05	0.221988	0.221226
23.0667	0.222091	0.221063
23.0833	0.222048	0.221048
23.1	0.2221	0.221056
23.1167	0.222082	0.221145
23.1333	0.222216	0.221096
23.15	0.222244	0.221275
23.1667	0.222451	0.221294
23.1833	0.222587	0.221497
23.2	0.22275	0.221527
23.2167	0.222872	0.221595
23.2333	0.222916	0.221731
23.25	0.222996	0.221985
23.2667	0.223066	0.222049
23.2833	0.223084	0.222217
23.3	0.22329	0.222277
23.3167	0.223411	0.222485
23.3333	0.223576	0.222534
23.35	0.223693	0.222633
23.3667	0.223908	0.222708
23.3833	0.224023	0.222873
23.4	0.224101	0.222973
23.4167	0.224088	0.223163
23.4333	0.224076	0.223281
23.45	0.224137	0.223499
23.4667	0.224241	0.223558
23.4833	0.224293	0.22359
23.5	0.224488	0.223695
23.5167	0.224576	0.22386
23.5333	0.224652	0.223871
23.55	0.224838	0.223985
23.5667	0.224921	0.224046
23.5833	0.224951	0.224232
23.6	0.225013	0.224407
23.6167	0.22502	0.224559
23.6333	0.225134	0.224683
23.65	0.225119	0.224731
23.6667	0.225253	0.224759
23.6833	0.2253	0.224891
23.7	0.225385	0.224968
23.7167	0.225432	0.225106
23.7333	0.22549	0.22521
23.75	0.22546	0.225286
23.7667	0.2255	0.225463
23.7833	0.225484	0.225548
23.8	0.22545	0.225615
23.8167	0.225443	0.225621
23.8333	0.225423	0.225642
23.85	0.22538	0.225609
23.8667	0.225313	0.2256
23.8833	0.225259	0.225447
23.9	0.225171	0.225515
23.9167	0.225103	0.225512
23.9333	0.225126	0.225512
23.95	0.225147	0.225427
23.9667	0.225145	0.225515
23.9833	0.225121	0.225444
24	0.225055	0.2254
24.0167	0.22493	0.225228
24.0333	0.224809	0.225112
24.05	0.224744	0.225076
24.0667	0.224698	0.224985
24.0833	0.224678	0.224804
24.1	0.224707	0.224771
24.1167	0.224615	0.224672
24.1333	0.224514	0.224643
24.15	0.224302	0.224496
24.1667	0.224104	0.224342
24.1833	0.22397	0.224251
24.2	0.223783	0.224112
24.2167	0.223697	0.223964
24.2333	0.223674	0.223916
24.25	0.223551	0.223674
24.2667	0.223657	0.22355
24.2833	0.223522	0.223316
24.3	0.223429	0.22327
24.3167	0.22349	0.223313
24.3333	0.223415	0.223315
24.35	0.223374	0.223202
24.3667	0.22344	0.223188
24.3833	0.223311	0.223148
24.4	0.223393	0.223172
24.4167	0.223361	0.223108
24.4333	0.223374	0.223095
24.45	0.223607	0.223082
24.4667	0.22374	0.223166
24.4833	0.22386	0.223329
24.5	0.223888	0.223414
24.5167	0.223931	0.223442
24.5333	0.224044	0.223414
24.55	0.224142	0.223382
24.5667	0.224131	0.223393
24.5833	0.224326	0.223294
24.6	0.224403	0.223262
24.6167	0.224484	0.223226
24.6333	0.224564	0.223246
24.65	0.224535	0.223303
24.6667	0.224575	0.223259
24.6833	0.224631	0.223223
24.7	0.224642	0.22325
24.7167	0.224781	0.223305
24.7333	0.224813	0.223296
24.75	0.22491	0.223213
24.7667	0.224844	0.223215
24.7833	0.224798	0.223239
24.8	0.22481	0.223187
24.8167	0.224803	0.223114
24.8333	0.224797	0.223132
24.85	0.224926	0.2232
24.8667	0.224944	0.223316
24.8833	0.224972	0.22339
24.9	0.224923	0.223449
24.9167	0.224898	0.223571
24.9333	0.224737	0.223529
24.95	0.224792	0.223595
24.9667	0.224694	0.223588
24.9833	0.224837	0.223629
25	0.224886	0.223723
25.0167	0.225002	0.223776
25.0333	0.224997	0.223772
25.05	0.22503	0.223844
25.0667	0.22504	0.223854
25.0833	0.225166	0.223894
25.1	0.225122	0.22387
25.1167	0.225205	0.223878
25.1333	0.225137	0.223877
25.15	0.225067	0.223823
25.1667	0.224982	0.223764
25.1833	0.22498	0.223771
25.2	0.224841	0.223767
25.2167	0.224861	0.223641
25.2333	0.224721	0.223596
25.25	0.224845	0.223641
25.2667	0.224713	0.223611
25.2833	0.224608	0.223494
25.3	0.224389	0.223445
25.3167	0.224271	0.223211
25.3333	0.224115	0.223093
25.35	0.224039	0.222911
25.3667	0.223751	0.222707
25.3833	0.223635	0.222574
25.4	0.223371	0.222345
25.4167	0.223255	0.222182
25.4333	0.222944	0.221991
25.45	0.222639	0.221788
25.4667	0.222351	0.221704
25.4833	0.222257	0.221353
25.5	0.221953	0.221196
25.5167	0.221795	0.220999
25.5333	0.221574	0.220779
25.55	0.221383	0.220484
25.5667	0.221093	0.220321
25.5833	0.220903	0.22015
25.6	0.220692	0.220028
25.6167	0.220552	0.219978
25.6333	0.220335	0.219912
25.65	0.220225	0.219846
25.6667	0.220018	0.219768
25.6833	0.219822	0.219573
25.7	0.219601	0.219467
25.7167	0.219453	0.219129
25.7333	0.219291	0.218917
25.75	0.219127	0.218651
25.7667	0.219002	0.218377
25.7833	0.218771	0.218089
25.8	0.218615	0.217887
25.8167	0.218342	0.217634
25.8333	0.21803	0.217485
25.85	0.217808	0.217173
25.8667	0.217505	0.217029
25.8833	0.217237	0.216663
25.9	0.217009	0.216313
25.9167	0.216776	0.216092
25.9333	0.216541	0.215993
25.95	0.216259	0.21573
25.9667	0.21607	0.215655
25.9833	0.215763	0.215411
26	0.215489	0.215181
26.0167	0.215146	0.214897
26.0333	0.214837	0.214642
26.05	0.21445	0.214493
26.0667	0.214179	0.214269
26.0833	0.213705	0.213841
26.1	0.213446	0.213628
26.1167	0.213084	0.213348
26.1333	0.21286	0.213053
26.15	0.212611	0.212806
26.1667	0.212347	0.212523
26.1833	0.212056	0.212324
26.2	0.211907	0.21224
26.2167	0.211511	0.211973
26.2333	0.211262	0.211936
26.25	0.210862	0.211792
26.2667	0.210712	0.211749
26.2833	0.210561	0.211704
26.3	0.210355	0.211477
26.3167	0.210081	0.211472
26.3333	0.210013	0.211414
26.35	0.209722	0.211179
26.3667	0.209563	0.211059
26.3833	0.209403	0.211024
26.4	0.209323	0.210882
26.4167	0.209229	0.210848
26.4333	0.208958	0.210571
26.45	0.208775	0.210379
26.4667	0.208573	0.210136
26.4833	0.208274	0.209846
26.5	0.2081	0.209668
26.5167	0.207873	0.209583
26.5333	0.207772	0.209457
26.55	0.207622	0.209356
26.5667	0.207478	0.209127
26.5833	0.207348	0.209074
26.6	0.207191	0.208974
26.6167	0.206977	0.208844
26.6333	0.206775	0.208673
26.65	0.206664	0.208585
26.6667	0.206638	0.208441
26.6833	0.206516	0.208399
26.7	0.206547	0.208293
26.7167	0.206572	0.20836
26.7333	0.206436	0.208416
26.75	0.206426	0.208431
26.7667	0.206462	0.208393
26.7833	0.20641	0.208436
26.8	0.20638	0.208353
26.8167	0.206435	0.208324
26.8333	0.206414	0.2083
26.85	0.206465	0.20836
26.8667	0.206552	0.208252
26.8833	0.206681	0.208147
26.9	0.206721	0.208185
26.9167	0.206781	0.20822
26.9333	0.206811	0.208159
26.95	0.20693	0.208248
26.9667	0.206965	0.208303
26.9833	0.207123	0.208489
27	0.207319	0.208609
27.0167	0.207481	0.208666
27.0333	0.207676	0.208673
27.05	0.207883	0.208818
27.0667	0.208098	0.208738
27.0833	0.20826	0.208917
27.1	0.208402	0.208938
27.1167	0.208542	0.208958
27.1333	0.20882	0.208985
27.15	0.20906	0.209041
27.1667	0.209233	0.209094
27.1833	0.209488	0.20931
27.2	0.209608	0.209337
27.2167	0.209721	0.209514
27.2333	0.20994	0.20966
27.25	0.209987	0.209845
27.2667	0.21025	0.210081
27.2833	0.21044	0.210182
27.3	0.21061	0.210371
27.3167	0.210829	0.21056
27.3333	0.210982	0.210648
27.35	0.211163	0.210866
27.3667	0.211346	0.2108
27.3833	0.211491	0.211044
27.4	0.211677	0.211265
27.4167	0.211845	0.211286
27.4333	0.212028	0.211499
27.45	0.212251	0.211604
27.4667	0.21245	0.211718
27.4833	0.21259	0.211913
27.5	0.212717	0.212084
27.5167	0.212905	0.212417
27.5333	0.213108	0.212696
27.55	0.213166	0.212781
27.5667	0.213365	0.212856
27.5833	0.213361	0.212934
27.6	0.213379	0.212888
27.6167	0.213534	0.213001
27.6333	0.213571	0.212949
27.65	0.213651	0.213221
27.6667	0.213845	0.213422
27.6833	0.213901	0.213547
27.7	0.21401	0.213789
27.7167	0.213981	0.21392
27.7333	0.214036	0.213832
27.75	0.214174	0.214021
27.7667	0.214233	0.21414
27.7833	0.21425	0.214373
27.8	0.214341	0.214486
27.8167	0.214297	0.214478
27.8333	0.2143	0.214515
27.85	0.214283	0.214684
27.8667	0.214247	0.214764
27.8833	0.214286	0.214815
27.9	0.214315	0.214873
27.9167	0.214398	0.215057
27.9333	0.214536	0.215163
27.95	0.214671	0.215215
27.9667	0.214706	0.215373
27.9833	0.214735	0.215449
28	0.214651	0.215353
28.0167	0.214628	0.215326
28.0333	0.214598	0.215347
28.05	0.214614	0.215288
28.0667	0.214561	0.215215
28.0833	0.214631	0.215239
28.1	0.214715	0.215193
28.1167	0.214625	0.215206
28.1333	0.214602	0.215217
28.15	0.214634	0.215341
28.1667	0.214674	0.215327
28.1833	0.214777	0.215269
28.2	0.214831	0.21545
28.2167	0.214912	0.215485
28.2333	0.214958	0.215598
28.25	0.214956	0.215733
28.2667	0.215041	0.215836
28.2833	0.215097	0.215967
28.3	0.215165	0.216029
28.3167	0.215334	0.21605
28.3333	0.215435	0.21613
28.35	0.215455	0.216077
28.3667	0.215551	0.216072
28.3833	0.215624	0.216167
28.4	0.215711	0.216281
28.4167	0.215874	0.216442
28.4333	0.216062	0.216573
28.45	0.216308	0.216716
28.4667	0.216537	0.217063
28.4833	0.2167	0.217106
28.5	0.216898	0.217164
28.5167	0.217064	0.217236
28.5333	0.217224	0.217396
28.55	0.217493	0.217627
28.5667	0.21785	0.217876
28.5833	0.218128	0.218077
28.6	0.21845	0.218227
28.6167	0.218764	0.21834
28.6333	0.219083	0.218474
28.65	0.219335	0.218682
28.6667	0.219578	0.218942
28.6833	0.219857	0.219074
28.7	0.220151	0.21929
28.7167	0.220456	0.219638
28.7333	0.220685	0.219875
28.75	0.22096	0.220018
28.7667	0.221142	0.220217
28.7833	0.221278	0.220432
28.8	0.221464	0.220635
28.8167	0.22172	0.220933
28.8333	0.222027	0.2212
28.85	0.222305	0.221587
28.8667	0.222647	0.221878
28.8833	0.222874	0.222156
28.9	0.223094	0.222408
28.9167	0.223293	0.222557
28.9333	0.223458	0.222779
28.95	0.223765	0.222957
28.9667	0.223947	0.223132
28.9833	0.224216	0.223316
29	0.224403	0.22351
29.0167	0.224555	0.223705
29.0333	0.224685	0.223855
29.05	0.22477	0.224054
29.0667	0.224926	0.224232
29.0833	0.225198	0.224487
29.1	0.225378	0.224633
29.1167	0.225585	0.224862
29.1333	0.225778	0.22503
29.15	0.22591	0.225289
29.1667	0.22615	0.225388
29.1833	0.226327	0.225541
29.2	0.226382	0.225654
29.2167	0.226506	0.225793
29.2333	0.226653	0.225815
29.25	0.226744	0.225905
29.2667	0.226764	0.225866
29.2833	0.22678	0.225857
29.3	0.226883	0.22574
29.3167	0.226934	0.225856
29.3333	0.226907	0.225801
29.35	0.227022	0.225804
29.3667	0.227175	0.225733
29.3833	0.227194	0.225822
29.4	0.227139	0.225827
29.4167	0.227137	0.225798
29.4333	0.22723	0.225802
29.45	0.227246	0.225707
29.4667	0.227278	0.225615
29.4833	0.227257	0.22543
29.5	0.227294	0.22529
29.5167	0.22721	0.225184
29.5333	0.227141	0.225016
29.55	0.22708	0.224737
29.5667	0.227135	0.224614
29.5833	0.227042	0.224321
29.6	0.226954	0.224056
29.6167	0.226847	0.223955
29.6333	0.226805	0.22377
29.65	0.226722	0.22354
29.6667	0.226668	0.223363
29.6833	0.226576	0.22308
29.7	0.226511	0.222938
29.7167	0.226455	0.222792
29.7333	0.226393	0.22266
29.75	0.226257	0.22239
29.7667	0.22625	0.222255
29.7833	0.22613	0.222055
29.8	0.2261	0.221778
29.8167	0.225983	0.221533
29.8333	0.22592	0.221434
29.85	0.22593	0.22125
29.8667	0.225945	0.221072
29.8833	0.225872	0.220861
29.9	0.225901	0.220627
29.9167	0.225779	0.220402
29.9333	0.225729	0.220251
29.95	0.225674	0.220099
29.9667	0.225531	0.220099
29.9833	0.225454	0.219936
30	0.225364	0.219822
30.0167	0.225212	0.219559
30.0333	0.225124	0.219409
30.05	0.225114	0.219227
30.0667	0.225073	0.219148
30.0833	0.225015	0.218978
30.1	0.224987	0.219005
30.1167	0.224891	0.21895
30.1333	0.224772	0.218924
30.15	0.224708	0.218715
30.1667	0.22473	0.218771
30.1833	0.224617	0.218696
30.2	0.224488	0.218701
30.2167	0.224367	0.218495
30.2333	0.224257	0.218488
30.25	0.224096	0.218391
30.2667	0.223911	0.218272
30.2833	0.223789	0.218208
30.3	0.223635	0.21817
30.3167	0.223539	0.218188
30.3333	0.223323	0.21811
30.35	0.223109	0.217965
30.3667	0.222938	0.217927
30.3833	0.222733	0.217751
30.4	0.222388	0.21765
30.4167	0.222168	0.217597
30.4333	0.221995	0.217477
30.45	0.221846	0.217384
30.4667	0.22166	0.217212
30.4833	0.221465	0.217126
30.5	0.221307	0.217205
30.5167	0.221199	0.217197
30.5333	0.221052	0.217198
30.55	0.221	0.217158
30.5667	0.220907	0.217112
30.5833	0.220922	0.21718
30.6	0.22072	0.217197
30.6167	0.22061	0.217265
30.6333	0.220491	0.217326
30.65	0.220378	0.217308
30.6667	0.220257	0.217257
30.6833	0.22008	0.217175
30.7	0.219859	0.217141
30.7167	0.219819	0.217138
30.7333	0.219575	0.217049
30.75	0.219428	0.217
30.7667	0.219314	0.217047
30.7833	0.219241	0.216968
30.8	0.219218	0.216903
30.8167	0.219176	0.216916
30.8333	0.21904	0.216912
30.85	0.219068	0.217077
30.8667	0.219	0.217084
30.8833	0.218991	0.217068
30.9	0.218886	0.217039
30.9167	0.218916	0.217115
30.9333	0.218858	0.217206
30.95	0.218803	0.217196
30.9667	0.218785	0.217165
30.9833	0.218813	0.217227
31	0.218693	0.217097
31.0167	0.21875	0.217156
31.0333	0.218747	0.217151
31.05	0.21875	0.217106
31.0667	0.218676	0.216979
31.0833	0.218623	0.216854
31.1	0.218519	0.216845
31.1167	0.218381	0.216794
31.1333	0.21821	0.216721
31.15	0.218147	0.216662
31.1667	0.218072	0.216514
31.1833	0.218092	0.216601
31.2	0.218043	0.216668
31.2167	0.218067	0.216764
31.2333	0.218184	0.216862
31.25	0.218173	0.216906
31.2667	0.218127	0.21703
31.2833	0.218227	0.217116
31.3	0.218202	0.217141
31.3167	0.21819	0.217132
31.3333	0.218123	0.217094
31.35	0.218108	0.21708
31.3667	0.218153	0.217073
31.3833	0.218069	0.217041
31.4	0.218122	0.217203
31.4167	0.218127	0.21736
31.4333	0.218167	0.217367
31.45	0.218188	0.217359
31.4667	0.218214	0.217425
31.4833	0.2182	0.217454
31.5	0.21832	0.217527
31.5167	0.218299	0.21764
31.5333	0.218367	0.217771
31.55	0.218462	0.217766
31.5667	0.218581	0.217805
31.5833	0.21866	0.217816
31.6	0.218674	0.21771
31.6167	0.218745	0.217763
31.6333	0.218911	0.21785
31.65	0.218941	0.217749
31.6667	0.219057	0.217847
31.6833	0.219147	0.217899
31.7	0.219325	0.218004
31.7167	0.21935	0.218131
31.7333	0.219401	0.218197
31.75	0.219451	0.21815
31.7667	0.219573	0.218138
31.7833	0.219479	0.218106
31.8	0.219551	0.218204
31.8167	0.219519	0.218258
31.8333	0.219667	0.218332
31.85	0.219659	0.218339
31.8667	0.219694	0.21837
31.8833	0.219723	0.218348
31.9	0.219892	0.218428
31.9167	0.219978	0.21856
31.9333	0.220132	0.218632
31.95	0.220262	0.218752
31.9667	0.220536	0.218972
31.9833	0.220576	0.219063
32	0.220786	0.219264
32.0167	0.220985	0.219337
32.0333	0.221261	0.219378
32.05	0.221416	0.21947
32.0667	0.221654	0.219618
32.0833	0.221969	0.219845
32.1	0.222318	0.220099
32.1167	0.22248	0.220188
32.1333	0.222773	0.22034
32.15	0.223063	0.220666
32.1667	0.223308	0.220742
32.1833	0.223533	0.22093
32.2	0.223785	0.221095
32.2167	0.224076	0.2213
32.2333	0.224286	0.22134
32.25	0.224372	0.221309
32.2667	0.224622	0.221305
32.2833	0.224853	0.22143
32.3	0.225122	0.22145
32.3167	0.225327	0.221474
32.3333	0.22545	0.221514
32.35	0.22558	0.221563
32.3667	0.225857	0.221551
32.3833	0.225934	0.221632
32.4	0.22612	0.221771
32.4167	0.226303	0.221931
32.4333	0.226531	0.222053
32.45	0.226614	0.22211
32.4667	0.22665	0.222088
32.4833	0.226708	0.222252
32.5	0.226895	0.222279
32.5167	0.226841	0.22217
32.5333	0.226922	0.222035
32.55	0.226925	0.222006
32.5667	0.227071	0.222098
32.5833	0.227084	0.222137
32.6	0.227154	0.222124
32.6167	0.227368	0.22216
32.6333	0.227536	0.222121
32.65	0.227619	0.222121
32.6667	0.22771	0.222122
32.6833	0.227811	0.222126
32.7	0.227882	0.222137
32.7167	0.227985	0.222195
32.7333	0.228024	0.222216
32.75	0.228099	0.222177
32.7667	0.228154	0.222231
32.7833	0.228129	0.222113
32.8	0.228141	0.221996
32.8167	0.228149	0.221914
32.8333	0.228137	0.221923
32.85	0.228074	0.221883
32.8667	0.227966	0.221808
32.8833	0.227865	0.221736
32.9	0.227761	0.221626
32.9167	0.227562	0.221511
32.9333	0.227401	0.221311
32.95	0.227185	0.221139
32.9667	0.226993	0.221128
32.9833	0.226721	0.220907
33	0.226639	0.220748
33.0167	0.226442	0.220583
33.0333	0.226333	0.220408
33.05	0.22612	0.220199
33.0667	0.226018	0.220117
33.0833	0.225953	0.219989
33.1	0.225783	0.219978
33.1167	0.225622	0.219819
33.1333	0.225452	0.21969
33.15	0.225313	0.219706
33.1667	0.225148	0.219635
33.1833	0.225027	0.21954
33.2	0.224785	0.219584
33.2167	0.22465	0.219431
33.2333	0.224543	0.219399
33.25	0.224311	0.219187
33.2667	0.22406	0.219125
33.2833	0.223925	0.219132
33.3	0.223781	0.219012
[truncated: 8,741 more rows]

## Sheet: Panel_d
Time	M_fixed_comp	M_var_comp
0
0.0166667
0.0333333
0.05
0.0666667
0.0833333
0.1
0.116667
0.133333
0.15
0.166667
0.183333
0.2
0.216667
0.233333
0.25
0.266667
0.283333
0.3
0.316667
0.333333
0.35
0.366667
0.383333
0.4
0.416667
0.433333
0.45
0.466667
0.483333
0.5
0.516667
0.533333
0.55
0.566667
0.583333
0.6
0.616667
0.633333
0.65
0.666667
0.683333
0.7
0.716667
0.733333
0.75
0.766667
0.783333
0.8
0.816667	0.218259	0.222221
0.833333	0.218235	0.222302
0.85	0.218092	0.222267
0.866667	0.217906	0.222107
0.883333	0.217763	0.222029
0.9	0.217696	0.222012
0.916667	0.217695	0.221911
0.933333	0.217665	0.221844
0.95	0.2176	0.221807
0.966667	0.217653	0.221892
0.983333	0.217596	0.221827
1	0.217508	0.221701
1.01667	0.217553	0.221623
1.03333	0.217653	0.221541
1.05	0.217698	0.221642
1.06667	0.217865	0.2217
1.08333	0.217997	0.221624
1.1	0.21814	0.221585
1.11667	0.21819	0.221444
1.13333	0.218303	0.221472
1.15	0.21846	0.221547
1.16667	0.218697	0.221652
1.18333	0.218933	0.22173
1.2	0.219044	0.221714
1.21667	0.219187	0.221636
1.23333	0.219326	0.221718
1.25	0.219346	0.221714
1.26667	0.21942	0.221623
1.28333	0.219611	0.221696
1.3	0.219832	0.221727
1.31667	0.220092	0.221814
1.33333	0.220335	0.221874
1.35	0.220488	0.221856
1.36667	0.220708	0.221876
1.38333	0.220913	0.222017
1.4	0.221106	0.221907
1.41667	0.221362	0.221987
1.43333	0.221583	0.222086
1.45	0.221817	0.222081
1.46667	0.222008	0.222063
1.48333	0.22218	0.222031
1.5	0.222471	0.222024
1.51667	0.222779	0.222075
1.53333	0.222947	0.222151
1.55	0.223257	0.222203
1.56667	0.223529	0.222386
1.58333	0.223686	0.222462
1.6	0.223889	0.222408
1.61667	0.224171	0.222457
1.63333	0.224317	0.222493
1.65	0.224488	0.222684
1.66667	0.224638	0.222682
1.68333	0.224781	0.222748
1.7	0.225061	0.223015
1.71667	0.225214	0.223043
1.73333	0.22536	0.22303
1.75	0.225552	0.223155
1.76667	0.225712	0.223183
1.78333	0.225886	0.223271
1.8	0.225971	0.223234
1.81667	0.226046	0.223438
1.83333	0.226227	0.223598
1.85	0.226252	0.223509
1.86667	0.22634	0.223475
1.88333	0.226369	0.223466
1.9	0.226308	0.22341
1.91667	0.226372	0.223493
1.93333	0.226293	0.223408
1.95	0.22626	0.223325
1.96667	0.226172	0.223364
1.98333	0.226048	0.223303
2	0.225925	0.223164
2.01667	0.22586	0.223113
2.03333	0.225747	0.223002
2.05	0.225664	0.22292
2.06667	0.225518	0.222745
2.08333	0.225514	0.222667
2.1	0.225404	0.222678
2.11667	0.225133	0.222467
2.13333	0.224808	0.222344
2.15	0.224609	0.222164
2.16667	0.224377	0.222003
2.18333	0.224276	0.221877
2.2	0.224124	0.221729
2.21667	0.224084	0.221539
2.23333	0.224032	0.221731
2.25	0.223942	0.221538
2.26667	0.223824	0.221438
2.28333	0.223721	0.221343
2.3	0.223588	0.221235
2.31667	0.22346	0.221061
2.33333	0.223245	0.221087
2.35	0.223081	0.221027
2.36667	0.223042	0.221098
2.38333	0.222891	0.221019
2.4	0.222782	0.220987
2.41667	0.222666	0.221001
2.43333	0.222497	0.220997
2.45	0.222318	0.220893
2.46667	0.222197	0.220893
2.48333	0.22208	0.220673
2.5	0.221912	0.220643
2.51667	0.221765	0.220409
2.53333	0.221414	0.220277
2.55	0.221197	0.22003
2.56667	0.220883	0.219965
2.58333	0.220633	0.219715
2.6	0.22037	0.219587
2.61667	0.220207	0.21933
2.63333	0.220078	0.219334
2.65	0.219889	0.219052
2.66667	0.219648	0.218844
2.68333	0.219463	0.2187
2.7	0.219222	0.218622
2.71667	0.21908	0.218448
2.73333	0.218919	0.218377
2.75	0.218742	0.218183
2.76667	0.21861	0.218245
2.78333	0.218494	0.218152
2.8	0.218295	0.218117
2.81667	0.218263	0.218012
2.83333	0.218177	0.218015
2.85	0.218172	0.218095
2.86667	0.218119	0.218231
2.88333	0.218124	0.218331
2.9	0.218116	0.218443
2.91667	0.218021	0.21845
2.93333	0.218017	0.21838
2.95	0.218164	0.218467
2.96667	0.218291	0.218613
2.98333	0.218315	0.218715
3	0.218355	0.218715
3.01667	0.218253	0.218689
3.03333	0.218209	0.218729
3.05	0.218136	0.218643
3.06667	0.218068	0.218573
3.08333	0.218075	0.218592
3.1	0.21815	0.21868
3.11667	0.218204	0.218696
3.13333	0.218223	0.218797
3.15	0.218412	0.218966
3.16667	0.218509	0.21909
3.18333	0.218591	0.21924
3.2	0.218677	0.219377
3.21667	0.218828	0.219404
3.23333	0.218944	0.219472
3.25	0.219125	0.219578
3.26667	0.219285	0.219777
3.28333	0.219401	0.219938
3.3	0.219538	0.220047
3.31667	0.219717	0.220237
3.33333	0.219987	0.220385
3.35	0.220263	0.220563
3.36667	0.220523	0.220641
3.38333	0.220839	0.22094
3.4	0.221129	0.221189
3.41667	0.221336	0.221397
3.43333	0.221579	0.221622
3.45	0.221761	0.221845
3.46667	0.221947	0.221912
3.48333	0.222192	0.222055
3.5	0.222433	0.222299
3.51667	0.222678	0.222538
3.53333	0.223057	0.22286
3.55	0.223278	0.223081
3.56667	0.223535	0.223315
3.58333	0.22381	0.223598
3.6	0.22407	0.223678
3.61667	0.224331	0.223919
3.63333	0.224703	0.224043
3.65	0.224861	0.224283
3.66667	0.225127	0.224594
3.68333	0.225367	0.224734
3.7	0.22568	0.224938
3.71667	0.225942	0.225052
3.73333	0.22622	0.225254
3.75	0.22651	0.22542
3.76667	0.226723	0.225566
3.78333	0.226796	0.225657
3.8	0.227075	0.225839
3.81667	0.227288	0.22593
3.83333	0.227501	0.226137
3.85	0.227837	0.226353
3.86667	0.228011	0.226421
3.88333	0.228249	0.226731
3.9	0.228558	0.226902
3.91667	0.228748	0.227144
3.93333	0.228939	0.227388
3.95	0.229083	0.227443
3.96667	0.229282	0.227588
3.98333	0.229391	0.227693
4	0.229589	0.227878
4.01667	0.229801	0.22793
4.03333	0.229945	0.227973
4.05	0.230078	0.228191
4.06667	0.230235	0.22829
4.08333	0.230351	0.228326
4.1	0.230474	0.228386
4.11667	0.230551	0.22852
4.13333	0.230572	0.228528
4.15	0.230676	0.228608
4.16667	0.230571	0.228487
4.18333	0.230538	0.22857
4.2	0.230593	0.228699
4.21667	0.230588	0.228751
4.23333	0.230684	0.228793
4.25	0.230721	0.228838
4.26667	0.230658	0.228758
4.28333	0.23071	0.228784
4.3	0.230628	0.22875
4.31667	0.230658	0.228847
4.33333	0.230633	0.228812
4.35	0.23067	0.228708
4.36667	0.230565	0.228598
4.38333	0.23055	0.228523
4.4	0.2305	0.228487
4.41667	0.230439	0.228475
4.43333	0.230434	0.228503
4.45	0.230422	0.228515
4.46667	0.230395	0.228611
4.48333	0.230448	0.228498
4.5	0.230426	0.22839
4.51667	0.230344	0.228377
4.53333	0.230271	0.22838
4.55	0.230188	0.228401
4.56667	0.230192	0.228371
4.58333	0.230226	0.228445
4.6	0.230239	0.228529
4.61667	0.230381	0.228629
4.63333	0.230338	0.22853
4.65	0.230317	0.228616
4.66667	0.230308	0.228628
4.68333	0.230197	0.228641
4.7	0.230223	0.228651
4.71667	0.230163	0.228627
4.73333	0.230038	0.228639
4.75	0.229995	0.228514
4.76667	0.229842	0.228302
4.78333	0.22978	0.228352
4.8	0.229732	0.228193
4.81667	0.22955	0.228205
4.83333	0.229487	0.227977
4.85	0.229299	0.22793
4.86667	0.229109	0.227757
4.88333	0.228894	0.227479
4.9	0.228754	0.227316
4.91667	0.22855	0.227226
4.93333	0.228469	0.227022
4.95	0.228357	0.226877
4.96667	0.228385	0.22676
4.98333	0.2283	0.226599
5	0.228267	0.226606
5.01667	0.228255	0.226461
5.03333	0.228141	0.226246
5.05	0.228101	0.226254
5.06667	0.228003	0.226033
5.08333	0.227851	0.225999
5.1	0.227861	0.225922
5.11667	0.227777	0.225784
5.13333	0.227734	0.22575
5.15	0.227613	0.225561
5.16667	0.22753	0.225347
5.18333	0.227484	0.225444
5.2	0.22733	0.22514
5.21667	0.227212	0.225051
5.23333	0.227161	0.22489
5.25	0.227121	0.224663
5.26667	0.227085	0.22451
5.28333	0.226949	0.224378
5.3	0.226778	0.224124
5.31667	0.226624	0.224167
5.33333	0.226471	0.223989
5.35	0.226316	0.223804
5.36667	0.226291	0.223597
5.38333	0.226214	0.223426
5.4	0.226098	0.223264
5.41667	0.225949	0.223201
5.43333	0.225897	0.223031
5.45	0.225785	0.222989
5.46667	0.22561	0.22284
5.48333	0.225545	0.222758
5.5	0.225447	0.222636
5.51667	0.225433	0.222589
5.53333	0.225385	0.222546
5.55	0.225274	0.222364
5.56667	0.225203	0.222196
5.58333	0.225089	0.222192
5.6	0.224965	0.222163
5.61667	0.224822	0.22209
5.63333	0.224722	0.222042
5.65	0.224687	0.221869
5.66667	0.224568	0.221789
5.68333	0.224341	0.221549
5.7	0.22431	0.221531
5.71667	0.224254	0.221559
5.73333	0.224119	0.221507
5.75	0.224076	0.221419
5.76667	0.223945	0.221395
5.78333	0.223917	0.221322
5.8	0.223791	0.221355
5.81667	0.223618	0.221305
5.83333	0.223652	0.221333
5.85	0.22355	0.221352
5.86667	0.223555	0.221291
5.88333	0.223442	0.221061
5.9	0.223365	0.220983
5.91667	0.223334	0.220977
5.93333	0.223198	0.220907
5.95	0.222942	0.220898
5.96667	0.22287	0.220695
5.98333	0.222756	0.220694
6	0.222716	0.220682
6.01667	0.222593	0.220452
6.03333	0.222616	0.220586
6.05	0.222578	0.22059
6.06667	0.222568	0.220556
6.08333	0.222386	0.220545
6.1	0.222323	0.22059
6.11667	0.222228	0.220574
6.13333	0.22229	0.220614
6.15	0.222247	0.220385
6.16667	0.222223	0.220254
6.18333	0.2221	0.220193
6.2	0.222008	0.220121
6.21667	0.221769	0.219967
6.23333	0.221754	0.219914
6.25	0.221655	0.219759
6.26667	0.22153	0.219742
6.28333	0.221411	0.219625
6.3	0.221453	0.219622
6.31667	0.221185	0.219503
6.33333	0.221099	0.219301
6.35	0.220879	0.219138
6.36667	0.220776	0.218997
6.38333	0.220575	0.218974
6.4	0.220412	0.218779
6.41667	0.220192	0.218611
6.43333	0.220102	0.218429
6.45	0.219905	0.218305
6.46667	0.219854	0.218208
6.48333	0.219725	0.218142
6.5	0.219544	0.218031
6.51667	0.219493	0.218043
6.53333	0.219373	0.217842
6.55	0.219306	0.217817
6.56667	0.219293	0.217777
6.58333	0.219119	0.217648
6.6	0.219065	0.217441
6.61667	0.218925	0.217343
6.63333	0.218895	0.217274
6.65	0.218828	0.217261
6.66667	0.21871	0.216982
6.68333	0.218554	0.216803
6.7	0.218526	0.216781
6.71667	0.218407	0.21674
6.73333	0.218388	0.216759
6.75	0.218286	0.216514
6.76667	0.218254	0.216361
6.78333	0.218274	0.216316
6.8	0.218228	0.216338
6.81667	0.218259	0.216269
6.83333	0.218176	0.216297
6.85	0.218038	0.216394
6.86667	0.218011	0.216373
6.88333	0.217886	0.216308
6.9	0.21779	0.216321
6.91667	0.217904	0.216496
6.93333	0.21786	0.21644
6.95	0.217842	0.21639
6.96667	0.21779	0.216373
6.98333	0.217748	0.216485
7	0.217839	0.216606
7.01667	0.217877	0.216656
7.03333	0.217813	0.216624
7.05	0.217922	0.21677
7.06667	0.217955	0.216768
7.08333	0.217924	0.216713
7.1	0.218038	0.216801
7.11667	0.218064	0.216844
7.13333	0.218101	0.216861
7.15	0.218247	0.216811
7.16667	0.218328	0.216972
7.18333	0.218507	0.217044
7.2	0.218551	0.217104
7.21667	0.218687	0.217153
7.23333	0.218795	0.217286
7.25	0.218917	0.217334
7.26667	0.219016	0.217336
7.28333	0.219175	0.217386
7.3	0.219227	0.217497
7.31667	0.21944	0.2176
7.33333	0.219671	0.217813
7.35	0.219901	0.217968
7.36667	0.22005	0.21811
7.38333	0.220179	0.21812
7.4	0.220235	0.218147
7.41667	0.22042	0.218305
7.43333	0.220452	0.218487
7.45	0.220579	0.218612
7.46667	0.220696	0.218661
7.48333	0.220896	0.218711
7.5	0.22099	0.218921
7.51667	0.221067	0.218986
7.53333	0.221015	0.219009
7.55	0.221126	0.219068
7.56667	0.22107	0.219058
7.58333	0.221111	0.219059
7.6	0.221157	0.219221
7.61667	0.22121	0.219214
7.63333	0.221337	0.219141
7.65	0.221326	0.219123
7.66667	0.221435	0.219006
7.68333	0.221549	0.218975
7.7	0.221511	0.219069
7.71667	0.221608	0.21905
7.73333	0.221746	0.219039
7.75	0.221707	0.218945
7.76667	0.221789	0.218914
7.78333	0.2219	0.218877
7.8	0.221896	0.218864
7.81667	0.221953	0.218725
7.83333	0.221813	0.218648
7.85	0.221843	0.218619
7.86667	0.22189	0.21855
7.88333	0.221833	0.21847
7.9	0.221761	0.218392
7.91667	0.221782	0.21833
7.93333	0.221655	0.21806
7.95	0.221516	0.217848
7.96667	0.221228	0.217723
7.98333	0.221124	0.217675
8	0.221026	0.217396
8.01667	0.220844	0.217085
8.03333	0.220674	0.216855
8.05	0.220588	0.216577
8.06667	0.220437	0.216256
8.08333	0.220279	0.216076
8.1	0.220127	0.215983
8.11667	0.220099	0.215917
8.13333	0.22006	0.215648
8.15	0.219841	0.215498
8.16667	0.219772	0.215284
8.18333	0.219703	0.215088
8.2	0.219628	0.214971
8.21667	0.21953	0.214919
8.23333	0.219506	0.214796
8.25	0.219412	0.214758
8.26667	0.2195	0.214691
8.28333	0.219479	0.214659
8.3	0.219398	0.21456
8.31667	0.219273	0.21436
8.33333	0.219169	0.214151
8.35	0.219104	0.214145
8.36667	0.219063	0.214034
8.38333	0.219018	0.213936
8.4	0.219105	0.213815
8.41667	0.219246	0.214008
8.43333	0.21934	0.213913
8.45	0.219403	0.213903
8.46667	0.2194	0.214015
8.48333	0.21944	0.214046
8.5	0.219512	0.2141
8.51667	0.219643	0.214128
8.53333	0.219852	0.214153
8.55	0.219994	0.21432
8.56667	0.219983	0.214362
8.58333	0.220055	0.214344
8.6	0.220071	0.214461
8.61667	0.220068	0.214614
8.63333	0.220173	0.214634
8.65	0.220239	0.214803
8.66667	0.220386	0.214893
8.68333	0.220421	0.214974
8.7	0.220466	0.215186
8.71667	0.220536	0.215314
8.73333	0.220521	0.215482
8.75	0.220572	0.215673
8.76667	0.220767	0.215844
8.78333	0.22097	0.215936
8.8	0.221249	0.21614
8.81667	0.22138	0.216317
8.83333	0.22153	0.216633
8.85	0.221677	0.217026
8.86667	0.221883	0.217389
8.88333	0.222066	0.217871
8.9	0.222348	0.218287
8.91667	0.222623	0.218568
8.93333	0.222945	0.218803
8.95	0.223055	0.219078
8.96667	0.22316	0.219446
8.98333	0.223386	0.219782
9	0.223438	0.220141
9.01667	0.223518	0.220473
9.03333	0.223676	0.22079
9.05	0.223792	0.220949
9.06667	0.223905	0.221179
9.08333	0.22417	0.221364
9.1	0.224218	0.221615
9.11667	0.224404	0.221805
9.13333	0.224476	0.222106
9.15	0.224625	0.222438
9.16667	0.22478	0.222735
9.18333	0.224877	0.222875
9.2	0.224991	0.223076
9.21667	0.225168	0.223351
9.23333	0.225286	0.223586
9.25	0.22535	0.223673
9.26667	0.225327	0.223921
9.28333	0.225473	0.223995
9.3	0.225489	0.224134
9.31667	0.225539	0.224155
9.33333	0.225462	0.224217
9.35	0.225425	0.224307
9.36667	0.225284	0.224192
9.38333	0.225198	0.224138
9.4	0.225139	0.224114
9.41667	0.225144	0.224131
9.43333	0.225097	0.224053
9.45	0.225129	0.223855
9.46667	0.225056	0.223828
9.48333	0.225071	0.223774
9.5	0.225017	0.223743
9.51667	0.225138	0.2238
9.53333	0.225062	0.223783
9.55	0.225148	0.223819
9.56667	0.22511	0.223709
9.58333	0.225145	0.223547
9.6	0.224993	0.223599
9.61667	0.224998	0.223704
9.63333	0.224995	0.223619
9.65	0.225053	0.223519
9.66667	0.224959	0.223514
9.68333	0.225108	0.223463
9.7	0.224908	0.22326
9.71667	0.22488	0.22299
9.73333	0.224688	0.222896
9.75	0.224672	0.222687
9.76667	0.224468	0.22256
9.78333	0.224346	0.2223
9.8	0.224219	0.222177
9.81667	0.22408	0.221947
9.83333	0.223901	0.221565
9.85	0.223807	0.221225
9.86667	0.223579	0.220943
9.88333	0.223485	0.220773
9.9	0.22333	0.220673
9.91667	0.223159	0.220522
9.93333	0.223055	0.220248
9.95	0.222953	0.220122
9.96667	0.22281	0.219768
9.98333	0.222682	0.219597
10	0.22252	0.219322
10.0167	0.222511	0.219218
10.0333	0.222395	0.219091
10.05	0.222195	0.218839
10.0667	0.221984	0.218675
10.0833	0.221923	0.218591
10.1	0.221888	0.21843
10.1167	0.221735	0.218416
10.1333	0.221688	0.21827
10.15	0.221689	0.218314
10.1667	0.221647	0.218262
10.1833	0.221653	0.218157
10.2	0.221602	0.21825
10.2167	0.22164	0.218291
10.2333	0.221542	0.218286
10.25	0.221483	0.218364
10.2667	0.221446	0.218461
10.2833	0.221485	0.218621
10.3	0.221489	0.218663
10.3167	0.221423	0.218738
10.3333	0.221344	0.218867
10.35	0.221292	0.218902
10.3667	0.22121	0.218771
10.3833	0.221173	0.218783
10.4	0.221267	0.218889
10.4167	0.221234	0.219009
10.4333	0.221283	0.218966
10.45	0.221269	0.21896
10.4667	0.221165	0.219043
10.4833	0.221052	0.219262
10.5	0.221046	0.219219
10.5167	0.220857	0.219239
10.5333	0.221	0.219406
10.55	0.220855	0.219452
10.5667	0.220928	0.219474
10.5833	0.220829	0.219636
10.6	0.220859	0.219675
10.6167	0.220955	0.219679
10.6333	0.220937	0.219638
10.65	0.220951	0.219707
10.6667	0.221069	0.219852
10.6833	0.221054	0.220022
10.7	0.221123	0.220144
10.7167	0.221162	0.220233
10.7333	0.221179	0.220322
10.75	0.221205	0.220386
10.7667	0.221189	0.220591
10.7833	0.221102	0.220701
10.8	0.221264	0.220958
10.8167	0.221326	0.221055
10.8333	0.221453	0.221323
10.85	0.221612	0.221423
10.8667	0.221631	0.221647
10.8833	0.221767	0.221816
10.9	0.221874	0.222024
10.9167	0.221754	0.222097
10.9333	0.221756	0.222217
10.95	0.221718	0.222252
10.9667	0.221737	0.222487
10.9833	0.221695	0.22248
11	0.221633	0.222688
11.0167	0.221554	0.222797
11.0333	0.221634	0.222776
11.05	0.221604	0.2228
11.0667	0.221735	0.222985
11.0833	0.221674	0.222972
11.1	0.221718	0.223033
11.1167	0.221627	0.223012
11.1333	0.221595	0.223028
11.15	0.2216	0.223015
11.1667	0.221638	0.222942
11.1833	0.221555	0.222945
11.2	0.221717	0.223075
11.2167	0.221722	0.223034
11.2333	0.221737	0.22307
11.25	0.221717	0.223054
11.2667	0.221668	0.223047
11.2833	0.221676	0.2231
11.3	0.221792	0.223147
11.3167	0.221887	0.22303
11.3333	0.221898	0.223026
11.35	0.221925	0.222918
11.3667	0.221893	0.222795
11.3833	0.222032	0.222789
11.4	0.221967	0.222789
11.4167	0.221985	0.222745
11.4333	0.221984	0.222794
11.45	0.221969	0.222889
11.4667	0.221976	0.222859
11.4833	0.22203	0.222709
11.5	0.222042	0.222628
11.5167	0.22204	0.222472
11.5333	0.222017	0.222416
11.55	0.222072	0.222407
11.5667	0.222146	0.222333
11.5833	0.222191	0.222346
11.6	0.222294	0.22226
11.6167	0.222527	0.222163
11.6333	0.222619	0.222262
11.65	0.222733	0.222247
11.6667	0.222729	0.222148
11.6833	0.222697	0.222217
11.7	0.222816	0.222223
11.7167	0.222847	0.222316
11.7333	0.222969	0.222201
11.75	0.223127	0.222145
11.7667	0.223255	0.222127
11.7833	0.223468	0.222174
11.8	0.223607	0.222168
11.8167	0.223668	0.222232
11.8333	0.223828	0.222077
11.85	0.223932	0.222132
11.8667	0.22406	0.222158
11.8833	0.224209	0.222206
11.9	0.22436	0.222246
11.9167	0.224577	0.222394
11.9333	0.22479	0.222411
11.95	0.225004	0.222575
11.9667	0.225142	0.222609
11.9833	0.225282	0.222695
12	0.225471	0.222816
12.0167	0.22559	0.222906
12.0333	0.225631	0.222962
12.05	0.225728	0.223059
12.0667	0.225787	0.223004
12.0833	0.225949	0.223041
12.1	0.226108	0.223126
12.1167	0.226078	0.223034
12.1333	0.226028	0.223103
12.15	0.226077	0.223189
12.1667	0.226149	0.223226
12.1833	0.226219	0.223332
12.2	0.226402	0.223434
12.2167	0.226491	0.22351
12.2333	0.226732	0.22356
12.25	0.226825	0.223548
12.2667	0.226968	0.223608
12.2833	0.22708	0.22375
12.3	0.227236	0.223908
12.3167	0.227314	0.224067
12.3333	0.227419	0.224252
12.35	0.227579	0.224419
12.3667	0.227814	0.224495
12.3833	0.227915	0.224464
12.4	0.228047	0.224599
12.4167	0.228045	0.224621
12.4333	0.228145	0.224732
12.45	0.227943	0.22468
12.4667	0.227866	0.224576
12.4833	0.227744	0.224456
12.5	0.227814	0.224439
12.5167	0.227745	0.224331
12.5333	0.227801	0.224205
12.55	0.227684	0.224142
12.5667	0.227587	0.224226
12.5833	0.227425	0.224126
12.6	0.227306	0.224058
12.6167	0.227097	0.223825
12.6333	0.226902	0.223566
12.65	0.22674	0.223371
12.6667	0.226592	0.22337
12.6833	0.226417	0.22317
12.7	0.226229	0.223058
12.7167	0.225965	0.22273
12.7333	0.225603	0.222407
12.75	0.225309	0.221943
12.7667	0.225043	0.221662
12.7833	0.224756	0.221261
12.8	0.224634	0.22121
12.8167	0.224448	0.220967
12.8333	0.224183	0.22073
12.85	0.223894	0.220383
12.8667	0.2237	0.220142
12.8833	0.223494	0.219893
12.9	0.223329	0.219705
12.9167	0.223067	0.219484
12.9333	0.22294	0.219384
12.95	0.222816	0.219251
12.9667	0.222683	0.218925
12.9833	0.222419	0.218617
13	0.222166	0.218372
13.0167	0.222001	0.218117
13.0333	0.221761	0.217929
13.05	0.221581	0.21781
13.0667	0.221346	0.217635
13.0833	0.221096	0.217488
13.1	0.220893	0.217266
13.1167	0.220618	0.217022
13.1333	0.220411	0.216818
13.15	0.220167	0.21666
13.1667	0.219899	0.216292
13.1833	0.219669	0.21625
13.2	0.21939	0.216109
13.2167	0.219142	0.215945
13.2333	0.218945	0.215712
13.25	0.218673	0.215453
13.2667	0.218365	0.215189
13.2833	0.218269	0.21516
13.3	0.218152	0.214921
13.3167	0.218087	0.214936
13.3333	0.217983	0.214876
13.35	0.217854	0.21476
13.3667	0.217744	0.214678
13.3833	0.217727	0.214568
13.4	0.217702	0.214404
13.4167	0.217762	0.214537
13.4333	0.217734	0.214435
13.45	0.21777	0.214662
13.4667	0.217865	0.214781
13.4833	0.217893	0.214931
13.5	0.217968	0.214866
13.5167	0.218011	0.214827
13.5333	0.218091	0.214927
13.55	0.218264	0.215155
13.5667	0.218392	0.215204
13.5833	0.218569	0.215598
13.6	0.218699	0.21579
13.6167	0.218891	0.216107
13.6333	0.219105	0.216324
13.65	0.219138	0.216505
13.6667	0.219356	0.216686
13.6833	0.219642	0.216932
13.7	0.219913	0.217134
13.7167	0.220153	0.217437
13.7333	0.220384	0.217788
13.75	0.220593	0.218134
13.7667	0.220774	0.218251
13.7833	0.22099	0.218407
13.8	0.221229	0.21874
13.8167	0.221486	0.219075
13.8333	0.221859	0.219388
13.85	0.222151	0.219676
13.8667	0.22234	0.219943
13.8833	0.222556	0.220139
13.9	0.222757	0.220378
13.9167	0.223018	0.220554
13.9333	0.223246	0.220835
13.95	0.223514	0.221011
13.9667	0.223773	0.221279
13.9833	0.22412	0.221564
14	0.224368	0.22184
14.0167	0.224621	0.221907
14.0333	0.224799	0.221991
14.05	0.225015	0.222133
14.0667	0.225155	0.222247
14.0833	0.225429	0.222491
14.1	0.225677	0.222649
14.1167	0.225871	0.222715
14.1333	0.225992	0.222857
14.15	0.226048	0.222837
14.1667	0.226075	0.222838
14.1833	0.226192	0.222909
14.2	0.226319	0.222874
14.2167	0.22636	0.222833
14.2333	0.226397	0.222886
14.25	0.22646	0.222698
14.2667	0.226435	0.22275
14.2833	0.226422	0.222613
14.3	0.226406	0.222528
14.3167	0.226496	0.222479
14.3333	0.226488	0.222511
14.35	0.226503	0.222528
14.3667	0.226441	0.222483
14.3833	0.226325	0.222267
14.4	0.22631	0.222229
14.4167	0.226191	0.222031
14.4333	0.226049	0.22187
14.45	0.22596	0.221632
14.4667	0.225802	0.221259
14.4833	0.225798	0.221143
14.5	0.225716	0.221108
14.5167	0.225613	0.220856
14.5333	0.225499	0.220673
14.55	0.225321	0.220356
14.5667	0.225108	0.220005
14.5833	0.225002	0.219648
14.6	0.22483	0.219382
14.6167	0.224709	0.219304
14.6333	0.224657	0.219118
14.65	0.224515	0.218851
14.6667	0.224314	0.218649
14.6833	0.22406	0.21841
14.7	0.223973	0.218169
14.7167	0.223796	0.218011
14.7333	0.223552	0.217781
14.75	0.223401	0.217697
14.7667	0.223228	0.217533
14.7833	0.223058	0.217378
14.8	0.222938	0.217141
14.8167	0.222618	0.216834
14.8333	0.222469	0.216628
14.85	0.222257	0.216523
14.8667	0.222178	0.216383
14.8833	0.222068	0.21646
14.9	0.221929	0.216439
14.9167	0.22178	0.216167
14.9333	0.221614	0.216105
14.95	0.22143	0.215968
14.9667	0.221298	0.215922
14.9833	0.221067	0.215858
15	0.221003	0.215837
15.0167	0.220988	0.215841
15.0333	0.220852	0.215915
15.05	0.220852	0.215843
15.0667	0.220849	0.215781
15.0833	0.220742	0.21584
15.1	0.2208	0.215905
15.1167	0.220812	0.215961
15.1333	0.220783	0.215909
15.15	0.220773	0.215891
15.1667	0.220832	0.215914
15.1833	0.220975	0.2159
15.2	0.220983	0.215834
15.2167	0.221075	0.216048
15.2333	0.221142	0.216138
15.25	0.221195	0.216138
15.2667	0.221285	0.216305
15.2833	0.221287	0.216506
15.3	0.221309	0.216694
15.3167	0.221428	0.216809
15.3333	0.221466	0.216725
15.35	0.221566	0.216944
15.3667	0.221552	0.217115
15.3833	0.221617	0.217289
15.4	0.221641	0.217422
15.4167	0.221683	0.217593
15.4333	0.221708	0.217708
15.45	0.221681	0.217718
15.4667	0.22158	0.217637
15.4833	0.221607	0.217772
15.5	0.221626	0.217895
15.5167	0.221609	0.217987
15.5333	0.221615	0.218047
15.55	0.221644	0.218022
15.5667	0.221757	0.218091
15.5833	0.22185	0.218103
15.6	0.221889	0.218107
15.6167	0.222043	0.218254
15.6333	0.222104	0.218318
15.65	0.222267	0.218505
15.6667	0.222468	0.218785
15.6833	0.222714	0.218898
15.7	0.222834	0.219083
15.7167	0.222947	0.219085
15.7333	0.223138	0.219144
15.75	0.223401	0.219422
15.7667	0.223569	0.219503
15.7833	0.223762	0.219639
15.8	0.223907	0.219695
15.8167	0.224266	0.219894
15.8333	0.224412	0.220029
15.85	0.224545	0.220079
15.8667	0.224684	0.220156
15.8833	0.224846	0.220359
15.9	0.22487	0.22051
15.9167	0.225153	0.220686
15.9333	0.225297	0.220688
15.95	0.22551	0.220848
15.9667	0.225665	0.221058
15.9833	0.225771	0.221207
16	0.225828	0.221355
16.0167	0.225855	0.221412
16.0333	0.225934	0.22144
16.05	0.225989	0.221489
16.0667	0.226122	0.221507
16.0833	0.226331	0.221631
16.1	0.226497	0.22174
16.1167	0.226693	0.221921
16.1333	0.226777	0.222044
16.15	0.226854	0.222096
16.1667	0.226873	0.22228
16.1833	0.226996	0.222347
16.2	0.22706	0.22234
16.2167	0.227121	0.222332
16.2333	0.227267	0.22252
16.25	0.227275	0.222524
16.2667	0.227302	0.222587
16.2833	0.227482	0.222556
16.3	0.227602	0.222722
16.3167	0.227804	0.222796
16.3333	0.227933	0.22284
16.35	0.228093	0.222934
16.3667	0.228125	0.223133
16.3833	0.228253	0.22328
16.4	0.228349	0.223522
16.4167	0.228479	0.223618
16.4333	0.228643	0.223758
16.45	0.22868	0.223711
16.4667	0.228734	0.223791
16.4833	0.22883	0.223791
16.5	0.228731	0.223792
16.5167	0.228697	0.223818
16.5333	0.22865	0.223839
16.55	0.228594	0.223814
16.5667	0.228502	0.223869
16.5833	0.228345	0.223792
16.6	0.228285	0.223856
16.6167	0.228076	0.223846
16.6333	0.227939	0.223844
16.65	0.227712	0.223693
16.6667	0.227527	0.223659
16.6833	0.22741	0.223537
16.7	0.227236	0.223466
16.7167	0.227082	0.223363
16.7333	0.227014	0.223306
16.75	0.226732	0.223193
16.7667	0.226577	0.22321
16.7833	0.226431	0.223058
16.8	0.226285	0.223045
16.8167	0.226152	0.22303
16.8333	0.226026	0.222878
16.85	0.225855	0.222864
16.8667	0.225786	0.222917
16.8833	0.225596	0.222712
16.9	0.225371	0.222666
16.9167	0.225162	0.22255
16.9333	0.224923	0.222298
16.95	0.224732	0.221954
16.9667	0.224517	0.221702
16.9833	0.224308	0.221511
17	0.224296	0.221472
17.0167	0.224107	0.221324
17.0333	0.223902	0.221148
17.05	0.223758	0.221075
17.0667	0.223577	0.220836
17.0833	0.223474	0.220744
17.1	0.223299	0.220661
17.1167	0.223033	0.220645
17.1333	0.22285	0.220576
17.15	0.222504	0.220386
17.1667	0.222177	0.220168
17.1833	0.221892	0.220045
17.2	0.221726	0.219887
17.2167	0.221479	0.21983
17.2333	0.22127	0.219625
17.25	0.221024	0.219495
17.2667	0.220705	0.219363
17.2833	0.220453	0.219242
17.3	0.220138	0.218995
17.3167	0.21991	0.218859
17.3333	0.219725	0.218614
17.35	0.219484	0.218452
17.3667	0.219338	0.218454
17.3833	0.21919	0.218452
17.4	0.219081	0.218436
17.4167	0.218996	0.218435
17.4333	0.218876	0.218205
17.45	0.218889	0.218036
17.4667	0.218912	0.217993
17.4833	0.219022	0.218028
17.5	0.219158	0.218041
17.5167	0.219192	0.218206
17.5333	0.219272	0.21828
17.55	0.219264	0.218325
17.5667	0.219291	0.218338
17.5833	0.219365	0.21824
17.6	0.219475	0.218247
17.6167	0.219581	0.21831
17.6333	0.219689	0.218254
17.65	0.219753	0.218357
17.6667	0.21987	0.218532
17.6833	0.219947	0.218595
17.7	0.220117	0.218529
17.7167	0.220163	0.218512
17.7333	0.220318	0.218534
17.75	0.220361	0.218612
17.7667	0.220376	0.218722
17.7833	0.220308	0.218888
17.8	0.220345	0.21913
17.8167	0.220363	0.219334
17.8333	0.220346	0.219236
17.85	0.220298	0.21926
17.8667	0.220417	0.219478
17.8833	0.220424	0.219628
17.9	0.220561	0.21988
17.9167	0.220578	0.220147
17.9333	0.220699	0.220293
17.95	0.220727	0.22039
17.9667	0.220863	0.220466
17.9833	0.221049	0.220542
18	0.221258	0.220726
18.0167	0.221432	0.220847
18.0333	0.221741	0.220955
18.05	0.221874	0.220985
18.0667	0.222048	0.221046
18.0833	0.222118	0.221195
18.1	0.222321	0.221412
18.1167	0.222486	0.221474
18.1333	0.222829	0.221812
18.15	0.22298	0.221897
18.1667	0.223279	0.222143
18.1833	0.223402	0.222278
18.2	0.223575	0.222279
18.2167	0.223705	0.222247
18.2333	0.223825	0.222197
18.25	0.223935	0.222318
18.2667	0.22406	0.222629
18.2833	0.224205	0.222837
18.3	0.224297	0.222915
18.3167	0.224243	0.223074
18.3333	0.224174	0.223073
18.35	0.224055	0.222992
18.3667	0.224066	0.222934
18.3833	0.223985	0.222974
18.4	0.2239	0.22292
18.4167	0.223728	0.222927
18.4333	0.223549	0.22288
18.45	0.223241	0.22283
18.4667	0.223015	0.222922
18.4833	0.222832	0.222713
18.5	0.222663	0.222509
18.5167	0.22258	0.222593
18.5333	0.222356	0.222648
18.55	0.222259	0.222769
18.5667	0.222192	0.222839
18.5833	0.222115	0.222785
18.6	0.222019	0.222779
18.6167	0.221904	0.222614
18.6333	0.221823	0.222331
18.65	0.221772	0.222165
18.6667	0.221606	0.221998
18.6833	0.221491	0.221881
18.7	0.221367	0.221694
18.7167	0.22126	0.221477
18.7333	0.221103	0.221194
18.75	0.220998	0.220878
18.7667	0.220811	0.220639
18.7833	0.220835	0.220634
18.8	0.220734	0.22042
18.8167	0.220598	0.220357
18.8333	0.220567	0.220266
18.85	0.220525	0.220232
18.8667	0.220259	0.220129
18.8833	0.220128	0.219971
18.9	0.219985	0.219929
18.9167	0.220025	0.219959
18.9333	0.22	0.219785
18.95	0.219954	0.219808
18.9667	0.219837	0.21964
18.9833	0.219784	0.219629
19	0.219602	0.219544
19.0167	0.219547	0.219318
19.0333	0.219462	0.219274
19.05	0.219481	0.219327
19.0667	0.219421	0.219297
19.0833	0.219373	0.219135
19.1	0.219389	0.218889
19.1167	0.21937	0.218863
19.1333	0.219315	0.218818
19.15	0.219419	0.218755
19.1667	0.219544	0.21874
19.1833	0.219668	0.218789
19.2	0.21966	0.218813
19.2167	0.219894	0.2188
19.2333	0.220075	0.218862
19.25	0.220314	0.218979
19.2667	0.220448	0.218928
19.2833	0.22065	0.218866
19.3	0.220828	0.21877
19.3167	0.220958	0.218795
19.3333	0.220976	0.218896
19.35	0.221058	0.218842
19.3667	0.221196	0.218937
19.3833	0.221402	0.218975
19.4	0.221409	0.219013
19.4167	0.221497	0.219068
19.4333	0.221756	0.219103
19.45	0.221985	0.219243
19.4667	0.222203	0.219426
19.4833	0.222337	0.219432
19.5	0.222565	0.219675
19.5167	0.22281	0.219885
19.5333	0.222965	0.219922
19.55	0.223136	0.220009
19.5667	0.22329	0.220223
19.5833	0.223451	0.220407
19.6	0.223709	0.220706
19.6167	0.223831	0.220698
19.6333	0.223968	0.220999
19.65	0.224202	0.221157
19.6667	0.224265	0.221242
19.6833	0.224344	0.221299
19.7	0.224461	0.221393
19.7167	0.224626	0.221493
19.7333	0.224805	0.221554
19.75	0.224824	0.221522
19.7667	0.2249	0.221624
19.7833	0.224903	0.221682
19.8	0.224852	0.221663
19.8167	0.224782	0.22159
19.8333	0.224694	0.221474
19.85	0.224592	0.221502
19.8667	0.224441	0.221454
19.8833	0.224168	0.221166
19.9	0.224018	0.221112
19.9167	0.223799	0.220986
19.9333	0.223605	0.220937
19.95	0.223376	0.220884
19.9667	0.223137	0.220717
19.9833	0.222914	0.220542
20	0.222669	0.22042
20.0167	0.222462	0.220253
20.0333	0.222349	0.220146
20.05	0.222067	0.220028
20.0667	0.221888	0.219918
20.0833	0.221692	0.219839
20.1	0.221478	0.219747
20.1167	0.221358	0.2197
20.1333	0.221279	0.219702
20.15	0.221163	0.219658
20.1667	0.221135	0.219545
20.1833	0.220997	0.219439
20.2	0.220764	0.219292
20.2167	0.220562	0.219236
20.2333	0.220441	0.219006
20.25	0.220316	0.2189
20.2667	0.220065	0.218802
20.2833	0.219865	0.218647
20.3	0.219671	0.218578
20.3167	0.219445	0.218473
20.3333	0.219222	0.21832
20.35	0.218976	0.218076
20.3667	0.218787	0.218011
20.3833	0.218687	0.217898
20.4	0.2185	0.217666
20.4167	0.218301	0.217446
20.4333	0.218094	0.217218
20.45	0.21791	0.217103
20.4667	0.217696	0.216835
20.4833	0.217448	0.216656
20.5	0.217325	0.216534
20.5167	0.217286	0.216424
20.5333	0.217268	0.216295
20.55	0.217086	0.216282
20.5667	0.216981	0.216182
20.5833	0.216955	0.216087
20.6	0.216899	0.215955
20.6167	0.21685	0.215914
20.6333	0.216859	0.215903
20.65	0.216964	0.215918
20.6667	0.217159	0.216103
20.6833	0.217226	0.21622
20.7	0.217383	0.216205
20.7167	0.217591	0.216275
20.7333	0.217725	0.216267
20.75	0.217872	0.21631
20.7667	0.218007	0.216356
20.7833	0.218133	0.216327
20.8	0.218427	0.216475
20.8167	0.218535	0.216551
20.8333	0.218671	0.216689
20.85	0.218897	0.216869
20.8667	0.219011	0.21712
20.8833	0.219137	0.217342
20.9	0.219198	0.217437
20.9167	0.219326	0.217562
20.9333	0.219534	0.217798
20.95	0.219668	0.217993
20.9667	0.219738	0.218187
20.9833	0.219896	0.21834
21	0.220037	0.218494
21.0167	0.22009	0.21867
21.0333	0.220316	0.218739
21.05	0.220512	0.218837
21.0667	0.22064	0.219012
21.0833	0.220721	0.219065
21.1	0.220922	0.219168
21.1167	0.221117	0.219349
21.1333	0.221291	0.219426
21.15	0.22147	0.219463
21.1667	0.221581	0.219463
21.1833	0.22178	0.219569
21.2	0.222095	0.219689
21.2167	0.222396	0.219851
21.2333	0.222641	0.220103
21.25	0.222982	0.220324
21.2667	0.223306	0.220545
21.2833	0.223556	0.220735
21.3	0.223815	0.220929
21.3167	0.22412	0.22115
21.3333	0.22435	0.221479
21.35	0.224537	0.221598
21.3667	0.224737	0.221851
21.3833	0.225051	0.22186
21.4	0.225202	0.22204
21.4167	0.225354	0.222174
21.4333	0.22544	0.222334
21.45	0.225487	0.22243
21.4667	0.225606	0.222558
21.4833	0.225666	0.222699
21.5	0.22561	0.222802
21.5167	0.22582	0.222821
21.5333	0.225943	0.222919
21.55	0.226046	0.22309
21.5667	0.226048	0.223222
21.5833	0.226015	0.223317
21.6	0.22604	0.223382
21.6167	0.226078	0.223374
21.6333	0.225984	0.223422
21.65	0.22607	0.223477
21.6667	0.226091	0.223439
21.6833	0.225962	0.223417
21.7	0.225855	0.223216
21.7167	0.225756	0.223045
21.7333	0.225789	0.222982
21.75	0.225734	0.222865
21.7667	0.225654	0.222876
21.7833	0.22549	0.222701
21.8	0.22539	0.222461
21.8167	0.225224	0.222244
21.8333	0.224988	0.222077
21.85	0.224828	0.221912
21.8667	0.224678	0.221917
21.8833	0.224536	0.221753
21.9	0.224471	0.22164
21.9167	0.224471	0.221496
21.9333	0.224335	0.221394
21.95	0.224177	0.221274
21.9667	0.224013	0.221129
21.9833	0.223786	0.221138
22	0.223796	0.221245
22.0167	0.223656	0.221248
22.0333	0.22352	0.221164
22.05	0.223236	0.221133
22.0667	0.223067	0.221052
22.0833	0.222809	0.220963
22.1	0.222528	0.220766
22.1167	0.222165	0.220664
22.1333	0.221925	0.220532
22.15	0.221555	0.220266
22.1667	0.221256	0.219944
22.1833	0.220887	0.219794
22.2	0.220546	0.219364
22.2167	0.220145	0.219294
22.2333	0.219808	0.21898
22.25	0.219318	0.218715
22.2667	0.219104	0.218496
22.2833	0.218812	0.218251
22.3	0.218601	0.218013
22.3167	0.218314	0.217876
22.3333	0.218154	0.217517
22.35	0.217865	0.217416
22.3667	0.217605	0.217221
22.3833	0.217168	0.217056
22.4	0.217117	0.21693
22.4167	0.217005	0.216926
22.4333	0.216872	0.216811
22.45	0.216753	0.216787
22.4667	0.216732	0.216619
22.4833	0.216593	0.216581
22.5	0.216512	0.216459
22.5167	0.216354	0.21636
22.5333	0.216463	0.216334
22.55	0.216434	0.216333
22.5667	0.216449	0.216481
22.5833	0.216365	0.216492
22.6	0.216372	0.216284
22.6167	0.216471	0.216381
22.6333	0.216545	0.216432
22.65	0.216583	0.216519
22.6667	0.216876	0.216664
22.6833	0.217084	0.216745
22.7	0.217204	0.216768
22.7167	0.21734	0.216873
22.7333	0.217363	0.216867
22.75	0.217392	0.217007
22.7667	0.217472	0.217091
22.7833	0.217566	0.217163
22.8	0.217651	0.21729
22.8167	0.217916	0.217406
22.8333	0.217923	0.217448
22.85	0.218028	0.217489
22.8667	0.218053	0.217565
22.8833	0.218164	0.217642
22.9	0.218259	0.217681
22.9167	0.218343	0.217769
22.9333	0.218513	0.217926
22.95	0.218735	0.21805
22.9667	0.218907	0.218162
22.9833	0.219081	0.218418
23	0.219252	0.218431
23.0167	0.219482	0.218489
23.0333	0.219617	0.218686
23.05	0.219824	0.218691
23.0667	0.220058	0.218863
23.0833	0.220377	0.219095
23.1	0.220525	0.219247
23.1167	0.220848	0.219428
23.1333	0.220916	0.219613
23.15	0.221056	0.219684
23.1667	0.221186	0.219911
23.1833	0.221316	0.220029
23.2	0.221445	0.220299
23.2167	0.221825	0.2205
23.2333	0.221888	0.220656
23.25	0.222013	0.220686
23.2667	0.222129	0.220801
23.2833	0.222249	0.220813
23.3	0.222322	0.221018
23.3167	0.222429	0.221083
23.3333	0.222568	0.221224
23.35	0.222795	0.221345
23.3667	0.222742	0.221479
23.3833	0.222859	0.221554
23.4	0.222802	0.221551
23.4167	0.222903	0.221533
23.4333	0.222951	0.221636
23.45	0.222955	0.221563
23.4667	0.222901	0.221529
23.4833	0.222963	0.221523
23.5	0.222739	0.22142
23.5167	0.222619	0.221298
23.5333	0.222512	0.221174
23.55	0.222366	0.220988
23.5667	0.222363	0.221017
23.5833	0.222307	0.221037
23.6	0.222198	0.22098
23.6167	0.222078	0.220875
23.6333	0.221947	0.220862
23.65	0.221771	0.220754
23.6667	0.221759	0.220651
23.6833	0.221715	0.220509
23.7	0.221653	0.220465
23.7167	0.221539	0.220329
23.7333	0.221513	0.220241
23.75	0.221423	0.220169
23.7667	0.221264	0.220053
23.7833	0.221113	0.219857
23.8	0.220979	0.219709
23.8167	0.22089	0.219372
23.8333	0.220784	0.219291
23.85	0.220677	0.219205
23.8667	0.220613	0.219168
23.8833	0.220523	0.219162
23.9	0.220491	0.219184
23.9167	0.220394	0.218961
23.9333	0.220214	0.218837
23.95	0.220041	0.218619
23.9667	0.219947	0.218411
23.9833	0.219895	0.218281
24	0.219799	0.218093
24.0167	0.21973	0.217987
24.0333	0.219614	0.217848
24.05	0.219405	0.217668
24.0667	0.21931	0.217473
24.0833	0.219252	0.217393
24.1	0.219132	0.217325
24.1167	0.219122	0.217283
24.1333	0.21904	0.217111
24.15	0.218921	0.217036
24.1667	0.21881	0.217015
24.1833	0.218792	0.21699
24.2	0.218827	0.216921
24.2167	0.218857	0.216851
24.2333	0.218888	0.21676
24.25	0.218962	0.216763
24.2667	0.218972	0.216753
24.2833	0.218977	0.216757
24.3	0.21903	0.216743
24.3167	0.219049	0.216734
24.3333	0.219181	0.216687
24.35	0.219363	0.216701
24.3667	0.219443	0.216658
24.3833	0.21954	0.216715
24.4	0.21954	0.216662
24.4167	0.21955	0.216594
24.4333	0.21969	0.216621
24.45	0.219844	0.216732
24.4667	0.220088	0.216787
24.4833	0.220293	0.216832
24.5	0.220421	0.216883
24.5167	0.220488	0.217046
24.5333	0.220583	0.217133
24.55	0.220717	0.217221
24.5667	0.22073	0.217271
24.5833	0.220858	0.217325
24.6	0.221089	0.217341
24.6167	0.2213	0.217552
24.6333	0.22151	0.217802
24.65	0.221645	0.218059
24.6667	0.221884	0.218186
24.6833	0.2221	0.218259
24.7	0.222234	0.21847
24.7167	0.222415	0.218538
24.7333	0.222546	0.218597
24.75	0.222691	0.218716
24.7667	0.223035	0.218811
24.7833	0.223266	0.218957
24.8	0.223542	0.219147
24.8167	0.223783	0.219337
24.8333	0.223957	0.219538
24.85	0.224139	0.219578
24.8667	0.224358	0.219668
24.8833	0.224554	0.219807
24.9	0.224806	0.21995
24.9167	0.225074	0.220104
24.9333	0.225392	0.220238
24.95	0.225595	0.22046
24.9667	0.225841	0.220701
24.9833	0.226121	0.220863
25	0.226243	0.220943
25.0167	0.226265	0.220994
25.0333	0.22647	0.221102
25.05	0.226545	0.22122
25.0667	0.226698	0.221338
25.0833	0.226776	0.2215
25.1	0.226908	0.221688
25.1167	0.227062	0.221829
25.1333	0.227253	0.22199
25.15	0.227354	0.222123
25.1667	0.227495	0.222275
25.1833	0.227431	0.222386
25.2	0.227611	0.222642
25.2167	0.227718	0.222853
25.2333	0.227876	0.223112
25.25	0.228014	0.22318
25.2667	0.228128	0.223336
25.2833	0.228178	0.223451
25.3	0.22822	0.223433
25.3167	0.228152	0.223475
25.3333	0.228114	0.223516
25.35	0.228192	0.22351
25.3667	0.228267	0.223618
25.3833	0.228326	0.223655
25.4	0.228388	0.223752
25.4167	0.228398	0.223822
25.4333	0.228277	0.223879
25.45	0.228192	0.223765
25.4667	0.228122	0.223537
25.4833	0.228129	0.223507
25.5	0.227928	0.223595
25.5167	0.227817	0.223558
25.5333	0.22766	0.223349
25.55	0.227514	0.22342
25.5667	0.227387	0.223406
25.5833	0.227286	0.223371
25.6	0.227026	0.223308
25.6167	0.226883	0.223229
25.6333	0.226626	0.223244
25.65	0.226592	0.223102
25.6667	0.226514	0.222954
25.6833	0.226413	0.223027
25.7	0.226252	0.222886
25.7167	0.226142	0.222897
25.7333	0.225898	0.222899
25.75	0.225716	0.22269
25.7667	0.225472	0.222748
25.7833	0.225296	0.22263
25.8	0.225046	0.222421
25.8167	0.224894	0.22228
25.8333	0.22483	0.22223
25.85	0.22481	0.222188
25.8667	0.224626	0.22211
25.8833	0.224573	0.222006
25.9	0.224466	0.222007
25.9167	0.224412	0.221953
25.9333	0.224287	0.221845
25.95	0.224145	0.22176
25.9667	0.223936	0.221705
25.9833	0.223769	0.221539
26	0.223577	0.221526
26.0167	0.223555	0.22157
26.0333	0.223433	0.221571
26.05	0.223387	0.221501
26.0667	0.223247	0.221436
26.0833	0.223166	0.221489
26.1	0.223007	0.221298
26.1167	0.222928	0.22111
26.1333	0.222716	0.221106
26.15	0.222726	0.221119
26.1667	0.222579	0.221065
26.1833	0.222419	0.220934
26.2	0.222202	0.220776
26.2167	0.222164	0.220774
26.2333	0.222128	0.220651
26.25	0.222191	0.22056
26.2667	0.222094	0.220548
26.2833	0.222194	0.220533
26.3	0.222105	0.220637
26.3167	0.222151	0.220585
26.3333	0.222249	0.220592
26.35	0.222293	0.220757
26.3667	0.222403	0.220954
26.3833	0.22247	0.220875
26.4	0.222445	0.220815
26.4167	0.22254	0.220828
26.4333	0.22261	0.220975
26.45	0.222726	0.221053
26.4667	0.222929	0.221144
26.4833	0.222971	0.221296
26.5	0.223088	0.221507
26.5167	0.223147	0.221443
26.5333	0.223303	0.221593
26.55	0.223426	0.221512
26.5667	0.223552	0.221468
26.5833	0.223656	0.221578
26.6	0.22378	0.221503
26.6167	0.223868	0.221475
26.6333	0.224057	0.221591
26.65	0.224058	0.221638
26.6667	0.224072	0.221645
26.6833	0.224159	0.221669
26.7	0.224237	0.22169
26.7167	0.224242	0.22178
26.7333	0.224295	0.221759
26.75	0.224336	0.2217
26.7667	0.224466	0.221824
26.7833	0.224542	0.221938
26.8	0.224602	0.221836
26.8167	0.224714	0.221911
26.8333	0.224707	0.221804
26.85	0.224687	0.221663
26.8667	0.224606	0.221495
26.8833	0.224586	0.221403
26.9	0.224675	0.221367
26.9167	0.22476	0.221271
26.9333	0.224865	0.22131
26.95	0.224958	0.221429
26.9667	0.225091	0.221338
26.9833	0.225154	0.221355
27	0.22534	0.221428
27.0167	0.225484	0.221538
27.0333	0.225685	0.22168
27.05	0.225693	0.221636
27.0667	0.225714	0.221652
27.0833	0.225706	0.221743
27.1	0.22586	0.221718
27.1167	0.225868	0.22186
27.1333	0.226058	0.221989
27.15	0.226127	0.222132
27.1667	0.22623	0.222173
27.1833	0.226229	0.222064
27.2	0.226361	0.222
27.2167	0.226457	0.222046
27.2333	0.226572	0.222134
27.25	0.226616	0.222328
27.2667	0.22667	0.222288
27.2833	0.226718	0.222317
27.3	0.226784	0.222365
27.3167	0.226758	0.222294
27.3333	0.226733	0.222303
27.35	0.226803	0.222371
27.3667	0.226747	0.222342
27.3833	0.226756	0.222501
27.4	0.226787	0.222593
27.4167	0.226841	0.222688
27.4333	0.226741	0.222787
27.45	0.226675	0.222835
27.4667	0.226587	0.222721
27.4833	0.226664	0.222728
27.5	0.226763	0.222881
27.5167	0.226688	0.222836
27.5333	0.226635	0.222866
27.55	0.226578	0.222774
27.5667	0.226377	0.222832
27.5833	0.226253	0.22291
27.6	0.226145	0.222754
27.6167	0.226053	0.222747
27.6333	0.226023	0.222859
27.65	0.225926	0.222799
27.6667	0.225931	0.222842
27.6833	0.225992	0.222866
27.7	0.22593	0.222945
27.7167	0.225815	0.223015
27.7333	0.225707	0.222855
27.75	0.225579	0.222963
27.7667	0.225556	0.223092
27.7833	0.225413	0.222973
27.8	0.225414	0.223165
27.8167	0.225383	0.223231
27.8333	0.22524	0.223236
27.85	0.22515	0.22337
27.8667	0.225086	0.223253
27.8833	0.225058	0.223406
27.9	0.225097	0.223666
27.9167	0.224979	0.223516
27.9333	0.22496	0.223555
27.95	0.22501	0.223498
27.9667	0.224864	0.223455
27.9833	0.224696	0.223468
28	0.224571	0.223316
28.0167	0.224525	0.223344
28.0333	0.224392	0.223297
28.05	0.224255	0.223236
28.0667	0.224192	0.223212
28.0833	0.224118	0.223123
28.1	0.224001	0.223082
28.1167	0.223788	0.223195
28.1333	0.223552	0.222913
28.15	0.223368	0.222926
28.1667	0.223317	0.222754
28.1833	0.223165	0.222583
28.2	0.22307	0.222431
28.2167	0.222887	0.222287
28.2333	0.222682	0.222205
28.25	0.222472	0.222129
28.2667	0.222341	0.221917
28.2833	0.222203	0.221924
28.3	0.222051	0.221821
28.3167	0.221859	0.2217
28.3333	0.221694	0.221426
28.35	0.221613	0.221274
28.3667	0.221483	0.221045
28.3833	0.221339	0.221007
28.4	0.221238	0.220744
28.4167	0.221135	0.220606
28.4333	0.22092	0.220457
28.45	0.220821	0.22023
28.4667	0.220662	0.220028
28.4833	0.220605	0.21993
28.5	0.220416	0.219782
28.5167	0.220102	0.219733
28.5333	0.219872	0.219574
28.55	0.219656	0.219384
28.5667	0.219507	0.219336
28.5833	0.219405	0.219025
28.6	0.219098	0.218802
28.6167	0.218997	0.218706
28.6333	0.218718	0.218429
28.65	0.218457	0.218241
28.6667	0.218346	0.218087
28.6833	0.218246	0.217876
28.7	0.218128	0.217747
28.7167	0.21802	0.21753
28.7333	0.217771	0.217241
28.75	0.217729	0.217287
28.7667	0.217557	0.217188
28.7833	0.217339	0.21705
28.8	0.217286	0.216944
28.8167	0.217118	0.216766
28.8333	0.216847	0.216665
28.85	0.21675	0.216568
28.8667	0.216515	0.216412
28.8833	0.216389	0.216381
28.9	0.216143	0.216251
28.9167	0.215931	0.216094
28.9333	0.215839	0.215982
28.95	0.21578	0.215774
28.9667	0.215748	0.215906
28.9833	0.21572	0.215858
29	0.215539	0.215847
29.0167	0.215531	0.215944
29.0333	0.215498	0.216042
29.05	0.215565	0.216097
29.0667	0.215687	0.216119
29.0833	0.215731	0.216145
29.1	0.215816	0.216268
29.1167	0.215889	0.21624
29.1333	0.215873	0.216392
29.15	0.215865	0.216341
29.1667	0.2158	0.216311
29.1833	0.215719	0.21641
29.2	0.21568	0.216564
29.2167	0.215794	0.216546
29.2333	0.215972	0.216674
29.25	0.216033	0.216714
29.2667	0.216112	0.216887
29.2833	0.216168	0.216974
29.3	0.216152	0.217023
29.3167	0.216162	0.217072
29.3333	0.216179	0.217117
29.35	0.216392	0.217156
29.3667	0.216676	0.217271
29.3833	0.216935	0.217422
29.4	0.217089	0.217546
29.4167	0.217172	0.217752
29.4333	0.217397	0.217891
29.45	0.21746	0.218074
29.4667	0.217642	0.218271
29.4833	0.217882	0.218507
29.5	0.218072	0.218709
29.5167	0.218195	0.218871
29.5333	0.218255	0.219167
29.55	0.218402	0.219447
29.5667	0.218611	0.219564
29.5833	0.218729	0.219699
29.6	0.21886	0.219895
29.6167	0.218931	0.220078
29.6333	0.218993	0.220113
29.65	0.219144	0.220164
29.6667	0.219366	0.220376
29.6833	0.219423	0.220514
29.7	0.219609	0.220685
29.7167	0.219697	0.220733
29.7333	0.219847	0.220743
29.75	0.219977	0.220931
29.7667	0.220143	0.221038
29.7833	0.220215	0.221015
29.8	0.22032	0.221074
29.8167	0.220346	0.221096
29.8333	0.220486	0.221168
29.85	0.220406	0.221125
29.8667	0.22042	0.221128
29.8833	0.220301	0.221088
29.9	0.22029	0.220937
29.9167	0.220121	0.220731
29.9333	0.220044	0.220547
29.95	0.219871	0.220447
29.9667	0.219867	0.220311
29.9833	0.219782	0.220171
30	0.219672	0.220219
30.0167	0.219616	0.220176
30.0333	0.219632	0.220061
30.05	0.219514	0.219943
30.0667	0.219467	0.219904
30.0833	0.219375	0.219803
30.1	0.219476	0.219784
30.1167	0.219422	0.219722
30.1333	0.219466	0.219693
30.15	0.219488	0.219794
30.1667	0.219765	0.219922
30.1833	0.219816	0.219981
30.2	0.219852	0.219984
30.2167	0.219802	0.219907
30.2333	0.21982	0.219949
30.25	0.219766	0.219935
30.2667	0.219851	0.219866
30.2833	0.219947	0.219833
30.3	0.220045	0.219801
30.3167	0.220075	0.219707
30.3333	0.220084	0.219567
30.35	0.220036	0.219383
30.3667	0.220073	0.219191
30.3833	0.219987	0.218931
30.4	0.219982	0.218781
30.4167	0.219846	0.218625
30.4333	0.219946	0.218431
30.45	0.219913	0.218238
30.4667	0.219871	0.21812
30.4833	0.219796	0.217888
30.5	0.219831	0.217743
30.5167	0.219777	0.217564
30.5333	0.219831	0.217407
30.55	0.219782	0.217248
30.5667	0.219874	0.21723
30.5833	0.219986	0.217101
30.6	0.219955	0.217075
30.6167	0.219877	0.217038
30.6333	0.219869	0.216906
30.65	0.219852	0.216734
30.6667	0.2199	0.216663
30.6833	0.219983	0.216689
30.7	0.220133	0.216602
30.7167	0.220294	0.216484
30.7333	0.220334	0.216469
30.75	0.220537	0.216492
30.7667	0.220694	0.216612
30.7833	0.220885	0.216577
30.8	0.221085	0.216675
30.8167	0.221301	0.216882
30.8333	0.221553	0.216998
30.85	0.221871	0.217137
30.8667	0.22205	0.217301
30.8833	0.222208	0.217505
30.9	0.222373	0.217613
30.9167	0.222598	0.217723
30.9333	0.22271	0.217749
30.95	0.222883	0.217881
30.9667	0.22308	0.218094
30.9833	0.223253	0.218155
31	0.223243	0.218182
31.0167	0.223339	0.21823
31.0333	0.223375	0.218243
31.05	0.223502	0.218372
31.0667	0.223607	0.218284
31.0833	0.223731	0.218298
31.1	0.223706	0.218411
31.1167	0.223786	0.218377
31.1333	0.223754	0.218319
31.15	0.223712	0.218281
31.1667	0.223661	0.218336
31.1833	0.223721	0.218376
31.2	0.223708	0.218278
31.2167	0.223609	0.218254
31.2333	0.223505	0.218278
31.25	0.223542	0.218285
31.2667	0.223344	0.21827
31.2833	0.223369	0.218291
31.3	0.223304	0.218368
31.3167	0.223371	0.218562
31.3333	0.223321	0.218543
31.35	0.223304	0.21857
31.3667	0.223307	0.218736
31.3833	0.223434	0.218989
31.4	0.223403	0.219071
31.4167	0.223326	0.219129
31.4333	0.223343	0.219251
31.45	0.223553	0.219415
31.4667	0.223656	0.219512
31.4833	0.223764	0.219744
31.5	0.223831	0.219889
31.5167	0.223932	0.220107
31.5333	0.223871	0.220227
31.55	0.223904	0.22044
31.5667	0.223992	0.22074
31.5833	0.224019	0.220922
31.6	0.224006	0.221006
31.6167	0.224046	0.221164
31.6333	0.224033	0.221153
31.65	0.224098	0.221213
31.6667	0.224088	0.221137
31.6833	0.223998	0.221068
31.7	0.224034	0.221122
31.7167	0.22404	0.221076
31.7333	0.224045	0.221071
31.75	0.223978	0.221102
31.7667	0.22395	0.221082
31.7833	0.223981	0.220978
31.8	0.223942	0.220888
31.8167	0.223939	0.220839
31.8333	0.223987	0.22101
31.85	0.223981	0.220988
31.8667	0.224005	0.221092
31.8833	0.224012	0.221094
31.9	0.223939	0.221278
31.9167	0.223981	0.221353
31.9333	0.223954	0.221236
31.95	0.223874	0.221248
31.9667	0.223941	0.221407
31.9833	0.223943	0.221333
32	0.223943	0.221309
32.0167	0.223903	0.221351
32.0333	0.223887	0.221502
32.05	0.223927	0.221508
32.0667	0.223919	0.221448
32.0833	0.22391	0.221422
32.1	0.224064	0.221604
32.1167	0.224065	0.221581
32.1333	0.224161	0.221606
32.15	0.224149	0.221547
32.1667	0.224219	0.221619
32.1833	0.22428	0.22171
32.2	0.224325	0.221693
32.2167	0.224228	0.221519
32.2333	0.224281	0.221586
32.25	0.224285	0.221496
32.2667	0.224305	0.221354
32.2833	0.224248	0.221322
32.3	0.224192	0.221225
32.3167	0.224125	0.221197
32.3333	0.224075	0.221175
32.35	0.223887	0.221002
32.3667	0.223891	0.221075
32.3833	0.223821	0.221066
32.4	0.223764	0.220957
32.4167	0.223738	0.22099
32.4333	0.223789	0.220877
32.45	0.223766	0.220811
32.4667	0.223677	0.220803
32.4833	0.2235	0.220721
32.5	0.223551	0.220864
32.5167	0.223589	0.220906
32.5333	0.223491	0.220918
32.55	0.223528	0.220912
32.5667	0.22356	0.220802
32.5833	0.223615	0.220825
32.6	0.223591	0.220847
32.6167	0.22355	0.220937
32.6333	0.223642	0.221117
32.65	0.223641	0.221271
32.6667	0.22366	0.221222
32.6833	0.223718	0.22132
32.7	0.223806	0.221409
32.7167	0.223863	0.221494
32.7333	0.224007	0.221533
32.75	0.223973	0.221674
32.7667	0.224053	0.221944
32.7833	0.224158	0.222157
32.8	0.224205	0.22223
32.8167	0.224361	0.222454
32.8333	0.224565	0.222654
32.85	0.224749	0.222928
32.8667	0.224953	0.223025
32.8833	0.225124	0.223287
32.9	0.225416	0.223622
32.9167	0.225639	0.223875
32.9333	0.225746	0.223968
32.95	0.225914	0.224252
32.9667	0.226131	0.224529
32.9833	0.226362	0.224909
33	0.226492	0.225003
33.0167	0.226596	0.225154
33.0333	0.226804	0.225425
33.05	0.227105	0.225794
33.0667	0.227297	0.225981
33.0833	0.22762	0.226276
33.1	0.22788	0.226574
33.1167	0.228202	0.226976
33.1333	0.228476	0.227296
33.15	0.228822	0.227548
33.1667	0.229106	0.227759
33.1833	0.229547	0.228064
33.2	0.229845	0.22822
33.2167	0.230166	0.228509
33.2333	0.230397	0.228712
33.25	0.230756	0.228966
33.2667	0.230981	0.22929
33.2833	0.231213	0.229584
33.3	0.231504	0.229905
[truncated: 8,741 more rows]
