# Supplementary material for: Continuous estimation of power system inertia using convolutional neural networks
Source: Nat Commun. 2023 Jul 24;14:4440. doi: 10.1038/s41467-023-40192-2 (PMC10366096; doi:10.1038/s41467-023-40192-2)
Supplement: Supplementary file 3 — Source Data [file 41467_2023_40192_MOESM3_ESM.zip › Source_data/figure_4.xlsx]

## Sheet: Panel_a
	Exact	Broadband	(0.02-0.5) Hz	(0.5-0.7) Hz	(0.7-1) Hz	(1.0-1.5) Hz	(1.5-3) Hz	(3.0-8) Hz	(8.0-20) Hz
Mean low momentum	0.1789	0.177413	0.176584	0.176626	0.176219	0.226875	0.201327	0.17931	0.170971
Mean high momentum	0.2689	0.267818	0.266706	0.265539	0.205034	0.268925	0.268748	0.263991	0.257298
Stddev low momentum	0.00354338	0.00279619	0.00158469	0.00114219	0.00111398	0.0157569	0.0209884	0.0105717	0.00314639
Stddev high momentum	0.00354338	0.00192646	0.0033915	0.00579724	0.0169431	0.00198513	0.00472535	0.00265723	0.00190876

## Sheet: Panel_b
Frequency	Power_M=0.1789	Power_M=0.2689
0	-8.8172	-8.75026
0.0166667	-6.48419	-6.33533
0.0333333	-7.11753	-7.06576
0.05	-9.65074	-9.82316
0.0666667	-14.0585	-13.0972
0.0833333	-17.5654	-14.7559
0.1	-18.0692	-14.9256
0.116667	-18.0081	-15.0066
0.133333	-18.4143	-15.5799
0.15	-19.3216	-16.5493
0.166667	-19.8657	-17.3956
0.183333	-20.5841	-18.3186
0.2	-21.3296	-18.9799
0.216667	-21.8822	-19.8076
0.233333	-22.494	-20.5027
0.25	-23.1717	-21.1179
0.266667	-23.8044	-21.563
0.283333	-24.3417	-22.0579
0.3	-24.9093	-22.6927
0.316667	-25.3975	-23.0881
0.333333	-25.8336	-23.4905
0.35	-26.3438	-23.9804
0.366667	-26.5048	-24.4024
0.383333	-27.0266	-24.8892
0.4	-27.3724	-24.9739
0.416667	-27.8154	-25.1737
0.433333	-27.8919	-24.9847
0.45	-27.8308	-24.7188
0.466667	-27.5167	-24.4309
0.483333	-27.1622	-23.9023
0.5	-26.6742	-23.0539
0.516667	-25.7285	-21.7706
0.533333	-24.6362	-20.1764
0.55	-23.2351	-18.2951
0.566667	-21.3387	-15.9364
0.583333	-18.8546	-13.0363
0.6	-16.093	-10.5876
0.616667	-13.7164	-9.68733
0.633333	-13.5954	-10.9947
0.65	-15.4826	-12.729
0.666667	-17.6336	-14.2397
0.683333	-19.3398	-15.8076
0.7	-20.779	-16.8341
0.716667	-21.9066	-17.5786
0.733333	-23.069	-17.7949
0.75	-23.7104	-18.2742
0.766667	-24.2936	-18.3207
0.783333	-24.941	-18.2969
0.8	-25.1473	-17.8595
0.816667	-25.5769	-17.2504
0.833333	-25.7541	-16.4752
0.85	-25.9426	-15.6776
0.866667	-25.7419	-14.8921
0.883333	-25.511	-14.6187
0.9	-25.0939	-14.9134
0.916667	-24.7214	-15.5351
0.933333	-23.8272	-16.3931
0.95	-23.0924	-17.5537
0.966667	-22.244	-19.0735
0.983333	-21.402	-20.2912
1	-21.2246	-21.4449
1.01667	-21.654	-23.7262
1.03333	-19.5993	-27.2047
1.05	-18.0499	-28.3861
1.06667	-17.4998	-28.8374
1.08333	-17.984	-29.2638
1.1	-18.9771	-29.8596
1.11667	-20.0606	-29.9969
1.13333	-21.1914	-30.3212
1.15	-22.1856	-30.6314
1.16667	-23.2819	-30.8378
1.18333	-24.3669	-31.0501
1.2	-25.3537	-31.2857
1.21667	-26.2575	-31.6427
1.23333	-26.9503	-31.5748
1.25	-27.9486	-31.8676
1.26667	-28.6475	-32.2247
1.28333	-29.2164	-32.2233
1.3	-29.6083	-32.433
1.31667	-29.9626	-32.6032
1.33333	-30.1817	-32.6756
1.35	-30.2946	-32.7066
1.36667	-30.8649	-32.8838
1.38333	-30.9913	-33.2505
1.4	-31.14	-33.1129
1.41667	-31.3189	-33.2839
1.43333	-31.8021	-33.6333
1.45	-31.9677	-33.6921
1.46667	-32.1694	-33.8605
1.48333	-32.358	-33.9041
1.5	-32.403	-34.1117
1.51667	-32.5896	-34.2434
1.53333	-32.8398	-34.4915
1.55	-32.8617	-34.5032
1.56667	-32.9533	-34.6114
1.58333	-33.1254	-34.6563
1.6	-33.4483	-34.6979
1.61667	-33.7233	-34.6926
1.63333	-33.6987	-35.0301
1.65	-34.0816	-35.1385
1.66667	-34.0246	-35.1866
1.68333	-34.2283	-35.3728
1.7	-34.3156	-35.3154
1.71667	-34.5053	-35.5504
1.73333	-34.3898	-35.6256
1.75	-34.8579	-35.7606
1.76667	-34.7988	-35.6138
1.78333	-34.9615	-35.7534
1.8	-35.0657	-35.8111
1.81667	-35.2113	-36.0999
1.83333	-35.3493	-36.1031
1.85	-35.4471	-36.1219
1.86667	-35.2721	-36.2675
1.88333	-35.5949	-36.4357
1.9	-35.6805	-36.4821
1.91667	-35.7258	-36.5544
1.93333	-36.0991	-36.807
1.95	-36.2822	-36.8866
1.96667	-36.2018	-36.7921
1.98333	-36.1635	-36.7398
2	-36.5255	-36.9621
2.01667	-36.4559	-37.1102
2.03333	-36.4696	-37.2289
2.05	-36.7877	-37.2521
2.06667	-36.7787	-37.4902
2.08333	-36.6808	-37.3601
2.1	-36.8119	-37.4178
2.11667	-36.9681	-37.6059
2.13333	-37.0006	-37.5151
2.15	-37.0776	-37.6267
2.16667	-37.1342	-37.5596
2.18333	-37.2702	-37.8058
2.2	-37.4282	-37.9377
2.21667	-37.5778	-38.0568
2.23333	-37.4555	-37.9345
2.25	-37.6556	-38.2436
2.26667	-37.8604	-38.2814
2.28333	-37.9414	-38.1638
2.3	-37.761	-38.2823
2.31667	-38.0422	-38.4206
2.33333	-38.0107	-38.3447
2.35	-38.1892	-38.5515
2.36667	-38.3713	-38.5723
2.38333	-38.3273	-38.6506
2.4	-38.3527	-38.6232
2.41667	-38.4871	-38.727
2.43333	-38.5834	-38.999
2.45	-38.5178	-38.906
2.46667	-38.6214	-38.994
2.48333	-38.6854	-38.985
2.5	-38.6015	-39.0909
2.51667	-38.8796	-39.0024
2.53333	-38.9259	-38.9921
2.55	-38.7989	-39.5061
2.56667	-38.8588	-39.4316
2.58333	-39.08	-39.2946
2.6	-39.1607	-39.5213
2.61667	-39.2088	-39.5262
2.63333	-39.3246	-39.3583
2.65	-39.45	-39.7169
2.66667	-39.5369	-39.6606
2.68333	-39.495	-39.6793
2.7	-39.6331	-39.7654
2.71667	-39.5265	-39.8282
2.73333	-39.8136	-39.9243
2.75	-39.7103	-39.8342
2.76667	-39.7686	-40.0253
2.78333	-39.9064	-40.0796
2.8	-39.8586	-40.061
2.81667	-39.8452	-40.0821
2.83333	-39.9371	-40.25
2.85	-40.0091	-40.3224
2.86667	-40.0565	-40.418
2.88333	-40.3657	-40.4303
2.9	-40.3225	-40.5143
2.91667	-40.463	-40.5639
2.93333	-40.4824	-40.5307
2.95	-40.2008	-40.6798
2.96667	-40.5878	-40.7389
2.98333	-40.2386	-40.6922
3	-40.4937	-40.7361
3.01667	-40.734	-40.7616
3.03333	-40.7605	-40.6541
3.05	-40.7111	-40.9487
3.06667	-40.7037	-40.8445
3.08333	-40.7665	-40.8186
3.1	-40.8704	-41.1861
3.11667	-40.9531	-41.1028
3.13333	-41.0996	-41.1511
3.15	-41.0509	-41.131
3.16667	-41.0145	-41.1134
3.18333	-41.2153	-41.1606
3.2	-40.9918	-41.2817
3.21667	-41.0753	-41.3418
3.23333	-41.1237	-41.3258
3.25	-41.233	-41.5281
3.26667	-41.3489	-41.3846
3.28333	-41.1342	-41.5094
3.3	-41.5718	-41.4617
3.31667	-41.3497	-41.4681
3.33333	-41.2567	-41.4309
3.35	-41.4377	-41.6704
3.36667	-41.6257	-41.5265
3.38333	-41.6582	-41.7264
3.4	-41.6648	-41.927
3.41667	-41.5873	-41.5835
3.43333	-41.7983	-41.74
3.45	-41.63	-41.5938
3.46667	-41.7674	-41.7436
3.48333	-41.8149	-41.9266
3.5	-41.6683	-41.6523
3.51667	-41.9203	-41.9699
3.53333	-41.6868	-41.9708
3.55	-41.8351	-41.9818
3.56667	-41.9345	-41.8741
3.58333	-42.0278	-41.7587
3.6	-41.6449	-41.9394
3.61667	-41.9012	-41.8871
3.63333	-41.8033	-42.0548
3.65	-41.8526	-41.8066
3.66667	-41.9557	-41.9396
3.68333	-42.0423	-41.8429
3.7	-41.8523	-41.8616
3.71667	-41.8969	-41.772
3.73333	-41.6475	-41.8288
3.75	-41.7256	-41.5035
3.76667	-41.8231	-41.6983
3.78333	-41.749	-41.8765
3.8	-41.5965	-41.5257
3.81667	-41.4751	-41.4591
3.83333	-41.2789	-41.387
3.85	-41.1749	-41.1085
3.86667	-40.888	-40.7727
3.88333	-40.6701	-40.7832
3.9	-40.6397	-40.5629
3.91667	-40.0207	-40.3167
3.93333	-39.8301	-39.9764
3.95	-39.5216	-39.4574
3.96667	-39.2703	-39.1318
3.98333	-38.9455	-38.8324
4	-38.8556	-38.8059
4.01667	-38.8224	-38.501
4.03333	-38.5703	-38.6313
4.05	-38.9272	-38.9339
4.06667	-39.3026	-39.1447
4.08333	-39.446	-39.5886
4.1	-39.7288	-39.7965
4.11667	-40.1994	-40.2317
4.13333	-40.4476	-40.5373
4.15	-40.9046	-40.8817
4.16667	-41.1189	-41.2521
4.18333	-41.469	-41.321
4.2	-41.5878	-41.4479
4.21667	-41.8945	-41.8203
4.23333	-42.0768	-42.1407
4.25	-42.008	-42.2083
4.26667	-42.2662	-42.1625
4.28333	-42.3822	-42.3194
4.3	-42.5691	-42.4034
4.31667	-42.5115	-42.5928
4.33333	-42.5933	-42.7345
4.35	-42.766	-42.6931
4.36667	-42.8473	-42.7421
4.38333	-42.803	-42.853
4.4	-42.9465	-42.9424
4.41667	-43.0397	-43.1896
4.43333	-43.1423	-43.0082
4.45	-43.1058	-42.9996
4.46667	-43.245	-43.1757
4.48333	-43.263	-43.1025
4.5	-43.309	-43.2874
4.51667	-43.1539	-43.0834
4.53333	-43.2499	-43.1769
4.55	-43.2461	-43.0452
4.56667	-43.3128	-43.1419
4.58333	-43.174	-43.4003
4.6	-43.301	-43.2762
4.61667	-43.2592	-43.377
4.63333	-43.2158	-43.4049
4.65	-43.3746	-43.3549
4.66667	-43.4114	-43.239
4.68333	-43.3006	-43.2426
4.7	-43.4212	-43.2635
4.71667	-43.4861	-43.2011
4.73333	-43.3983	-43.2301
4.75	-43.3118	-43.1808
4.76667	-43.2447	-43.2163
4.78333	-43.3748	-43.2549
4.8	-43.2053	-43.1835
4.81667	-43.3013	-43.1663
4.83333	-43.3139	-43.1285
4.85	-43.1937	-43.0225
4.86667	-43.0428	-43.1952
4.88333	-43.1389	-43.1221
4.9	-43.1153	-43.2678
4.91667	-43.1881	-43.2061
4.93333	-43.0304	-42.9769
4.95	-43.1217	-42.982
4.96667	-43.2508	-43.0258
4.98333	-43.0098	-43.0252
5	-43.1224	-42.8502
5.01667	-43.0815	-42.9014
5.03333	-43.0447	-42.9305
5.05	-42.9613	-43.0592
5.06667	-42.9128	-42.707
5.08333	-42.6924	-42.541
5.1	-42.5374	-42.7097
5.11667	-42.7206	-42.6245
5.13333	-42.3929	-42.5612
5.15	-42.5189	-42.2437
5.16667	-42.3489	-42.2823
5.18333	-42.3454	-42.2441
5.2	-42.0821	-42.3918
5.21667	-42.4283	-42.091
5.23333	-42.1722	-42.1839
5.25	-41.962	-41.8807
5.26667	-42.0334	-41.6815
5.28333	-41.6185	-41.81
5.3	-41.6897	-41.7439
5.31667	-41.5848	-41.4951
5.33333	-41.5474	-41.3735
5.35	-41.4619	-41.4302
5.36667	-41.3112	-41.4037
5.38333	-41.3299	-41.2076
5.4	-41.1876	-40.9638
5.41667	-40.9293	-41.0543
5.43333	-40.8908	-40.8289
5.45	-40.51	-40.7572
5.46667	-40.7633	-40.6584
5.48333	-40.4153	-40.4314
5.5	-40.1591	-40.2845
5.51667	-40.1571	-40.0433
5.53333	-40.1011	-40.2406
5.55	-39.8411	-39.965
5.56667	-39.7004	-39.8009
5.58333	-39.6366	-39.6496
5.6	-39.4687	-39.3549
5.61667	-39.1501	-39.2391
5.63333	-39.1239	-38.7996
5.65	-39.1275	-39.0117
5.66667	-38.7376	-38.6236
5.68333	-38.6407	-38.6836
5.7	-38.3969	-38.2869
5.71667	-38.2367	-37.9919
5.73333	-38.1264	-38.0868
5.75	-38.035	-37.6609
5.76667	-37.6223	-37.5596
5.78333	-37.3981	-37.5741
5.8	-37.4548	-37.3455
5.81667	-37.4518	-37.2531
5.83333	-37.1398	-37.1148
5.85	-37.2585	-36.83
5.86667	-36.8829	-36.6628
5.88333	-36.6651	-36.6951
5.9	-36.6336	-36.6107
5.91667	-36.5989	-36.5544
5.93333	-36.4073	-36.4705
5.95	-36.2469	-36.1659
5.96667	-36.266	-36.1285
5.98333	-36.2751	-36.1874
6	-36.0407	-36.0443
6.01667	-36.1459	-35.9023
6.03333	-36.1315	-36.1793
6.05	-36.1834	-36.076
6.06667	-36.1889	-36.0335
6.08333	-36.1574	-35.9417
6.1	-36.2125	-36.1693
6.11667	-36.0394	-36.1837
6.13333	-36.2068	-36.4634
6.15	-36.4008	-36.403
6.16667	-36.4126	-36.348
6.18333	-36.5795	-36.6619
6.2	-36.7437	-36.873
6.21667	-36.88	-36.7747
6.23333	-36.712	-36.9255
6.25	-37.2297	-37.1931
6.26667	-37.2791	-37.3674
6.28333	-37.4465	-37.51
6.3	-37.6353	-37.5556
6.31667	-37.8514	-37.7134
6.33333	-37.9445	-37.7923
6.35	-38.1455	-38.032
6.36667	-38.2293	-38.2548
6.38333	-38.353	-38.3267
6.4	-38.5675	-38.5137
6.41667	-38.7178	-38.7996
6.43333	-38.9107	-38.9485
6.45	-38.9516	-39.1334
6.46667	-39.2977	-39.0718
6.48333	-39.2968	-39.3239
6.5	-39.4928	-39.5791
6.51667	-39.5791	-39.6074
6.53333	-39.5946	-39.8362
6.55	-39.9879	-39.8957
6.56667	-40.2439	-40.0402
6.58333	-40.1921	-40.1688
6.6	-40.3094	-40.225
6.61667	-40.3765	-40.512
6.63333	-40.7616	-40.409
6.65	-40.8538	-40.7668
6.66667	-41.0442	-40.8899
6.68333	-40.8604	-41.1187
6.7	-41.0962	-41.1782
6.71667	-41.2468	-41.3089
6.73333	-41.2835	-41.2357
6.75	-41.4291	-41.6313
6.76667	-41.6954	-41.4687
6.78333	-41.7403	-41.6577
6.8	-41.7169	-41.721
6.81667	-42.0212	-41.9031
6.83333	-42.058	-42.0867
6.85	-42.3256	-42.1782
6.86667	-42.1718	-42.1132
6.88333	-42.4253	-42.4205
6.9	-42.3306	-42.4343
6.91667	-42.5368	-42.5194
6.93333	-42.7537	-42.5667
6.95	-42.6185	-42.5797
6.96667	-42.828	-42.9639
6.98333	-42.8553	-42.7435
7	-42.9537	-43.0081
7.01667	-43.1279	-43.3497
7.03333	-43.2421	-43.2642
7.05	-43.1251	-43.1712
7.06667	-43.2873	-43.3429
7.08333	-43.4249	-43.6676
7.1	-43.5035	-43.4369
7.11667	-43.6036	-43.4742
7.13333	-43.6228	-43.5726
7.15	-43.8521	-43.8612
7.16667	-43.9161	-43.764
7.18333	-43.966	-43.8942
7.2	-43.8842	-43.8544
7.21667	-44.0133	-44.2874
7.23333	-43.9748	-44.1412
7.25	-44.1421	-44.0617
7.26667	-44.3646	-44.1414
7.28333	-44.6256	-44.1088
7.3	-44.4939	-44.4852
7.31667	-44.4236	-44.336
7.33333	-44.4434	-44.3863
7.35	-44.4558	-44.6648
7.36667	-44.4674	-44.5654
7.38333	-44.6669	-44.4739
7.4	-44.7168	-44.7438
7.41667	-44.7071	-44.6133
7.43333	-44.6545	-44.768
7.45	-44.98	-44.8281
7.46667	-45.0368	-44.8953
7.48333	-45.0515	-45.1343
7.5	-45.0388	-44.955
7.51667	-45.2	-45.1517
7.53333	-45.3838	-45.1285
7.55	-45.3086	-45.2773
7.56667	-45.2613	-45.2061
7.58333	-44.9729	-45.1534
7.6	-45.2391	-45.4137
7.61667	-45.5339	-45.3548
7.63333	-45.5064	-45.4973
7.65	-45.4144	-45.5608
7.66667	-45.6069	-45.5626
7.68333	-45.6543	-45.6145
7.7	-45.5646	-45.7365
7.71667	-45.7284	-45.5993
7.73333	-45.5614	-45.8093
7.75	-45.6599	-45.8415
7.76667	-45.7642	-45.7888
7.78333	-45.9698	-45.7925
7.8	-45.8831	-45.9034
7.81667	-45.9444	-45.8663
7.83333	-46.0286	-46.1142
7.85	-46.1745	-46.0393
7.86667	-46.1198	-45.967
7.88333	-46.2298	-46.2254
7.9	-46.2214	-46.1793
7.91667	-46.2492	-46.1559
7.93333	-46.2664	-46.3538
7.95	-46.1626	-46.3852
7.96667	-46.5384	-46.3047
7.98333	-46.5128	-46.4861
8	-46.3775	-46.4909
8.01667	-46.2875	-46.4077
8.03333	-46.5758	-46.468
8.05	-46.4462	-46.4002
8.06667	-46.9265	-46.5762
8.08333	-46.5324	-46.5173
8.1	-46.7499	-46.6375
8.11667	-46.6186	-46.5947
8.13333	-46.7558	-46.74
8.15	-46.6644	-46.7578
8.16667	-46.7789	-46.9246
8.18333	-46.9798	-46.8881
8.2	-46.9376	-46.9271
8.21667	-46.7847	-46.8933
8.23333	-46.895	-47.0034
8.25	-46.9516	-46.8246
8.26667	-47.0367	-46.7835
8.28333	-47.1871	-46.9958
8.3	-46.9524	-47.065
8.31667	-47.0651	-46.9767
8.33333	-47.03	-47.236
8.35	-47.1154	-46.9999
8.36667	-47.0811	-46.9923
8.38333	-47.4626	-47.1151
8.4	-47.2912	-47.2864
8.41667	-47.2836	-47.2704
8.43333	-47.2958	-47.2956
8.45	-47.3121	-47.2359
8.46667	-47.273	-47.1995
8.48333	-47.349	-47.2482
8.5	-47.4839	-47.4643
8.51667	-47.3983	-47.4847
8.53333	-47.4983	-47.5593
8.55	-47.4665	-47.6161
8.56667	-47.4931	-47.4947
8.58333	-47.5391	-47.6328
8.6	-47.5804	-47.6312
8.61667	-47.7113	-47.4224
8.63333	-47.6151	-47.5738
8.65	-47.5763	-47.8577
8.66667	-47.6157	-47.5572
8.68333	-47.8161	-47.565
8.7	-47.6615	-47.7094
8.71667	-47.6669	-47.6552
8.73333	-47.7362	-47.7167
8.75	-47.8084	-48.066
8.76667	-47.9427	-47.7913
8.78333	-48.0229	-48.0072
8.8	-47.8517	-47.8687
8.81667	-47.8495	-47.9386
8.83333	-47.9615	-47.737
8.85	-48.1043	-47.6734
8.86667	-47.9626	-47.9625
8.88333	-48.1411	-47.9265
8.9	-47.8988	-48.0474
8.91667	-48.1559	-48.1367
8.93333	-48.1552	-48.0653
8.95	-48.1344	-48.0468
8.96667	-48.3558	-48.0348
8.98333	-48.1629	-48.0389
9	-48.3196	-48.029
9.01667	-48.1581	-48.2905
9.03333	-48.1345	-48.3431
9.05	-48.1712	-48.4387
9.06667	-48.3169	-48.2875
9.08333	-48.4796	-48.097
9.1	-48.1041	-48.3896
9.11667	-48.5048	-48.2589
9.13333	-48.4238	-48.4382
9.15	-48.5387	-48.3645
9.16667	-48.4185	-48.2946
9.18333	-48.4482	-48.3443
9.2	-48.5127	-48.3422
9.21667	-48.6018	-48.3876
9.23333	-48.4204	-48.39
9.25	-48.7607	-48.4909
9.26667	-48.5672	-48.7598
9.28333	-48.5608	-48.5072
9.3	-48.674	-48.5176
9.31667	-48.6237	-48.6024
9.33333	-48.5978	-48.5477
9.35	-48.5923	-48.6705
9.36667	-48.6877	-48.6681
9.38333	-48.7322	-48.6102
9.4	-48.6806	-48.5868
9.41667	-48.4806	-48.8892
9.43333	-48.5819	-48.5658
9.45	-49.0484	-48.7825
9.46667	-48.8928	-48.612
9.48333	-48.7965	-48.6462
9.5	-48.8362	-48.8362
9.51667	-48.9881	-48.766
9.53333	-48.6136	-48.808
9.55	-48.9888	-48.8438
9.56667	-49.025	-48.8761
9.58333	-48.8296	-48.7864
9.6	-48.9047	-48.8305
9.61667	-48.8535	-48.8551
9.63333	-48.895	-49.0351
9.65	-49.1032	-48.9813
9.66667	-49.2476	-48.9978
9.68333	-49.2155	-48.8828
9.7	-49.0792	-49.0031
9.71667	-49.0969	-49.1302
9.73333	-49.1396	-49.0292
9.75	-49.1057	-49.1037
9.76667	-49.1668	-49.2739
9.78333	-49.1443	-49.0598
9.8	-49.1344	-49.0578
9.81667	-49.0495	-49.0905
9.83333	-49.1067	-49.2955
9.85	-49.2784	-49.0264
9.86667	-49.3346	-49.2266
9.88333	-49.3121	-49.0942
9.9	-49.0624	-49.238
9.91667	-49.3639	-49.2102
9.93333	-49.3474	-49.1803
9.95	-49.323	-49.2918
9.96667	-49.4529	-49.2114
9.98333	-49.4938	-49.2303
10	-49.2999	-49.4071
10.0167	-49.4088	-49.4191
10.0333	-49.4015	-49.3479
10.05	-49.5387	-49.3679
10.0667	-49.3454	-49.4254
10.0833	-49.5421	-49.3313
10.1	-49.5122	-49.2638
10.1167	-49.3733	-49.3715
10.1333	-49.5397	-49.4826
10.15	-49.5127	-49.5925
10.1667	-49.4895	-49.4738
10.1833	-49.3837	-49.4234
10.2	-49.4947	-49.6296
10.2167	-49.3986	-49.4764
10.2333	-49.6472	-49.5607
10.25	-49.5172	-49.4207
10.2667	-49.6295	-49.6299
10.2833	-49.6226	-49.5012
10.3	-49.5239	-49.5801
10.3167	-49.6368	-49.533
10.3333	-49.6861	-49.549
10.35	-49.7729	-49.6356
10.3667	-49.7761	-49.6803
10.3833	-49.7045	-49.7913
10.4	-49.6296	-49.7204
10.4167	-49.5708	-49.428
10.4333	-49.804	-49.7465
10.45	-49.6068	-49.8245
10.4667	-49.756	-49.8997
10.4833	-49.945	-49.6928
10.5	-49.6289	-49.6967
10.5167	-49.9271	-49.8254
10.5333	-49.8581	-49.6308
10.55	-50.0063	-49.7718
10.5667	-49.9904	-49.5533
10.5833	-49.9429	-49.7644
10.6	-49.9571	-49.7571
10.6167	-49.8875	-49.8905
10.6333	-49.9378	-49.8066
10.65	-49.9713	-49.8454
10.6667	-50.0041	-49.8095
10.6833	-50.0944	-49.8589
10.7	-50.0288	-50.0172
10.7167	-50.1467	-49.9347
10.7333	-50.0963	-49.9587
10.75	-49.9783	-49.7667
10.7667	-50.1949	-50.2165
10.7833	-50.0913	-49.9666
10.8	-50.274	-49.9419
10.8167	-50.1933	-50.0804
10.8333	-50.1728	-49.8395
10.85	-50.0409	-49.9716
10.8667	-50.1407	-50.1295
10.8833	-50.1259	-49.9694
10.9	-50.0464	-50.0216
10.9167	-50.1741	-50.2185
10.9333	-50.2328	-50.0667
10.95	-50.16	-50.1506
10.9667	-50.1729	-50.1343
10.9833	-50.1571	-50.1773
11	-50.3182	-50.1744
11.0167	-50.268	-49.8712
11.0333	-50.2684	-50.0919
11.05	-50.084	-50.0607
11.0667	-49.9538	-50.154
11.0833	-50.2283	-49.9206
11.1	-50.0716	-49.9005
11.1167	-50.0966	-49.9632
11.1333	-49.936	-49.9323
11.15	-49.8609	-49.8938
11.1667	-49.5804	-49.5523
11.1833	-49.7183	-49.4557
11.2	-49.2303	-49.3973
11.2167	-49.6747	-49.4689
11.2333	-49.6499	-49.6936
11.25	-49.9765	-49.741
11.2667	-49.8516	-49.9017
11.2833	-50.0602	-50.0888
11.3	-50.077	-50.105
11.3167	-50.3657	-50.1947
11.3333	-50.3339	-50.2478
11.35	-50.4706	-50.1739
11.3667	-50.3571	-50.4172
11.3833	-50.4446	-50.4449
11.4	-50.3775	-50.2833
11.4167	-50.5888	-50.5192
11.4333	-50.6444	-50.2528
11.45	-50.5263	-50.3759
11.4667	-50.4912	-50.4393
11.4833	-50.6303	-50.5355
11.5	-50.5452	-50.5137
11.5167	-50.5929	-50.6324
11.5333	-50.6427	-50.508
11.55	-50.6481	-50.5691
11.5667	-50.7129	-50.6631
11.5833	-50.7537	-50.7064
11.6	-50.7292	-50.6642
11.6167	-50.6824	-50.5832
11.6333	-50.8832	-50.5689
11.65	-50.6931	-50.6555
11.6667	-50.7843	-50.6628
11.6833	-50.7453	-50.5194
11.7	-50.9044	-50.5171
11.7167	-50.7255	-50.8777
11.7333	-50.644	-50.754
11.75	-50.804	-50.7187
11.7667	-50.8894	-50.8917
11.7833	-50.7719	-50.7389
11.8	-50.7632	-50.7462
11.8167	-50.9112	-50.8737
11.8333	-50.9573	-50.6003
11.85	-50.976	-50.8307
11.8667	-50.8551	-50.8031
11.8833	-50.9644	-50.7287
11.9	-50.9272	-50.6648
11.9167	-50.9755	-50.8834
11.9333	-50.7534	-50.7258
11.95	-50.8064	-50.9456
11.9667	-51.0537	-50.7181
11.9833	-50.8571	-51.047
12	-50.8585	-50.9662
12.0167	-50.8688	-50.8971
12.0333	-51.0224	-50.9141
12.05	-50.7902	-51.0102
12.0667	-51.0702	-50.7783
12.0833	-51.0083	-50.8518
12.1	-51.271	-50.8671
12.1167	-51.066	-50.9503
12.1333	-50.9951	-50.9053
12.15	-51.0039	-51.0318
12.1667	-51.0552	-51.059
12.1833	-51.0148	-50.8205
12.2	-51.134	-50.9982
12.2167	-51.1194	-51.1779
12.2333	-51.2285	-51.0271
12.25	-51.0753	-51.2474
12.2667	-51.1207	-51.0037
12.2833	-51.0747	-51.2012
12.3	-51.1001	-50.9533
12.3167	-50.9577	-50.9412
12.3333	-51.1364	-50.9543
12.35	-51.1672	-51.0571
12.3667	-51.1329	-51.0015
12.3833	-51.3254	-51.1143
12.4	-51.2725	-51.2142
12.4167	-51.1808	-51.1166
12.4333	-51.4009	-50.9967
12.45	-51.1449	-50.9335
12.4667	-51.0902	-51.1062
12.4833	-51.0009	-51.155
12.5	-51.2736	-51.2193
12.5167	-51.3312	-51.1898
12.5333	-51.3193	-51.3535
12.55	-51.1572	-51.0679
12.5667	-51.2625	-51.2045
12.5833	-51.2816	-51.0923
12.6	-51.3341	-51.2545
12.6167	-51.2352	-51.2927
12.6333	-51.369	-51.2499
12.65	-51.2864	-51.3371
12.6667	-51.3455	-51.295
12.6833	-51.3254	-51.2575
12.7	-51.3633	-51.1972
12.7167	-51.2639	-51.3882
12.7333	-51.229	-51.3719
12.75	-51.3371	-51.2979
12.7667	-51.3898	-51.2363
12.7833	-51.445	-51.23
12.8	-51.3164	-51.301
12.8167	-51.3145	-51.2519
12.8333	-51.5976	-51.4114
12.85	-51.3594	-51.3314
12.8667	-51.51	-51.4193
12.8833	-51.4292	-51.6249
12.9	-51.3295	-51.229
12.9167	-51.3228	-51.4048
12.9333	-51.5082	-51.3818
12.95	-51.5358	-51.5105
12.9667	-51.512	-51.3587
12.9833	-51.5026	-51.3457
13	-51.5178	-51.3321
13.0167	-51.5792	-51.2625
13.0333	-51.5158	-51.4098
13.05	-51.5268	-51.5064
13.0667	-51.6484	-51.6821
13.0833	-51.6373	-51.5192
13.1	-51.6361	-51.6475
13.1167	-51.5655	-51.3669
13.1333	-51.7376	-51.4465
13.15	-51.6585	-51.4775
13.1667	-51.5348	-51.3165
13.1833	-51.835	-51.4187
13.2	-51.632	-51.4975
13.2167	-51.5353	-51.4112
13.2333	-51.673	-51.5871
13.25	-51.5146	-51.5156
13.2667	-51.7057	-51.5755
13.2833	-51.8084	-51.4653
13.3	-51.5281	-51.547
13.3167	-51.4486	-51.406
13.3333	-51.6553	-51.6974
13.35	-51.7996	-51.5956
13.3667	-51.6912	-51.7447
13.3833	-51.8029	-51.4829
13.4	-51.7419	-51.6103
13.4167	-51.7482	-51.7694
13.4333	-51.6205	-51.5448
13.45	-51.5944	-51.7511
13.4667	-51.6897	-51.7921
13.4833	-51.7693	-51.7043
13.5	-51.7399	-51.5984
13.5167	-51.7004	-51.7812
13.5333	-51.6533	-51.7033
13.55	-51.9863	-51.6676
13.5667	-51.7059	-51.7317
13.5833	-52.0498	-51.6308
13.6	-51.6486	-51.8893
13.6167	-51.8984	-51.7198
13.6333	-51.7595	-51.799
13.65	-51.7294	-51.7453
13.6667	-51.8077	-51.7345
13.6833	-51.7461	-51.7804
13.7	-51.9735	-51.7363
13.7167	-51.8609	-51.747
13.7333	-52.0295	-51.6193
13.75	-51.7776	-51.7754
13.7667	-51.9369	-51.7059
13.7833	-51.8438	-51.9674
13.8	-51.731	-51.8198
13.8167	-51.9682	-51.7124
13.8333	-51.8764	-51.891
13.85	-51.6865	-51.8758
13.8667	-51.9946	-51.7521
13.8833	-52.0261	-51.9166
13.9	-51.9781	-51.8206
13.9167	-52.0835	-51.919
13.9333	-51.9585	-51.8239
13.95	-51.9941	-51.8907
13.9667	-51.9577	-51.8725
13.9833	-52.1278	-51.9009
14	-51.988	-51.954
14.0167	-51.8101	-51.8907
14.0333	-51.9853	-51.9829
14.05	-52.2151	-51.8799
14.0667	-51.9847	-51.7824
14.0833	-52.1472	-51.8489
14.1	-51.8841	-51.8587
14.1167	-52.1454	-51.9248
14.1333	-52.0251	-51.8967
14.15	-51.972	-51.8249
14.1667	-52.0708	-51.8143
14.1833	-52.0758	-51.9
14.2	-51.9256	-51.9579
14.2167	-52.0764	-52.0085
14.2333	-52.0305	-52.0957
14.25	-52.0882	-52.0493
14.2667	-52.1411	-52.001
14.2833	-52.2593	-51.9473
14.3	-51.9679	-51.8961
14.3167	-52.3463	-52.0186
14.3333	-52.0605	-52.0996
14.35	-52.1667	-52.1067
14.3667	-52.0645	-51.9969
14.3833	-52.2221	-52.0983
14.4	-52.0949	-52.0542
14.4167	-52.1949	-51.9754
14.4333	-52.0738	-51.859
14.45	-52.1088	-52.2936
14.4667	-52.1104	-52.0355
14.4833	-52.0899	-51.9189
14.5	-52.1245	-51.9516
14.5167	-52.1906	-51.8786
14.5333	-52.1308	-52.1503
14.55	-52.2537	-51.8999
14.5667	-52.2156	-52.2454
14.5833	-52.2604	-52.0542
14.6	-52.2988	-52.2817
14.6167	-52.1231	-52.2037
14.6333	-52.0793	-52.4013
14.65	-52.1665	-52.0382
14.6667	-52.2301	-52.2658
14.6833	-52.2627	-52.127
14.7	-52.5255	-51.969
14.7167	-52.1919	-52.1737
14.7333	-52.1728	-52.1624
14.75	-52.3855	-52.2167
14.7667	-52.163	-52.184
14.7833	-52.1824	-52.0874
14.8	-52.3863	-52.174
14.8167	-52.4332	-52.086
14.8333	-52.2871	-52.1954
14.85	-52.3485	-52.1789
14.8667	-52.3668	-52.3417
14.8833	-52.3633	-52.2612
14.9	-52.2536	-52.3354
14.9167	-52.4516	-52.2581
14.9333	-52.4949	-52.1343
14.95	-52.2751	-52.2677
14.9667	-52.5032	-52.2695
14.9833	-52.414	-52.1456
15	-52.3683	-52.0836
15.0167	-52.2627	-52.1574
15.0333	-52.3445	-52.2115
15.05	-52.4555	-52.3732
15.0667	-52.3228	-52.3942
15.0833	-52.435	-52.3467
15.1	-52.2473	-52.1444
15.1167	-52.3724	-52.4043
15.1333	-52.4733	-52.2316
15.15	-52.3612	-52.0977
15.1667	-52.4696	-52.3175
15.1833	-52.3909	-52.3
15.2	-52.3441	-52.1891
15.2167	-52.3417	-52.3446
15.2333	-52.2969	-52.3426
15.25	-52.2912	-51.9429
15.2667	-52.28	-52.5366
15.2833	-52.4738	-52.2904
15.3	-52.3067	-52.2916
15.3167	-52.5173	-52.4083
15.3333	-52.4924	-52.5004
15.35	-52.3125	-52.3278
15.3667	-52.4335	-52.3042
15.3833	-52.6203	-52.2454
15.4	-52.4666	-52.4232
15.4167	-52.3706	-52.4484
15.4333	-52.4184	-52.3308
15.45	-52.619	-52.5056
15.4667	-52.4871	-52.3022
15.4833	-52.4957	-52.334
15.5	-52.3746	-52.3006
15.5167	-52.4504	-52.4813
15.5333	-52.5204	-52.3896
15.55	-52.5056	-52.5073
15.5667	-52.6102	-52.4383
15.5833	-52.5978	-52.5301
15.6	-52.4557	-52.4678
15.6167	-52.6212	-52.6301
15.6333	-52.4365	-52.4408
15.65	-52.4821	-52.4037
15.6667	-52.3853	-52.3543
15.6833	-52.69	-52.4304
15.7	-52.5679	-52.5014
15.7167	-52.4971	-52.5248
15.7333	-52.6584	-52.5024
15.75	-52.4402	-52.4869
15.7667	-52.452	-52.5055
15.7833	-52.3942	-52.5985
15.8	-52.6342	-52.3585
15.8167	-52.5376	-52.6253
15.8333	-52.6752	-52.4841
15.85	-52.598	-52.447
15.8667	-52.5257	-52.5692
15.8833	-52.5224	-52.5408
15.9	-52.5157	-52.6153
15.9167	-52.5908	-52.6134
15.9333	-52.7048	-52.547
15.95	-52.8381	-52.515
15.9667	-52.647	-52.5185
15.9833	-52.767	-52.5993
16	-52.5728	-52.4426
16.0167	-52.7519	-52.5246
16.0333	-52.6069	-52.4323
16.05	-52.5949	-52.5659
16.0667	-52.7027	-52.4928
16.0833	-52.6204	-52.4295
16.1	-52.5445	-52.7132
16.1167	-52.6592	-52.6826
16.1333	-52.6854	-52.5543
16.15	-52.8807	-52.6345
16.1667	-52.7629	-52.5745
16.1833	-52.791	-52.5704
16.2	-52.5755	-52.4734
16.2167	-52.782	-52.586
16.2333	-52.8171	-52.6732
16.25	-52.7976	-52.7123
16.2667	-52.6607	-52.6321
16.2833	-52.6653	-52.6765
16.3	-52.7028	-52.5375
16.3167	-52.5855	-52.6497
16.3333	-52.4681	-52.5852
16.35	-52.8315	-52.5921
16.3667	-52.7346	-52.6112
16.3833	-52.7503	-52.6664
16.4	-52.7707	-52.667
16.4167	-52.8292	-52.6082
16.4333	-52.7149	-52.7136
16.45	-52.7863	-52.5548
16.4667	-52.8391	-52.5155
16.4833	-52.56	-52.635
16.5	-52.8962	-52.6711
16.5167	-52.7993	-52.5963
16.5333	-52.6903	-52.765
16.55	-52.799	-52.749
16.5667	-52.7575	-52.7108
16.5833	-52.6904	-52.5572
16.6	-52.5898	-52.5011
16.6167	-52.6688	-52.5976
16.6333	-52.7456	-52.7891
16.65	-52.7965	-52.7755
16.6667	-52.7846	-52.682
16.6833	-52.6849	-52.7482
16.7	-52.9213	-52.7639
16.7167	-52.8476	-52.7403
16.7333	-52.783	-52.7899
16.75	-52.9963	-52.6195
16.7667	-52.925	-52.739
16.7833	-52.7606	-52.6449
16.8	-52.7118	-52.7224
16.8167	-52.7295	-52.7586
16.8333	-52.7791	-52.559
16.85	-52.7332	-52.8043
16.8667	-52.8896	-52.9495
16.8833	-52.8748	-52.5944
16.9	-52.7406	-52.7109
16.9167	-52.7062	-52.7009
16.9333	-52.7389	-52.6549
16.95	-52.8562	-52.7441
16.9667	-52.9621	-52.9369
16.9833	-53.01	-52.4372
17	-52.8955	-52.7888
17.0167	-52.8156	-52.5319
17.0333	-52.8185	-52.9071
17.05	-52.8171	-52.8646
17.0667	-52.9205	-52.88
17.0833	-52.8287	-52.5949
17.1	-52.8578	-52.7152
17.1167	-52.9879	-52.6255
17.1333	-52.985	-52.913
17.15	-52.9706	-52.8573
17.1667	-52.9705	-52.8631
17.1833	-52.8888	-52.8645
17.2	-52.9478	-52.9454
17.2167	-52.9039	-52.759
17.2333	-52.8491	-52.8769
17.25	-53.1113	-52.7348
17.2667	-52.7794	-52.8877
17.2833	-52.8814	-52.7647
17.3	-52.768	-52.9124
17.3167	-52.9501	-52.5882
17.3333	-52.9002	-52.9467
17.35	-52.8812	-52.6195
17.3667	-52.972	-52.7693
17.3833	-53.1089	-52.8042
17.4	-52.9159	-52.5795
17.4167	-52.9917	-52.8282
17.4333	-52.8733	-52.8837
17.45	-52.8438	-52.7143
17.4667	-52.9366	-52.8472
17.4833	-53.061	-52.8909
17.5	-53.0245	-52.8634
17.5167	-53.22	-52.8668
17.5333	-52.8585	-53.0078
17.55	-52.904	-52.8479
17.5667	-52.8724	-52.7599
17.5833	-52.995	-52.6068
17.6	-52.9491	-52.9695
17.6167	-52.9281	-52.9642
17.6333	-52.9152	-52.9639
17.65	-52.7434	-52.922
17.6667	-52.9087	-52.9104
17.6833	-53.0157	-52.7169
17.7	-52.9123	-53.0826
17.7167	-52.9145	-53.0067
17.7333	-52.9092	-52.9991
17.75	-53.0014	-53.0502
17.7667	-52.9849	-52.953
17.7833	-52.9388	-52.9808
17.8	-52.9311	-52.7287
17.8167	-52.9618	-52.9247
17.8333	-53.0084	-52.8423
17.85	-52.9887	-52.9182
17.8667	-53.0869	-53.0652
17.8833	-52.901	-52.8447
17.9	-53.0538	-52.9224
17.9167	-53.0137	-52.8933
17.9333	-53.0886	-52.85
17.95	-52.9495	-52.8094
17.9667	-52.7448	-52.8611
17.9833	-53.0869	-52.8185
18	-53.1341	-52.881
18.0167	-53.102	-52.9682
18.0333	-52.9331	-52.8494
18.05	-53.067	-52.9151
18.0667	-52.9286	-52.928
18.0833	-53.0668	-52.8397
18.1	-52.9091	-52.8439
18.1167	-52.9893	-52.983
18.1333	-52.7756	-53.056
18.15	-52.9352	-52.7408
18.1667	-52.9096	-52.9443
18.1833	-52.9714	-53.0121
18.2	-53.1112	-52.777
18.2167	-53.0856	-53.0078
18.2333	-53.0444	-53.0214
18.25	-52.9277	-52.9832
18.2667	-53.0643	-52.9722
18.2833	-52.9733	-52.9446
18.3	-52.863	-53.204
18.3167	-53.0075	-52.8617
18.3333	-53.2164	-52.9808
18.35	-53.1424	-52.8798
18.3667	-53.1101	-53.0613
18.3833	-52.7577	-53.1299
18.4	-53.0715	-52.8256
18.4167	-53.1801	-53.0483
18.4333	-53.0574	-53.0175
18.45	-53.0035	-53.0123
18.4667	-52.9608	-52.9601
18.4833	-53.1563	-52.7842
18.5	-53.2423	-52.9783
18.5167	-53.1459	-53.0917
18.5333	-53.1162	-53.0629
18.55	-53.0476	-53.1308
18.5667	-52.9318	-52.9732
18.5833	-52.8217	-52.9447
18.6	-53.0917	-53.135
18.6167	-53.1742	-52.8804
18.6333	-53.0071	-52.8934
18.65	-53.0226	-52.8013
18.6667	-52.9649	-52.8674
18.6833	-53.0876	-53.1779
18.7	-53.0341	-52.999
18.7167	-53.1583	-52.8033
18.7333	-52.9807	-52.9131
18.75	-52.9411	-53.0456
18.7667	-52.8676	-52.9636
18.7833	-52.9402	-53.0009
18.8	-53.1905	-53.0288
18.8167	-53.0716	-53.0271
18.8333	-52.9402	-53.0269
18.85	-53.1259	-52.8695
18.8667	-53.0573	-53.0141
18.8833	-53.2296	-53.0462
18.9	-52.9294	-53.089
18.9167	-53.175	-52.9247
18.9333	-53.0016	-52.8498
18.95	-53.0697	-52.9773
18.9667	-53.1456	-53.0003
18.9833	-53.0011	-53.0159
19	-53.15	-52.8326
19.0167	-53.4402	-52.8438
19.0333	-53.0009	-53.0441
19.05	-52.8822	-53.009
19.0667	-52.8763	-53.2217
19.0833	-53.0813	-53.0108
19.1	-53.0693	-52.9699
19.1167	-53.1694	-52.9649
19.1333	-53.0237	-53.0801
19.15	-52.9814	-53.059
19.1667	-53.1253	-52.9696
19.1833	-53.0857	-52.8929
19.2	-53.0894	-52.9012
19.2167	-53.0459	-53.1611
19.2333	-53.1556	-52.9935
19.25	-53.1062	-53.0671
19.2667	-53.0999	-53.0805
19.2833	-52.9069	-52.9768
19.3	-53.0084	-53.0367
19.3167	-53.1568	-52.9883
19.3333	-53.1448	-53.2283
19.35	-53.3214	-52.9641
19.3667	-53.0445	-53.0773
19.3833	-53.1395	-52.9105
19.4	-53.0787	-53.0483
19.4167	-53.2384	-52.8718
19.4333	-53.114	-53.1067
19.45	-53.0746	-53.0001
19.4667	-53.1632	-53.092
19.4833	-53.2196	-52.8344
19.5	-53.0918	-53.0973
19.5167	-53.1136	-53.0854
19.5333	-53.1075	-53.0563
19.55	-53.0507	-53.0284
19.5667	-53.2386	-53.0578
19.5833	-53.1476	-52.9641
19.6	-53.1534	-52.9559
19.6167	-53.2494	-53.1613
19.6333	-53.1962	-53.0872
19.65	-53.123	-52.9209
19.6667	-53.1993	-53.0056
19.6833	-52.8755	-53.0275
19.7	-52.9659	-52.8939
19.7167	-53.1834	-53.1217
19.7333	-53.1571	-52.9436
19.75	-53.1988	-52.9995
19.7667	-53.106	-52.9996
19.7833	-52.9913	-52.8513
19.8	-52.9768	-52.9654
19.8167	-52.9677	-53.0407
19.8333	-53.1693	-53.1006
19.85	-53.0334	-53.106
19.8667	-52.8991	-53.0687
19.8833	-53.114	-53.1937
19.9	-53.0514	-53.1001
19.9167	-53.1602	-53.0487
19.9333	-53.1425	-52.961
19.95	-53.0418	-52.9502
19.9667	-53.0897	-52.9048
19.9833	-53.0102	-53.1454
