# Supplementary material for: Continuous estimation of power system inertia using convolutional neural networks
Source: Nat Commun. 2023 Jul 24;14:4440. doi: 10.1038/s41467-023-40192-2 (PMC10366096; doi:10.1038/s41467-023-40192-2)
Supplement: Supplementary file 3 — Source Data [file 41467_2023_40192_MOESM3_ESM.zip › Source_data/figure_8.xlsx]

## Sheet: Panel_a
F	Low_M_H_comp=1.0	High_M_H_comp=1.0	Low_M_H_comp=2.0	High_M_H_comp=2.0	Low_M_H_comp=2.5	High_M_H_comp=2.5	Low_M_H_comp=3.0	High_M_H_comp=3.0	Low_M_H_comp=4.0	High_M_H_comp=4.0	Low_M_H_comp=5.0	High_M_H_comp=5.0	Low_M_H_comp=6.0	High_M_H_comp=6.0
0	0.596231	3.63039	0.895337	3.4771	1.36413	3.7742	1.08056	3.49722	0.609849	3.62118	1.02038	3.41043	1.21141	3.51821
0.0166667	0.736896	3.76252	1.02961	3.60793	1.49985	3.91517	1.21597	3.63885	0.745004	3.76318	1.15448	3.552	1.35175	3.65495
0.0333333	1.27927	4.23205	1.55888	4.0979	2.00543	4.48571	1.72836	4.18387	1.23334	4.31938	1.69687	4.10819	1.9071	4.1677
0.05	2.58802	5.35586	2.83851	5.28712	3.22143	5.80367	2.96631	5.47933	2.41324	5.64632	3.02647	5.47662	3.24448	5.40202
0.0666667	5.29022	7.87474	5.55424	7.89755	5.71564	8.4097	5.52871	8.12733	5.07259	8.41726	5.86325	8.31345	5.86838	7.98028
0.0833333	9.20336	12.1847	9.5303	12.1621	9.57164	12.4358	9.49137	12.7224	8.91574	12.685	9.21521	12.373	9.52468	12.5141
0.1	12.979	16.9514	12.8995	16.5752	13.605	16.5984	13.1574	16.8613	13.4522	16.9049	13.394	16.8531	13.3082	16.7087
0.116667	16.1955	19.606	15.76	19.4577	16.0409	19.5119	15.832	19.0264	16.1076	19.3753	15.8916	18.9928	15.8013	19.6971
0.133333	16.7779	20.3451	16.6945	19.9473	17.2874	20.6135	17.0157	19.9902	16.6576	20.2459	16.9535	20.3284	16.884	20.2325
0.15	16.5882	19.8412	16.7451	19.8506	17.1535	19.645	16.4693	19.6658	16.989	19.6403	16.8748	19.7713	16.5985	19.8077
0.166667	16.3155	19.4072	16.2842	18.9896	16.4649	19.397	16.3098	19.3178	16.2209	19.0126	15.9724	19.0081	16.3437	19.1498
0.183333	15.651	18.7964	15.5962	18.3021	15.6317	18.4323	15.642	18.1464	15.7798	18.425	16.0064	18.4945	15.9722	18.358
0.2	14.5573	17.4057	14.8768	17.7313	14.7493	17.5832	14.9023	17.6937	14.778	17.4459	14.9764	17.6453	15.1812	17.7931
0.216667	14.6771	17.0589	14.5552	16.7872	14.4415	17.3213	14.3646	16.7908	14.5697	16.9555	14.4614	17.2741	14.7441	16.8764
0.233333	13.9327	16.2732	13.8683	16.197	13.6789	16.2244	13.7514	16.1435	13.5567	16.5687	13.6691	16.1782	13.4138	16.2459
0.25	13.2679	16.0056	13.0633	15.5566	13.4008	15.754	13.4973	15.6828	13.557	16.1968	13.3809	16.2518	13.5537	15.9782
0.266667	12.5726	15.3622	12.8489	15.4815	12.5865	15.2508	12.4563	15.3255	13.0669	15.1265	12.6831	15.4581	12.8568	15.6791
0.283333	12.2972	14.7795	12.0774	14.5481	12.1491	14.583	12.224	14.6563	11.9344	14.9955	12.3556	15.0634	12.5181	14.283
0.3	11.6615	14.182	11.6817	14.0129	11.9037	14.3305	11.8095	14.0615	11.5214	14.1675	11.6326	13.8625	11.6761	13.9621
0.316667	10.9132	13.788	11.3667	13.9027	11.0023	13.92	11.1377	13.8085	10.9843	13.7255	10.9862	13.692	11.1889	13.5784
0.333333	10.4671	13.4358	10.47	13.4067	10.4026	12.7895	10.7246	13.2313	10.4195	13.4543	10.6851	12.9389	10.8612	13.4156
0.35	9.97789	13.2003	10.0238	13.1443	10.392	13.2844	10.148	13.1547	10.2367	12.8066	10.111	12.9155	9.80874	12.884
0.366667	9.52914	12.6015	9.73879	12.629	10.0692	12.1776	9.77256	12.2937	9.62034	12.7325	9.79177	12.8269	9.56097	12.7502
0.383333	9.15643	12.3018	9.33578	12.5902	9.38922	12.6459	9.47005	12.4061	9.27066	12.313	9.5539	12.3314	9.38388	12.0631
0.4	9.22097	11.8799	9.4056	12.1835	9.13056	12.0644	9.18217	12.1923	8.92783	12.1867	9.28804	11.9218	9.1649	11.7966
0.416667	9.03634	11.8445	9.15897	11.9657	9.16529	11.994	8.72377	11.7401	8.90179	11.9258	8.81104	11.7147	8.88678	11.7426
0.433333	8.37627	12.0481	8.97353	12.14	8.55155	12.0853	8.8573	11.5733	9.05511	12.1375	9.10547	12.0219	8.6352	12.0793
0.45	8.51215	11.9654	8.82878	12.2114	8.72172	12.3139	8.43868	12.3908	8.59924	11.9994	8.99302	11.8977	8.7743	12.307
0.466667	8.93742	12.4179	9.18703	12.604	9.03111	12.4073	9.144	12.4769	8.90516	12.5421	8.84807	12.7045	9.09729	12.6536
0.483333	9.29215	13.4842	9.44338	12.701	9.19833	13.3505	9.61758	12.7504	9.0426	13.0034	9.35231	13.1212	9.15133	12.9844
0.5	9.68276	13.8133	9.81463	13.7878	10.2144	14.0991	9.74835	13.8428	9.75695	13.7337	9.84894	13.9402	9.74923	14.0775
0.516667	10.4828	15.1533	10.4087	15.1968	10.5195	15.1687	10.9275	14.5545	11.0189	15.3903	10.4165	15.1144	10.6867	14.4564
0.533333	11.8145	16.2258	11.8987	16.7363	11.6295	16.5359	11.5668	16.7509	11.5837	16.5923	11.8428	16.6361	11.5898	16.9053
0.55	13.022	18.2659	13.0208	18.3541	13.1103	18.0363	13.108	18.2265	12.7074	18.6571	13.3144	18.329	13.261	18.4062
0.566667	14.8055	21.1567	14.9002	21.1656	14.6096	20.2495	14.6679	20.6038	14.8387	20.6693	15.0518	20.5433	15.1035	20.9382
0.583333	17.1787	23.5622	17.7187	23.3415	17.1748	23.5705	17.1288	23.6014	17.334	23.3071	17.1133	23.1529	17.27	23.452
0.6	19.6896	26.1303	19.8438	25.7722	20.124	25.8044	20.2727	26.3122	19.9725	26.409	20.0381	26.0437	19.8602	25.8447
0.616667	22.6062	27.0492	22.1061	26.8078	22.1651	26.8633	22.1737	27.4117	22.0684	27.6125	22.1359	26.751	21.8674	26.8503
0.633333	22.3065	25.5863	22.7911	25.6489	22.4133	25.7622	22.6377	25.7244	22.7569	25.924	22.5973	25.7365	22.409	26.025
0.65	20.5478	23.9992	21.3347	23.4665	20.9674	24.0172	21.0764	24.1782	20.8352	23.4811	20.8666	23.5093	20.6973	23.7705
0.666667	18.5604	22.3248	18.4865	22.3072	18.791	22.0674	18.4735	22.1056	18.8497	22.3126	18.8721	22.1506	18.6952	22.1802
0.683333	16.6689	20.7329	16.8414	21.0587	17.1494	20.7783	16.8795	20.7808	16.4573	20.7143	16.7877	20.8919	17.0372	20.9564
0.7	15.3578	19.688	15.3468	19.7082	15.707	19.9466	15.2475	19.7562	15.1886	19.8742	15.1489	19.8475	14.926	19.8294
0.716667	13.9775	18.9172	14.426	19.3239	14.0278	19.2078	14.0067	18.6122	14.1431	19.1845	14.1944	19.3787	14.0143	19.2384
0.733333	13.1965	19.4119	13.1377	18.7841	12.9323	18.9283	12.9205	18.371	13.4113	18.7495	13.0796	18.7191	13.0835	18.9181
0.75	11.8762	17.923	12.5939	18.6401	12.6275	18.1321	12.3042	18.2861	12.405	18.695	12.4206	18.3296	12.4838	18.7336
0.766667	11.6842	18.6863	11.249	18.3895	11.5346	18.4475	11.8523	18.6218	11.451	18.5018	11.9652	18.0196	11.4073	18.1625
0.783333	11.0637	18.626	11.0804	18.5365	11.0659	18.3932	11.4787	18.4022	10.8109	18.6858	10.993	18.46	10.9058	18.2977
0.8	10.6927	19.2986	11.1881	18.6572	10.9069	18.8164	10.7821	19.0568	10.6671	18.7811	10.4632	18.8976	10.5052	18.7587
0.816667	10.454	19.6204	10.6613	19.3965	10.1635	19.2212	10.3172	19.4793	10.6695	19.4894	10.1755	19.0356	10.3391	19.2138
0.833333	10.1939	20.19	10.5592	20.2674	9.73003	20.3354	10.287	20.3668	10.0523	19.8754	10.0603	20.2053	10.1403	20.2855
0.85	9.80299	21.3636	9.81192	21.274	10.1946	20.7002	10.0868	20.9096	10.0063	20.9095	10.0079	20.7654	9.99685	20.951
0.866667	9.8536	21.798	9.6396	21.9043	9.66981	21.8675	9.77438	21.8365	9.97542	21.6291	9.60682	21.6873	9.57084	21.435
0.883333	10.048	22.0795	9.93615	22.0652	10.0889	21.9696	9.91892	21.883	10.0488	21.9245	10.0837	22.157	9.65678	22.2106
0.9	10.3666	21.4421	10.097	21.5099	10.4125	21.7578	10.2006	22.0228	10.107	21.8083	10.2106	22.326	10.0226	22.0975
0.916667	10.8429	21.1899	10.6778	21.2002	10.8571	20.9751	10.6871	21.1012	10.8794	21.5002	10.2215	21.2389	10.4514	21.4997
0.933333	11.3852	20.0658	10.9676	20.3322	11.1233	19.8632	11.4557	20.2372	10.8672	20.182	11.0823	20.3486	11.1391	20.494
0.95	12.2091	18.5624	11.7867	19.1642	11.8337	19.072	11.547	19.1158	11.5882	19.1189	11.8646	18.7473	11.8367	18.9161
0.966667	12.686	16.84	12.7909	17.512	12.7409	17.7724	12.7244	17.6812	12.5554	17.2963	12.379	17.3737	12.4502	17.6921
0.983333	12.9764	15.6025	13.3195	16.145	13.2913	15.8174	13.1793	15.8042	13.4252	16.0293	12.6607	16.6564	12.5063	16.3078
1	13.4311	14.685	13.1283	14.4482	13.467	14.8375	13.4984	14.733	12.8473	14.9841	13.1458	15.2002	12.9559	15.4608
1.01667	13.1774	12.4582	13.4045	12.6199	12.9829	12.4722	13.2002	12.2618	13.0539	12.4237	12.7793	12.3833	12.8276	12.5784
1.03333	15.6261	8.6412	15.5751	9.1136	15.7574	8.91744	15.4111	9.07978	14.9295	9.00711	14.7717	8.88593	14.718	9.13767
1.05	16.7361	7.89045	17.2382	7.58568	17.3397	7.65656	17.2081	8.12222	16.9566	7.81602	16.9519	8.11156	16.746	7.91421
1.06667	18.7881	7.29656	18.6479	7.20056	18.7129	7.49733	18.665	7.5731	18.3381	7.3224	18.4905	7.40078	18.5615	7.6106
1.08333	19.0446	6.57436	19.2347	6.51868	19.2593	7.11653	19.5393	6.98855	19.2387	6.83732	19.1122	7.18813	19.1627	7.22351
1.1	19.1247	6.19549	19.2588	6.59852	19.4464	6.33976	19.4624	6.46642	19.5784	6.46906	19.592	6.76035	19.6687	6.70536
1.11667	18.4048	6.00576	18.0572	6.30158	18.3989	6.25896	18.5831	6.85044	19.0554	6.20383	19.038	6.2083	19.0048	6.48889
1.13333	17.0546	5.76843	17.6617	6.16249	17.5339	5.90662	17.4478	5.71583	17.8559	5.82586	18.4736	6.38739	18.0237	6.51422
1.15	16.1142	5.64171	16.3381	6.08582	16.7039	5.42507	16.5986	5.50417	16.6075	6.46749	17.2308	5.98182	17.4062	6.06638
1.16667	14.9655	5.19316	15.3097	5.54955	15.1146	5.58487	15.5212	5.21468	15.7853	5.46075	15.9647	5.6722	15.8852	5.56011
1.18333	14.1132	5.26773	14.2156	5.32175	14.3642	5.62809	14.4638	5.28465	14.6743	5.52266	14.8537	5.48372	15.5077	5.65251
1.2	13.2945	5.03664	13.1315	4.7988	13.2936	4.80192	13.3737	5.06981	13.6821	5.21443	14.0974	5.59799	14.0055	5.48696
1.21667	12.2642	4.42964	12.1408	4.86869	12.0805	4.43078	12.0128	4.7554	12.555	4.78471	13.0489	5.05261	13.0148	4.76898
1.23333	10.5099	4.44174	11.2397	4.49421	10.8841	4.25555	10.982	4.47174	11.1994	4.36144	11.9285	4.49644	12.0542	4.60741
1.25	9.76289	4.24622	10.2723	4.18514	9.67962	4.52295	10.4795	4.24498	10.3821	4.21567	10.5357	4.58558	10.8285	4.49068
1.26667	8.82579	4.03616	8.54982	3.87216	8.88731	4.13884	9.00567	3.79074	9.32802	4.62487	9.79038	4.16008	9.67947	4.33184
1.28333	7.94081	4.07489	8.7233	3.95144	8.80323	3.94966	8.91747	4.0801	8.47522	4.16929	8.87609	4.03583	8.95076	4.14869
1.3	7.82979	3.38664	7.72211	3.71316	7.86559	3.90011	8.04628	3.76295	8.00163	4.21118	7.78964	4.02667	8.39526	4.08088
1.31667	7.29543	3.40299	7.09405	3.73069	7.33806	3.86474	7.39692	3.59179	7.589	3.46974	7.65352	4.31235	7.71963	3.9103
1.33333	6.87143	3.61555	6.74346	3.46776	6.77062	3.68866	7.49193	3.69949	7.29104	3.53857	7.11409	3.53192	7.53615	3.58293
1.35	6.75642	3.01101	6.42314	3.38043	6.77849	3.13589	6.6225	3.10674	6.55344	3.58594	7.28332	3.3123	7.23839	3.86545
1.36667	6.13162	3.24448	6.01064	3.29148	6.62334	3.60633	5.96431	3.20368	6.9861	3.34367	6.80124	3.3388	6.78047	3.63662
1.38333	6.01718	3.16886	6.31675	3.26349	5.73864	3.07869	6.24515	3.22739	6.12504	3.20741	6.19478	3.37432	6.24566	3.22975
1.4	5.62832	2.96504	5.88441	3.0483	6.15111	3.20873	5.82375	3.02134	6.41675	2.87818	6.25282	3.14292	6.12196	3.34912
1.41667	5.36268	2.70968	6.04789	2.68897	5.16303	3.02287	5.64608	3.11426	6.00853	2.93841	5.89185	3.26164	6.19793	2.89308
1.43333	5.44614	2.56829	5.09903	2.56352	5.34974	2.92057	5.39077	2.69141	5.68869	2.74014	5.544	3.06566	5.87504	3.2603
1.45	4.58981	2.89315	4.79212	2.71792	4.90743	2.62616	5.23563	2.5421	5.17425	2.45617	5.59728	2.77831	5.22051	2.93414
1.46667	4.75426	2.27616	5.03581	2.40072	4.94	2.61365	4.9328	2.5938	5.02205	2.79687	5.02261	2.27434	5.1826	2.94069
1.48333	4.55713	2.39374	4.8008	2.27824	4.61898	2.30393	4.60289	2.3837	4.829	2.25555	4.98986	2.22279	5.23283	2.76899
1.5	4.28522	1.92232	4.41356	2.61694	4.57119	2.048	4.79814	2.20927	4.28116	2.56502	4.83008	2.41271	5.19902	2.97409
1.51667	4.16642	1.86957	4.44769	2.06457	4.33987	2.47203	4.07606	2.41957	4.18825	2.1732	4.32801	2.45124	4.69521	2.54671
1.53333	3.51617	2.06809	4.18532	2.31058	3.79219	2.04486	3.96994	2.0908	4.27082	2.20579	4.6847	2.33276	4.55382	2.34444
1.55	4.25128	1.40417	3.84476	2.03841	3.54759	2.19768	3.90608	2.0225	4.00728	2.651	4.16129	2.50813	4.27961	1.545
1.56667	3.555	1.45809	3.73472	1.83518	3.9534	1.60199	3.52329	1.76226	3.73436	1.90318	4.04501	1.99504	4.08815	2.16326
1.58333	3.24705	1.52618	3.19624	1.73641	3.21353	1.9079	3.44214	2.04194	3.69746	1.74982	3.86469	1.85766	4.27279	1.55146
1.6	3.11234	1.66984	3.37678	2.03452	3.26717	1.90137	3.66993	1.66902	3.67331	1.46497	3.82496	1.30597	3.72055	2.23342
1.61667	2.94423	1.43509	2.97082	1.52918	2.9763	1.25129	3.62071	1.50228	3.25364	1.73537	3.84787	2.02418	3.78462	1.72672
1.63333	3.12164	1.06573	3.07786	1.37028	3.08701	1.50845	3.38988	1.42645	3.27494	1.41373	3.46181	1.2771	3.55626	1.33518
1.65	2.41634	1.43091	2.67587	1.35353	2.76848	1.18226	2.89077	1.13805	3.34508	1.5963	3.15818	1.99941	3.3345	1.51243
1.66667	2.50581	1.11312	2.44871	1.26516	2.66327	1.38432	2.74925	1.24608	2.79942	1.27518	3.25057	1.44344	3.19473	1.38517
1.68333	2.50978	1.2877	2.82869	0.948637	2.93559	1.2066	2.83862	1.18183	2.75453	1.21192	3.11944	1.05858	2.94853	0.921901
1.7	2.71858	1.04608	2.5378	0.919686	2.13751	1.25959	2.51416	1.19419	2.88464	1.45593	3.04045	1.02882	2.69681	1.60639
1.71667	2.33866	0.951925	2.03606	0.851077	2.01139	0.811258	2.14794	1.34257	2.74269	1.29609	2.67095	1.13665	2.78956	1.43355
1.73333	1.8849	1.00698	2.17377	0.690937	2.28593	1.11199	2.54953	0.76549	2.76193	0.909802	2.46148	1.15419	2.71885	1.01352
1.75	2.15158	0.727477	1.80278	0.738806	2.27338	0.499619	2.50369	0.636047	2.24049	1.00449	2.51354	0.823313	2.66146	1.02124
1.76667	2.00097	0.404009	2.15352	0.868894	1.96664	0.672462	1.96491	0.459064	2.34755	0.769459	2.31955	0.377509	2.37918	0.909401
1.78333	1.81831	0.500639	1.8907	0.277764	1.59288	0.583364	1.73894	0.713037	2.20292	0.844588	2.06438	0.256849	1.74452	0.752834
1.8	1.38336	0.294808	1.82327	0.469753	1.90897	0.371694	1.78522	0.100885	1.87146	0.525425	2.25276	0.947073	2.22257	0.593235
1.81667	1.26444	0.217807	1.46139	0.593988	1.70936	0.317018	1.44769	0.0254131	1.5919	0.508938	1.98194	0.534044	2.05876	0.553142
1.83333	1.22681	-0.0440649	1.43409	0.377962	1.73128	0.114584	1.34656	0.36008	1.4445	0.237103	1.84242	0.90319	1.90575	0.579524
1.85	1.26866	0.0237334	1.07187	0.468642	1.39848	-0.00479892	1.53138	0.382105	1.64428	0.0411384	1.44414	0.153241	1.51792	0.703328
1.86667	1.23392	0.303519	1.25917	0.488565	1.12043	-0.269997	1.74824	0.286429	1.6428	0.0572386	1.29765	0.300028	1.38443	0.479804
1.88333	1.07391	-0.269303	1.3268	-0.237676	1.15249	0.248378	1.61105	0.200118	1.49269	0.500534	1.17964	0.384065	1.60802	0.486892
1.9	0.857115	-0.307765	1.5464	-0.145479	1.19544	-0.220678	1.12541	0.237462	1.28841	0.248307	1.11052	0.430764	1.49458	0.296144
1.91667	0.619783	-0.785546	0.92509	-0.023171	0.853267	0.119559	1.03812	-0.192305	1.02497	-0.0322736	1.45401	0.26376	1.4435	0.403479
1.93333	0.757876	-0.344797	0.636995	0.142953	0.999847	-0.584781	0.759314	-0.03335	1.39269	-0.201738	0.61318	0.0254221	1.1054	0.464742
1.95	0.62732	-0.66505	0.866382	-0.198624	0.623088	-0.225232	0.6887	0.0512037	1.06596	-0.191362	0.976382	-0.283776	1.04884	0.0977747
1.96667	0.557904	-0.440047	0.509532	-0.866577	0.776818	-0.750343	0.523995	0.0474428	0.692664	-0.132435	0.66713	-0.238509	0.876713	-0.0708229
1.98333	0.111622	-0.52754	0.556547	-0.81407	0.373386	-0.538207	0.810892	-0.232155	0.64365	-0.3175	0.927261	-0.492684	1.09982	-0.179263
2	0.317434	-0.621808	0.681111	-1.13706	0.396036	-0.668254	0.572836	-0.605478	0.73585	-0.190357	0.487911	-0.261807	0.833538	-0.146574
2.01667	0.105195	-0.969809	0.132132	-0.798503	0.305646	-0.675241	0.498956	-0.359275	0.277464	-0.3615	0.464168	0.0795249	0.925463	-0.238728
2.03333	-0.0474018	-1.30785	0.0826176	-0.530815	0.124246	-0.593572	0.084451	-0.624397	0.460605	-0.518634	0.897576	-0.357619	0.637589	-0.222121
2.05	-0.20738	-1.12282	0.191684	-1.07711	0.453079	-0.535043	0.443215	-0.755393	0.137829	-0.711226	0.377271	-0.657407	0.985998	-0.326099
2.06667	-0.00739666	-0.848731	-0.0632573	-1.00551	0.00250015	-0.570598	0.317942	-0.610676	0.487542	-1.04116	0.654844	-0.88054	0.6508	-0.530503
2.08333	-0.578116	-0.809837	-0.212189	-0.496976	0.0186366	-0.937551	0.126494	-0.809361	0.0526858	-0.624789	0.726366	-0.644388	0.802493	-0.332987
2.1	0.257598	-1.06433	-0.19531	-0.883683	-0.261198	-0.707838	0.102492	-0.78841	0.184911	-0.957627	0.565711	-0.645192	0.385337	-0.499056
2.11667	-0.111475	-1.74069	-0.109685	-0.846468	-0.256089	-1.26763	-0.139083	-0.659683	0.155663	-0.47379	0.238209	-0.648856	0.4504	-0.714801
2.13333	-0.477542	-1.41776	-0.46902	-0.890676	-0.0788193	-0.956264	-0.468557	-1.52429	0.0198927	-1.05373	0.14403	-0.697968	0.242121	-0.479013
2.15	-0.684739	-1.4221	-0.63235	-0.997879	-0.113012	-0.997375	-0.473392	-1.00415	-0.491937	-1.08042	-0.148353	-1.02569	0.339238	-0.471744
2.16667	-0.613212	-1.0969	-0.499672	-1.55966	-0.501761	-0.871576	-0.322077	-1.20314	-0.424895	-1.01453	-0.195047	-1.03456	0.41063	-0.812088
2.18333	-0.619034	-1.5706	-0.677213	-1.36668	-0.953818	-1.59857	-0.280043	-1.54555	-0.514868	-0.682895	-0.143173	-1.13863	-0.369278	-0.877645
2.2	-0.635332	-1.50824	-0.768397	-1.23343	-0.690862	-1.23997	-0.705268	-1.38954	-0.258258	-1.3666	-0.100147	-0.886862	-0.0475164	-0.88652
2.21667	-0.938872	-1.23745	-0.686443	-1.29645	-0.683515	-1.73765	-0.798359	-0.980329	-0.555327	-0.976343	-0.274606	-1.38545	-0.492247	-1.03196
2.23333	-1.19548	-1.48787	-0.932689	-1.54643	-0.537963	-1.30632	-0.974754	-1.49215	-0.417517	-0.721649	-0.474517	-0.878189	-0.298406	-1.21492
2.25	-1.28539	-1.53626	-1.10916	-1.89234	-0.643597	-1.53453	-0.950557	-1.49534	-0.585345	-1.55483	-0.574682	-1.07226	-0.168305	-0.828504
2.26667	-1.22187	-1.58797	-0.852699	-1.3436	-1.12252	-1.84974	-0.676733	-1.69487	-0.450633	-1.51965	-0.169857	-1.27535	-0.53613	-1.05915
2.28333	-1.23217	-2.13536	-1.09694	-1.90479	-0.977913	-1.58661	-0.809399	-1.76685	-0.731367	-1.55827	-0.586334	-1.1461	-0.615291	-1.19322
2.3	-0.78566	-1.63905	-1.25601	-1.82572	-0.912344	-1.28989	-0.923375	-1.70085	-0.818624	-1.37585	-0.713276	-1.32933	-0.50497	-1.18743
2.31667	-0.857061	-1.88477	-1.396	-1.28627	-0.96375	-1.94392	-0.902964	-1.71344	-0.951809	-1.27759	-1.30792	-1.29013	-0.335871	-1.25247
2.33333	-1.36069	-2.26374	-1.14869	-1.575	-0.760888	-1.53002	-0.92321	-1.71682	-0.573801	-1.31658	-0.814936	-1.88649	-0.572528	-1.25462
2.35	-1.90692	-2.14133	-1.61376	-2.10747	-1.07508	-1.68719	-0.927978	-1.68565	-1.1657	-1.62021	-0.832245	-1.5542	-0.793648	-1.37931
2.36667	-1.81007	-2.05623	-1.29666	-2.20554	-1.15857	-1.61783	-1.23526	-1.87515	-0.882515	-1.68573	-0.816264	-1.68955	-0.790871	-1.67901
2.38333	-1.6704	-1.94886	-1.37956	-1.87714	-1.43318	-2.02032	-1.59067	-2.22017	-1.10489	-2.00322	-1.07083	-1.57492	-0.596687	-1.52918
2.4	-1.8126	-2.23591	-1.54083	-1.92953	-1.34518	-1.85166	-1.22493	-2.23675	-1.13515	-1.90354	-1.26285	-1.5752	-0.677818	-1.78857
2.41667	-1.44994	-2.02481	-1.5048	-1.98853	-1.74747	-1.95962	-1.49922	-2.23692	-1.20052	-1.58433	-1.37429	-1.43904	-0.769515	-2.0648
2.43333	-1.5742	-2.50545	-1.55447	-2.20929	-1.9395	-2.1049	-1.29222	-1.82722	-1.78116	-2.14858	-0.783469	-1.55428	-1.15348	-1.76126
2.45	-1.76921	-2.09235	-1.78454	-1.8887	-1.47429	-2.29232	-1.67194	-1.91835	-1.33843	-1.85483	-1.52008	-1.64567	-0.828675	-1.62226
2.46667	-1.98999	-2.01614	-1.83423	-2.17626	-1.84866	-1.84397	-1.65452	-2.30305	-1.70302	-1.93925	-1.03993	-2.14211	-0.839991	-1.6389
2.48333	-1.81704	-2.56937	-1.7913	-2.40757	-1.62498	-2.23074	-1.58551	-2.08745	-1.3985	-2.06827	-1.36249	-2.24704	-1.24264	-1.73709
2.5	-2.35658	-2.35911	-2.02603	-2.47101	-1.50985	-1.95669	-1.81755	-2.32521	-1.5893	-2.22612	-1.16696	-1.67622	-1.02956	-1.64627
2.51667	-1.9564	-2.00407	-1.94041	-2.44059	-1.60232	-2.24735	-1.74835	-2.05968	-1.27458	-1.79644	-1.58117	-1.99528	-1.04808	-2.14167
2.53333	-2.1086	-2.74384	-1.7221	-2.28231	-1.90749	-2.24424	-2.15187	-2.6345	-1.83989	-2.11361	-1.52061	-1.98821	-1.07371	-1.87124
2.55	-2.27068	-2.64368	-2.10953	-2.49563	-1.72534	-2.38209	-1.77139	-2.37679	-1.71765	-2.10125	-1.53235	-2.11497	-1.19015	-1.87237
2.56667	-2.22103	-2.53292	-2.40337	-2.63384	-2.11486	-2.296	-1.5696	-2.49655	-1.60053	-2.10445	-1.14547	-2.25604	-1.30278	-2.4004
2.58333	-2.5184	-2.72968	-1.89056	-2.75058	-1.72627	-2.55414	-1.98798	-2.6114	-1.55599	-2.30285	-1.63919	-1.99705	-1.33788	-1.6559
2.6	-2.05837	-2.49876	-2.25334	-2.57785	-2.10234	-2.34734	-2.44162	-2.29116	-1.80571	-2.478	-1.83559	-2.42474	-1.64881	-1.5844
2.61667	-2.33102	-2.92098	-2.32364	-2.78911	-2.18844	-2.80867	-2.11487	-3.04482	-1.74114	-1.98275	-1.62401	-2.42635	-1.54095	-2.36882
2.63333	-2.47619	-2.93128	-1.89534	-2.58518	-1.66703	-2.17788	-2.07476	-2.40034	-1.87481	-2.43933	-1.49138	-2.09876	-1.58129	-1.97744
2.65	-2.18075	-2.69179	-1.87458	-2.62807	-2.22836	-2.6417	-2.19733	-2.49504	-1.96974	-2.41728	-1.82543	-2.38911	-1.20206	-2.02699
2.66667	-2.11865	-2.5024	-2.44978	-2.71319	-1.98632	-2.71678	-2.0496	-2.74589	-1.96414	-2.2331	-1.43134	-2.66045	-1.67438	-1.90805
2.68333	-2.48684	-2.69469	-2.11061	-2.73731	-2.00536	-2.70635	-2.04192	-2.59672	-1.92726	-2.34357	-1.70359	-2.40402	-1.45364	-2.18195
2.7	-2.29439	-2.62635	-2.40207	-2.56523	-2.42291	-2.67405	-2.09942	-2.86352	-2.34065	-2.39856	-1.71525	-2.45898	-1.82908	-2.48074
2.71667	-2.71279	-2.38553	-2.52215	-2.68954	-2.4096	-2.569	-2.14969	-2.78693	-1.77689	-2.28863	-1.57126	-2.38421	-1.6708	-1.79687
2.73333	-2.40071	-3.18146	-2.58222	-2.96253	-2.60735	-2.50698	-2.38936	-2.74687	-2.17582	-2.66497	-1.65563	-2.33574	-1.69341	-2.2857
2.75	-2.53117	-2.99481	-1.95967	-2.49977	-2.44976	-2.58564	-2.24001	-2.51346	-2.17196	-2.74941	-2.18956	-2.16368	-1.78852	-2.52917
2.76667	-2.4062	-2.8552	-2.57333	-2.60861	-2.25049	-2.73944	-2.15026	-2.72266	-2.16061	-2.39046	-1.82057	-2.63118	-1.85017	-1.89784
2.78333	-2.54246	-2.4427	-2.45417	-3.18395	-2.5854	-2.75968	-2.35622	-2.63447	-2.40994	-2.19214	-2.30089	-2.26642	-1.57577	-2.15667
2.8	-2.24272	-2.91448	-2.15811	-2.97713	-2.31901	-2.88654	-2.05282	-3.03223	-1.92261	-2.43509	-1.94321	-2.56909	-2.05122	-2.09714
2.81667	-2.37042	-2.94503	-2.53	-2.31852	-2.14578	-2.62729	-2.26761	-2.74894	-2.27395	-2.3736	-2.41784	-2.67905	-1.5688	-2.48095
2.83333	-2.40545	-2.64204	-2.39068	-3.01999	-2.28405	-2.58409	-2.36212	-2.34471	-2.07295	-2.45888	-1.91826	-2.32888	-1.78046	-2.66032
2.85	-2.44101	-2.88822	-2.15428	-2.58912	-2.58321	-2.8811	-2.28334	-2.54053	-2.22321	-2.41555	-1.96492	-2.38284	-1.74299	-2.18677
2.86667	-2.35813	-2.26191	-2.5847	-2.88436	-2.49782	-2.5772	-2.3293	-2.23934	-2.31459	-2.63405	-2.15601	-2.91144	-1.44941	-2.37909
2.88333	-2.31123	-2.63369	-2.1568	-3.14835	-2.72582	-2.85578	-2.33038	-3.14565	-2.04687	-2.36331	-2.1108	-2.74315	-1.59469	-1.7684
2.9	-1.99438	-2.53916	-2.55573	-3.18482	-2.29703	-2.77522	-2.29449	-2.51661	-2.42988	-2.86375	-1.88993	-2.14119	-1.28112	-2.01074
2.91667	-2.59539	-2.69969	-2.81345	-2.68297	-2.4281	-2.53842	-2.21515	-2.51524	-2.14701	-2.48357	-2.25466	-2.4249	-1.68814	-2.0803
2.93333	-2.08315	-2.39785	-2.47172	-2.71053	-2.76295	-2.56372	-2.22196	-2.36643	-2.09335	-2.51156	-2.10811	-2.23255	-1.809	-1.94449
2.95	-1.81465	-2.45703	-2.53	-2.67814	-2.46517	-2.56056	-2.57982	-2.26247	-2.48257	-2.80521	-1.78747	-2.20096	-1.61529	-2.49669
2.96667	-2.2205	-2.15337	-2.22281	-2.68735	-2.3382	-2.27154	-2.16089	-2.39577	-1.98805	-2.29205	-1.70605	-2.59025	-1.61557	-1.98121
2.98333	-2.1573	-2.10087	-2.41883	-2.68138	-2.35203	-2.85865	-2.13512	-2.47142	-2.07258	-2.36938	-1.61514	-2.25034	-1.72021	-1.95265
3	-2.19064	-2.09167	-2.01844	-2.3202	-1.65201	-2.54135	-2.40123	-2.07807	-1.87268	-2.32118	-1.67983	-2.25884	-1.68401	-2.09428
3.01667	-1.94938	-2.05685	-2.27282	-2.47323	-1.99646	-2.52842	-2.01231	-2.42113	-2.20728	-2.13043	-1.74662	-2.25459	-1.39046	-1.77859
3.03333	-1.96641	-2.10825	-2.48854	-2.12286	-2.14692	-2.13536	-1.87085	-1.97256	-2.11127	-2.41934	-1.42294	-1.76317	-1.5291	-1.60863
3.05	-1.61742	-1.7497	-1.82111	-2.10613	-1.69156	-2.35822	-2.13641	-2.32603	-1.79391	-2.04858	-1.46598	-2.22632	-1.4865	-1.79814
3.06667	-1.17276	-1.3387	-1.68707	-2.42795	-1.87026	-2.09693	-1.73624	-2.04224	-1.55527	-2.22866	-1.34569	-1.75583	-1.38764	-1.89088
3.08333	-1.52529	-1.27747	-1.41083	-1.79335	-2.22538	-1.95169	-1.95534	-1.86443	-1.59275	-1.58049	-1.29705	-1.92096	-1.3781	-1.56663
3.1	-0.927177	-1.20566	-1.82965	-1.88844	-2.06264	-1.88408	-1.91795	-1.5061	-1.68354	-1.95623	-1.58734	-1.84266	-1.51219	-1.41577
3.11667	-0.987266	-1.21493	-1.45348	-1.54158	-1.76469	-1.64299	-1.62026	-1.71044	-1.54781	-1.70135	-1.22499	-1.53128	-1.48153	-1.62399
3.13333	-0.756698	-0.920558	-1.39035	-1.63175	-1.43419	-1.72676	-1.23593	-1.36005	-1.21951	-1.36769	-1.11794	-1.43153	-1.06895	-1.3164
3.15	-0.529004	-0.860557	-1.15558	-1.5132	-0.86652	-1.38097	-1.36476	-1.3993	-1.75005	-1.38187	-1.06633	-1.45397	-0.979457	-1.21798
3.16667	-0.528465	-0.504416	-1.33025	-1.37049	-1.10319	-1.40407	-1.19157	-1.45882	-0.83816	-1.42911	-1.34338	-1.43338	-1.03847	-1.29516
3.18333	-0.353685	-0.541543	-0.85376	-1.13714	-0.924435	-1.01797	-1.2975	-1.20508	-0.955202	-1.12487	-0.830415	-1.08262	-0.946894	-0.863668
3.2	-0.188099	-0.431369	-1.02372	-0.681301	-0.592983	-0.849012	-1.1126	-1.17804	-0.701528	-1.11598	-0.580699	-0.700169	-0.561403	-0.838764
3.21667	-0.0763581	0.150111	-0.805238	-1.20891	-0.474277	-0.682522	-1.26818	-0.96319	-0.63523	-0.935784	-0.339631	-0.958145	-0.00628766	-0.625363
3.23333	0.0981591	0.00982016	-0.618384	-0.570916	-0.684138	-0.490088	-0.745398	-0.462123	-0.369699	-0.424993	-0.580944	-0.674784	-0.355222	-0.818845
3.25	-0.0896138	0.0463065	-0.782813	-0.360369	-0.755575	-0.601422	-0.338821	-0.663551	-0.83682	-0.749313	-0.596226	-0.295327	-0.419726	-0.35206
3.26667	0.163068	0.0509232	-0.144224	-0.458402	-0.403704	-0.512817	-0.188921	-0.210108	-0.0218061	-0.44628	-0.521422	-0.242129	0.227259	-0.0277492
3.28333	-0.212361	0.0283072	-0.170182	-0.514069	-0.231515	-0.133413	-0.0510564	-0.0710673	0.193379	-0.593968	0.07911	-0.469625	-0.0605242	-0.350939
3.3	-0.142562	-0.174483	-0.402466	-0.183398	0.164763	-0.481844	0.0431961	-0.108202	0.129091	-0.151395	-0.0724811	0.321025	-0.0321635	0.00320103
3.31667	0.0096327	-0.207186	-0.312139	-0.280834	-0.0050054	-0.323358	0.0521328	-0.242553	-0.293756	0.366971	0.0830965	-0.191861	0.740395	0.227262
3.33333	-0.0640494	-0.415265	0.530937	0.202486	0.177533	0.223426	0.339966	0.435822	0.277883	-0.393663	0.163409	0.457419	0.66351	0.189242
3.35	-0.141614	-0.206924	0.404037	0.217293	0.0504249	0.0997469	0.235192	-0.113175	0.397518	0.152208	0.492261	0.381745	0.598004	0.43092
3.36667	-0.432029	-0.340043	0.225523	-0.108962	0.324711	0.210033	0.497292	0.301106	-0.206346	0.257154	0.843608	0.336534	0.74477	0.698641
3.38333	-0.377672	-0.62592	0.0160914	-0.200371	-0.0744696	0.00854333	0.215176	0.167429	0.385983	0.0654786	0.844806	0.0964968	0.441832	0.232204
3.4	-1.18592	-0.658345	0.0272677	-0.409642	0.203018	-0.00355666	-0.00912833	-0.00764973	0.0928254	-0.256068	0.621075	-0.0557643	0.211667	0.512007
3.41667	-1.26377	-1.26046	-0.0724717	0.131858	0.0887109	0.316115	-0.185267	0.474906	0.241997	0.0531073	0.337896	0.285879	0.618829	0.546811
3.43333	-1.20294	-1.18893	-0.0402708	-0.212271	-0.194824	-0.193283	0.264324	-0.317861	0.175413	-0.133228	0.434467	-0.0351127	0.471717	0.555554
3.45	-1.41643	-1.66236	-0.700629	-1.22691	-0.432219	-0.415432	-0.0470014	-0.148515	0.186131	0.115591	0.202454	-0.109342	0.835926	0.291115
3.46667	-1.59689	-1.72396	-0.368169	-0.802914	-0.464442	-0.522005	-0.310992	-0.330941	0.314125	-0.0816274	0.157589	0.000458009	0.105737	0.295896
3.48333	-1.7485	-1.86377	-0.537568	-0.796997	-0.336554	-0.733788	-0.372227	-0.953861	0.00452083	0.103473	-0.565726	-0.00868705	-0.118902	-0.0460849
3.5	-1.53615	-2.31868	-0.983417	-1.28611	-0.869263	-0.601425	-0.456137	-0.412723	-0.759339	-0.479176	-0.178034	0.0790918	0.410063	0.103774
3.51667	-2.16069	-2.37295	-0.978454	-1.42958	-1.1548	-0.873277	-1.0612	-0.607853	-0.615347	-0.952734	-0.375346	-0.612361	-0.121176	-0.104078
3.53333	-2.30468	-2.64672	-1.27615	-1.57458	-0.890189	-1.4518	-0.911073	-1.23671	-0.718953	-1.12159	0.131409	-0.628949	0.0774537	0.17233
3.55	-2.53905	-2.26027	-1.38523	-1.88697	-1.19851	-1.72624	-1.08224	-1.09516	-0.991337	-0.988818	-0.538021	-0.692887	-0.104896	-0.526276
3.56667	-2.51858	-3.10559	-2.09595	-2.14749	-1.74377	-1.89488	-1.24659	-1.48564	-1.24728	-0.991594	-0.852811	-0.709691	-0.184887	-0.598653
3.58333	-2.9187	-3.27908	-1.973	-2.09588	-1.54575	-1.82416	-1.61627	-1.55166	-1.19558	-1.67205	-0.956391	-1.30099	-0.215395	-0.771571
3.6	-2.76624	-3.23184	-2.16395	-2.37794	-2.06844	-2.2114	-1.97998	-2.20002	-1.43023	-1.4781	-1.58619	-1.11794	-0.678535	-0.991748
3.61667	-3.0468	-3.2811	-2.33858	-2.4864	-2.09458	-2.18397	-1.94509	-1.71101	-1.65777	-1.76901	-1.32604	-1.27696	-1.17835	-0.923123
3.63333	-3.38493	-3.786	-2.29679	-2.70488	-2.58584	-2.32143	-2.00808	-2.19658	-1.57231	-1.59809	-1.58362	-1.58285	-0.926802	-1.06264
3.65	-3.29116	-3.584	-2.30813	-2.91801	-2.30782	-2.37652	-2.32704	-2.17332	-1.73017	-2.51437	-1.70362	-1.89317	-1.44119	-1.3379
3.66667	-3.43308	-3.78069	-2.85175	-3.12388	-2.26304	-2.61849	-2.49804	-2.44787	-1.90694	-2.33924	-1.37239	-1.87061	-1.39256	-1.4279
3.68333	-3.90059	-3.90218	-2.99196	-3.00821	-2.61977	-2.97159	-2.77292	-2.47567	-2.09354	-2.78642	-1.86331	-1.82352	-1.42087	-1.86727
3.7	-4.12978	-4.19126	-3.14296	-3.29352	-2.85699	-3.11519	-2.7921	-2.55014	-2.16422	-2.76442	-1.98034	-2.42655	-1.67094	-1.6002
3.71667	-3.85162	-4.38943	-2.74451	-3.12483	-3.20043	-3.18745	-2.71989	-3.18151	-3.08695	-2.72964	-1.98634	-2.45641	-1.57968	-1.93139
3.73333	-4.33317	-4.27547	-3.54498	-3.52583	-2.98176	-3.3658	-3.124	-3.04248	-2.35445	-2.74601	-2.30367	-2.68401	-1.71331	-2.13134
3.75	-4.1894	-4.63804	-3.68056	-3.31917	-2.96825	-3.56462	-3.12941	-3.13902	-2.73786	-3.19655	-2.6114	-2.69202	-1.96378	-1.97564
3.76667	-4.5758	-4.32946	-3.28328	-3.82007	-3.43427	-3.56439	-3.349	-3.43014	-2.89372	-3.14708	-2.07664	-2.32456	-1.78855	-2.44735
3.78333	-4.52075	-4.57524	-3.75694	-4.05734	-3.8	-3.99671	-3.29975	-3.4467	-3.10796	-3.12614	-2.83205	-2.78979	-1.93855	-1.9591
3.8	-4.92963	-4.7277	-3.80334	-3.62495	-3.5132	-3.63548	-3.71092	-3.8707	-3.10379	-3.51791	-2.32747	-2.57011	-2.08458	-2.44618
3.81667	-4.49365	-4.92079	-4.09629	-3.84841	-4.15692	-4.28428	-4.10324	-3.59731	-3.26592	-3.32033	-2.6248	-3.48781	-2.1854	-2.67687
3.83333	-5.24847	-4.68695	-4.16972	-3.92851	-3.42826	-3.89383	-3.51377	-3.89839	-3.50633	-3.43106	-3.11151	-3.37137	-2.31452	-2.61985
3.85	-4.89767	-4.99683	-4.45074	-4.64754	-4.02846	-4.42807	-4.12786	-3.78134	-3.45593	-3.60217	-3.10243	-3.15506	-2.32238	-2.93737
3.86667	-4.81621	-5.20791	-4.28765	-4.00636	-3.93494	-4.25938	-4.02854	-4.17783	-3.44918	-3.72689	-3.14664	-3.40405	-2.3228	-2.79982
3.88333	-4.89009	-4.87323	-4.63548	-4.44228	-4.25159	-4.84535	-4.28079	-4.51775	-3.71596	-4.06535	-2.91272	-3.30222	-2.62285	-2.87577
3.9	-4.70719	-5.37015	-4.56689	-4.56515	-4.54092	-4.61055	-3.94817	-4.23655	-3.74427	-3.80646	-3.16126	-3.49934	-2.21156	-2.70164
3.91667	-4.93947	-5.35871	-4.72896	-4.68901	-4.28497	-4.45402	-3.93823	-4.58437	-3.39259	-4.07598	-3.22013	-3.69345	-2.59411	-2.79217
3.93333	-5.40865	-5.4212	-4.59038	-5.2938	-4.23121	-4.38503	-4.09269	-4.35988	-3.83551	-4.25355	-3.14759	-3.79034	-2.62739	-3.14328
3.95	-5.40797	-5.62675	-4.61754	-4.87692	-4.88765	-4.8331	-4.52912	-4.47452	-3.49226	-4.20049	-3.32916	-3.74543	-2.33693	-2.52417
3.96667	-5.38755	-5.76083	-4.84551	-4.97885	-4.5272	-4.50606	-4.63732	-4.42739	-3.88801	-4.54737	-3.5591	-3.87039	-2.59613	-3.12828
3.98333	-5.49714	-5.71936	-5.0804	-5.06095	-4.49829	-4.81651	-4.63688	-4.87197	-3.9448	-4.37447	-3.59029	-3.66608	-2.67654	-2.96739
4	-5.46289	-5.59464	-5.04401	-5.5316	-5.05644	-4.97966	-4.71576	-4.85254	-4.18566	-4.76877	-3.65733	-3.97292	-2.81638	-3.14085
4.01667	-5.63626	-5.7876	-5.04773	-5.58245	-5.03249	-4.87879	-4.97668	-4.68187	-4.34414	-4.23379	-3.47011	-3.82428	-2.82661	-3.19986
4.03333	-5.48889	-5.64862	-5.11839	-5.30683	-4.79206	-5.15625	-4.93657	-5.26601	-4.00098	-4.48996	-3.58975	-3.5987	-2.58638	-3.09631
4.05	-5.58829	-5.46821	-5.26353	-5.38273	-5.05784	-5.02671	-5.14741	-5.04254	-4.26527	-4.28377	-3.6831	-3.86505	-2.83824	-3.16681
4.06667	-5.73303	-5.89117	-4.87598	-5.02574	-5.06389	-4.815	-4.52685	-4.8862	-4.2343	-4.50937	-3.87528	-4.1246	-3.00033	-3.10487
4.08333	-5.95853	-6.19301	-5.3147	-5.94336	-5.36095	-5.05895	-5.04801	-4.80222	-4.13273	-4.55216	-3.71777	-4.17373	-2.98592	-3.25458
4.1	-5.9547	-6.28029	-5.80003	-5.69708	-4.94965	-5.55718	-4.96493	-5.30222	-4.33092	-4.61163	-3.84026	-3.75191	-2.87999	-3.73901
4.11667	-6.16747	-6.25099	-5.50993	-5.65365	-5.4162	-5.68832	-5.00045	-5.24856	-4.17309	-5.01371	-4.09533	-4.02917	-2.96701	-2.99737
4.13333	-6.29151	-6.20551	-5.33883	-5.42343	-5.7502	-5.54938	-5.34564	-5.00759	-4.66298	-4.85611	-3.72922	-3.86553	-2.82101	-3.2376
4.15	-6.39607	-6.19844	-5.54168	-5.84121	-5.42509	-5.76438	-5.29517	-5.50211	-4.59322	-5.05341	-3.98271	-3.99508	-2.81069	-3.29401
4.16667	-6.21587	-6.20045	-5.5577	-5.78766	-5.67729	-5.57747	-5.4719	-5.5336	-4.75036	-4.68642	-3.60845	-3.96971	-2.74503	-3.28788
4.18333	-6.31537	-6.17007	-5.60626	-5.92626	-5.61893	-5.38659	-5.33584	-5.78064	-4.52048	-4.95559	-4.31889	-4.08501	-2.57147	-2.80478
4.2	-5.92774	-6.32232	-5.72886	-5.91291	-5.25406	-5.84225	-5.65835	-5.74405	-4.8557	-4.48521	-4.0329	-4.31366	-2.93268	-3.51129
4.21667	-6.34328	-5.85927	-5.76803	-6.0517	-5.91574	-5.35897	-5.56442	-5.4635	-4.3897	-5.32979	-4.10785	-4.54776	-3.13272	-3.03109
4.23333	-6.44695	-6.59085	-5.45281	-6.14674	-5.7895	-5.48023	-5.69192	-5.24821	-4.92627	-5.08859	-3.88675	-4.11927	-3.3207	-2.80766
4.25	-6.84328	-6.59062	-6.29149	-5.72756	-6.0368	-6.28425	-5.51214	-5.59869	-4.40589	-5.33604	-3.98964	-4.07435	-3.0633	-3.02988
4.26667	-6.82108	-6.54683	-6.12826	-5.93776	-5.7947	-6.12793	-5.33014	-5.87321	-5.01405	-5.11145	-3.81812	-4.28097	-3.07146	-3.17312
4.28333	-6.49088	-6.76254	-5.6231	-6.29312	-6.09756	-5.93699	-5.60985	-5.87648	-5.23865	-5.17211	-3.89141	-4.45782	-2.55748	-2.93268
4.3	-6.65105	-6.76374	-6.09282	-6.07696	-5.88444	-5.83489	-5.76136	-6.03355	-4.86547	-5.21742	-4.27827	-4.39138	-2.45704	-3.27915
4.31667	-6.5358	-6.94639	-6.0659	-6.55528	-6.06544	-6.3263	-6.01988	-5.70497	-4.78987	-5.0888	-4.27261	-4.47137	-2.64784	-3.35184
4.33333	-7.23337	-6.64024	-6.17293	-6.60784	-5.92836	-6.07306	-6.02898	-5.44551	-4.91513	-5.35693	-4.2142	-4.28829	-2.41523	-2.77179
4.35	-6.97881	-6.79212	-6.07466	-6.54239	-5.82006	-6.24594	-5.84315	-5.93596	-5.53627	-5.23477	-4.34561	-4.52309	-2.40483	-3.22938
4.36667	-6.33821	-7.14744	-6.28856	-6.42262	-5.86312	-6.41957	-5.74589	-5.99221	-4.95206	-4.97842	-4.22989	-4.31609	-2.52304	-2.73248
4.38333	-6.78483	-7.39052	-6.29475	-6.57621	-5.97214	-6.3717	-5.73752	-5.82928	-4.9284	-5.52354	-4.53177	-3.93048	-2.40296	-3.07983
4.4	-6.53356	-7.31666	-6.43861	-6.76502	-6.12804	-6.19231	-5.4795	-6.07174	-5.38534	-5.52024	-4.02032	-4.44907	-2.7084	-3.30499
4.41667	-6.96173	-7.20408	-6.68473	-6.63375	-6.24208	-6.52382	-5.71338	-6.32403	-4.90017	-5.48985	-3.85595	-4.07307	-2.38269	-2.88952
4.43333	-7.00195	-7.42663	-6.69763	-6.57058	-6.32626	-6.57322	-6.01967	-6.21936	-4.93996	-5.12687	-4.35835	-4.56342	-2.65021	-3.05573
4.45	-6.93221	-7.19377	-6.54385	-6.34872	-6.43369	-6.5881	-5.92247	-6.29195	-4.94182	-5.17994	-4.05679	-4.3745	-2.26862	-2.83536
4.46667	-6.8629	-6.96358	-6.10654	-6.58679	-6.2767	-6.60088	-5.66065	-6.13549	-5.24392	-5.36611	-4.33663	-4.38521	-2.12609	-2.73491
4.48333	-7.22465	-7.637	-6.65219	-6.79886	-6.13729	-6.76454	-5.7017	-6.23661	-4.94699	-5.79819	-3.87939	-4.19482	-2.27864	-2.74647
4.5	-6.73619	-7.30378	-6.86267	-6.83064	-6.46311	-6.44653	-5.98553	-6.39981	-5.64227	-5.38278	-3.97512	-4.14619	-2.69797	-3.06578
4.51667	-6.86367	-7.01379	-6.93115	-6.60477	-6.4357	-6.54756	-6.01929	-5.96574	-5.29097	-5.4738	-4.02396	-4.26765	-2.01527	-2.38798
4.53333	-7.3111	-7.37049	-6.85705	-6.48868	-6.57539	-6.80415	-5.98861	-6.25356	-5.06705	-5.48855	-4.0722	-4.45799	-2.2221	-2.64395
4.55	-7.42517	-7.53232	-6.86895	-6.7002	-6.3474	-6.78138	-6.07825	-6.27374	-5.23027	-5.74777	-4.52409	-4.58251	-2.29651	-2.41896
4.56667	-7.67144	-7.41268	-6.80609	-6.88862	-6.62217	-6.36691	-6.2956	-6.35986	-5.063	-5.68395	-4.41745	-4.30773	-2.0433	-2.77853
4.58333	-7.60823	-7.59499	-6.69869	-7.14166	-6.48982	-6.99439	-6.17339	-6.53355	-5.36014	-5.63491	-4.17121	-4.31589	-2.10614	-2.37676
4.6	-7.05411	-7.70424	-6.95169	-7.05954	-6.54566	-6.52052	-6.34728	-6.63436	-5.28272	-5.46895	-4.06965	-4.44433	-2.02148	-1.98692
4.61667	-7.66103	-7.51723	-6.93771	-7.28884	-6.68611	-6.7613	-6.09691	-6.39418	-5.48398	-5.85808	-4.31189	-4.45368	-1.41184	-2.13283
4.63333	-7.50378	-7.73461	-7.06974	-7.60255	-6.70543	-6.51301	-6.42912	-6.53607	-5.6401	-5.73404	-4.03206	-4.31584	-1.62203	-2.39039
4.65	-7.97426	-7.494	-6.98255	-7.32308	-6.69146	-7.12235	-6.14781	-6.74164	-5.34739	-5.3949	-4.14448	-4.45631	-1.36571	-1.65866
4.66667	-7.7495	-8.14422	-7.14537	-7.13969	-6.88252	-6.68706	-6.671	-6.41664	-5.61979	-5.78264	-4.08328	-4.41018	-1.5965	-2.30451
4.68333	-7.61892	-7.56219	-7.465	-6.97761	-6.86214	-7.21239	-6.44399	-6.84083	-5.1478	-5.69568	-3.57838	-4.29837	-1.51707	-2.11031
4.7	-7.38885	-7.62716	-6.7848	-7.27774	-6.9084	-7.12152	-6.48818	-6.71137	-5.40544	-5.54145	-4.28564	-4.07808	-1.52281	-1.91595
4.71667	-7.36481	-7.76634	-6.9325	-7.47784	-7.02262	-6.6459	-6.29637	-6.35069	-5.17468	-5.72666	-3.89014	-4.08517	-1.13335	-1.52215
4.73333	-7.80372	-7.81871	-6.89488	-7.42132	-6.54895	-7.08409	-6.64992	-6.3687	-5.67586	-5.71762	-4.06901	-4.37207	-1.11029	-1.23393
4.75	-7.77942	-7.87824	-7.07798	-7.33316	-6.55799	-6.76127	-6.38702	-6.44489	-4.9607	-5.66242	-3.666	-4.6699	-0.642505	-1.49973
4.76667	-7.54445	-7.60311	-7.10912	-7.50405	-7.25577	-7.02372	-6.47255	-6.93899	-5.39876	-6.00934	-4.0356	-4.33364	-0.686071	-1.23893
4.78333	-8.19143	-7.66601	-7.36034	-7.61117	-7.0274	-7.34536	-6.71308	-6.56069	-5.13588	-5.68242	-3.8463	-4.5491	-0.484656	-1.05389
4.8	-7.88104	-7.74017	-6.88268	-7.2139	-7.03433	-6.82689	-6.25858	-6.79518	-5.5314	-5.65375	-3.83784	-3.78908	-0.675128	-1.33875
4.81667	-7.842	-8.05223	-7.29582	-7.32059	-7.11063	-7.38067	-6.40646	-6.41865	-5.41386	-5.57835	-3.65788	-4.27412	-0.150266	-1.09261
4.83333	-8.07267	-8.07592	-7.29127	-7.58922	-7.06069	-6.86456	-6.52657	-6.5502	-5.32294	-6.12885	-3.24731	-3.88095	-0.42902	-0.53953
4.85	-7.75427	-8.05418	-7.58134	-7.50363	-6.67885	-7.15862	-6.59182	-6.87004	-5.46663	-6.05257	-3.62036	-3.75585	0.0479581	-1.03665
4.86667	-8.09927	-8.09821	-7.70899	-7.59668	-6.90476	-7.07605	-6.91498	-6.40955	-5.47639	-6.11754	-3.53896	-3.86626	0.44821	-0.576819
4.88333	-8.04136	-8.16435	-7.18046	-7.65493	-6.93387	-6.98853	-6.69869	-6.63612	-5.67652	-5.40382	-3.45613	-3.73202	0.368118	-0.193422
4.9	-7.99691	-7.91557	-7.70429	-7.98894	-7.12571	-7.31549	-6.4003	-6.9238	-5.64079	-5.80674	-3.62764	-3.6439	1.07017	-0.381513
4.91667	-8.32761	-8.07589	-7.24776	-7.20784	-6.9903	-7.21275	-6.84782	-7.25022	-5.26269	-5.49352	-3.51486	-3.55773	0.609919	0.153679
4.93333	-7.86823	-8.03296	-7.75665	-7.70589	-7.28742	-7.43318	-6.55709	-7.36581	-5.53314	-5.67394	-2.84088	-3.5679	1.06726	0.0572034
4.95	-7.98682	-8.18028	-7.4623	-7.76456	-7.17635	-7.39073	-6.48767	-7.28546	-5.33113	-5.27079	-3.4515	-3.66208	1.65842	0.619104
4.96667	-8.17623	-8.21192	-7.72866	-7.42018	-7.00228	-7.23518	-6.54426	-7.19878	-5.69386	-5.99624	-3.1184	-3.77989	1.5609	0.766756
4.98333	-8.55008	-8.08358	-7.51432	-7.63659	-7.35714	-7.22073	-6.58543	-7.135	-5.81895	-5.97018	-3.04727	-3.78983	1.62026	0.696837
5	-8.15616	-8.73218	-7.70076	-7.61196	-7.48902	-7.51828	-6.67415	-6.96508	-5.60707	-5.87245	-3.17258	-3.61308	2.25051	1.48871
5.01667	-8.51776	-8.60901	-7.77697	-7.45818	-7.11238	-7.98461	-6.6188	-6.96688	-5.11547	-5.51255	-2.89534	-3.54538	2.82092	1.58347
5.03333	-8.18899	-8.31945	-7.74708	-7.63531	-7.04869	-7.32171	-6.59439	-7.13645	-5.51532	-5.56101	-3.00243	-3.45245	3.09212	1.66199
5.05	-8.71091	-8.55531	-7.99434	-8.04931	-7.2592	-7.52145	-7.08915	-6.9345	-5.38353	-5.93894	-3.09299	-3.45645	2.96989	2.39113
5.06667	-8.43127	-8.09614	-7.93036	-8.06009	-7.30002	-7.98656	-6.74972	-7.25856	-5.60669	-5.67164	-2.66246	-2.96042	3.44568	2.12519
5.08333	-8.44923	-8.37284	-7.36858	-7.88027	-7.16935	-7.44418	-6.70195	-6.88873	-5.52103	-5.82211	-2.46393	-3.18289	3.53361	3.06329
5.1	-8.58529	-8.21519	-7.86801	-7.78407	-7.34418	-7.41916	-7.18757	-7.27164	-4.94923	-6.01255	-2.66383	-3.20403	4.41118	3.40182
5.11667	-8.11043	-8.4246	-7.8424	-7.84511	-7.44225	-7.45931	-7.03105	-6.93522	-5.70573	-5.70878	-2.80132	-2.73046	4.78836	3.49322
5.13333	-8.31389	-8.78311	-8.12229	-8.20207	-7.29824	-7.49171	-6.79654	-6.95721	-5.49186	-5.78299	-2.30736	-2.82502	4.97102	3.86213
5.15	-8.66655	-8.63107	-8.04027	-7.82865	-7.13242	-7.5729	-6.71395	-7.01254	-5.0012	-5.72651	-2.23607	-2.50428	5.49358	4.06744
5.16667	-8.35248	-8.21229	-7.81874	-8.08998	-7.27967	-7.66405	-6.95007	-7.3172	-5.39824	-5.49298	-2.23563	-3.01035	6.19952	4.67044
5.18333	-8.71029	-8.66829	-7.74809	-8.03036	-7.58412	-7.65721	-7.03939	-7.20681	-5.35628	-5.6422	-2.17593	-2.62794	6.34389	5.12663
5.2	-8.26361	-9.07399	-8.04322	-7.98725	-7.14216	-7.5022	-7.05298	-7.41239	-4.96703	-5.19788	-2.32758	-2.42608	6.92692	5.90345
5.21667	-8.83949	-8.85093	-7.94876	-7.76384	-7.65769	-7.85227	-7.18562	-7.24472	-5.33256	-5.77547	-2.12729	-2.50617	7.5118	5.96351
5.23333	-8.28502	-8.50604	-8.10847	-8.2635	-7.7104	-7.50242	-6.79907	-7.30062	-5.16234	-5.47986	-1.55461	-2.07035	7.87986	6.13477
5.25	-8.77114	-8.57574	-8.35588	-8.27732	-7.57664	-8.0023	-6.72116	-6.99099	-5.33932	-5.51176	-1.59887	-2.26347	8.96449	6.86212
5.26667	-8.70898	-9.01748	-8.0552	-7.79816	-7.48795	-7.85994	-7.07381	-7.27097	-5.55131	-5.41512	-1.74271	-2.27509	8.61448	7.33941
5.28333	-8.66228	-8.51247	-7.88192	-8.42057	-7.58603	-8.10016	-6.88701	-7.22755	-5.07213	-5.52123	-1.35684	-2.2362	8.84321	7.6051
5.3	-8.86957	-8.7261	-8.50918	-8.31895	-7.3633	-7.76947	-7.40986	-7.08914	-5.21796	-5.95597	-1.03512	-1.46683	8.68553	8.38583
5.31667	-8.82444	-8.80516	-8.16807	-8.33536	-7.48539	-7.8897	-6.96905	-7.02366	-5.26463	-5.37422	-0.852019	-1.13781	9.22203	8.15271
5.33333	-9.12071	-9.25782	-8.05711	-8.46996	-7.19566	-7.91524	-7.20892	-7.24331	-4.83805	-5.63196	-0.982688	-1.67586	8.35915	8.0017
5.35	-8.97075	-9.05665	-8.28641	-7.88132	-7.37743	-7.78044	-6.84276	-7.35774	-5.25605	-5.26482	-0.806325	-1.17952	8.72409	8.50345
5.36667	-8.89615	-8.93049	-8.20406	-8.21863	-7.66333	-7.7623	-6.99951	-7.20608	-5.08187	-5.70591	-0.752184	-1.69425	7.76748	8.10685
5.38333	-9.07295	-8.98922	-8.52534	-8.48262	-7.58623	-8.34753	-7.02033	-6.82197	-5.28393	-5.22543	-0.442064	-0.977134	7.42804	7.40455
5.4	-8.85288	-8.69472	-8.0562	-8.17812	-7.60475	-7.84444	-7.07148	-7.13562	-4.69109	-5.81665	-0.110017	-0.782465	6.66275	7.10604
5.41667	-9.08953	-9.08664	-7.99414	-8.11111	-7.73224	-7.4184	-7.11277	-7.0097	-4.98133	-5.32096	-0.174522	-0.399967	6.45351	6.5362
5.43333	-9.33215	-8.80089	-8.45135	-8.30772	-7.81323	-7.74823	-7.26339	-7.29486	-4.8226	-5.30436	0.0217196	-0.516419	5.4685	5.78581
5.45	-8.88094	-9.35087	-8.11187	-8.57669	-7.99128	-8.09349	-6.91795	-7.19569	-4.58929	-5.18201	0.40271	-0.281968	4.6903	5.56509
5.46667	-9.54126	-9.88233	-7.57561	-8.60418	-7.44089	-8.08171	-7.15609	-7.24296	-4.8263	-5.07687	0.45304	0.00542769	4.24781	4.74058
5.48333	-8.84595	-9.3181	-8.37087	-8.6552	-7.62165	-8.00441	-7.05858	-7.40943	-4.84998	-5.08347	0.602508	0.0231211	3.24627	4.34124
5.5	-9.11209	-9.19902	-8.24113	-8.59745	-7.88522	-7.88436	-6.85302	-7.34873	-4.61428	-5.18235	1.59326	0.755138	2.62399	3.1753
5.51667	-9.06511	-9.54825	-8.16654	-8.72254	-7.59432	-7.68668	-7.00936	-7.45378	-4.58694	-4.98427	1.45315	0.63032	1.96529	2.63262
5.53333	-9.4207	-9.11531	-8.33977	-8.45696	-7.80718	-7.86471	-7.01329	-7.35594	-4.86781	-4.73742	1.57143	1.00768	1.94267	2.30096
5.55	-9.20113	-9.33309	-7.98582	-8.50852	-7.95235	-8.04939	-6.8165	-7.26875	-4.66972	-5.15623	2.31127	1.50201	0.966066	1.52054
5.56667	-9.16678	-9.11895	-8.49764	-8.62279	-7.7716	-8.08094	-6.86239	-7.31402	-4.86771	-4.14813	2.5325	1.11079	0.505411	0.822303
5.58333	-9.17784	-9.04788	-8.39849	-8.88214	-7.84059	-8.16267	-7.19016	-7.11783	-4.54226	-4.60249	2.91208	1.611	-0.500755	0.39761
5.6	-9.30907	-9.33786	-8.34856	-8.46315	-7.90953	-7.77523	-6.86745	-7.22249	-4.39904	-4.51086	2.82645	2.22078	-0.464006	-0.408231
5.61667	-9.26711	-9.41359	-8.62069	-8.63427	-7.77184	-7.68986	-7.05294	-7.3874	-4.00298	-4.65863	3.27962	2.76639	-1.09852	-0.449435
5.63333	-9.45942	-9.6834	-8.62047	-8.75121	-8.05157	-8.25678	-6.81872	-7.30485	-4.54711	-4.55522	4.00376	2.6594	-2.14962	-1.41536
5.65	-9.30126	-9.97529	-8.27701	-8.38906	-7.48684	-7.95642	-6.98257	-7.4608	-4.18942	-4.44883	4.02283	3.09758	-2.03456	-1.3767
5.66667	-9.48477	-8.9935	-8.41592	-8.58538	-7.76076	-7.92915	-7.11331	-7.41975	-4.05985	-4.56349	4.86328	3.30427	-2.73753	-2.35626
5.68333	-9.42299	-9.55118	-8.07049	-8.69471	-7.88533	-8.47902	-7.16628	-6.99645	-4.04266	-4.32088	5.06451	3.99455	-2.93356	-2.57609
5.7	-9.59745	-9.39362	-8.6838	-8.81464	-8.19992	-7.89214	-7.06099	-7.23893	-4.01189	-4.03446	5.45382	4.20997	-3.65749	-3.1871
5.71667	-9.72324	-9.53068	-8.34224	-8.71289	-7.93659	-8.11832	-6.685	-7.29987	-3.59719	-4.05238	6.12837	4.74939	-4.15271	-3.81308
5.73333	-9.53902	-9.70167	-8.49317	-9.03683	-8.11	-7.97201	-7.02331	-7.00701	-3.50177	-4.25157	6.54411	4.92664	-4.52677	-3.84696
5.75	-9.232	-9.40819	-8.3946	-8.82332	-7.55562	-7.9078	-7.0733	-6.83889	-3.58851	-4.22989	6.44135	5.91166	-4.84714	-4.54593
5.76667	-9.28858	-9.89518	-8.62329	-8.63455	-7.77875	-7.80418	-6.90007	-7.30598	-3.31216	-3.70626	7.14446	5.78678	-5.32008	-4.98579
5.78333	-9.67217	-9.76623	-8.51925	-8.36044	-7.95384	-7.85209	-6.72487	-7.15002	-3.22363	-3.75348	7.63888	6.46781	-5.51576	-5.50075
5.8	-9.36612	-10.125	-8.725	-8.93397	-8.26048	-7.87839	-6.88474	-6.99828	-3.54562	-3.93334	7.84456	6.86279	-5.69453	-6.14603
5.81667	-9.96404	-9.77925	-8.73113	-8.91829	-7.63021	-8.15891	-6.91312	-6.99706	-3.13404	-3.96067	8.31446	7.00234	-6.25802	-5.97205
5.83333	-9.61451	-9.87295	-8.97053	-9.031	-7.75163	-7.89947	-7.34075	-7.04301	-3.0713	-3.70216	7.71005	7.43358	-6.46289	-6.54708
5.85	-9.69399	-9.83726	-8.54005	-8.46745	-7.69209	-8.05522	-7.0946	-6.8202	-2.92196	-3.35457	8.05168	7.58624	-7.31302	-6.75623
5.86667	-9.7361	-9.61282	-8.56843	-8.87253	-7.92567	-8.05499	-6.60821	-6.99067	-3.1707	-3.79921	7.64898	7.79864	-7.23469	-6.71969
5.88333	-9.60601	-10.0681	-8.46203	-8.49307	-7.91457	-8.43056	-6.79347	-6.88552	-2.88653	-3.30355	7.43477	7.21781	-7.27489	-7.15172
5.9	-9.93624	-9.67773	-8.70266	-8.90521	-7.70266	-8.27007	-6.73624	-7.2323	-2.6543	-3.41872	6.78675	7.22665	-7.87061	-7.47434
5.91667	-10.0464	-9.95887	-9.01545	-8.73189	-8.02475	-7.87209	-7.26988	-6.71392	-2.66932	-3.43058	6.19237	6.82871	-7.99065	-8.1488
5.93333	-10.0742	-9.7378	-8.75737	-8.94106	-8.13925	-7.77317	-6.72043	-7.18724	-2.54953	-2.80601	6.10945	6.51399	-8.32969	-8.15869
5.95	-9.96355	-10.2468	-8.81338	-8.8159	-7.68592	-8.01716	-7.38563	-6.88846	-2.34167	-3.20068	5.19584	5.70699	-8.43282	-8.47061
5.96667	-10.1191	-9.99503	-8.53525	-8.88144	-7.67741	-8.16578	-7.04518	-7.20829	-2.19848	-2.76464	4.61292	5.47297	-8.81299	-8.87474
5.98333	-9.87952	-10.3803	-8.4771	-8.80987	-8.15093	-8.04408	-6.6691	-7.40825	-1.91915	-2.21801	4.15073	4.58041	-9.39148	-8.98362
6	-9.56193	-10.1835	-8.32474	-8.44485	-7.93704	-8.1881	-7.27604	-7.22122	-1.99627	-2.51539	3.39658	3.92404	-9.85129	-9.11385
6.01667	-10.0991	-9.878	-9.09923	-8.76228	-7.97103	-8.1186	-6.61911	-7.1069	-1.81545	-2.62623	2.93174	3.61923	-9.65741	-9.56419
6.03333	-9.71136	-9.58563	-8.61397	-8.91773	-8.02114	-8.42882	-7.01533	-7.13957	-1.93305	-2.1697	2.04277	2.50961	-10.0773	-10.1436
6.05	-9.7529	-10.135	-8.82884	-9.06499	-8.1275	-8.23764	-6.6191	-6.834	-1.30119	-1.99721	1.51101	2.13404	-9.78817	-10.24
6.06667	-9.60398	-10.1426	-8.53893	-8.84149	-8.19405	-8.30502	-6.8628	-7.28492	-1.29285	-1.92013	0.590851	1.62337	-10.3932	-10.1714
6.08333	-10.1256	-9.76009	-8.90608	-8.781	-7.93781	-7.89554	-6.63904	-6.70018	-0.932987	-1.63459	0.392012	1.10972	-10.2074	-10.2975
6.1	-9.83163	-10.2808	-8.8512	-8.71269	-7.85353	-8.00303	-6.39359	-7.12401	-1.00303	-1.49135	-0.179759	0.641919	-11.278	-10.7983
6.11667	-10.0518	-9.92364	-8.97474	-9.41874	-7.84232	-8.2966	-6.50598	-6.84219	-0.855906	-1.45409	-0.615198	-0.0831302	-10.8514	-11.2681
6.13333	-10.2856	-10.2004	-8.89554	-9.01434	-7.79563	-8.2418	-6.84627	-6.97806	-0.288861	-1.28261	-0.962282	-0.431664	-11.1532	-11.0027
6.15	-9.90758	-10.0823	-8.85563	-8.54192	-7.94683	-8.18945	-6.46188	-6.63141	-0.124405	-1.02801	-1.4047	-1.12345	-11.2164	-11.71
6.16667	-10.1596	-9.84362	-8.91522	-8.94143	-8.199	-8.41489	-6.63848	-6.6853	-0.206717	-1.00212	-2.07186	-1.60363	-11.3259	-11.3288
6.18333	-9.78369	-10.032	-8.69031	-8.60262	-8.08936	-8.29406	-6.62179	-6.85443	0.031849	-0.736963	-2.64961	-2.25893	-11.5006	-11.5621
6.2	-9.96889	-10.0496	-9.0357	-8.73209	-8.14218	-8.28483	-6.44906	-6.87197	0.813686	-0.128123	-2.95362	-2.4295	-11.9816	-11.6417
6.21667	-10.1692	-10.2271	-9.16685	-8.78375	-7.98575	-8.20536	-6.71006	-6.91078	1.04551	0.259221	-3.46742	-3.07769	-11.3085	-12.0614
6.23333	-10.1015	-10.2222	-9.21786	-8.90967	-8.09272	-7.86473	-6.33629	-6.58628	1.26107	0.342613	-4.12704	-3.5467	-12.1979	-12.1284
6.25	-10.1485	-10.1985	-9.01258	-8.97534	-8.02147	-7.7015	-6.77018	-6.75611	1.3043	0.71722	-4.74452	-3.99696	-12.6307	-12.2927
6.26667	-10.2176	-10.162	-8.82638	-9.02269	-7.96744	-7.74965	-6.62378	-6.50406	1.508	0.847041	-4.71488	-4.26053	-12.333	-12.7841
6.28333	-10.2213	-9.96709	-8.8457	-9.00699	-8.20199	-7.94024	-6.31705	-6.53256	1.37675	1.09333	-4.96666	-4.77298	-12.8094	-12.608
6.3	-10.0932	-10.4865	-8.83336	-9.28256	-8.29799	-8.41477	-6.33162	-6.21573	2.23741	2.02894	-5.37582	-5.22759	-12.7469	-12.4978
6.31667	-10.2325	-10.1626	-8.89006	-8.99771	-8.33684	-8.00472	-6.38557	-6.78064	2.59897	1.77966	-5.86383	-5.3097	-13.0856	-12.5747
6.33333	-10.1749	-10.5876	-8.67149	-8.66371	-7.94929	-8.48159	-5.96172	-6.58824	3.0633	2.34221	-6.51184	-5.79412	-12.8964	-12.8851
6.35	-10.3536	-10.4407	-9.32533	-9.40181	-8.37497	-7.89451	-6.27067	-6.43221	3.182	2.33764	-6.79229	-5.92689	-13.2665	-13.3293
6.36667	-10.4345	-10.2056	-8.95587	-8.97808	-7.82162	-7.82647	-5.93571	-6.48441	3.74153	2.45436	-6.56642	-6.78962	-13.5108	-13.0776
6.38333	-10.483	-10.3242	-8.72258	-9.35413	-7.66992	-8.44057	-6.29207	-6.35367	3.77894	3.24481	-7.44243	-6.96693	-13.4965	-13.4039
6.4	-10.1409	-10.662	-8.93522	-9.20101	-8.41904	-8.04522	-5.80543	-6.38753	4.53181	3.708	-6.93701	-7.2596	-13.8129	-13.5546
6.41667	-10.2726	-10.3627	-8.95261	-9.27638	-7.81056	-8.13087	-5.98785	-6.20559	4.52872	4.06157	-7.90232	-7.63307	-13.6924	-13.8128
6.43333	-10.2672	-10.311	-9.07639	-9.34573	-8.53179	-7.90393	-6.06716	-6.29217	5.32297	3.98577	-8.43741	-7.67926	-13.8454	-13.8632
6.45	-10.5887	-10.3984	-9.06854	-9.42309	-7.62135	-8.24501	-5.97522	-6.59611	5.89248	4.49534	-7.78407	-7.93067	-13.8314	-13.709
6.46667	-10.5701	-10.7538	-9.17029	-8.99709	-7.44014	-7.73845	-5.89617	-6.03916	5.81179	5.01188	-8.78612	-8.06228	-13.6485	-13.7874
6.48333	-10.5458	-10.8193	-9.11559	-9.57743	-7.67895	-7.72329	-5.48671	-6.11103	6.42093	5.75003	-8.75424	-8.73119	-13.8915	-14.0664
6.5	-10.5955	-10.2034	-9.08162	-9.14211	-8.00194	-8.02267	-5.70578	-6.26804	6.3544	5.78756	-9.07556	-8.78254	-14.1804	-14.1436
6.51667	-10.2112	-10.7323	-9.0155	-8.85156	-7.64823	-8.47396	-5.45715	-5.82756	7.11332	6.05669	-9.37731	-9.09058	-14.464	-14.4272
6.53333	-10.875	-10.4152	-9.36176	-8.98162	-7.66278	-7.95811	-5.64626	-6.0246	6.93066	6.48069	-9.37694	-9.44377	-14.1819	-14.51
6.55	-10.4907	-11.3285	-9.03368	-8.82955	-8.19083	-7.87711	-5.60638	-5.74058	6.75507	6.65061	-9.79151	-9.62619	-14.3606	-14.0294
6.56667	-10.3504	-10.4834	-9.125	-9.28607	-7.69167	-7.98396	-5.60014	-5.78468	6.88333	6.59217	-9.98241	-9.7308	-14.3728	-14.6242
6.58333	-10.7521	-10.7449	-8.65725	-9.55064	-7.78351	-8.49531	-5.65854	-5.68424	6.77616	6.37341	-10.4967	-10.5002	-14.9011	-14.4169
6.6	-10.3969	-10.3579	-8.98653	-8.948	-7.76599	-7.84686	-5.62127	-5.74287	6.47149	6.71274	-10.5878	-10.324	-14.6838	-14.4466
6.61667	-10.7048	-10.5396	-9.34376	-9.24979	-7.8977	-7.65838	-5.20893	-5.966	6.21004	5.91271	-10.7064	-10.567	-14.4589	-14.6498
6.63333	-10.7289	-10.4816	-8.96584	-9.43426	-7.74679	-7.93065	-5.14558	-5.5179	5.86799	5.95539	-10.8977	-10.9128	-14.6314	-14.7345
6.65	-10.5266	-10.8005	-8.95482	-9.15408	-7.38225	-7.69219	-5.21474	-5.85601	5.19832	5.60076	-11.3	-11.0658	-14.6961	-14.8602
6.66667	-10.7306	-10.85	-9.0001	-9.26779	-7.18507	-7.83807	-5.41264	-5.62203	4.77034	5.12893	-11.4241	-11.176	-14.9163	-14.5136
6.68333	-10.756	-10.7464	-9.17642	-9.18387	-7.58631	-7.9867	-4.98923	-5.17772	4.14967	4.66982	-11.4178	-11.5698	-14.7121	-14.8349
6.7	-10.6011	-11.0012	-8.91722	-9.1451	-7.59318	-7.83962	-5.00045	-5.05189	3.43531	3.6952	-11.9352	-11.5545	-15.203	-15.1457
6.71667	-10.4886	-10.3936	-9.14224	-9.36002	-7.60665	-7.75458	-4.79475	-5.09242	2.75413	3.37533	-12.2081	-11.8543	-15.0278	-14.8784
6.73333	-10.7052	-10.3912	-8.90923	-8.9603	-7.66163	-7.35003	-4.84308	-5.16672	2.08297	2.84874	-11.9118	-12.1378	-15.2467	-15.3121
6.75	-10.6752	-10.7973	-9.08467	-9.28652	-7.60688	-7.81784	-4.42232	-5.15958	1.66743	1.91147	-12.4991	-11.9314	-14.9706	-15.4845
6.76667	-10.7896	-10.5699	-9.17601	-8.92684	-7.73017	-7.59533	-4.57958	-4.94195	1.55652	1.27636	-12.3987	-12.2768	-15.0714	-15.1304
6.78333	-11.2484	-10.4535	-8.86529	-9.0832	-7.69507	-7.53282	-4.52098	-4.91937	0.720755	1.05465	-12.7722	-12.3603	-15.4909	-15.2276
6.8	-10.7951	-11.2122	-8.94556	-8.75889	-7.80121	-7.98076	-4.50098	-4.97118	-0.112138	0.592326	-12.4304	-12.663	-15.2345	-15.8057
6.81667	-10.9361	-10.6442	-9.01153	-8.92333	-7.7999	-7.76941	-4.64124	-4.88724	-0.5488	0.295293	-13.1362	-13.3019	-15.4383	-15.4342
6.83333	-10.9299	-11.2261	-9.05241	-9.5626	-7.52339	-7.38816	-4.54859	-4.41776	-0.678343	-0.262453	-13.1135	-12.9044	-15.2438	-15.3805
6.85	-10.8409	-10.903	-9.08156	-9.31526	-7.53374	-7.59597	-4.18547	-4.3611	-1.17438	-1.25876	-13.2398	-13.1825	-15.2925	-15.2783
6.86667	-10.8217	-10.9955	-9.02749	-8.89579	-7.60257	-7.62613	-4.36521	-4.49173	-2.0548	-1.1744	-13.3344	-13.2213	-15.4893	-15.4205
6.88333	-11.1143	-11.0656	-9.16181	-9.23967	-7.19846	-7.66785	-3.73361	-4.45206	-2.20267	-2.23589	-13.5218	-13.2455	-15.5608	-15.2082
6.9	-10.6807	-10.9493	-8.92701	-9.14827	-7.12759	-7.61558	-3.75772	-4.447	-2.6093	-2.40052	-13.6418	-13.5653	-15.4498	-15.4117
6.91667	-10.6958	-11.1543	-8.98273	-8.97227	-7.47379	-7.49136	-3.63164	-3.79322	-3.32518	-2.79364	-14.0398	-13.8398	-15.7748	-15.1914
6.93333	-10.9301	-10.7003	-8.95737	-9.34327	-7.52176	-7.70557	-3.36255	-3.99051	-3.32777	-3.51039	-13.7787	-13.2797	-15.8807	-15.4266
6.95	-10.8239	-10.3672	-9.54787	-9.00433	-7.06555	-6.99353	-3.21937	-3.62196	-3.95252	-3.64206	-14.027	-13.9678	-15.5617	-15.5849
6.96667	-10.83	-10.8427	-9.22913	-9.02432	-6.88461	-7.04401	-2.92797	-3.52177	-4.33758	-4.17573	-13.7181	-14.1509	-15.5837	-15.3789
6.98333	-10.9207	-10.8553	-8.99054	-9.29933	-6.93664	-7.59032	-3.37866	-3.7453	-4.7766	-4.22112	-14.1502	-14.4352	-16.1344	-15.7278
7	-11.1065	-10.9048	-9.05649	-9.45818	-7.27071	-7.42051	-3.18128	-3.65155	-5.0775	-5.11265	-14.3162	-14.2761	-15.896	-16.2189
7.01667	-11.0763	-11.3392	-8.96727	-9.4452	-6.96211	-7.40783	-2.73754	-3.12326	-5.22556	-5.06211	-14.7299	-14.2245	-15.8127	-15.6229
7.03333	-10.6955	-11.439	-9.0435	-9.24686	-6.92789	-7.15262	-2.71205	-2.92506	-5.4822	-5.40692	-14.7244	-14.3332	-15.9335	-15.6355
7.05	-11.1203	-11.2041	-8.89051	-9.18517	-6.90171	-7.09727	-2.65854	-2.91274	-6.19793	-5.80343	-14.9685	-14.6317	-15.5956	-15.6733
7.06667	-11.3626	-10.7351	-8.97181	-8.90667	-7.01637	-6.99109	-2.413	-2.78477	-6.69192	-5.67753	-14.8547	-14.7424	-15.876	-15.6484
7.08333	-10.8594	-10.9432	-8.81104	-9.0714	-6.80364	-7.13518	-2.12937	-2.87999	-6.61702	-6.34223	-14.6732	-14.2369	-15.8396	-15.9978
7.1	-11.211	-11.0918	-8.83575	-9.05922	-6.66572	-6.96503	-2.1565	-2.34176	-7.09568	-6.87784	-14.5838	-15.3837	-15.8298	-16.011
7.11667	-11.1264	-11.1564	-8.92284	-9.14779	-6.31334	-6.82165	-2.04304	-2.47824	-7.47377	-7.30863	-14.761	-14.7386	-16.1403	-15.9078
7.13333	-11.0521	-11.1136	-9.01193	-9.02859	-6.80729	-6.90647	-1.47937	-2.05743	-7.94124	-7.18328	-15.0776	-15.2393	-15.7611	-15.9643
7.15	-10.9594	-11.1193	-9.13637	-9.43678	-6.47255	-6.67571	-1.56334	-2.13204	-8.0048	-7.90402	-15.514	-14.9456	-15.8182	-15.7951
7.16667	-11.1665	-11.1936	-9.17072	-8.86035	-6.37238	-6.97678	-1.20261	-1.59945	-7.75191	-8.37943	-15.1744	-15.2886	-15.6728	-15.49
7.18333	-11.0905	-11.2333	-8.85654	-8.54064	-6.65168	-6.87884	-0.871778	-1.42453	-8.72578	-8.55956	-15.3893	-15.1812	-16.0402	-15.5172
7.2	-11.379	-11.5955	-8.61758	-9.04154	-6.60044	-6.62758	-0.562616	-1.19129	-8.59282	-8.56945	-15.2334	-15.314	-16.1943	-16.0201
7.21667	-11.2195	-11.0976	-8.57122	-9.58247	-6.58227	-6.71283	-0.658905	-0.853353	-9.33802	-9.06141	-15.236	-15.2224	-16.1761	-15.8302
7.23333	-11.4034	-10.9682	-8.65018	-9.02435	-6.15695	-6.77836	0.1123	-1.25339	-9.50351	-9.72587	-15.2427	-15.6215	-16.1993	-15.9354
7.25	-11.4646	-11.1967	-8.863	-9.39638	-6.07637	-6.5674	-0.0687599	-0.0858084	-9.8637	-10.0342	-15.7071	-15.3376	-16.0639	-15.9627
7.26667	-11.2835	-11.3688	-9.04589	-8.69686	-6.1022	-6.52465	0.230737	-0.162162	-9.88482	-9.78723	-15.7395	-15.3421	-16.1755	-16.1803
7.28333	-11.2254	-11.2082	-8.89893	-9.06539	-6.28431	-6.24561	0.237111	0.0585445	-10.2455	-10.0725	-15.8323	-15.4561	-16.2704	-15.7917
7.3	-11.1497	-11.11	-8.71335	-8.76034	-6.00073	-6.09209	0.452447	0.146967	-10.1662	-10.1976	-15.8947	-15.9462	-16.1249	-16.0415
7.31667	-11.3214	-11.3914	-8.60188	-9.01048	-6.46126	-6.46096	1.10654	0.622372	-10.4493	-10.6907	-15.8222	-15.6006	-15.7413	-16.2701
7.33333	-11.0796	-11.4404	-9.21109	-9.09348	-5.69111	-6.43428	1.27735	0.571354	-10.6095	-10.6354	-15.7289	-15.5624	-16.0727	-16.5824
7.35	-10.9352	-11.1295	-8.86482	-9.09007	-5.85907	-6.19591	1.3153	0.855338	-11.1563	-10.8543	-16.1758	-15.4692	-16.0327	-15.743
7.36667	-11.4105	-11.3473	-8.54764	-8.83065	-5.68545	-6.26645	1.88931	0.924394	-11.3143	-11.1065	-15.6497	-15.755	-16.1471	-16.1043
7.38333	-11.3097	-11.2417	-8.89513	-8.81221	-5.74121	-6.23309	2.24921	1.72741	-11.4986	-11.581	-16.2788	-15.86	-15.9291	-16.1554
7.4	-11.1897	-11.247	-8.4439	-8.79723	-5.87329	-6.03983	2.57324	1.85943	-11.3305	-11.5178	-15.841	-16.0194	-16.1564	-16.0607
7.41667	-11.3861	-11.3541	-8.97188	-8.73729	-6.12075	-6.04566	3.12151	2.57798	-11.6093	-11.5452	-15.7143	-16.0015	-16.2447	-16.2758
7.43333	-11.3243	-11.3924	-8.6711	-8.92981	-5.56283	-6.39296	3.53249	2.5289	-12.056	-11.8781	-15.8866	-16.0287	-15.9883	-16.3642
7.45	-11.1688	-11.3493	-8.38579	-8.79624	-5.59422	-6.05547	3.6566	2.91544	-12.0015	-12.0796	-15.9006	-15.7385	-16.4423	-15.948
7.46667	-11.2341	-11.1919	-8.84248	-8.83096	-5.63529	-5.29431	4.14356	3.07778	-12.6975	-12.6831	-15.9517	-16.3795	-16.1606	-16.0739
7.48333	-11.528	-11.1467	-8.57205	-8.62801	-5.23688	-5.40705	3.99665	3.75247	-12.4475	-12.6606	-16.2241	-16.0891	-16.4666	-16.0186
7.5	-11.4115	-11.8492	-8.64457	-8.61593	-4.82299	-5.36727	4.70119	4.1352	-12.8001	-12.8259	-15.9507	-16.3446	-16.4963	-16.7745
7.51667	-11.4755	-11.6166	-8.74828	-8.8809	-5.02448	-5.85026	4.9482	4.61682	-12.8195	-12.98	-16.4431	-16.1987	-16.0531	-16.3971
7.53333	-11.5647	-11.6623	-8.57778	-8.59039	-4.7462	-5.1316	5.25598	4.72343	-12.9057	-12.913	-15.957	-16.0767	-16.0881	-16.2843
7.55	-11.3332	-11.4529	-8.39786	-8.93608	-4.66093	-5.0984	5.7415	5.14286	-13.4596	-12.946	-16.2729	-15.864	-16.46	-16.0065
7.56667	-11.4118	-11.3862	-8.76428	-8.41287	-4.62741	-4.48078	5.81945	4.73716	-13.3827	-12.8024	-16.5941	-15.8702	-16.2847	-16.3041
7.58333	-11.4964	-11.4423	-8.72444	-8.99888	-4.43919	-5.02098	5.97081	5.49942	-13.9589	-13.676	-16.345	-16.2053	-15.953	-16.675
7.6	-10.9273	-11.5918	-8.6458	-8.78392	-4.50517	-4.74751	5.62148	5.43935	-13.6416	-13.7546	-16.3499	-16.5801	-16.4702	-16.3308
7.61667	-11.6547	-11.8058	-8.44392	-8.69716	-4.431	-4.69329	5.72705	5.34394	-13.9832	-13.6673	-16.272	-16.6577	-16.0293	-16.4038
7.63333	-11.3932	-11.6122	-8.64258	-8.58767	-4.36022	-4.58497	5.34818	5.6784	-13.5854	-13.9661	-16.5573	-16.6346	-16.311	-16.569
7.65	-11.3893	-11.5334	-8.32017	-9.03792	-4.40375	-4.05782	5.26662	5.18697	-14.1246	-13.6081	-16.228	-16.4967	-16.4252	-15.9462
7.66667	-11.2488	-11.3944	-8.19082	-8.46966	-4.03013	-4.6071	4.79947	4.44097	-14.2383	-14.3237	-16.5533	-16.2862	-16.292	-16.4585
7.68333	-11.3785	-11.7258	-8.58177	-8.90489	-3.82755	-4.41483	4.42524	4.70186	-14.2638	-14.4464	-16.2814	-16.4792	-16.6224	-16.3183
7.7	-11.2652	-11.3265	-8.43227	-8.40238	-3.76958	-4.18283	4.28024	4.82777	-14.2956	-14.4679	-16.3639	-16.1711	-16.6271	-16.2713
7.71667	-11.4889	-11.1538	-8.43298	-8.55868	-3.59144	-4.06865	3.69087	4.01803	-14.0696	-14.8102	-16.6107	-16.7022	-16.796	-16.4254
7.73333	-11.6164	-11.3065	-8.17151	-8.4512	-3.55054	-3.58332	3.38932	3.46773	-14.615	-14.7739	-16.482	-16.5409	-16.447	-16.503
7.75	-11.7417	-11.7169	-8.19457	-8.24063	-3.63152	-3.82187	2.62353	3.17362	-14.6171	-14.5703	-16.3768	-16.5574	-16.4046	-16.6608
7.76667	-11.4351	-11.8113	-8.15316	-8.37028	-3.40726	-3.64591	2.10275	2.37767	-15.0867	-14.4106	-16.9916	-16.8008	-16.7517	-16.4207
7.78333	-11.5806	-11.4743	-8.30499	-8.35863	-2.73543	-3.27236	1.44682	1.65813	-14.7351	-14.8681	-16.7579	-16.3251	-15.9979	-16.5293
7.8	-11.7577	-11.7919	-7.62486	-8.24769	-2.94044	-3.05927	1.10708	1.68544	-15.1342	-14.9731	-16.3303	-16.4546	-16.7364	-16.2134
7.81667	-11.5324	-11.4995	-8.48711	-8.52567	-2.70779	-2.87225	0.532384	1.26439	-15.2453	-15.41	-16.6227	-16.6208	-16.8595	-16.6273
7.83333	-11.7016	-11.7099	-7.99865	-8.13364	-2.56131	-2.91226	0.302121	0.270258	-14.9707	-15.1829	-17.0077	-16.5135	-16.6097	-16.1627
7.85	-11.4885	-11.6114	-8.17801	-8.39043	-2.3366	-3.12589	-0.325313	0.00567514	-15.2316	-15.1897	-16.668	-16.9424	-16.3989	-16.5656
7.86667	-11.7202	-11.4549	-8.01149	-8.24321	-2.23108	-2.80712	-0.948923	-0.508271	-15.3672	-14.9567	-16.8095	-16.8461	-16.9956	-16.4491
7.88333	-11.7867	-11.9037	-7.99209	-7.91982	-1.94449	-2.37608	-1.19604	-0.858771	-15.727	-15.6696	-16.5645	-16.3735	-16.7088	-16.3397
7.9	-11.5613	-11.5064	-8.34634	-8.23652	-1.49442	-1.80124	-1.78644	-1.16638	-15.823	-15.6709	-16.6719	-16.6875	-16.6674	-16.6009
7.91667	-11.9459	-11.5855	-7.91031	-7.93317	-1.7476	-1.65565	-2.12495	-1.89085	-15.5322	-15.4819	-16.8709	-16.3584	-16.6208	-16.3107
7.93333	-11.7994	-11.5059	-8.13758	-8.29442	-1.3868	-1.60502	-2.68567	-2.06003	-15.7472	-15.702	-16.8556	-16.9373	-16.7469	-16.6491
7.95	-11.6045	-11.8001	-8.12647	-8.14	-1.52176	-1.56383	-2.72425	-2.89917	-16.2779	-15.6286	-16.7255	-16.9065	-16.2162	-16.8647
7.96667	-11.806	-11.8714	-7.74731	-8.0508	-1.09621	-1.53873	-3.22303	-3.06583	-15.9592	-15.5809	-16.5671	-16.6058	-16.6708	-16.4201
7.98333	-11.4959	-11.8988	-7.93977	-7.76191	-0.533162	-0.965127	-3.72813	-3.67181	-15.6127	-15.654	-16.8913	-16.8833	-16.6506	-16.5226
8	-11.8461	-11.2191	-7.48841	-8.08552	-0.0341308	-1.23848	-4.44969	-3.67136	-16.1692	-15.7924	-16.9984	-16.8129	-16.5612	-16.1245
8.01667	-11.6938	-11.4252	-7.76632	-8.08717	0.219493	-0.41531	-4.70603	-3.99596	-15.4833	-16.214	-17.0698	-17.0634	-16.5244	-16.7988
8.03333	-11.6601	-11.8209	-7.81434	-7.40724	0.210253	-0.595245	-4.97995	-4.66581	-16.0949	-16.2298	-16.635	-16.9036	-16.548	-16.6292
8.05	-11.7415	-11.9869	-7.62184	-7.75112	0.53154	-0.283254	-5.05519	-5.35371	-16.0239	-16.6113	-17.0555	-16.664	-16.5787	-16.7994
8.06667	-11.9391	-12.0664	-7.78557	-7.72664	1.0745	0.111696	-5.77833	-5.25145	-16.5993	-16.1323	-16.896	-16.8813	-16.6554	-16.7944
8.08333	-11.8179	-11.8337	-8.01364	-7.39221	0.917673	0.4058	-6.29269	-5.55068	-16.3539	-16.0655	-16.8751	-16.9949	-16.67	-16.8533
8.1	-11.8128	-11.8423	-7.1975	-7.76965	1.8107	0.402407	-6.52819	-6.10137	-16.1989	-16.0758	-17.1747	-17.0103	-16.3526	-16.8508
8.11667	-11.9661	-11.9882	-7.5535	-7.55231	1.56832	1.19123	-6.77511	-6.20826	-16.3383	-16.3976	-17.2678	-16.6576	-16.8742	-16.9567
8.13333	-11.692	-11.7819	-7.20916	-7.26615	1.94854	1.61268	-6.91709	-7.04306	-16.5897	-16.5654	-16.9985	-16.5526	-16.4235	-16.759
8.15	-11.4325	-12.1326	-7.00096	-7.62687	2.6195	1.73999	-7.14233	-6.81341	-16.4585	-16.5834	-17.1453	-16.7526	-16.5396	-16.738
8.16667	-11.7177	-12.0071	-7.29567	-7.52663	2.82313	2.19524	-7.52744	-7.42766	-16.4018	-16.4389	-16.9676	-17.1136	-16.6366	-16.804
8.18333	-11.9228	-11.9671	-7.19331	-7.31596	3.09065	2.47491	-7.59158	-7.4564	-16.5532	-16.4782	-16.9994	-16.6153	-16.5307	-16.8896
8.2	-12.0469	-11.9943	-7.07466	-7.52856	3.62197	2.60647	-8.09266	-8.01999	-16.8764	-16.6086	-17.3047	-16.8254	-16.6483	-17.0749
8.21667	-11.9208	-11.8949	-6.59226	-7.18683	3.71995	3.00118	-8.27096	-8.10861	-16.7243	-16.655	-16.6146	-17.1602	-16.6533	-16.505
8.23333	-11.8384	-11.9672	-7.36037	-7.10497	3.96107	3.83125	-8.37917	-8.40024	-16.9086	-16.3592	-16.9214	-17.0902	-17.0911	-16.786
8.25	-11.8654	-12.1142	-6.75143	-7.51647	3.91934	4.08995	-8.83268	-8.55363	-16.9927	-16.8096	-16.8819	-16.9646	-16.9785	-16.6694
8.26667	-11.9168	-12.0997	-6.77926	-7.15909	4.20455	4.143	-9.17685	-9.02337	-16.5332	-16.9789	-16.7644	-16.9018	-16.8319	-16.718
8.28333	-11.8931	-12.1012	-6.61147	-7.42474	4.81025	3.87808	-9.15127	-9.4777	-16.7033	-16.7516	-17.283	-16.8541	-16.6998	-16.6245
8.3	-12.0213	-11.629	-6.47536	-6.74038	4.94819	4.84657	-9.59063	-9.503	-16.8892	-17.0809	-17.2313	-16.7467	-16.8037	-16.7676
8.31667	-12.3407	-12.0495	-6.56811	-6.76731	5.30571	4.64007	-10.1347	-9.83488	-17.3067	-16.9511	-16.869	-17.1715	-16.6289	-16.621
8.33333	-11.7167	-11.7287	-6.33526	-6.74342	5.67433	4.91912	-10.5659	-9.94652	-16.8604	-17.0432	-17.0685	-17.0407	-16.7204	-16.6863
8.35	-11.6511	-11.9532	-6.61081	-6.7971	5.37028	5.07789	-10.6951	-10.1849	-16.9547	-17.1056	-17.1392	-16.9758	-16.9687	-16.7078
8.36667	-11.654	-12.1737	-6.29683	-6.3135	5.17916	4.72335	-10.4479	-10.4816	-16.9986	-16.9223	-16.5999	-16.9848	-16.9648	-16.8245
8.38333	-11.7791	-12.3011	-6.15491	-6.67865	4.96265	4.90073	-10.6999	-10.8404	-16.7728	-16.9685	-17.2924	-16.9826	-16.9484	-16.5628
8.4	-11.8314	-12.2017	-6.25269	-6.33811	4.37667	4.47784	-11.0065	-11.262	-17.0904	-17.1952	-17.5121	-16.9633	-16.9844	-16.453
8.41667	-12.1522	-11.9357	-6.24304	-6.56475	4.42655	4.35839	-11.0365	-11.0775	-16.7508	-17.0581	-17.0377	-16.8866	-16.5315	-16.8174
8.43333	-11.5206	-12.2075	-6.16567	-6.12611	3.9918	4.07396	-11.2999	-11.6753	-17.1243	-17.0412	-17.2451	-17.3817	-16.8626	-16.9292
8.45	-11.9291	-11.5723	-6.53347	-6.35842	3.35239	3.68371	-11.4513	-11.3691	-16.9391	-16.814	-17.0169	-17.1642	-16.8984	-16.6031
8.46667	-11.9368	-11.8289	-5.68989	-6.35298	3.37489	3.24745	-11.7422	-11.4883	-17.2415	-16.6534	-17.3024	-16.9253	-17.249	-16.836
8.48333	-11.8873	-11.8629	-6.05206	-5.99045	2.59843	2.29686	-11.8426	-11.8913	-17.0091	-17.1418	-17.0383	-17.3536	-17.0634	-16.5218
8.5	-11.9028	-11.8906	-5.73472	-5.93591	2.34271	2.43093	-11.7422	-11.8531	-17.1254	-17.1771	-17.1402	-17.0479	-17.1939	-16.5303
8.51667	-11.8275	-12.1266	-5.47145	-5.577	1.48581	1.73034	-12.2479	-12.229	-17.4424	-17.0629	-17.1611	-16.8112	-17.0545	-17.2084
8.53333	-11.908	-12.1745	-5.39689	-5.96858	0.814639	1.68002	-12.573	-12.3537	-17.3662	-17.0794	-17.1959	-17.1821	-16.8473	-16.7662
8.55	-11.9814	-11.8267	-5.40436	-5.44381	0.622654	1.05134	-12.6628	-12.3816	-17.4941	-17.5813	-17.6247	-16.817	-16.9081	-16.8429
8.56667	-12.0132	-12.1982	-5.42593	-5.51455	-0.0776074	1.05215	-12.5947	-12.7156	-17.4634	-17.0243	-17.501	-17.2443	-16.8963	-17.5687
8.58333	-11.9946	-12.0685	-4.95493	-5.52751	-0.740474	-0.210234	-12.8953	-13.0443	-17.0227	-17.2788	-16.7909	-17.037	-16.8452	-16.6426
8.6	-11.959	-12.3633	-5.13162	-5.1475	-0.822191	-0.4121	-13.2812	-13.0848	-17.2898	-17.2287	-17.5385	-16.9972	-17.3039	-16.5769
8.61667	-11.9063	-11.8913	-5.06879	-5.58147	-1.00922	-1.36142	-13.02	-13.3225	-17.222	-17.0395	-17.095	-17.2697	-16.7518	-16.7271
8.63333	-12.2094	-11.9506	-5.36175	-5.47974	-1.54529	-1.33449	-13.4242	-13.0437	-17.3477	-17.2904	-17.0548	-16.9489	-17.0346	-16.9642
8.65	-11.8463	-12.3442	-4.915	-4.85374	-1.97013	-1.64776	-13.6766	-13.1493	-17.2198	-17.4591	-17.5726	-16.8064	-17.2008	-16.626
8.66667	-12.4258	-11.924	-4.40488	-4.44633	-2.72832	-2.16086	-13.9427	-14.0636	-17.3835	-17.6023	-17.2123	-17.167	-17.2207	-16.7586
8.68333	-11.9025	-12.321	-4.58686	-4.52259	-2.92333	-2.57916	-13.6143	-13.9136	-17.6571	-17.4883	-17.4694	-17.2478	-17.1914	-16.7186
8.7	-12.2216	-12.2295	-4.34137	-4.29699	-3.07021	-2.89597	-13.9604	-14.0406	-17.4529	-17.3803	-17.0724	-17.5025	-17.0275	-17.3159
8.71667	-12.1161	-12.2151	-3.877	-4.42632	-3.41035	-3.49511	-14.4268	-14.0056	-17.5425	-17.5075	-17.4202	-17.1698	-17.1261	-16.9137
8.73333	-11.872	-12.1643	-3.87323	-4.0015	-4.07273	-3.71	-14.0504	-14.4236	-17.567	-17.3579	-17.2844	-17.0398	-17.207	-17.1498
8.75	-12.0543	-12.0183	-4.09835	-4.43798	-4.50317	-4.13807	-14.39	-14.248	-17.2867	-17.2509	-17.3439	-17.2683	-16.8457	-16.783
8.76667	-12.4127	-11.9511	-3.52529	-4.13131	-4.59132	-4.34402	-14.6361	-14.3543	-17.7534	-17.4249	-17.4377	-17.408	-17.2769	-17.0558
8.78333	-11.5923	-11.9503	-3.35862	-3.67785	-5.07095	-4.77939	-14.8053	-14.9413	-17.6153	-17.5353	-17.8374	-17.1105	-17.0968	-16.9247
8.8	-12.0659	-12.3646	-3.60715	-3.79177	-5.48264	-5.32842	-15.1942	-15.0889	-17.2219	-17.6225	-17.3995	-17.602	-17.1901	-16.9159
8.81667	-11.8143	-12.1031	-3.35372	-3.34619	-5.46411	-5.70959	-14.7411	-15.0856	-17.6627	-17.637	-17.3083	-17.0695	-17.3146	-16.8724
8.83333	-12.2945	-12.2499	-2.87876	-3.04883	-6.05312	-5.85607	-15.0414	-14.5266	-17.4777	-17.2073	-17.3308	-17.2872	-17.024	-17.5073
8.85	-12.0829	-12.3075	-2.80609	-3.03898	-6.29703	-6.04607	-15.2412	-15.032	-17.9414	-17.5311	-17.1664	-17.8074	-17.1343	-17.1878
8.86667	-12.1897	-12.0722	-2.2484	-2.86702	-6.48202	-6.60461	-15.5107	-15.283	-17.4488	-17.7001	-17.083	-17.1895	-17.1318	-17.1745
8.88333	-12.1064	-12.0855	-2.55391	-2.5629	-7.02265	-6.98753	-15.4354	-15.4102	-17.2365	-17.347	-17.1302	-17.2398	-17.4073	-17.4925
8.9	-11.7045	-12.0064	-1.97434	-2.43129	-7.53334	-7.26535	-15.7112	-15.4033	-17.8258	-17.5215	-17.4617	-17.2602	-17.1835	-16.9088
8.91667	-12.4557	-12.1157	-2.07693	-2.37059	-7.6115	-7.65488	-15.5959	-15.8893	-17.6999	-17.5642	-17.1971	-17.5993	-17.0374	-16.9231
8.93333	-11.7949	-12.2548	-1.48054	-2.22312	-8.07224	-7.6869	-15.4874	-15.589	-17.5172	-18.0791	-17.6487	-17.0295	-17.258	-17.0806
8.95	-12.1702	-12.1976	-1.06164	-1.95555	-7.99802	-7.6866	-15.3637	-15.461	-17.6749	-17.6538	-16.9128	-16.9504	-17.2008	-17.4843
8.96667	-12.1489	-12.3658	-1.26465	-1.83209	-8.58385	-8.13243	-15.6452	-15.7295	-17.8942	-18.0909	-17.0468	-17.8736	-17.2665	-17.3337
8.98333	-12.3978	-12.4017	-1.15323	-1.56026	-9.05086	-8.59162	-15.6142	-15.7213	-17.681	-17.3863	-17.3109	-17.5824	-17.4787	-17.1533
9	-12.3362	-11.867	-1.0011	-1.32386	-9.19298	-8.93049	-16.1709	-15.9305	-17.9847	-17.671	-17.7192	-17.5649	-17.4308	-17.2396
9.01667	-12.424	-12.2237	-0.907933	-0.943936	-9.33632	-8.81854	-16.0756	-16.0901	-17.5051	-17.7524	-17.2202	-17.4838	-17.5035	-17.2514
9.03333	-12.188	-12.146	-0.157366	-0.761565	-9.75941	-9.12588	-16.2208	-16.1775	-17.2993	-17.6466	-17.5055	-17.3289	-17.1641	-17.4896
9.05	-11.8302	-11.9331	0.127586	-0.736225	-10.1243	-9.85868	-16.4761	-16.6945	-17.7334	-17.7308	-17.4566	-17.1332	-17.1948	-17.1476
9.06667	-12.1462	-12.1859	0.508635	-0.509	-9.71989	-9.69946	-16.2426	-16.4575	-17.6634	-17.8985	-17.3098	-17.2011	-17.2428	-17.4889
9.08333	-12.3047	-12.1468	0.664014	0.282502	-9.58902	-10.0016	-16.694	-16.7527	-18.0762	-17.8044	-17.7461	-17.7017	-17.2647	-17.4662
9.1	-12.0831	-12.124	0.74985	0.476568	-10.7642	-10.4819	-16.5989	-16.493	-17.5636	-17.5685	-17.3598	-17.461	-17.0023	-16.956
9.11667	-12.3395	-12.1998	1.27063	0.74511	-10.6289	-10.3229	-16.5347	-16.4819	-18.0899	-17.7628	-17.477	-17.1884	-17.3061	-17.217
9.13333	-12.0614	-12.0457	1.75308	1.02949	-10.5319	-10.435	-16.8229	-16.8227	-18.1883	-17.9382	-17.7149	-17.2047	-17.2538	-17.3205
9.15	-12.3995	-12.0428	2.13165	1.49491	-10.9439	-10.9702	-16.9018	-16.5311	-17.9372	-18.229	-17.7133	-17.6521	-17.4874	-17.5305
9.16667	-12.2314	-12.088	2.27739	1.56777	-11.4335	-11.0398	-16.9294	-16.8162	-17.6807	-17.7944	-17.3874	-16.9964	-17.2363	-17.3254
9.18333	-11.9875	-12.3157	2.56412	1.79549	-11.3533	-11.0606	-16.6238	-16.8342	-17.8148	-17.654	-17.3644	-17.5206	-17.2028	-17.335
9.2	-12.3666	-12.1718	3.00856	2.65783	-11.8016	-11.7	-16.91	-16.7156	-17.7201	-17.9544	-17.8196	-17.7879	-17.5973	-17.3004
9.21667	-12.2491	-12.4822	3.01502	2.63361	-11.798	-11.53	-16.7863	-17.0977	-17.9526	-17.5886	-17.6085	-17.8756	-17.1592	-17.1233
9.23333	-12.2946	-11.9887	3.10837	2.87063	-11.5904	-11.7158	-16.9775	-17.2173	-18.1339	-17.7179	-17.412	-17.3907	-17.2457	-17.6279
9.25	-11.961	-12.2974	3.64164	3.15645	-11.481	-11.9569	-16.9385	-17.0171	-17.9605	-17.6561	-17.4828	-17.5677	-17.0541	-17.257
9.26667	-11.9541	-12.2384	3.97848	3.14346	-12.5559	-12.0807	-16.9833	-17.3173	-18.2796	-17.9618	-17.4434	-17.5507	-17.3957	-17.3347
9.28333	-12.094	-12.1142	4.13446	3.38432	-12.2859	-12.4828	-17.2533	-17.1024	-17.8964	-17.4875	-17.5323	-17.6753	-17.1186	-17.4778
9.3	-11.8021	-12.2024	4.19289	3.47292	-12.4754	-12.6343	-17.1371	-17.3412	-18.0549	-17.9016	-17.5737	-17.4816	-17.2307	-17.1309
9.31667	-12.1569	-12.2254	4.41304	4.34411	-12.4606	-12.8592	-17.1636	-17.2094	-18.0558	-18.1742	-17.5734	-17.1914	-17.6025	-17.6465
9.33333	-12.0794	-12.2306	4.63144	3.97481	-13.5281	-13.2407	-17.8778	-17.3202	-18.1249	-17.5572	-17.5181	-17.6969	-16.9708	-17.3312
9.35	-12.1377	-12.4625	4.68282	4.17883	-13.4182	-12.8683	-17.3782	-17.4757	-17.803	-17.7665	-17.9432	-17.8009	-17.4964	-17.5304
9.36667	-12.1233	-12.3981	4.25377	4.43273	-13.5162	-13.4158	-17.7024	-17.375	-17.7837	-18.0144	-17.6651	-17.8449	-17.3874	-17.7878
9.38333	-12.0541	-12.1402	4.23988	4.33397	-13.329	-13.561	-17.3753	-17.4168	-17.815	-17.8965	-17.6435	-17.5865	-17.1499	-17.365
9.4	-12.0435	-12.2435	3.79344	3.74553	-13.7135	-13.588	-17.7612	-17.5348	-17.5448	-18.0285	-17.6127	-17.3032	-17.609	-17.4554
9.41667	-11.9227	-12.4151	3.84085	4.04095	-13.7797	-13.9631	-17.4265	-17.7935	-18.1109	-18.0527	-17.6852	-17.6113	-17.4225	-17.1342
9.43333	-12.4047	-11.9647	3.53658	3.53303	-14.0512	-13.6122	-17.4299	-17.5296	-18.0414	-17.8601	-17.6291	-17.5555	-17.3737	-17.729
9.45	-12.1774	-12.3224	2.92351	3.09988	-14.0381	-14.0164	-17.617	-17.6396	-17.9474	-17.8453	-17.6465	-17.6771	-17.4113	-17.5931
9.46667	-12.0478	-12.1515	2.80697	2.37126	-14.6234	-14.0818	-17.9801	-17.9662	-17.6434	-18.0555	-17.5646	-17.5496	-17.1638	-17.6269
9.48333	-12.2459	-12.1991	2.32992	2.2916	-14.5226	-14.2677	-17.7824	-17.8307	-17.8671	-18.1116	-17.6007	-17.918	-17.2522	-17.1833
9.5	-11.7546	-12.4976	1.38877	1.70675	-14.6661	-14.4765	-17.4715	-17.4194	-18.135	-17.8903	-17.5522	-17.8751	-17.5624	-17.4698
9.51667	-12.1483	-12.0928	1.30326	1.50698	-14.4003	-14.329	-17.6114	-18.0224	-18.2954	-17.9634	-17.9392	-17.7172	-17.7349	-17.2122
9.53333	-12.422	-12.1086	0.899307	1.21443	-14.8419	-14.6313	-17.6707	-17.8458	-18.0447	-17.9688	-17.6264	-17.8218	-17.5545	-17.6196
9.55	-12.0888	-12.0089	0.395646	0.651011	-14.8647	-14.9562	-17.6202	-17.7554	-18.3101	-17.922	-18.0769	-17.7444	-17.341	-17.7815
9.56667	-12.1122	-12.2804	-0.0906074	0.116175	-15.0449	-15.1081	-17.9293	-17.3859	-17.7364	-18.2229	-17.2222	-17.5301	-17.3599	-17.6357
9.58333	-11.8013	-12.0435	-0.358426	-0.0556435	-15.0818	-14.9225	-17.9726	-17.8881	-18.1971	-17.9884	-17.2578	-18.0046	-17.3639	-17.1608
9.6	-12.3557	-12.1217	-0.762294	-0.20134	-15.3943	-15.5969	-18.2803	-18.1609	-17.9829	-17.7358	-17.5236	-17.7752	-17.3169	-17.6967
9.61667	-12.2971	-12.4229	-1.19857	-1.17322	-15.2803	-15.0433	-17.9851	-17.945	-18.3249	-17.8155	-17.6333	-17.493	-17.8014	-17.5555
9.63333	-12.2457	-12.211	-2.15359	-1.75137	-15.5917	-15.3761	-17.9575	-17.8184	-18.2272	-17.9362	-17.6391	-17.5376	-17.0852	-17.153
9.65	-12.2515	-12.0743	-1.96768	-1.77542	-15.415	-15.3825	-17.8784	-17.8519	-18.2196	-17.9377	-18.0115	-17.8146	-17.9354	-17.2538
9.66667	-11.9279	-12.1577	-2.51814	-2.01805	-15.6593	-15.7718	-18.3619	-17.7069	-17.8988	-18.0338	-17.6512	-17.6613	-17.3259	-17.4254
9.68333	-12.536	-12.0369	-2.72066	-2.76619	-15.6295	-15.4418	-18.2486	-17.7457	-17.9927	-17.5113	-17.9113	-17.9758	-17.5793	-17.8129
9.7	-12.4695	-12.2145	-3.18875	-3.08629	-15.9106	-15.7438	-18.0486	-17.8317	-18.3681	-18.2114	-17.651	-17.4478	-17.9799	-17.4493
9.71667	-11.9549	-12.5271	-3.27676	-3.18324	-16.0686	-16.0865	-17.5585	-18.2096	-17.9957	-18.425	-17.697	-17.8461	-17.9379	-17.5489
9.73333	-12.2134	-12.2989	-4.27514	-3.64311	-16.0635	-16.3696	-18.0504	-17.972	-18.1455	-18.1793	-18.2362	-17.9001	-17.6444	-17.5658
9.75	-12.2224	-11.9187	-4.07441	-3.73031	-16.0874	-15.9186	-18.1784	-18.0304	-18.2778	-17.8968	-17.981	-18.234	-17.694	-17.5717
9.76667	-11.763	-12.4545	-5.02681	-4.56341	-15.9605	-16.2725	-18.2561	-17.9981	-18.3103	-18.0489	-17.6248	-17.4142	-17.7603	-17.726
9.78333	-12.0906	-12.0448	-5.10583	-4.8186	-16.3201	-16.0815	-18.3188	-18.5735	-18.2771	-18.2649	-17.7528	-18.0217	-17.6114	-17.82
9.8	-11.9271	-12.5578	-5.53179	-5.57879	-16.4039	-16.6441	-18.3717	-18.1474	-18.0212	-18.0975	-17.5025	-17.7108	-17.2304	-17.6676
9.81667	-12.4459	-12.0915	-5.16437	-5.0122	-16.4862	-16.4986	-18.3167	-18.1618	-18.0357	-18.2814	-17.7821	-17.4683	-17.7723	-17.4674
9.83333	-12.3333	-12.1292	-6.10352	-5.98663	-16.5559	-16.8912	-18.3186	-18.2725	-17.9234	-18.076	-17.8286	-18.0487	-17.6372	-17.8995
9.85	-12.114	-12.0861	-5.79847	-5.78266	-16.5329	-16.8251	-18.0165	-18.3418	-17.9799	-17.7555	-18.0921	-17.8755	-17.7288	-17.5475
9.86667	-12.2917	-11.9785	-6.58885	-6.71379	-17.1808	-16.6177	-18.4731	-18.4211	-17.8615	-18.2274	-18.1281	-17.6769	-17.5751	-17.4493
9.88333	-12.2935	-11.8922	-6.69516	-6.70031	-16.6246	-16.6864	-18.1374	-18.0401	-18.0651	-17.7466	-17.7363	-17.9251	-17.384	-17.635
9.9	-12.237	-11.8724	-7.71041	-6.84209	-16.8991	-17.0083	-17.9469	-18.4598	-17.9129	-18.1175	-17.9457	-17.7348	-17.6022	-17.4753
9.91667	-11.8892	-12.3193	-7.59178	-7.34531	-17.3474	-17.0168	-18.4956	-18.2192	-18.0523	-17.6997	-17.6479	-17.5577	-17.5368	-17.2776
9.93333	-12.4063	-11.9079	-7.81404	-7.60273	-16.4474	-16.8922	-18.3661	-18.437	-18.1496	-18.2938	-17.9274	-17.7316	-17.4622	-17.5761
9.95	-12.0509	-12.0956	-8.5223	-7.77496	-16.9406	-16.8903	-18.2206	-18.6706	-17.7531	-17.9145	-18.0462	-17.9161	-17.3873	-17.3443
9.96667	-11.9199	-12.1694	-8.21242	-8.24267	-17.0256	-17.2186	-18.6099	-18.273	-18.155	-18.2179	-17.7119	-17.7279	-17.4665	-17.8765
9.98333	-11.7105	-11.903	-8.72736	-8.29493	-17.1035	-17.0122	-18.1808	-18.5779	-18.3678	-18.3213	-18.397	-17.7912	-17.7995	-17.762
10	-12.4157	-12.1778	-8.87406	-8.5928	-17.4075	-16.9436	-18.1953	-18.1387	-18.0644	-17.8363	-17.7366	-17.8928	-17.7076	-17.7881
10.0167	-12.1069	-12.6845	-9.14566	-8.87962	-16.7251	-17.2553	-18.0031	-18.0175	-18.1756	-18.2643	-17.8564	-17.6603	-17.284	-17.606
10.0333	-11.937	-12.1669	-9.22108	-9.00048	-17.26	-17.4062	-18.654	-18.1127	-18.309	-18.1533	-17.6092	-17.8601	-17.5333	-17.6152
10.05	-11.9007	-11.7813	-9.63966	-9.20451	-17.6808	-17.2995	-18.3572	-18.0701	-17.981	-18.1661	-18.2347	-17.7019	-17.7096	-17.8035
10.0667	-12.2939	-12.3991	-9.52552	-9.8695	-17.5549	-17.5107	-18.2223	-18.2564	-17.9484	-18.4434	-17.7261	-17.6212	-17.7497	-17.3308
10.0833	-12.1414	-12.2057	-9.96308	-9.65485	-17.575	-17.3918	-18.0982	-18.2012	-17.8919	-18.2106	-17.984	-17.6298	-17.8154	-17.3444
10.1	-12.1529	-11.5669	-9.82088	-10.0378	-17.5176	-17.562	-18.3853	-18.2238	-18.1186	-18.356	-17.8601	-17.8163	-17.6476	-17.6162
10.1167	-12.0322	-12.117	-10.3448	-10.0372	-17.4194	-17.4108	-18.4921	-18.154	-17.8994	-18.393	-18.2528	-18.1932	-17.7429	-18.2468
10.1333	-12.1275	-12.278	-10.2651	-10.5773	-17.3392	-17.5938	-18.3104	-18.7354	-18.2	-18.2957	-17.72	-17.692	-18.1636	-17.4915
10.15	-12.0313	-12.0572	-10.8134	-10.5675	-17.7118	-17.7201	-18.1573	-18.7363	-18.0655	-18.4579	-18.0469	-17.8329	-17.5853	-17.647
10.1667	-12.1988	-12.267	-10.8832	-11.1086	-17.7899	-17.9197	-18.512	-18.1558	-18.2418	-17.9465	-17.9335	-17.6791	-18.1093	-17.4468
10.1833	-11.9105	-12.0059	-11.1252	-11.2426	-18.0638	-17.5964	-18.6315	-18.2027	-18.168	-18.3507	-17.6166	-18.3363	-17.793	-17.4866
10.2	-11.8272	-12.1231	-11.3894	-11.4623	-17.7147	-17.4943	-18.5123	-18.7248	-18.1165	-17.7066	-17.5026	-17.8182	-17.525	-17.7232
10.2167	-12.2575	-12.1035	-11.7662	-11.5611	-17.6035	-17.7864	-18.5818	-18.4648	-18.0015	-18.3824	-17.7456	-17.9196	-17.9517	-17.7642
10.2333	-12.0266	-11.9607	-12.1098	-11.917	-17.5424	-17.8193	-18.3049	-18.4564	-17.3942	-17.9885	-17.9437	-18.0044	-17.7258	-17.8899
10.25	-11.9303	-12.0939	-11.845	-11.8572	-18.2471	-18.1246	-18.5267	-18.7024	-18.0391	-18.0229	-17.6298	-17.7357	-17.8464	-17.6852
10.2667	-11.4707	-12.1527	-12.0068	-11.6821	-17.9348	-17.418	-18.211	-18.5171	-18.0196	-18.2625	-17.9336	-17.8171	-17.705	-17.7024
10.2833	-12.184	-11.6571	-12.2026	-12.287	-18.2752	-17.7719	-18.4721	-18.5179	-18.0202	-18.4714	-17.9249	-18.016	-18.0068	-17.526
10.3	-11.7555	-12.1199	-12.4794	-12.2438	-18.0215	-18.3638	-18.6375	-18.3361	-18.0257	-18.3903	-17.4233	-17.9822	-18.0808	-17.8082
10.3167	-11.6788	-12.0427	-12.8116	-12.7761	-18.1338	-17.855	-18.1234	-18.2653	-18.0284	-18.0355	-17.8392	-18.1661	-17.6081	-17.5355
10.3333	-11.6877	-11.7437	-12.7883	-12.856	-18.3713	-18.0916	-18.5285	-18.4288	-18.1192	-18.2215	-17.7547	-17.9215	-17.588	-17.8601
10.35	-11.6942	-11.7839	-13.0303	-13.0989	-17.8307	-18.1587	-18.5872	-18.4475	-18.1542	-17.9143	-18.105	-18.0066	-18.161	-17.7813
10.3667	-12.0874	-12.1349	-13.2817	-13.4136	-18.1481	-17.9233	-18.4907	-18.5566	-18.1166	-17.8049	-17.546	-17.8633	-17.3545	-17.4641
10.3833	-12.0673	-12.0005	-13.3091	-13.5605	-18.1221	-18.0755	-18.8449	-18.9273	-17.8153	-18.3599	-17.8487	-17.7831	-17.7987	-17.5973
10.4	-12.1561	-12.0331	-13.3687	-13.3289	-17.9297	-18.147	-18.8245	-18.6679	-17.8926	-18.1911	-18.0456	-17.9127	-17.9431	-17.9319
10.4167	-12.137	-11.6582	-13.7048	-13.6901	-18.3634	-18.204	-18.3436	-18.4455	-17.7759	-18.2635	-17.833	-17.8792	-17.9776	-17.8521
10.4333	-12.0796	-11.7647	-13.9907	-13.7441	-18.1205	-18.2607	-18.3726	-18.4593	-18.2419	-18.0346	-17.3687	-17.6378	-17.4674	-17.8339
10.45	-12.0194	-11.7718	-14.0373	-14.0252	-18.3157	-18.1145	-18.3912	-18.6796	-17.9015	-17.9621	-17.7798	-17.6375	-17.4353	-17.6754
10.4667	-11.728	-11.7947	-14.088	-14.1406	-18.1292	-18.1732	-18.7076	-18.5487	-18.0094	-18.1625	-17.6608	-17.779	-17.7183	-17.9115
10.4833	-11.729	-12.1163	-14.0813	-14.2838	-18.44	-17.7215	-18.4909	-18.2384	-18.1207	-17.8296	-18.1808	-17.4843	-17.7679	-17.6456
10.5	-12.1488	-12.1193	-14.3764	-13.7724	-18.5621	-18.1989	-18.1376	-18.7874	-17.8848	-17.9764	-18.267	-17.4967	-17.7052	-17.837
10.5167	-11.6627	-11.7499	-14.7382	-14.145	-18.2559	-18.3029	-18.4799	-18.3867	-18.0446	-18.0632	-17.8477	-18.1594	-17.7078	-17.4163
10.5333	-11.7799	-11.7108	-14.5702	-14.8037	-18.1919	-17.6965	-18.2701	-18.1569	-18.0019	-17.9099	-17.8172	-18.2066	-17.0403	-17.663
10.55	-11.5291	-11.9254	-14.7608	-14.4513	-18.5617	-18.1264	-18.3581	-18.1542	-17.7815	-17.8327	-17.8905	-17.7873	-17.6171	-17.6843
10.5667	-11.6111	-12.0488	-14.4874	-14.5581	-18.2236	-18.5201	-18.0224	-18.2387	-17.8426	-17.8516	-17.5583	-17.9053	-17.5774	-17.3941
10.5833	-11.6022	-11.5185	-14.6959	-14.9454	-18.1547	-18.2785	-18.2177	-18.407	-17.8649	-17.7632	-17.4922	-17.3109	-17.328	-17.2636
10.6	-11.6428	-11.4268	-14.9206	-15.1488	-18.2494	-17.9667	-18.0963	-18.1284	-18.0422	-17.9657	-17.4102	-17.446	-17.9553	-17.4349
10.6167	-11.0478	-11.9169	-14.7578	-14.7369	-18.0707	-18.0543	-18.0435	-18.2875	-18.0753	-17.9691	-17.8229	-17.3986	-17.4527	-17.4692
10.6333	-11.4668	-11.8606	-15.2691	-14.8426	-18.0036	-18.0809	-18.367	-18.2998	-18.0144	-17.8449	-17.4145	-17.6087	-17.2729	-17.2709
10.65	-11.7162	-11.3276	-15.3572	-14.6352	-17.6773	-17.843	-17.9838	-18.1653	-17.5363	-17.6258	-17.6831	-17.7027	-17.2007	-17.3479
10.6667	-11.4058	-11.3688	-15.0659	-15.336	-17.918	-18.1822	-18.0043	-17.9586	-17.6431	-17.9421	-17.5366	-17.1541	-17.2951	-17.2818
10.6833	-11.6746	-11.3739	-15.4882	-15.0762	-17.8754	-17.942	-17.6186	-17.9475	-17.5099	-17.7794	-17.1883	-17.2779	-17.3583	-17.4501
10.7	-11.6132	-11.5292	-15.0054	-15.182	-17.8642	-17.8295	-17.7468	-17.7637	-17.5487	-17.5808	-17.1217	-17.1216	-17.3892	-17.4921
10.7167	-11.4791	-11.5401	-15.4946	-15.1872	-17.6536	-17.7843	-17.5944	-17.882	-17.9012	-17.3246	-16.9413	-17.2558	-17.2615	-16.9994
10.7333	-11.2104	-11.5755	-15.0693	-15.2622	-17.4606	-17.576	-17.7241	-17.694	-17.2828	-17.2489	-16.9577	-17.1798	-17.4645	-17.2655
10.75	-11.5372	-11.2879	-15.4957	-15.4276	-17.2273	-17.6251	-17.5244	-18.2114	-17.3437	-17.2907	-17.1814	-16.849	-16.8023	-17.2943
10.7667	-11.5285	-11.5421	-15.2867	-15.415	-17.4153	-17.5624	-17.4484	-17.421	-17.5334	-17.1935	-16.6996	-16.649	-16.5827	-16.4559
10.7833	-11.0817	-11.0215	-15.6327	-15.1564	-17.3844	-16.9085	-17.6886	-16.8488	-16.973	-16.901	-16.8882	-16.9945	-16.4584	-16.4374
10.8	-11.3675	-11.4518	-15.4974	-14.7492	-16.9902	-17.1033	-17.1287	-17.0015	-16.8782	-16.4895	-16.7936	-16.3483	-16.5066	-16.599
10.8167	-11.3161	-11.1733	-15.1401	-15.1635	-16.4957	-16.6752	-16.5722	-16.5916	-16.1171	-16.4486	-16.4164	-16.0675	-16.2945	-15.9374
10.8333	-11.0043	-11.1906	-15.1415	-15.1417	-16.469	-16.4717	-16.5504	-16.4714	-16.1116	-16.3944	-15.5521	-15.9217	-15.8751	-16.0319
10.85	-10.6836	-10.7203	-14.7422	-14.5667	-16.0354	-15.6267	-15.7903	-16.122	-15.8747	-15.7872	-15.4663	-15.7831	-15.4481	-15.3127
10.8667	-10.5886	-10.8373	-14.7757	-14.446	-15.4589	-15.7755	-15.7326	-14.9855	-14.991	-15.1359	-15.188	-15.1116	-15.3516	-15.3004
10.8833	-10.5962	-10.5162	-14.1162	-13.8828	-14.6596	-15.458	-15.0524	-14.6736	-15.1228	-14.3793	-14.3751	-14.7524	-14.2558	-14.6551
10.9	-10.5183	-10.2685	-13.3036	-13.4372	-14.4232	-14.4074	-13.78	-14.2747	-14.2838	-14.1972	-14.0451	-14.0415	-13.8717	-13.7981
10.9167	-10.0064	-9.90689	-12.6363	-13.1605	-13.3661	-13.4736	-13.4515	-13.3567	-13.1496	-13.1097	-13.3203	-12.986	-12.8276	-13.2261
10.9333	-9.66586	-9.71324	-12.1303	-12.0444	-12.2292	-12.431	-12.4665	-12.4734	-12.2846	-12.4586	-12.2145	-12.4255	-12.3458	-12.5405
10.95	-9.1331	-9.38676	-11.0316	-11.4471	-11.4708	-11.7146	-11.6698	-11.5192	-11.825	-11.4115	-11.3823	-11.2585	-11.3643	-10.8792
10.9667	-8.47297	-8.47727	-10.2565	-10.4806	-10.9804	-10.8761	-10.8752	-10.8027	-10.4748	-10.6585	-10.3878	-10.2294	-10.381	-10.4894
10.9833	-8.30297	-8.22882	-9.75409	-9.7902	-10.35	-10.3793	-10.6686	-10.071	-10.4074	-10.1386	-10.12	-10.1812	-10.3717	-10.2474
11	-8.66021	-8.08781	-10.2392	-10.6911	-10.4506	-10.7939	-10.3356	-10.7729	-10.494	-10.2457	-10.5192	-10.5429	-10.5912	-10.3612
11.0167	-8.35329	-8.4469	-10.7328	-11.4321	-11.2462	-11.3646	-10.9997	-10.9679	-10.9227	-11.1178	-11.3256	-10.9501	-10.7932	-11.233
11.0333	-9.09523	-8.97891	-11.4217	-11.9095	-11.753	-12.1795	-11.9679	-12.0021	-12.1056	-11.9848	-11.9666	-12.2503	-12.2853	-11.9722
11.05	-9.48707	-9.69079	-12.5088	-12.6604	-13.0959	-13.1781	-12.7794	-12.6063	-13.0908	-13.2928	-12.8123	-12.6753	-12.7648	-12.8353
11.0667	-9.3394	-10.1091	-13.8054	-13.7023	-13.9615	-14.4566	-14.1129	-13.8271	-13.9743	-13.6344	-13.8454	-14.1429	-13.6302	-13.787
11.0833	-10.1049	-10.2367	-14.2344	-14.5335	-15.0564	-14.8606	-14.41	-14.7432	-14.2865	-14.8763	-14.6092	-14.4706	-14.6204	-14.8154
11.1	-10.0559	-10.3601	-14.6213	-15.2159	-15.6858	-15.6365	-15.4411	-15.2196	-15.129	-15.442	-15.1048	-14.7524	-14.8347	-14.8341
11.1167	-10.4917	-10.2234	-15.7449	-15.6538	-16.0863	-15.9734	-15.926	-15.862	-15.8481	-15.6848	-15.5877	-15.5306	-15.3762	-15.4324
11.1333	-10.6837	-10.6691	-15.8458	-15.5975	-16.5043	-16.9109	-16.0132	-16.3326	-16.2265	-16.1739	-16.1478	-15.8977	-15.8717	-15.9991
11.15	-10.96	-10.4767	-16.165	-16.1263	-16.6172	-16.6074	-16.6098	-17.0488	-16.2284	-16.0639	-16.378	-16.2018	-16.2711	-16.4599
11.1667	-10.8149	-10.9783	-16.5048	-16.4913	-17.4176	-16.9424	-17.0522	-17.0363	-16.7517	-16.7786	-16.4881	-16.5384	-16.7748	-16.5833
11.1833	-10.9703	-10.8694	-16.5303	-16.3966	-17.5815	-17.2547	-17.2417	-17.0539	-16.9044	-16.754	-16.5409	-17.0033	-16.7721	-16.5085
11.2	-10.7975	-10.9357	-16.7694	-16.868	-17.461	-17.5202	-17.3711	-17.5051	-17.5989	-16.9628	-17.1973	-16.882	-16.7658	-16.6681
11.2167	-10.9092	-10.8511	-17.2646	-16.9723	-18.154	-17.9548	-18.0577	-17.8277	-17.7354	-17.5145	-17.0812	-17.0837	-17.351	-17.1638
11.2333	-10.8465	-11.1123	-17.5017	-17.0485	-18.0218	-17.8873	-17.9022	-17.8263	-17.7383	-17.5859	-17.1206	-17.2412	-17.415	-17.5331
11.25	-10.8909	-11.0151	-17.3531	-17.2413	-18.469	-17.8935	-18.1484	-17.717	-17.4745	-18.0579	-17.7345	-17.4313	-17.31	-17.4728
11.2667	-10.9668	-11.0447	-17.574	-17.6544	-18.6148	-18.2669	-18.4386	-17.9757	-17.3936	-17.7858	-17.6573	-17.4382	-17.527	-17.7326
11.2833	-10.9512	-10.9084	-17.8892	-17.5381	-18.3898	-18.0605	-18.1893	-18.1874	-17.7885	-17.6291	-17.8117	-17.6712	-17.7847	-17.4058
11.3	-10.7583	-10.7777	-17.8039	-17.6169	-18.2843	-18.2722	-18.2716	-18.3296	-18.1623	-18.0723	-17.2252	-17.6003	-17.8173	-17.7693
11.3167	-10.7834	-10.9318	-17.9257	-17.5885	-18.611	-18.5225	-17.7514	-18.3275	-18.0923	-18.2097	-18.2242	-17.7236	-17.6497	-17.9637
11.3333	-10.6496	-10.8568	-17.8521	-18.0032	-18.8653	-18.3768	-18.7747	-18.1609	-18.4494	-17.5476	-18.0643	-17.9566	-17.4322	-17.705
11.35	-10.2743	-10.713	-18.0624	-17.7919	-18.807	-18.7897	-18.7003	-18.4971	-18.1852	-18.2567	-17.6568	-17.9696	-17.9298	-17.7323
11.3667	-10.5525	-10.9257	-18.4032	-18.1672	-18.7498	-18.5963	-18.6323	-18.4519	-18.7537	-18.3256	-18.0823	-18.2807	-17.5766	-17.9414
11.3833	-10.4396	-10.7462	-18.1131	-17.9312	-18.5893	-18.9164	-19.1025	-18.2639	-18.2647	-17.9734	-18.2897	-18.2346	-18.3624	-18.4367
11.4	-10.5102	-10.8579	-18.1987	-18.1821	-18.8155	-18.7931	-18.8051	-18.4954	-18.2858	-18.3627	-18.1849	-18.0369	-18.4423	-17.9248
11.4167	-10.6811	-10.5424	-18.6163	-18.0181	-18.9477	-18.8493	-18.7801	-18.8821	-18.3388	-17.9814	-18.1162	-18.0516	-17.7815	-18.0339
11.4333	-10.3697	-10.5904	-18.3442	-18.5913	-18.9157	-19.1558	-19.0245	-18.3544	-18.4843	-18.3702	-18.0317	-17.9692	-18.5062	-18.17
11.45	-10.2018	-10.7497	-18.7935	-18.4887	-18.8822	-19.1229	-19.0973	-18.5329	-18.3165	-18.2986	-18.2997	-17.9227	-18.1604	-18.1841
11.4667	-10.3028	-10.5898	-18.6659	-18.2682	-18.775	-18.8797	-18.9386	-18.8732	-18.083	-18.3514	-18.6367	-18.236	-17.6894	-17.5746
11.4833	-10.6387	-10.8916	-18.6972	-18.2782	-19.1351	-18.8723	-18.7425	-18.8013	-18.2867	-18.3817	-18.0749	-18.1493	-18.1539	-18.4137
11.5	-10.2691	-10.4651	-18.2779	-18.5753	-18.9098	-18.8799	-18.5838	-18.733	-18.3059	-18.5172	-18.2452	-18.4647	-17.8315	-18.2235
11.5167	-10.3328	-10.3943	-18.6659	-18.7814	-18.7106	-19.0657	-19.303	-18.5405	-18.6848	-18.2596	-18.0894	-18.2269	-18.4998	-18.7258
11.5333	-10.5709	-10.6573	-18.3631	-18.7899	-18.9639	-19.2161	-19.0761	-18.9176	-18.642	-18.4697	-18.3008	-18.2575	-18.4232	-17.9979
11.55	-10.1182	-10.3394	-18.5629	-18.6772	-19.4499	-19.1236	-19.1806	-18.9033	-18.8385	-18.4993	-18.5403	-18.3612	-18.1838	-18.0709
11.5667	-10.1524	-10.4545	-19.0029	-18.8103	-19.0325	-19.2395	-18.6386	-18.9313	-18.7483	-18.4485	-18.152	-18.1236	-18.1521	-18.3111
11.5833	-10.182	-10.1837	-18.8607	-18.8645	-19.3159	-19.3418	-18.8373	-18.9802	-18.5642	-18.821	-18.5446	-18.4915	-18.2986	-18.3967
11.6	-10.2216	-10.4913	-19.0599	-18.8542	-19.3352	-19.263	-19.0624	-18.937	-18.4094	-18.4397	-18.4589	-18.3887	-18.0098	-18.0103
11.6167	-10.2366	-10.0243	-19.0484	-19.1092	-18.9906	-18.8878	-19.2414	-18.7656	-18.3499	-18.6378	-18.4225	-18.5849	-17.8444	-18.3897
11.6333	-10.0098	-10.1403	-18.9176	-19.0633	-19.4295	-19.3643	-18.8655	-19.0056	-18.7851	-18.7476	-18.5468	-18.6493	-18.4064	-18.3402
11.65	-10.3055	-10.0603	-19.2021	-18.8534	-19.6103	-19.452	-19.1147	-18.7826	-18.5944	-18.4989	-18.4751	-18.5842	-18.32	-18.2457
11.6667	-10.0361	-10.0269	-18.8516	-18.8773	-19.5563	-19.3662	-19.0321	-19.2494	-18.6203	-18.4901	-17.9969	-18.6317	-18.0127	-18.382
11.6833	-9.565	-10.23	-19.0415	-18.9452	-19.1344	-19.3228	-18.8569	-19.0005	-18.7204	-18.9005	-18.6662	-18.3181	-17.8327	-18.0316
11.7	-9.64685	-10.133	-18.8709	-19.274	-19.3991	-19.091	-19.3464	-18.9827	-18.7498	-18.8548	-18.166	-18.6538	-18.7737	-18.3698
11.7167	-10.3826	-10.2505	-19.6186	-19.2341	-19.2988	-19.1718	-18.9234	-18.6296	-18.4166	-18.6874	-18.5265	-18.8306	-18.5861	-18.1152
11.7333	-9.6204	-9.80917	-19.2187	-19.0709	-19.4971	-19.4062	-19.1828	-19.1864	-18.642	-18.519	-18.4691	-18.6894	-18.265	-18.962
11.75	-9.8566	-10.1759	-19.2134	-19.3808	-19.4384	-19.44	-18.7706	-19.0051	-18.8433	-18.9599	-18.2646	-18.4061	-18.8345	-18.7065
11.7667	-9.82623	-9.76348	-19.341	-19.2573	-19.3764	-19.5112	-18.6973	-19.0086	-19.2001	-18.7013	-18.4925	-18.3741	-18.5305	-18.0912
11.7833	-9.58453	-9.84738	-19.3738	-19.5724	-19.0262	-19.1802	-19.1013	-19.474	-18.7229	-18.7163	-18.5109	-18.545	-18.4004	-18.4103
11.8	-9.83306	-9.55531	-19.1807	-18.7992	-19.4072	-19.2878	-18.9494	-19.3755	-19.0188	-18.9043	-18.9487	-18.6514	-18.7078	-18.4279
11.8167	-9.46782	-9.54761	-19.514	-19.4581	-19.3828	-19.3932	-18.8211	-19.1157	-18.6591	-18.963	-18.7927	-18.545	-18.5351	-18.3577
11.8333	-9.60529	-9.46264	-19.0511	-19.1888	-18.9397	-19.4354	-19.0625	-19.203	-18.9758	-18.9928	-18.4474	-18.3736	-18.0069	-18.375
11.85	-9.27238	-9.55038	-19.6588	-19.3785	-19.7267	-19.1391	-19.3313	-19.0955	-18.8957	-18.9006	-18.661	-18.447	-18.4269	-18.3447
11.8667	-9.40135	-9.55043	-19.2239	-19.5618	-19.2638	-19.3894	-19.5238	-19.2485	-18.9492	-18.7721	-18.6613	-18.2977	-18.7994	-18.4548
11.8833	-9.60004	-9.61765	-19.5373	-19.2906	-19.6238	-19.1077	-18.8124	-19.0778	-18.9154	-18.8755	-18.5229	-18.6421	-18.5711	-18.4779
11.9	-9.06388	-9.08	-19.3461	-19.0312	-19.2126	-19.3611	-19.1051	-19.3278	-18.5261	-18.4051	-18.8546	-18.7913	-18.5941	-18.3498
11.9167	-9.2441	-9.57188	-19.3242	-18.9094	-19.3037	-19.7232	-19.4481	-19.3446	-18.8514	-18.8097	-18.4965	-18.6474	-18.9011	-18.5841
11.9333	-9.33953	-8.89175	-19.4696	-19.1557	-19.6065	-19.4765	-19.6341	-19.164	-18.95	-18.9433	-18.3602	-18.9964	-18.9372	-18.768
11.95	-9.33327	-9.35139	-19.3403	-19.2197	-19.2736	-19.2811	-19.1303	-19.2034	-19.1315	-18.9538	-18.7655	-18.1508	-18.8462	-18.2468
11.9667	-9.17672	-9.08903	-19.545	-19.3762	-19.4869	-19.4064	-19.1645	-19.0717	-18.918	-19.0818	-18.6152	-18.7355	-18.7187	-18.4609
11.9833	-9.29994	-9.25182	-19.4737	-19.4512	-19.231	-19.5474	-19.1404	-19.0466	-19.191	-18.602	-18.4518	-18.8653	-18.4569	-17.9651
12	-9.08336	-8.88464	-19.2254	-19.1186	-19.7162	-19.2681	-18.9669	-19.1621	-18.8507	-18.7812	-18.7844	-18.5988	-18.6567	-18.5019
12.0167	-9.24063	-9.05245	-19.6541	-19.3445	-19.4825	-19.8048	-19.5839	-19.2666	-18.8311	-19.0367	-18.8582	-18.745	-18.6208	-18.3278
12.0333	-8.90512	-8.87213	-19.571	-19.7126	-19.4253	-19.2196	-19.1253	-19.7839	-18.914	-18.7346	-18.4946	-18.6082	-18.4604	-18.6275
12.05	-8.3465	-8.79497	-19.7279	-19.6842	-19.6816	-19.5996	-19.1489	-18.9401	-19.238	-19.0551	-18.8802	-18.6858	-18.5956	-18.7047
12.0667	-8.55415	-9.00196	-19.6914	-19.8014	-19.5196	-19.3796	-19.388	-19.6659	-18.9995	-19.0442	-18.8148	-18.4629	-18.6094	-18.3198
12.0833	-8.44386	-8.88673	-20.0179	-19.5115	-19.9045	-19.3865	-19.1088	-19.1009	-18.9556	-18.6538	-18.7692	-18.7283	-18.3459	-18.2013
12.1	-8.23506	-8.54634	-19.7986	-19.4844	-19.2587	-19.4343	-19.3873	-19.045	-18.9266	-18.8125	-18.7093	-18.8078	-18.2345	-18.903
12.1167	-8.64578	-8.49434	-19.787	-19.4921	-19.3139	-19.4705	-19.5201	-19.0702	-19.44	-19.2568	-18.5831	-18.9651	-18.9624	-18.8508
12.1333	-8.60917	-8.53223	-19.403	-19.515	-19.8355	-19.7581	-19.2359	-18.9964	-19.1018	-19.0098	-18.8048	-18.8082	-18.7853	-18.2065
12.15	-8.51314	-8.34043	-19.445	-19.5418	-19.9075	-19.6859	-19.2503	-19.2481	-18.8557	-18.8857	-18.8448	-18.6049	-18.8483	-18.683
12.1667	-8.17874	-8.37166	-20.0694	-19.7991	-19.2799	-19.5197	-19.4068	-19.3169	-19.0157	-19.0308	-18.8271	-18.7219	-18.7272	-18.4478
12.1833	-7.64957	-8.62649	-19.654	-19.6396	-19.2531	-19.3369	-19.7331	-19.1078	-19.3192	-18.858	-18.9532	-18.269	-18.6721	-18.1536
12.2	-7.81528	-8.4712	-19.2738	-19.7057	-19.2934	-19.5302	-19.5072	-19.4043	-19.0281	-19.1438	-18.9616	-18.9931	-18.4308	-18.4481
12.2167	-8.22633	-8.23027	-19.6287	-19.8456	-19.3379	-19.5644	-19.2127	-19.2717	-19.0964	-18.6738	-18.4495	-18.37	-19.0033	-18.7959
12.2333	-8.08911	-7.53768	-19.8249	-19.4121	-19.8473	-19.7915	-19.4033	-19.585	-19.205	-18.9936	-18.7635	-18.6469	-18.4568	-18.6056
12.25	-7.83878	-8.02667	-19.7183	-19.7088	-19.6857	-19.2669	-19.1703	-19.3879	-19.3141	-18.9541	-19.0005	-18.7388	-18.8582	-18.7082
12.2667	-8.06478	-7.57221	-19.8592	-20.0374	-19.6578	-19.4475	-19.2902	-19.2446	-19.2684	-19.133	-18.8415	-19.1867	-18.7846	-18.5198
12.2833	-7.20333	-7.58726	-20.0227	-19.4772	-19.6585	-19.4021	-19.4896	-19.3694	-18.6537	-18.7034	-18.6648	-18.6052	-18.5415	-18.5192
12.3	-7.28964	-7.78221	-20.2512	-19.7696	-19.681	-19.3747	-19.1413	-19.1008	-19.0944	-19.2861	-18.3968	-18.8961	-18.7794	-18.7495
12.3167	-7.35105	-7.86183	-19.8236	-19.5408	-20.0096	-19.8961	-19.3398	-19.3829	-19.2822	-19.0749	-18.8943	-18.7475	-18.8659	-18.8371
12.3333	-7.16019	-7.41516	-19.971	-19.7288	-19.2952	-19.6279	-19.4976	-19.5027	-19.2836	-18.7821	-18.6237	-18.3851	-18.3585	-18.8028
12.35	-6.92548	-7.25699	-19.7404	-19.986	-19.5858	-19.5375	-19.2555	-18.9404	-18.8315	-18.9399	-18.439	-18.8104	-18.3484	-18.7513
12.3667	-6.76383	-6.93824	-19.8215	-19.7711	-19.6787	-19.2308	-19.1185	-19.3937	-19.0684	-18.9709	-18.8984	-18.9666	-18.4998	-18.8199
12.3833	-7.17326	-6.69616	-19.7225	-19.9664	-20.1296	-19.6531	-19.3294	-19.3946	-19.1916	-19.44	-18.8875	-18.8827	-18.9557	-18.9883
12.4	-7.09741	-6.89334	-19.7537	-19.6367	-19.6569	-19.5284	-19.6537	-19.2162	-19.1601	-19.0812	-18.9345	-18.7436	-18.8411	-18.5314
12.4167	-6.8367	-6.73609	-19.6905	-19.7774	-19.8079	-19.7632	-19.3234	-19.3547	-18.6329	-18.9768	-18.5739	-18.8182	-19.0461	-18.6399
12.4333	-6.81046	-6.41432	-19.8004	-19.9247	-19.5282	-19.512	-19.7244	-19.3852	-19.0715	-19.12	-18.9443	-18.9942	-18.9374	-18.765
12.45	-6.34914	-6.64651	-19.6066	-20.361	-19.6708	-19.6698	-19.0681	-19.1086	-18.7557	-18.8614	-18.6682	-18.6267	-18.9822	-19.0429
12.4667	-6.27791	-6.40404	-19.9177	-20.0812	-19.5468	-19.9796	-19.2712	-19.4614	-18.9518	-18.9526	-19.2194	-19.4737	-18.8606	-18.7813
12.4833	-6.09519	-6.12649	-19.957	-19.966	-19.4841	-19.7366	-19.6111	-19.4104	-18.9702	-19.2769	-18.9329	-18.9308	-18.8781	-18.946
12.5	-6.01587	-5.98422	-20.1356	-19.9785	-19.6556	-19.2081	-19.5889	-19.6578	-19.2169	-19.2772	-18.7005	-19.0257	-19.5054	-18.7515
12.5167	-6.14349	-6.2563	-19.8266	-19.5627	-19.3125	-19.6033	-19.5131	-19.3885	-19.094	-18.9437	-18.9162	-19.2151	-19.0078	-18.7755
12.5333	-5.72827	-6.08799	-20.2006	-19.8606	-19.6107	-19.6535	-19.0599	-19.2488	-19.2202	-18.9563	-18.738	-18.826	-19.0222	-18.5385
12.55	-5.69099	-5.85629	-19.907	-19.7569	-19.3684	-19.5323	-19.3595	-19.3845	-18.9437	-19.1982	-18.8799	-18.6811	-19.1345	-18.6813
12.5667	-5.64705	-5.49969	-19.9324	-19.9165	-19.8555	-19.3813	-19.295	-19.0044	-19.1442	-19.531	-18.8518	-18.851	-18.5415	-18.4762
12.5833	-5.64299	-5.6509	-19.6477	-19.5629	-19.8252	-19.6106	-19.4886	-19.1964	-19.2464	-18.7907	-18.507	-18.927	-18.8516	-18.8472
12.6	-5.43376	-5.5709	-20.0162	-20.3793	-19.6309	-19.9971	-19.274	-19.2901	-19.2229	-19.2229	-18.6406	-19.4515	-19.0016	-19.2269
12.6167	-4.99008	-5.58821	-19.7542	-19.8934	-19.4067	-19.5691	-19.4602	-19.3909	-19.0336	-19.1271	-18.9201	-19.0415	-18.907	-18.6834
12.6333	-5.47305	-5.58239	-20.1328	-19.7863	-19.7754	-19.5975	-19.2149	-19.9764	-19.1403	-19.2329	-18.8455	-18.6671	-19.0145	-18.7465
12.65	-4.64703	-5.15623	-19.9126	-19.9805	-19.769	-19.5036	-19.2396	-19.347	-18.898	-19.1176	-18.9394	-19.152	-18.7752	-18.5915
12.6667	-4.23302	-5.20871	-20.1649	-19.6565	-19.9644	-19.5476	-19.4712	-19.6342	-19.2451	-18.9598	-18.9174	-18.7848	-18.9255	-18.8592
12.6833	-4.3058	-4.89209	-20.1771	-19.9016	-19.455	-19.6587	-19.6016	-19.4117	-19.0317	-19.4956	-18.9644	-18.8213	-18.8473	-18.9573
12.7	-4.04745	-4.59254	-19.9471	-19.4065	-19.29	-19.6565	-19.6286	-19.0807	-18.8972	-18.74	-19.042	-18.7916	-18.4821	-18.8719
12.7167	-4.13886	-4.67836	-19.6196	-19.7533	-19.5838	-19.6704	-19.6148	-19.5873	-19.0092	-19.1562	-19.2037	-19.1234	-18.8445	-18.4914
12.7333	-3.73792	-4.24523	-20.0338	-19.954	-19.5057	-19.85	-19.7448	-19.7409	-19.3708	-19.0027	-18.8769	-18.9224	-19.0499	-19.1284
12.75	-3.68415	-4.15091	-20.2208	-19.8979	-19.9643	-19.415	-19.2999	-19.4443	-19.4805	-19.1591	-18.7749	-18.7962	-19.0193	-19.1209
12.7667	-3.49438	-3.64695	-20.2185	-20.0292	-19.5926	-19.2382	-19.2066	-19.1754	-19.1304	-19.3042	-18.8599	-18.7323	-19.2349	-19.0452
12.7833	-3.34291	-3.50616	-20.0322	-19.9794	-19.8715	-19.9384	-19.8029	-19.4442	-19.0182	-19.1119	-18.9852	-19.1991	-19.1538	-19.0711
12.8	-3.46372	-3.56924	-19.7846	-20.4213	-19.5218	-19.5921	-19.9093	-19.4398	-18.9645	-19.2728	-18.7961	-19.0521	-18.5206	-18.885
12.8167	-3.05116	-2.99422	-20.5528	-19.924	-19.5373	-19.7658	-19.5969	-19.4224	-19.4233	-19.3025	-18.887	-18.845	-18.8485	-19.1624
12.8333	-2.27882	-2.90469	-20.3857	-19.8771	-19.6138	-20.1469	-19.5564	-19.519	-19.0795	-19.0041	-19.0172	-18.8519	-18.664	-18.8779
12.85	-2.72828	-2.51876	-19.8258	-20.1172	-19.7899	-19.56	-19.4346	-19.2071	-18.9526	-18.8678	-18.9967	-18.8822	-19.08	-18.765
12.8667	-2.41875	-2.67696	-19.9266	-20.4289	-19.4549	-19.6249	-19.6339	-19.0462	-18.8796	-19.3235	-18.5955	-19.1181	-19.1767	-18.7001
12.8833	-1.75767	-2.57208	-20.3583	-20.1077	-19.7525	-19.3967	-19.51	-19.4128	-18.8452	-19.139	-19.0289	-19.303	-18.5415	-19.1423
12.9	-1.45976	-1.72131	-19.9164	-19.8683	-19.9187	-19.3838	-19.6397	-19.6805	-19.2693	-19.5546	-19.2683	-18.9864	-19.0577	-19.0766
12.9167	-1.45042	-1.9622	-19.9819	-20.0967	-19.6489	-19.5508	-19.5536	-19.3967	-18.8608	-19.1166	-18.8399	-18.6352	-19.1658	-19.1305
12.9333	-1.35068	-1.56531	-20.3851	-19.6566	-19.8115	-19.7189	-19.4009	-19.816	-19.1179	-18.8047	-19.0853	-19.1408	-18.9294	-18.9781
12.95	-0.898325	-1.15462	-19.8332	-20.1044	-19.8187	-19.4932	-19.6997	-19.39	-19.5387	-19.4514	-18.9827	-19.0892	-18.7649	-18.9071
12.9667	-0.85047	-0.723874	-19.9672	-20.12	-19.6078	-19.7728	-19.9002	-19.5748	-19.1426	-19.2251	-18.7182	-19.0501	-19.0297	-18.8734
12.9833	-0.622561	-0.753006	-20.1117	-20.3657	-19.5811	-19.8275	-19.3733	-19.289	-19.2186	-18.9627	-19.1011	-18.938	-19.0565	-19.0651
13	-0.231929	-0.344064	-19.9807	-19.9932	-19.4991	-19.673	-19.5859	-19.3986	-19.2663	-19.6112	-19.0613	-19.3786	-19.4251	-18.9647
13.0167	-0.0311603	-0.357796	-19.9086	-19.9826	-19.8816	-19.4994	-19.4598	-19.3455	-19.689	-19.2831	-19.0409	-19.4415	-18.5757	-19.0168
13.0333	0.161247	-0.206013	-19.8976	-19.9954	-19.7962	-19.7183	-19.4315	-19.5372	-19.3931	-19.1675	-19.1334	-18.7285	-18.869	-18.7838
13.05	0.611327	0.120284	-20.1497	-20.0324	-19.8197	-19.8484	-19.4969	-19.274	-19.282	-19.0199	-18.9644	-19.1904	-18.8949	-19.1293
13.0667	0.911145	0.420803	-19.9702	-20.0807	-19.9327	-19.738	-19.2341	-19.6729	-19.3068	-19.187	-19.2493	-19.0939	-18.9122	-18.6558
13.0833	0.802007	0.811013	-19.8222	-20.1314	-19.7205	-19.8111	-19.4781	-19.758	-19.3191	-19.2276	-19.1965	-18.8758	-19.2116	-18.7888
13.1	1.33226	0.907734	-19.8867	-19.9173	-19.676	-19.3154	-19.8723	-19.8548	-18.9485	-19.3336	-18.9173	-19.5741	-19.3424	-19.3084
13.1167	1.77659	1.27276	-20.0572	-20.0519	-19.7091	-19.655	-19.961	-19.7797	-19.1956	-18.9069	-19.1672	-18.9901	-19.0111	-18.6675
13.1333	1.8039	1.35175	-20.1879	-20.2694	-19.4613	-19.5094	-19.4937	-19.213	-19.5678	-19.1894	-19.398	-18.8563	-19.0293	-19.1185
13.15	2.15225	1.67403	-19.9188	-19.9289	-18.9651	-19.5897	-19.7317	-19.3722	-19.2314	-18.9712	-19.2142	-18.7438	-19.1185	-18.6613
13.1667	1.99606	2.15169	-20.0035	-20.1304	-19.8271	-19.6781	-19.8483	-19.5452	-19.3024	-19.2983	-19.1411	-19.2534	-19.2996	-19.1932
13.1833	2.46707	1.91523	-20.1133	-20.3022	-19.9722	-19.8411	-19.6107	-19.332	-19.3856	-19.6484	-19.3268	-19.0711	-18.6943	-18.9683
13.2	2.27893	2.14226	-20.2719	-20.0002	-19.6567	-19.8666	-19.7742	-19.8556	-19.5787	-19.48	-19.2564	-19.1341	-19.1615	-19.0278
13.2167	2.4294	2.55606	-20.3644	-19.975	-19.7061	-19.688	-19.4441	-19.4756	-19.1763	-19.2377	-19.0212	-19.3068	-19.0567	-19.2334
13.2333	2.92112	2.03482	-20.0264	-20.1339	-19.6502	-19.603	-19.7475	-19.4849	-19.4315	-18.8969	-19.2261	-19.0758	-19.2545	-19.0147
13.25	2.56557	2.75951	-20.209	-19.8168	-19.7784	-19.712	-19.5544	-19.5833	-19.1121	-19.4381	-19.1319	-19.2277	-19.1265	-18.9201
13.2667	2.76459	2.74689	-20.2298	-20.447	-20.2505	-19.7837	-19.5807	-19.5546	-19.4739	-19.3999	-18.9989	-19.2822	-19.227	-19.0563
13.2833	2.50088	2.61718	-20.4326	-20.1964	-19.9685	-19.8	-20.0031	-19.4179	-19.4588	-19.5368	-19.2589	-19.3726	-19.1161	-19.4373
13.3	2.71163	2.13512	-20.5236	-20.2602	-19.7154	-19.5535	-19.5882	-19.5033	-19.6755	-19.5007	-19.0697	-19.3051	-19.2355	-19.2051
13.3167	2.10936	2.35218	-19.9525	-20.3366	-19.7018	-19.7809	-19.9049	-19.4319	-19.2971	-19.3831	-19.2831	-19.4083	-19.1968	-18.9032
13.3333	2.28011	2.16038	-20.2124	-20.1435	-20.1345	-19.6769	-19.3979	-19.7346	-19.4545	-18.9648	-19.5277	-19.2755	-19.1114	-18.4971
13.35	1.88881	2.05074	-19.8769	-20.475	-19.5473	-19.7511	-19.7164	-19.6056	-19.5268	-18.9381	-19.2975	-18.9231	-19.0291	-19.173
13.3667	1.3359	1.79983	-20.3321	-20.003	-20.1512	-19.5898	-19.7249	-19.9709	-19.1542	-19.1853	-19.3571	-19.2418	-19.3255	-18.9229
13.3833	0.897004	1.27121	-20.1619	-20.0589	-19.4734	-19.7417	-19.5162	-19.6614	-19.04	-19.0997	-19.173	-18.9992	-18.9545	-18.6999
13.4	0.957683	1.16853	-20.1068	-20.4344	-19.58	-19.9098	-19.2717	-19.2317	-19.4752	-19.5939	-19.2846	-19.7713	-19.3286	-19.099
13.4167	0.884885	0.652696	-20.1133	-20.2524	-19.6437	-19.7931	-19.6887	-19.387	-19.4301	-19.9327	-19.331	-19.3903	-19.2418	-19.2872
13.4333	0.134281	0.300476	-20.0587	-19.9721	-19.748	-19.7274	-19.4475	-19.5438	-19.196	-19.6333	-19.1194	-19.1369	-19.184	-18.9552
13.45	-0.298521	0.21338	-20.1634	-20.1136	-20.0159	-19.9108	-19.3078	-19.641	-19.5876	-19.366	-19.1312	-19.1718	-19.2968	-19.4541
13.4667	-0.818913	-0.150555	-20.2801	-20.4473	-20.2007	-19.9015	-19.7289	-19.7191	-19.4706	-19.0098	-19.2538	-19.201	-19.2231	-19.1851
13.4833	-0.617159	-0.757963	-20.1319	-20.0731	-19.682	-19.9081	-19.4919	-19.5461	-19.3149	-19.2128	-19.1784	-19.2933	-19.1414	-18.931
13.5	-1.46704	-1.49488	-20.3642	-20.0745	-20.2164	-19.5597	-19.5195	-19.4326	-19.3465	-19.5706	-19.1001	-19.1689	-18.9814	-19.4288
13.5167	-1.67081	-1.73591	-20.3515	-20.2056	-19.865	-19.5549	-19.4324	-19.6813	-19.4927	-19.4955	-19.2293	-19.1192	-19.2406	-19.2204
13.5333	-1.93878	-1.72146	-20.063	-20.2123	-19.8939	-20.133	-19.6058	-19.6701	-19.4111	-19.285	-19.2685	-19.1635	-19.5226	-19.0906
13.55	-2.40418	-2.52586	-20.107	-20.3073	-20.2269	-19.4275	-19.3627	-19.6168	-19.5623	-19.4678	-19.3437	-19.5312	-19.3537	-19.3752
13.5667	-2.55589	-2.29125	-20.2708	-20.0529	-19.7725	-19.8104	-19.4918	-19.8492	-19.2488	-19.5623	-19.1122	-19.3651	-19.4607	-18.8804
13.5833	-2.84176	-2.54722	-20.0034	-20.1452	-19.7366	-19.9575	-19.8978	-19.7045	-19.487	-19.157	-19.6087	-19.1315	-18.9198	-19.1538
13.6	-3.16676	-3.16334	-20.1632	-19.8602	-19.9904	-19.7704	-19.5482	-19.5043	-19.3869	-19.0133	-19.4268	-19.2563	-19.0828	-18.9671
13.6167	-3.78658	-3.29989	-19.8864	-20.0489	-19.6152	-19.6746	-19.8022	-19.5622	-19.3191	-19.2404	-19.0427	-19.4802	-19.1791	-19.1988
13.6333	-3.664	-3.84154	-20.4616	-20.0091	-20.1354	-19.6637	-19.8131	-19.9696	-19.2282	-19.3987	-19.4268	-19.2734	-19.2083	-19.2914
13.65	-4.46122	-4.00101	-20.2506	-20.4866	-19.7221	-19.6865	-19.4895	-19.7289	-19.2257	-19.5173	-18.9565	-19.4632	-19.5532	-18.8757
13.6667	-4.46675	-4.18927	-19.9602	-20.21	-19.831	-20.0804	-19.685	-19.9165	-19.2384	-19.5339	-19.2802	-19.2923	-19.3145	-18.8438
13.6833	-4.99738	-4.60582	-19.9717	-20.0374	-19.8678	-20.0986	-19.4407	-19.6275	-19.1887	-19.8775	-19.2303	-19.4825	-19.3465	-19.0339
13.7	-5.32506	-5.14898	-20.3513	-20.2157	-19.9159	-19.6144	-19.8425	-19.6268	-19.5355	-19.5178	-19.0913	-19.32	-19.0307	-18.8287
13.7167	-5.25099	-5.24594	-20.0041	-19.9093	-20.074	-20.0962	-19.8445	-19.8449	-19.3194	-19.4426	-19.4969	-19.5202	-19.4689	-18.8939
13.7333	-6.10804	-5.34164	-20.3573	-20.2431	-19.6733	-19.8882	-20.1148	-19.598	-19.5242	-19.5311	-19.3193	-19.2834	-19.3447	-19.2547
13.75	-5.76856	-6.00807	-20.0847	-20.0235	-19.4357	-19.7628	-19.9257	-19.6157	-19.49	-19.3695	-19.1182	-19.4677	-19.4	-19.5651
13.7667	-6.06323	-5.91187	-20.2541	-20.0529	-19.9875	-19.8972	-19.5554	-19.7667	-19.5747	-19.3987	-19.2886	-18.918	-19.2597	-18.902
13.7833	-6.38787	-6.51803	-20.0985	-20.0672	-19.9459	-19.6932	-19.5315	-19.64	-19.8859	-19.5355	-19.5297	-19.3563	-19.1775	-19.454
13.8	-7.22824	-6.62968	-20.4338	-20.3973	-19.7695	-19.9863	-20.1892	-19.7116	-19.2592	-19.2103	-19.2148	-19.3068	-19.0602	-19.4538
13.8167	-7.08059	-7.04179	-20.4174	-19.9322	-19.6911	-20.0859	-19.8521	-19.9635	-19.5881	-19.1209	-19.1552	-19.7048	-19.3532	-19.5152
13.8333	-7.86432	-7.43562	-19.9465	-19.8932	-19.8499	-20.0739	-19.9682	-19.5264	-19.5617	-19.5267	-19.1983	-19.5899	-19.2486	-19.064
13.85	-7.72937	-7.67755	-20.1269	-20.0872	-19.6994	-19.9724	-19.5475	-19.4312	-19.7577	-19.4921	-19.3709	-19.2747	-19.1474	-19.4932
13.8667	-7.80729	-7.34989	-20.3899	-20.0967	-20.1237	-20.0669	-19.4042	-19.7187	-19.3416	-19.6494	-19.6366	-19.0989	-19.574	-19.1097
13.8833	-7.79401	-8.00558	-20.2784	-20.0332	-19.7643	-20.2289	-19.7934	-19.5919	-19.2222	-19.5051	-19.2021	-19.4707	-19.3171	-19.49
13.9	-8.26592	-8.13568	-20.2997	-20.3945	-19.9746	-20.219	-19.7957	-19.6668	-19.4947	-19.4132	-19.4469	-19.2875	-19.257	-19.6948
13.9167	-8.65948	-8.29189	-20.2688	-20.1887	-19.9786	-20.0796	-19.8732	-19.4512	-19.1589	-19.6846	-19.1183	-19.3127	-19.3691	-19.4996
13.9333	-8.80692	-8.55536	-19.9655	-20.092	-19.8687	-20.0598	-19.816	-19.4555	-19.2101	-19.4583	-19.4207	-19.5753	-19.2759	-19.5082
13.95	-9.45577	-9.00784	-19.9938	-20.137	-20.0695	-19.8547	-20.0591	-19.7637	-19.7903	-19.2427	-19.5188	-19.4507	-19.0018	-19.2727
13.9667	-9.13839	-9.09109	-20.0593	-20.3105	-20.173	-19.9836	-19.8342	-19.5763	-19.2686	-19.4193	-19.5425	-19.2333	-19.3331	-19.6606
13.9833	-9.38938	-9.45102	-19.8179	-20.4839	-20.097	-19.8415	-19.7302	-19.9092	-19.4378	-19.354	-19.4518	-19.4846	-19.1533	-19.2372
14	-9.45974	-9.46903	-20.0339	-20.1945	-20.1061	-20.0734	-19.9122	-19.8418	-19.2802	-19.6392	-19.51	-19.5027	-19.193	-18.9621
14.0167	-9.6994	-9.69979	-20.4928	-20.3878	-19.7079	-20.0193	-19.871	-19.8861	-19.5762	-19.7383	-19.3577	-19.1891	-19.4544	-19.4564
14.0333	-9.90446	-10.2552	-20.1128	-20.3691	-20.0051	-20.0886	-20.1087	-19.6133	-19.8795	-19.9176	-19.4362	-19.4531	-19.1354	-19.2812
14.05	-9.93152	-9.98686	-20.483	-20.0546	-19.9632	-19.4682	-19.3698	-19.8396	-19.7481	-19.3984	-19.3437	-19.3954	-19.5685	-19.4459
14.0667	-10.4488	-10.3508	-20.3496	-20.3954	-19.6162	-19.6122	-19.7222	-19.8566	-19.6061	-19.5633	-19.3566	-19.3082	-19.1249	-19.1339
14.0833	-10.8221	-10.474	-19.8898	-20.271	-20.044	-19.4319	-19.8482	-19.4873	-19.8141	-19.2126	-19.7926	-19.3543	-19.2759	-18.9129
14.1	-10.7264	-10.7274	-20.3495	-20.3601	-20.0903	-19.6559	-19.6875	-20.0923	-19.7086	-19.6494	-19.3617	-19.1357	-19.2748	-19.1483
14.1167	-11.2618	-10.9811	-20.1252	-19.9288	-19.9413	-20.0305	-19.6369	-19.5665	-19.5835	-19.857	-19.4654	-19.3679	-19.3144	-18.9958
14.1333	-11.2089	-11.0887	-20.3345	-20.0939	-19.9784	-19.9344	-19.6396	-20.0064	-19.4505	-19.1356	-19.5675	-19.3317	-19.3002	-19.1537
14.15	-11.3079	-11.851	-20.3263	-20.6522	-20.2071	-19.6809	-20.0335	-19.6943	-19.338	-20.0547	-19.4058	-19.9181	-19.6724	-19.265
14.1667	-11.8306	-11.1598	-20.2993	-20.1331	-20.1654	-20.0079	-19.6666	-19.5472	-19.6473	-19.1521	-19.4953	-19.5404	-19.4154	-19.2571
14.1833	-11.9092	-11.8093	-20.1426	-20.2689	-19.9463	-19.9198	-19.7056	-19.8945	-19.4644	-19.5566	-19.3685	-19.2965	-18.9287	-19.468
14.2	-11.9463	-12.0896	-20.267	-20.3344	-19.9845	-19.9259	-19.8487	-19.5403	-19.7139	-19.6313	-19.3223	-19.4598	-19.0906	-19.1703
14.2167	-11.5353	-12.3209	-19.8503	-20.314	-19.4499	-19.8865	-19.5717	-19.9296	-19.8287	-19.4745	-19.4837	-19.2218	-19.2655	-19.5545
14.2333	-12.1934	-12.4774	-20.4137	-20.4418	-19.885	-19.7429	-19.7659	-19.8772	-19.4235	-19.3556	-19.6727	-19.6217	-19.1838	-19.3345
14.25	-12.3682	-12.1473	-20.4402	-20.2353	-19.9462	-20.0778	-19.4739	-19.3878	-19.6821	-19.4659	-19.4707	-19.5851	-19.2953	-19.4652
14.2667	-12.4771	-12.5411	-20.3227	-20.5616	-19.8713	-20.179	-19.9155	-19.6685	-19.5615	-19.5687	-19.4447	-19.1016	-19.721	-19.5839
14.2833	-13.0075	-12.7985	-20.0868	-20.2316	-20.0184	-20.1869	-19.7131	-19.5219	-19.6589	-19.9938	-19.3936	-19.4081	-19.6035	-19.5422
14.3	-12.8734	-13.0727	-20.0576	-20.4043	-19.9358	-20.0783	-19.8865	-19.5641	-19.4966	-19.3727	-19.3652	-19.3836	-19.1055	-19.1604
14.3167	-13.2447	-12.9945	-19.9917	-20.5269	-20.346	-20.0627	-19.6449	-19.8507	-19.5236	-19.9175	-19.2024	-19.0991	-19.2996	-19.1017
14.3333	-13.2317	-13.1435	-20.2899	-20.0041	-19.8726	-19.7777	-20.195	-19.6368	-19.7021	-19.5268	-19.4111	-19.6148	-19.2875	-19.5887
14.35	-13.7721	-13.1674	-20.0239	-19.9369	-19.8919	-19.7618	-19.8925	-19.7414	-19.4274	-19.8277	-19.8819	-19.0434	-19.4206	-19.3795
14.3667	-13.8556	-13.3316	-20.9	-20.386	-20.162	-19.7799	-19.76	-19.6841	-19.6074	-19.6356	-19.2774	-19.2575	-19.2158	-19.2994
14.3833	-13.9325	-13.5508	-20.1987	-20.1574	-19.7443	-20.0305	-19.5503	-20.0995	-19.4666	-19.4812	-19.4005	-19.4562	-19.5086	-19.4673
14.4	-13.5338	-13.7407	-19.9864	-20.4871	-19.8514	-20.503	-20.0528	-19.3187	-19.8534	-19.8652	-19.6397	-19.2951	-19.3262	-19.476
14.4167	-13.9823	-13.7717	-20.3551	-20.1528	-19.9563	-20.0388	-19.8564	-19.8215	-19.713	-19.6477	-20.0169	-19.4049	-19.6432	-19.1529
14.4333	-14.3229	-13.9924	-20.2073	-20.2265	-19.943	-19.9142	-19.7248	-19.874	-19.5617	-19.649	-19.5	-19.496	-19.5991	-19.1597
14.45	-14.3275	-14.2548	-20.1093	-19.9919	-20.2865	-19.9016	-20.016	-19.8629	-19.9598	-20.0273	-19.7272	-19.4619	-19.2521	-19.8072
14.4667	-14.4045	-14.4703	-20.4107	-20.1275	-20.4662	-19.7832	-19.8862	-19.896	-19.35	-19.6316	-19.6241	-19.3463	-19.3895	-18.9033
14.4833	-14.9201	-14.4557	-20.2931	-20.249	-20.0876	-20.0689	-19.7173	-19.9218	-19.6184	-19.4667	-19.791	-19.5468	-19.7381	-19.3411
14.5	-14.3813	-14.384	-20.1853	-20.1332	-20.1789	-20.1225	-19.7741	-19.8442	-19.6026	-19.4116	-19.6818	-19.3172	-19.3947	-19.6488
14.5167	-14.5034	-15.0123	-20.1991	-20.079	-20.0222	-19.9547	-19.8663	-19.9427	-19.7846	-19.4387	-19.5296	-19.2636	-19.4801	-19.7156
14.5333	-14.9285	-14.8669	-20.329	-20.459	-19.9536	-19.8406	-19.7737	-19.9241	-19.2109	-19.2649	-19.5112	-19.3227	-19.4829	-19.3931
14.55	-15.167	-14.8261	-20.502	-20.0932	-19.8265	-20.1941	-19.5355	-19.5933	-19.3915	-19.6377	-19.3647	-19.368	-19.6962	-19.2307
14.5667	-15.0505	-15.2713	-20.1028	-20.442	-20.2325	-19.9462	-19.7628	-19.667	-19.5918	-19.5453	-19.7507	-19.3646	-19.2582	-19.719
14.5833	-15.4291	-15.2124	-20.4277	-20.1062	-20.2738	-20.0398	-19.8405	-19.6082	-19.5113	-19.3582	-19.5458	-19.8219	-19.4007	-19.5132
14.6	-15.2914	-15.2745	-20.1042	-20.094	-20.016	-20.0192	-20.0547	-19.8498	-19.4689	-19.9181	-19.2691	-19.8761	-19.6112	-19.3788
14.6167	-15.4491	-15.4761	-19.9809	-20.13	-20.2721	-20.134	-20.0229	-19.9853	-19.8382	-19.5798	-19.4908	-19.8133	-19.4345	-19.5113
14.6333	-15.6642	-15.628	-19.7485	-19.8292	-20.1912	-20.1734	-20.0565	-20.0357	-19.6962	-19.7573	-19.4992	-19.316	-19.5761	-19.4756
14.65	-15.649	-15.9553	-20.6954	-20.286	-19.9012	-20.2977	-19.4789	-19.9163	-19.4025	-19.4144	-19.5348	-19.7315	-19.3585	-19.6634
14.6667	-15.933	-15.7766	-20.3588	-20.3333	-19.9417	-19.9616	-20.0879	-19.5288	-19.602	-19.506	-19.2804	-19.2554	-19.6195	-19.3817
14.6833	-16.1378	-16.0416	-20.4308	-20.3411	-20.3415	-19.9878	-20.0692	-20.0133	-19.6115	-19.6701	-20.0583	-19.2303	-19.6797	-19.2272
14.7	-16.0343	-15.778	-20.2139	-19.9853	-20.4	-19.9491	-19.9115	-19.5762	-19.5848	-19.9887	-19.6737	-19.6876	-19.9923	-19.6362
14.7167	-16.4189	-16.2367	-20.3576	-19.8534	-19.9798	-19.9419	-19.8574	-19.9707	-19.8116	-19.6462	-19.4458	-19.6657	-19.6691	-19.7868
14.7333	-16.5059	-15.9766	-20.3134	-20.0209	-20.1332	-20.2672	-19.5392	-20.212	-19.418	-19.421	-19.6867	-19.8694	-19.5712	-19.8811
14.75	-16.6762	-16.5309	-20.1921	-20.2459	-20.1368	-20.0059	-20.2255	-19.6267	-19.5092	-20.0033	-19.9559	-19.8309	-19.7735	-19.6226
14.7667	-16.5271	-16.1822	-20.6096	-20.1832	-20.2454	-19.8553	-20.2842	-19.8402	-19.6785	-19.9847	-19.6875	-19.239	-19.5535	-19.2959
14.7833	-16.3418	-16.6872	-20.4059	-20.3461	-20.0715	-20.0515	-19.7034	-19.4847	-19.73	-19.9651	-19.418	-19.3447	-19.492	-19.4794
14.8	-16.7968	-16.2949	-20.4295	-20.2643	-20.2388	-20.216	-19.6894	-19.8921	-19.8388	-19.8197	-19.6373	-19.8589	-19.2631	-19.4896
14.8167	-16.6197	-16.5601	-20.2569	-20.5708	-20.454	-20.1049	-20.3384	-20.0893	-19.5832	-19.2782	-19.6268	-19.3363	-19.2807	-19.9885
14.8333	-17.0293	-16.5553	-20.4423	-20.2804	-20.0228	-20.4123	-19.9429	-19.9923	-20.1661	-19.6763	-19.7882	-19.6357	-19.8263	-19.5651
14.85	-17.0766	-16.8324	-20.1655	-20.5845	-20.2443	-19.8611	-20.1993	-20.1846	-19.9847	-19.5422	-19.5181	-19.6263	-19.6749	-19.0963
14.8667	-17.0284	-16.7444	-20.2987	-20.018	-20.3978	-20.4062	-19.7816	-19.9026	-20.2123	-19.8517	-19.685	-19.5812	-19.2805	-19.1865
14.8833	-17.0782	-17.0735	-20.4661	-19.7367	-20.1475	-19.8715	-19.6543	-19.7779	-19.9608	-19.899	-19.7631	-19.7362	-19.7471	-19.379
14.9	-17.2692	-17.0181	-19.9447	-20.4825	-20.527	-20.1741	-19.9714	-20.0525	-19.8911	-19.4689	-19.7719	-19.6449	-19.654	-19.34
14.9167	-17.3825	-17.4478	-20.3741	-20.3394	-20.1308	-20.103	-19.8499	-19.8796	-19.7347	-19.8819	-19.5585	-19.5634	-19.572	-20.0295
14.9333	-17.6952	-17.7299	-20.5738	-20.2634	-20.1509	-20.2322	-20.1538	-19.9474	-19.4724	-19.5149	-19.5833	-19.7956	-19.738	-19.3776
14.95	-17.5664	-17.0929	-20.0581	-20.4347	-19.8577	-19.883	-20.2081	-19.635	-19.6145	-19.9543	-19.9555	-19.7157	-19.696	-19.6765
14.9667	-17.5354	-17.2572	-20.7372	-20.5302	-20.3208	-20.2877	-19.588	-20.0048	-19.9065	-19.5208	-19.5421	-19.3113	-19.4948	-19.6591
14.9833	-17.5375	-17.9362	-20.3511	-20.3736	-20.2304	-19.9065	-19.8895	-20.0421	-19.7523	-19.9089	-19.8321	-19.9028	-19.6549	-19.7329
15	-17.6165	-17.5989	-20.1853	-20.4365	-20.0023	-20.1688	-20.2977	-20.2249	-20.126	-19.9312	-19.8213	-19.6845	-19.4355	-19.3783
15.0167	-17.9233	-17.8673	-20.1024	-20.5835	-20.0729	-19.7575	-20.0923	-19.8108	-20.114	-19.9169	-19.7663	-19.9235	-19.6514	-19.281
15.0333	-18.1831	-18.0025	-20.699	-20.2124	-20.4323	-19.8562	-20.0453	-19.841	-19.6623	-19.4727	-19.8428	-19.4493	-19.7757	-19.8675
15.05	-17.7707	-17.9261	-20.5518	-20.5939	-20.0766	-19.8523	-20.1001	-19.7978	-19.5105	-19.7389	-19.9579	-19.7768	-19.5726	-19.2984
15.0667	-18.0842	-17.9347	-20.6869	-20.6873	-20.3946	-20.3145	-19.7952	-19.6851	-20.0164	-19.7111	-19.6496	-19.603	-19.6023	-19.3943
15.0833	-17.993	-17.9506	-19.9371	-20.3087	-20.26	-20.2628	-19.594	-20.061	-19.7858	-19.6717	-20.1442	-19.8405	-19.9984	-19.5341
15.1	-17.938	-18.1771	-20.6206	-20.3645	-20.1282	-19.8372	-20.098	-20.2224	-19.7477	-19.8818	-19.5467	-19.61	-19.6972	-19.7291
15.1167	-18.1781	-18.0632	-20.4769	-20.2681	-20.5417	-19.9992	-19.9458	-19.56	-19.7966	-19.2343	-20.0329	-19.9076	-19.8442	-19.594
15.1333	-18.3832	-17.9423	-20.4154	-20.3657	-20.0039	-20.2318	-20.0811	-20.2269	-19.5009	-19.328	-19.9357	-19.2575	-19.7344	-19.5575
15.15	-18.3761	-18.2012	-20.3351	-20.3057	-20.4078	-20.383	-19.9822	-19.8322	-19.8911	-20.2983	-19.7959	-19.7859	-19.5531	-19.6237
15.1667	-18.7774	-18.4065	-20.4292	-20.1016	-19.9751	-19.809	-19.8587	-19.8115	-20.2104	-19.6933	-19.7443	-19.6175	-19.4355	-19.706
15.1833	-18.4651	-18.7824	-20.3108	-20.5737	-19.8186	-20.4024	-19.9239	-19.7513	-19.4484	-20.0316	-19.9597	-19.71	-19.6847	-19.4964
15.2	-18.6318	-18.5423	-20.2754	-20.3314	-20.2417	-20.1651	-20.2829	-20.3411	-19.8782	-20.1035	-19.8246	-19.5245	-19.9606	-19.423
15.2167	-18.9354	-18.7971	-20.1663	-20.1638	-19.8711	-19.8862	-20.1773	-20.1068	-19.7124	-19.7324	-19.8803	-19.5751	-19.4919	-20.1701
15.2333	-18.3854	-18.5733	-20.7189	-20.3104	-20.3526	-20.3762	-19.6618	-19.7554	-19.9095	-19.9608	-19.4925	-19.4824	-20.1311	-19.7899
15.25	-19.0894	-18.3727	-20.1117	-20.5131	-20.2182	-20.1456	-19.8621	-19.8047	-19.8522	-19.9046	-19.6495	-20.0672	-19.6239	-19.6778
15.2667	-19.0361	-18.8747	-20.6912	-20.8377	-19.8909	-20.171	-19.9929	-19.9295	-19.9519	-19.6184	-19.3862	-19.9422	-19.6776	-19.3511
15.2833	-19.0007	-18.6678	-20.7575	-20.1949	-20.2863	-20.1872	-19.9448	-20.2754	-19.8219	-19.7174	-19.8778	-19.8328	-19.9635	-20.0738
15.3	-18.6054	-18.5233	-20.1972	-20.006	-19.9594	-19.9691	-20.1257	-19.9672	-19.5327	-19.8249	-19.4478	-20.1221	-19.568	-19.6406
15.3167	-18.8685	-18.7764	-20.2206	-20.3534	-20.3755	-19.9885	-20.0478	-20.0404	-20.1094	-19.7474	-19.254	-19.9896	-19.9373	-19.5374
15.3333	-19.0012	-19.1719	-19.9867	-20.4142	-20.0664	-20.2456	-20.2201	-19.9658	-20.0855	-19.5762	-19.9269	-19.79	-19.6481	-19.3512
15.35	-18.9924	-19.0566	-20.2663	-20.4853	-20.1105	-20.2728	-20.4957	-20.472	-20.2022	-20.1189	-19.5988	-19.5278	-19.6412	-19.6211
15.3667	-19.0493	-19.2952	-20.4718	-20.6099	-19.9756	-19.974	-20.2822	-20.2417	-19.8374	-19.5258	-19.5688	-19.8135	-19.7042	-19.8457
15.3833	-19.2807	-19.0211	-20.636	-20.1437	-20.0256	-19.7348	-20.0306	-19.7594	-19.7985	-19.9198	-19.765	-19.5426	-19.6368	-19.3851
15.4	-19.7552	-19.1149	-20.5541	-20.2975	-20.0114	-19.9388	-20.3266	-20.2499	-19.7985	-19.5109	-19.8429	-20.1419	-19.4376	-19.6326
15.4167	-19.6469	-19.4021	-20.5368	-20.7341	-20.1977	-19.9469	-20.1482	-19.776	-20.0362	-19.6971	-19.8346	-19.8738	-19.6403	-19.5134
15.4333	-19.4122	-19.2442	-20.3457	-20.4445	-20.1318	-20.0113	-20.3846	-20.0825	-19.7574	-19.7098	-19.8458	-19.6311	-19.739	-19.6578
15.45	-19.5264	-19.4497	-20.3597	-20.1627	-20.0564	-20.3887	-19.9759	-20.1361	-19.7224	-19.5397	-19.4078	-19.6014	-19.854	-19.3039
15.4667	-19.6985	-19.3972	-20.3499	-20.4491	-20.3581	-20.098	-20.163	-19.8689	-19.7029	-19.9753	-19.8604	-19.6376	-19.7635	-19.5857
15.4833	-19.619	-19.0435	-20.5011	-20.6474	-20.3226	-19.9776	-20.3332	-19.8385	-19.9174	-19.7909	-19.7605	-19.7069	-19.5656	-19.7799
15.5	-19.8162	-19.4156	-20.7152	-20.3933	-20.4906	-20.4405	-19.8615	-19.9422	-19.8025	-20.2571	-19.7873	-20.3155	-19.152	-19.8157
15.5167	-19.4414	-19.7077	-20.4644	-20.2011	-20.2382	-19.8814	-20.1642	-20.1526	-19.8679	-19.9207	-19.7623	-19.7078	-19.5629	-19.9101
15.5333	-19.7555	-19.3572	-20.753	-20.2866	-20.6453	-20.2692	-19.649	-19.5926	-19.9947	-19.6113	-19.8805	-19.8134	-19.8342	-19.3828
15.55	-19.5117	-19.2578	-20.2419	-20.5912	-20.1084	-20.0065	-20.1374	-19.9359	-19.861	-19.7285	-19.8407	-19.561	-19.7901	-19.5074
15.5667	-20.0829	-20.1081	-20.2968	-20.6037	-20.1693	-20.2671	-19.6904	-19.897	-19.5602	-19.9551	-19.8346	-20.157	-19.8714	-19.4628
15.5833	-19.7576	-19.6546	-20.655	-20.2685	-20.248	-20.3376	-20.0209	-20.1668	-19.906	-19.9383	-19.7241	-19.5658	-20.0598	-19.7852
15.6	-19.7635	-19.9094	-19.8896	-20.1822	-20.1038	-20.2059	-20.3684	-19.7428	-20.1332	-19.792	-19.9113	-19.7315	-19.7992	-19.2029
15.6167	-19.9079	-19.6686	-20.4477	-20.5588	-20.2741	-20.0231	-19.8645	-19.8526	-19.9538	-19.8084	-20.2349	-19.961	-19.5902	-19.8937
15.6333	-19.9011	-19.9109	-20.3554	-20.5637	-20.3682	-19.8658	-20.3464	-19.7119	-19.8042	-19.5076	-19.7899	-19.7021	-19.6186	-20.0032
15.65	-19.525	-19.8627	-20.2029	-20.7112	-20.4003	-20.4128	-20.1889	-20.1237	-19.7888	-19.6073	-19.659	-19.904	-19.6999	-19.9832
15.6667	-19.7638	-19.756	-20.6684	-20.1521	-20.081	-20.1004	-19.7036	-20.0907	-19.8291	-20.2079	-20.307	-19.9669	-19.8943	-19.7502
15.6833	-19.7816	-19.6332	-20.1485	-20.2352	-20.4912	-20.2255	-19.8367	-20.0618	-20.1583	-19.9333	-19.7177	-19.5739	-19.8333	-19.9359
15.7	-19.7913	-20.3266	-20.3749	-20.427	-20.0373	-20.142	-20.3763	-20.0988	-20.1983	-20.1874	-19.4461	-19.9036	-19.8643	-19.6453
15.7167	-19.6633	-20.1452	-20.5909	-20.4878	-20.3154	-20.2757	-20.3816	-19.9363	-19.8992	-19.8055	-19.9346	-19.8575	-19.9472	-19.7565
15.7333	-20.253	-20.1899	-20.5613	-20.0698	-20.2752	-20.2624	-19.9171	-20.1664	-20.0871	-19.4379	-19.808	-19.8583	-19.7453	-19.9708
15.75	-20.0073	-20.1816	-20.4589	-20.5354	-20.7223	-20.0273	-20.0421	-19.9467	-19.8663	-19.9624	-19.9731	-19.8539	-19.9862	-19.7625
15.7667	-20.3351	-20.2069	-20.849	-20.4888	-20.146	-20.2207	-20.0426	-19.6244	-19.8349	-20.0799	-20.3145	-19.8452	-19.7873	-19.3221
15.7833	-20.1484	-20.1422	-20.3014	-20.7842	-20.5197	-20.3135	-20.1629	-20.3875	-19.78	-20.0217	-20.3547	-19.9471	-19.7146	-19.6655
15.8	-20.2183	-20.0663	-20.2808	-20.4486	-20.4169	-20.1272	-20.2385	-20.1511	-20.2991	-20.1383	-19.5547	-19.9466	-19.8336	-20.0822
15.8167	-20.3937	-19.9656	-20.1092	-20.6876	-20.2432	-20.2886	-20.0953	-20.1031	-19.8859	-20.1777	-20.0154	-19.5266	-19.9738	-19.8424
15.8333	-20.4383	-20.1761	-20.7019	-20.4153	-20.6214	-20.1874	-19.6049	-19.9548	-19.9831	-20.2141	-19.9385	-19.7548	-19.7796	-20.0159
15.85	-20.2163	-20.2906	-20.4794	-20.2194	-20.3359	-20.2358	-20.1588	-20.2831	-20.057	-19.8005	-19.744	-19.7134	-19.9867	-19.8044
15.8667	-20.5738	-20.2614	-20.5514	-20.7917	-20.0633	-20.3764	-20.3182	-20.1857	-19.8673	-20.1257	-19.8109	-20.0571	-19.7815	-20.0069
15.8833	-20.3849	-19.92	-20.5107	-20.1748	-20.2602	-20.4893	-20.0108	-19.9367	-19.9923	-19.2869	-19.7537	-19.8198	-19.747	-19.4107
15.9	-20.5217	-20.7328	-20.6705	-19.9427	-20.4918	-19.8577	-20.3115	-19.7527	-20.0366	-19.681	-19.9742	-19.4829	-19.9272	-19.4648
15.9167	-20.2551	-20.2437	-20.7495	-20.0917	-20.2923	-20.2391	-19.9249	-19.8607	-20.245	-19.7199	-19.8002	-19.6813	-19.9319	-19.5712
15.9333	-20.365	-20.5149	-20.4655	-20.3524	-19.9705	-20.319	-20.1472	-20.1802	-19.883	-19.747	-19.6411	-19.4621	-20.0071	-19.6651
15.95	-20.2106	-20.1891	-20.4941	-20.4889	-20.2274	-20.0972	-19.7883	-19.7107	-20.1552	-19.6489	-19.8876	-19.8133	-19.9329	-19.8326
15.9667	-20.5738	-20.6342	-20.6092	-20.4234	-20.1361	-20.1826	-19.9656	-20.2241	-19.9723	-20.1904	-20.199	-19.895	-20.1876	-19.9131
15.9833	-20.4193	-20.7053	-20.5684	-20.3746	-19.9784	-19.9246	-19.9419	-20.1034	-19.9778	-20.0912	-19.6852	-20.1012	-19.6531	-20.1165
16	-21.1724	-20.4456	-20.4867	-20.368	-20.1003	-20.3435	-20.563	-20.25	-20.0023	-19.7671	-19.9051	-19.7405	-20.0009	-19.9832
16.0167	-20.9283	-20.2667	-20.6001	-20.3051	-20.0663	-20.3382	-20.36	-20.2307	-20.1231	-19.8688	-19.9225	-20.0555	-19.9991	-19.6577
16.0333	-21.0272	-20.2799	-20.4719	-20.5962	-20.3405	-19.9599	-19.8716	-20.3237	-20.063	-19.9538	-19.8212	-19.4102	-20.0844	-19.9126
16.05	-20.7119	-20.8529	-20.3804	-20.7825	-20.1549	-20.2689	-20.3146	-20.2107	-20.188	-19.8533	-19.8104	-19.8837	-20.0153	-19.7567
16.0667	-20.6443	-20.5759	-20.7153	-20.6053	-19.9119	-20.0852	-20.5663	-20.0456	-19.9586	-19.7343	-19.9313	-19.8083	-20.0024	-19.3781
16.0833	-20.4417	-20.5658	-20.7724	-20.2917	-20.3319	-20.3985	-19.9048	-19.9737	-20.0896	-20.0068	-19.785	-19.8986	-19.7821	-19.8714
16.1	-20.6857	-21.1127	-20.4388	-20.691	-20.3298	-20.207	-20.0953	-20.0156	-19.9385	-19.914	-19.8453	-19.7887	-20.0282	-19.8469
16.1167	-20.4468	-20.5988	-20.3751	-20.1675	-20.2754	-20.2773	-19.6156	-20.3399	-20.0464	-20.0008	-19.7953	-20.3111	-19.7369	-19.6907
16.1333	-20.8538	-20.5925	-20.5218	-20.2646	-20.4983	-20.1801	-20.2156	-20.7012	-20.052	-19.8221	-19.8451	-19.5906	-19.5496	-19.6945
16.15	-20.8378	-20.7137	-20.5281	-20.6307	-20.352	-20.325	-20.4479	-20.251	-20.0223	-19.7792	-19.9297	-20.1616	-19.9798	-19.5131
16.1667	-20.7774	-20.8013	-20.634	-20.242	-20.0676	-20.4649	-20.0806	-20.3234	-19.9605	-20.1846	-19.7465	-19.8842	-19.6476	-19.5279
16.1833	-20.5933	-20.5153	-20.5155	-20.6578	-20.1458	-19.9422	-20.1404	-20.1476	-19.8381	-19.9527	-20.1592	-20.0908	-19.8063	-19.6321
16.2	-21.0153	-20.8283	-20.3461	-20.1372	-20.3137	-20.525	-20.2041	-20.5168	-19.7555	-19.9839	-19.762	-20.1534	-19.6669	-19.5399
16.2167	-20.9198	-20.6034	-20.5108	-20.5976	-20.2856	-19.9173	-20.332	-19.9761	-20.0122	-20.1086	-19.8735	-19.8045	-19.8109	-20.0245
16.2333	-20.5067	-20.5549	-20.6452	-20.6749	-20.6154	-19.9006	-20.3785	-20.3759	-20.1449	-19.9893	-19.9241	-19.8357	-19.8414	-19.6031
16.25	-21.007	-20.5983	-20.2214	-20.5613	-20.1289	-20.2994	-20.2172	-19.9558	-20.6075	-19.9373	-20.1864	-19.9078	-19.6754	-19.9409
16.2667	-21.1317	-20.8745	-20.7536	-20.6788	-20.3814	-20.0682	-20.2312	-19.9885	-19.9464	-20.0516	-20.281	-19.872	-20.0232	-19.8858
16.2833	-20.9343	-20.8543	-20.3993	-20.4818	-20.411	-20.4628	-20.0388	-20.0742	-20.2487	-20.1369	-19.9973	-19.9735	-20.2313	-19.654
16.3	-21.1452	-20.8041	-20.2845	-20.2817	-20.1582	-19.8986	-20.1502	-20.0774	-19.9239	-19.5213	-19.8392	-19.8332	-20.0308	-19.9373
16.3167	-20.7825	-20.7097	-20.5586	-20.1716	-20.4015	-20.0564	-19.7762	-20.5085	-20.0806	-19.6682	-20.0095	-19.9409	-19.6694	-19.943
16.3333	-21.0788	-20.7032	-20.3582	-20.7115	-20.5185	-20.2471	-20.2438	-19.7026	-20.1609	-19.4968	-19.6315	-19.9888	-20.1543	-19.8932
16.35	-21.0189	-20.986	-20.4192	-20.9053	-20.5125	-20.3968	-20.4237	-20.4128	-19.9432	-20.1222	-19.7805	-19.8028	-19.7656	-20.0264
16.3667	-20.9043	-21.0097	-20.5398	-20.3622	-20.3623	-20.4102	-20.2945	-20.2637	-19.9811	-20.2269	-19.7919	-19.9893	-20.0831	-19.969
16.3833	-20.8608	-20.9947	-20.4156	-20.5867	-20.3034	-20.3074	-20.3866	-20.1668	-20.1125	-19.9298	-20.3675	-19.8092	-19.7223	-19.632
16.4	-20.9317	-21.2217	-20.3413	-20.6074	-20.6681	-19.8652	-19.9147	-20.2565	-20.1714	-20.0381	-20.2045	-19.9959	-20.2549	-19.8029
16.4167	-21.0127	-21.383	-20.4159	-20.7871	-20.5471	-20.2267	-19.9357	-19.8135	-20.1007	-20.1429	-20.0502	-19.5873	-19.8046	-19.7267
16.4333	-21.1426	-21.4399	-20.4348	-20.5489	-20.2976	-20.368	-20.3902	-20.1413	-20.3027	-20.0879	-20.5377	-19.6162	-19.753	-19.7961
16.45	-21.0045	-21.1718	-21.0835	-20.5101	-20.342	-20.616	-19.8842	-19.8332	-19.8211	-20.4844	-20.0197	-19.8596	-20.2817	-19.9277
16.4667	-21.1772	-20.9311	-20.5885	-20.3446	-20.4229	-20.4768	-20.4332	-20.1483	-20.1198	-19.9174	-20.1692	-20.0494	-19.8748	-19.6617
16.4833	-20.8963	-21.0124	-20.4875	-20.4613	-20.3802	-20.3546	-20.1529	-20.1973	-20.0757	-20.0154	-19.8458	-20.153	-19.6703	-19.4773
16.5	-20.9214	-21.4771	-20.3659	-20.478	-20.3169	-20.1682	-20.2194	-20.412	-20.0304	-19.8896	-20.0942	-20.221	-19.8535	-19.8511
16.5167	-20.8669	-21.4252	-20.4786	-20.4974	-20.4578	-20.0645	-20.1623	-19.9781	-19.9734	-19.809	-20.118	-19.8704	-19.8692	-19.8545
16.5333	-20.9477	-21.1617	-20.7113	-20.431	-20.2018	-20.5181	-20.4053	-19.8317	-19.9607	-20.0188	-20.2478	-19.9868	-20.0937	-20.0183
16.55	-21.4862	-20.9286	-20.431	-20.2651	-20.5228	-20.2256	-20.0243	-20.5097	-20.0823	-20.1759	-20.2136	-20.1429	-20.1302	-19.8327
16.5667	-21.2666	-20.9786	-20.6686	-20.8045	-20.5932	-20.1	-20.282	-20.1318	-20.3973	-19.9163	-20.2057	-20.0989	-20.0984	-19.8133
16.5833	-21.3949	-21.1003	-20.5651	-20.6425	-20.6433	-19.6379	-20.1466	-20.0207	-20.2332	-20.1973	-20.1264	-19.8454	-19.9508	-19.7669
16.6	-21.09	-20.9787	-20.2191	-20.4968	-20.3981	-20.89	-20.0994	-20.0826	-20.0731	-20.1216	-19.8044	-19.8073	-19.9283	-20.2842
16.6167	-21.3269	-21.1879	-20.7423	-21.0182	-20.252	-20.0821	-20.3557	-19.9135	-20.4613	-20.4561	-19.9804	-20.0029	-19.7041	-19.8524
16.6333	-21.5536	-20.8606	-20.4391	-20.4741	-20.6183	-20.3483	-20.4877	-20.1348	-19.7588	-20.02	-19.9211	-19.833	-20.112	-19.7819
16.65	-21.2681	-21.5218	-20.534	-20.3296	-20.6425	-20.5265	-20.0786	-20.0037	-19.961	-20.3425	-20.0565	-20.3046	-19.8156	-20.0432
16.6667	-21.1026	-21.4505	-20.4143	-20.3199	-20.3709	-21.0045	-20.2517	-19.8227	-19.8534	-20.3335	-19.978	-19.5983	-19.8363	-20.0377
16.6833	-21.2019	-20.8935	-21.0397	-20.2624	-20.1807	-20.4372	-20.2807	-20.2159	-19.9299	-20.4071	-20.0081	-20.1451	-20.0412	-20.1661
16.7	-21.1054	-21.3593	-20.5796	-20.5	-20.1633	-20.5773	-19.7505	-20.3195	-20.1363	-19.8898	-20.213	-20.2713	-20.0839	-20.0096
16.7167	-21.084	-21.3373	-20.2703	-20.8311	-20.6777	-20.4161	-20.2272	-20.6204	-20.2261	-19.8883	-19.9995	-20.1236	-19.9513	-19.7439
16.7333	-21.1887	-21.1074	-20.4959	-20.5057	-20.4041	-20.0244	-20.1064	-19.972	-19.7554	-20.326	-20.1759	-20.0453	-19.6284	-19.8984
16.75	-21.0335	-21.266	-20.6079	-20.4325	-20.1954	-20.3512	-20.31	-20.5994	-20.2488	-20.3712	-19.7991	-19.9135	-20.0329	-19.8686
16.7667	-21.2469	-21.2828	-20.6137	-20.2401	-20.53	-20.1883	-20.1462	-20.3152	-20.1712	-19.8667	-19.5648	-19.7977	-19.7114	-19.6821
16.7833	-20.8193	-21.2814	-20.7618	-20.586	-20.2303	-20.2671	-20.3326	-20.3259	-20.1059	-20.1737	-19.8777	-20.1587	-20.1614	-19.6955
16.8	-21.3404	-21.7462	-20.7771	-20.4213	-20.3493	-20.4779	-20.4426	-20.218	-20.043	-20.2629	-20.2706	-20.1813	-20.0832	-19.9378
16.8167	-21.335	-20.8635	-20.6234	-20.2318	-20.1026	-20.64	-20.0128	-20.1829	-19.7377	-19.8298	-20.1745	-20.1717	-20.0617	-19.7855
16.8333	-21.4876	-21.3311	-20.6439	-20.6693	-20.244	-20.4384	-19.9409	-20.2337	-20.0875	-19.7965	-20.2125	-20.4656	-20.1114	-19.7989
16.85	-21.2838	-21.108	-20.723	-20.595	-20.3522	-20.0709	-20.407	-20.0677	-20.3701	-19.7826	-20.0089	-19.9524	-20.1058	-19.8722
16.8667	-21.4496	-21.3396	-20.3552	-20.4767	-20.8422	-20.3964	-20.2499	-20.1484	-20.1973	-19.8581	-20.2387	-20.5826	-20.2177	-19.9961
16.8833	-21.3788	-21.1392	-20.3685	-20.4668	-20.5563	-19.8959	-20.32	-20.4826	-20.3749	-20.0313	-20.0024	-20.0029	-19.9948	-19.9496
16.9	-21.3457	-21.1507	-20.539	-20.4396	-20.3847	-20.4546	-20.3117	-20.2953	-20.0585	-20.1539	-20.0926	-19.9448	-20.1313	-20.0916
16.9167	-21.2695	-21.3656	-20.4627	-20.8916	-20.4143	-20.3513	-20.4303	-19.9941	-20.0409	-20.0146	-19.8273	-20.153	-19.9773	-20.0193
16.9333	-21.2506	-21.2163	-20.5568	-20.5829	-20.3317	-19.9945	-20.7351	-20.339	-19.9034	-20.2726	-19.8462	-19.916	-19.8594	-19.7403
16.95	-21.487	-21.0896	-20.8684	-20.324	-20.2484	-20.2399	-20.1657	-20.5566	-20.1262	-20.2667	-19.8989	-19.6785	-19.9278	-19.8862
16.9667	-21.0909	-21.4466	-20.6266	-20.5995	-20.226	-20.2719	-20.387	-19.8941	-20.4017	-20.1013	-20.191	-19.6981	-19.9983	-20.2046
16.9833	-21.4119	-21.56	-20.746	-20.5866	-20.551	-20.659	-20.2379	-20.0428	-20.2762	-20.1731	-20.335	-19.9289	-19.4672	-20.3259
17	-21.2564	-21.4242	-20.9825	-20.7938	-20.4715	-20.4072	-20.2449	-20.4325	-20.3024	-19.8145	-20.0573	-19.8577	-20.2788	-19.7458
17.0167	-21.2545	-21.1883	-20.4029	-20.2688	-20.2432	-20.5119	-20.2928	-20.2431	-20.5824	-19.7468	-20.1228	-20.0076	-19.9947	-20.0405
17.0333	-21.3642	-21.2493	-20.5028	-21.0556	-20.3882	-20.462	-20.3109	-20.4077	-20.2241	-19.9324	-19.9197	-20.0451	-19.9352	-19.8858
17.05	-21.3187	-21.1332	-20.5883	-20.6809	-20.2291	-20.3396	-20.1569	-20.2427	-20.1059	-20.3072	-19.813	-20.2673	-19.9957	-19.6187
17.0667	-21.543	-21.2112	-20.6655	-20.4232	-20.2518	-20.3061	-20.1534	-19.9412	-20.2297	-19.8781	-20.3457	-20.0211	-20.098	-20.182
17.0833	-21.4671	-21.6931	-20.8148	-20.5703	-20.5279	-20.7207	-19.8519	-19.7725	-20.6156	-20.1939	-20.171	-19.9348	-19.8971	-19.8158
17.1	-21.2539	-21.3355	-20.5552	-20.6414	-20.3416	-20.3222	-20.0903	-20.3648	-20.5486	-20.4706	-20.0337	-19.9306	-19.8554	-20.3583
17.1167	-21.1309	-21.2461	-20.5943	-20.6948	-20.5368	-20.4164	-20.0826	-20.4709	-20.0392	-20.1049	-19.7072	-20.1835	-19.8705	-20.393
17.1333	-21.4792	-21.3555	-20.4375	-20.8624	-20.3427	-20.3698	-20.0361	-20.1724	-19.7617	-20.2919	-20.3063	-20.2396	-19.6202	-19.9198
17.15	-21.6219	-21.2643	-20.6787	-20.6284	-20.5802	-20.0168	-20.043	-20.2799	-19.9319	-19.9697	-20.1919	-20.4388	-19.7766	-19.9628
17.1667	-21.6101	-21.2616	-20.7233	-20.7566	-20.7321	-20.4771	-20.0624	-20.0504	-20.2617	-20.0943	-20.345	-20.1832	-20.0631	-19.7656
17.1833	-21.5721	-21.2915	-20.5459	-20.3646	-20.7169	-20.2619	-20.05	-20.6756	-20.2087	-20.1061	-20.0847	-20.3048	-19.5819	-19.978
17.2	-21.5277	-21.4327	-20.3021	-20.7116	-20.6255	-20.506	-20.6314	-19.9327	-19.9057	-20.1628	-20.179	-20.1775	-19.8801	-20.0415
17.2167	-21.3911	-21.3981	-20.5715	-20.6515	-20.7216	-20.5217	-20.373	-20.2724	-20.8129	-20.3038	-19.7998	-19.7858	-20.047	-19.7626
17.2333	-21.5506	-22.0386	-20.6237	-20.6738	-20.5434	-20.4352	-20.306	-20.2012	-20.2209	-20.1304	-20.0431	-19.8896	-20.0837	-19.8343
17.25	-21.2909	-21.2599	-20.5143	-20.8017	-20.3852	-20.6945	-20.0678	-20.3758	-20.5915	-20.1617	-20.0351	-19.9544	-20.0341	-20.0666
17.2667	-21.4114	-21.3535	-20.0788	-19.9136	-20.5602	-20.1002	-20.5798	-20.1285	-20.4968	-20.1856	-20.0522	-20.1927	-20.3457	-20.0942
17.2833	-21.102	-21.2865	-20.6683	-20.7769	-20.4656	-20.632	-20.2231	-20.491	-20.137	-20.0458	-20.0954	-20.5125	-20.0203	-19.986
17.3	-21.6685	-21.0692	-20.9007	-20.3459	-20.3652	-20.5591	-20.4216	-20.2064	-20.2153	-20.2617	-20.2273	-20.2727	-20.021	-19.9433
17.3167	-21.7509	-21.4728	-20.5274	-20.8844	-20.7192	-20.7245	-20.2612	-20.3603	-20.153	-19.9768	-20.2168	-19.6169	-19.8617	-19.798
17.3333	-21.4271	-21.4825	-20.3412	-20.5016	-20.2253	-20.3108	-20.1629	-20.3907	-20.0484	-20.0632	-19.7653	-20.225	-19.9787	-20.1491
17.35	-21.1484	-21.3518	-20.3561	-20.9011	-20.6329	-20.3092	-20.1233	-20.409	-20.4267	-20.2439	-20.1046	-19.9309	-20.1097	-20.2428
17.3667	-21.7518	-21.6014	-20.402	-20.2255	-20.3179	-20.1221	-20.1786	-20.1739	-20.6017	-19.8429	-19.8457	-19.971	-19.9755	-19.8649
17.3833	-21.7777	-21.3047	-20.8213	-20.4212	-20.3223	-20.2985	-20.3829	-20.17	-19.792	-20.2313	-20.0968	-20.4486	-20.018	-20.1918
17.4	-21.7818	-21.4519	-20.2194	-20.2475	-20.5077	-20.4283	-20.1411	-20.1881	-20.2777	-19.8075	-20.1127	-20.305	-20.2307	-19.9474
17.4167	-21.4482	-21.6112	-20.792	-20.7552	-20.2682	-20.2183	-20.1287	-20.1552	-20.17	-20.2944	-20.0645	-20.1471	-20.215	-20.0903
17.4333	-21.3707	-21.5801	-20.6389	-20.6477	-20.5319	-20.1417	-20.182	-20.3143	-20.3785	-20.1184	-20.2115	-20.2892	-19.7351	-19.9322
17.45	-21.5141	-21.6472	-20.5898	-20.8196	-20.2154	-20.5023	-20.1146	-20.6121	-20.3105	-20.2272	-20.3902	-19.9279	-20.2283	-20.0129
17.4667	-21.5757	-21.3474	-20.8901	-20.7472	-20.0711	-20.2478	-20.1699	-20.4598	-20.3148	-20.1246	-19.9662	-20.0733	-20.4022	-19.7547
17.4833	-21.469	-21.2543	-21.0727	-20.4103	-20.1938	-20.2779	-20.3724	-20.3895	-20.5134	-20.2197	-20.2049	-19.5054	-19.6739	-19.8938
17.5	-21.6775	-21.3473	-20.7407	-20.2793	-20.5457	-20.5511	-19.9996	-20.0288	-20.2482	-20.3106	-20.2317	-20.3437	-20.006	-20.243
17.5167	-21.7383	-21.2688	-20.522	-20.6092	-20.1314	-20.3553	-21.021	-20.3538	-20.3615	-20.0786	-19.9847	-19.9143	-20.3052	-19.7157
17.5333	-21.7482	-21.5779	-20.3054	-20.5968	-20.2611	-20.2774	-20.4462	-20.2962	-20.458	-20.248	-20.2073	-19.9109	-20.1806	-19.925
17.55	-21.5884	-21.1733	-20.3307	-20.7229	-20.9594	-20.2415	-20.3845	-19.9972	-20.0436	-19.9768	-19.9862	-20.1169	-19.9353	-20.375
17.5667	-21.7033	-21.8206	-20.3567	-20.8087	-20.4632	-20.5755	-20.0668	-19.9926	-20.4683	-19.8068	-20.5155	-20.3081	-20.1295	-20.1573
17.5833	-21.3291	-21.4235	-20.7746	-20.4854	-20.6779	-20.3154	-20.2853	-20.7576	-20.293	-20.182	-20.1287	-19.8531	-20.1456	-20.1901
17.6	-21.6614	-21.215	-20.6286	-21.1226	-20.544	-20.6306	-20.1934	-20.3095	-20.6406	-20.0574	-20.0024	-20.2283	-20.1064	-20.1001
17.6167	-21.7996	-21.2143	-20.6843	-20.6017	-20.3602	-20.6977	-20.4272	-20.0068	-20.2492	-19.971	-20.1633	-20.1454	-19.9748	-20.0616
17.6333	-21.6384	-21.7592	-20.9385	-20.5288	-20.3462	-20.4259	-19.8888	-20.2144	-19.8819	-20.3861	-20.1748	-20.0194	-19.9267	-20.045
17.65	-21.5327	-21.6425	-20.4993	-21.0112	-20.1119	-20.5244	-20.4165	-20.3503	-20.5043	-20.0624	-20.1497	-19.826	-19.6648	-19.916
17.6667	-21.5929	-21.3548	-20.5472	-20.8088	-20.3199	-20.3913	-20.1958	-20.3737	-20.1684	-19.9316	-20.118	-19.8837	-20.0152	-20.2395
17.6833	-21.5743	-21.9762	-20.8261	-20.6237	-20.6845	-20.1834	-20.2897	-20.2954	-20.2539	-19.9619	-20.0947	-19.9152	-20.0802	-19.9546
17.7	-21.4275	-21.2514	-20.6807	-20.8358	-20.5662	-20.2618	-20.1579	-20.5698	-20.2784	-20.0489	-19.667	-20.109	-19.7078	-20.0451
17.7167	-21.366	-21.2456	-20.6182	-20.6776	-20.4571	-20.7088	-20.2966	-20.2629	-20.3617	-19.9794	-20.2764	-20.1316	-20.0549	-20.1492
17.7333	-21.5422	-21.4322	-20.7695	-20.9405	-20.3923	-20.5175	-20.3227	-20.364	-19.6911	-20.1712	-20.1636	-19.9385	-20.1291	-20.1833
17.75	-21.8555	-21.3581	-20.9262	-20.6282	-20.7323	-20.3025	-20.4409	-20.2623	-20.2193	-20.3003	-20.4673	-20.3201	-20.3183	-19.709
17.7667	-21.6587	-21.7022	-20.8806	-20.416	-20.4203	-20.6894	-20.3927	-20.3319	-19.9263	-20.1284	-20.1349	-20.0668	-20.0317	-20.2925
17.7833	-21.6886	-21.649	-20.5055	-20.4041	-20.5398	-19.903	-20.8497	-20.4066	-20.2918	-19.7966	-20.5499	-19.8453	-20.1469	-19.7639
17.8	-21.6935	-21.744	-20.5721	-20.4504	-20.493	-20.3782	-20.6226	-20.0801	-20.3972	-20.5471	-20.2798	-20.1834	-20.0894	-20.1441
17.8167	-21.7381	-21.7753	-20.9049	-20.6507	-20.1666	-20.1481	-20.4833	-20.6447	-20.1594	-19.8515	-20.0969	-20.3036	-20.4429	-19.876
17.8333	-21.5577	-21.6187	-20.5102	-20.5741	-20.4145	-20.3804	-20.2144	-20.1387	-20.3954	-20.1081	-20.4	-19.9905	-20.2344	-20.2299
17.85	-21.5666	-21.2235	-20.7902	-20.7366	-20.381	-20.4296	-20.4149	-20.4458	-20.0073	-20.1637	-20.1509	-20.127	-19.8493	-20.2371
17.8667	-21.6752	-21.7229	-20.5154	-20.3719	-20.3635	-20.1855	-20.2521	-20.3868	-20.1409	-20.1033	-20.1522	-20.0476	-20.0872	-19.8623
17.8833	-22.0794	-21.3847	-20.3758	-20.6675	-20.4597	-20.342	-20.6109	-20.1091	-20.1631	-20.7328	-20.3489	-20.1055	-20.0583	-19.9634
17.9	-21.6294	-21.437	-20.3411	-20.7621	-20.3752	-20.2595	-20.5669	-19.9173	-20.1092	-20.1392	-20.1054	-20.3222	-20.1139	-20.2168
17.9167	-21.4855	-21.5934	-20.947	-20.5399	-20.1783	-20.2827	-20.3319	-20.2591	-19.9394	-20.321	-20.1202	-20.5077	-19.7058	-20.0449
17.9333	-21.3663	-21.2965	-20.839	-20.4751	-20.359	-20.3779	-20.1535	-20.6974	-20.3584	-20.2945	-19.8949	-20.1961	-20.2228	-20.0813
17.95	-21.5137	-21.1937	-20.7016	-20.5772	-20.421	-20.5513	-20.0441	-20.061	-20.1899	-20.0802	-19.9102	-20.3392	-20.5685	-19.6992
17.9667	-21.3505	-21.3801	-20.6611	-20.862	-20.376	-20.2017	-20.1714	-20.3928	-19.7192	-20.1675	-19.9905	-20.3138	-20.3499	-19.6465
17.9833	-21.401	-21.6028	-20.5583	-20.349	-20.5514	-20.0678	-20.4758	-20.3912	-19.8848	-20.5777	-19.7224	-20.4695	-20.1741	-19.9276
18	-21.7535	-21.7723	-20.5298	-20.3329	-20.5476	-20.4018	-20.8328	-20.5432	-19.97	-20.6037	-20.3621	-20.0513	-20.0732	-20.116
18.0167	-21.1447	-21.8429	-20.6333	-20.2996	-20.4977	-20.3387	-20.3017	-20.0566	-20.3366	-19.9175	-20.3915	-19.8441	-19.832	-20.0049
18.0333	-21.4171	-21.4321	-20.4585	-21.0452	-20.2833	-20.3949	-20.3039	-20.4923	-20.2629	-20.3096	-20.3092	-20.1051	-19.9244	-20.4816
18.05	-22.1373	-21.6519	-20.7394	-20.4474	-20.1477	-20.2818	-20.4254	-20.1106	-20.2606	-20.4068	-20.1481	-20.3495	-20.2186	-20.219
18.0667	-21.6894	-22.1116	-20.8764	-20.4983	-20.2992	-20.2655	-20.413	-20.3139	-20.2717	-20.384	-20.107	-20.3322	-20.2033	-19.9782
18.0833	-21.3382	-21.9129	-20.7115	-20.7697	-20.1583	-20.5315	-20.0157	-20.135	-19.8026	-20.1582	-20.2198	-20.1452	-20.286	-20.4476
18.1	-21.1891	-22.0077	-20.6658	-20.3116	-20.632	-20.3325	-20.3298	-20.3085	-20.1891	-20.4603	-19.9722	-20.2772	-20.3975	-19.803
18.1167	-21.5247	-21.4286	-20.5157	-20.6252	-20.7635	-20.6901	-20.3737	-20.8241	-19.9533	-20.2938	-19.9204	-19.9109	-20.1942	-20.5164
18.1333	-21.4665	-21.7339	-20.5546	-21.3572	-20.7786	-20.5753	-20.2311	-20.4435	-20.2805	-20.05	-20.3554	-19.6125	-20.4792	-20.1423
18.15	-21.8901	-21.6285	-20.7679	-20.6011	-20.8433	-20.3443	-20.1662	-20.515	-20.386	-20.4605	-19.9982	-20.2638	-20.2694	-19.9091
18.1667	-21.6395	-21.4968	-20.7007	-20.9413	-20.3281	-20.9005	-20.2508	-20.3414	-20.196	-20.3777	-19.8694	-19.9577	-20.0629	-20.0852
18.1833	-21.7127	-21.334	-20.7686	-20.4707	-20.6093	-20.4312	-20.0622	-20.0933	-19.9168	-20.5415	-20.5983	-20.097	-20.1587	-19.9722
18.2	-21.8451	-21.2423	-20.7955	-20.6011	-20.2798	-20.1729	-20.4157	-20.7478	-20.4772	-20.0084	-20.7223	-20.549	-20.3255	-20.1342
18.2167	-21.0965	-21.2168	-20.7746	-20.4377	-20.3036	-20.2606	-20.1975	-20.4402	-20.3419	-20.1352	-20.0843	-20.3685	-20.2286	-19.9933
18.2333	-21.525	-21.6325	-20.7151	-20.6771	-20.8926	-20.506	-20.2592	-20.4275	-20.5529	-20.2809	-20.053	-20.4485	-19.9891	-19.8613
18.25	-21.6476	-21.6014	-20.7144	-20.8004	-20.5435	-20.5057	-20.0742	-20.613	-20.3601	-20.0376	-20.0418	-19.8238	-20.5372	-20.1003
18.2667	-22.0066	-21.7011	-21.0202	-20.6166	-20.6414	-20.2681	-20.4826	-20.2712	-20.1017	-20.2361	-20.2175	-20.125	-19.9911	-20.1713
18.2833	-21.3092	-21.5847	-20.469	-20.9936	-20.7715	-20.4698	-20.623	-20.1631	-20.2348	-20.5642	-19.9982	-20.0052	-20.555	-20.5508
18.3	-21.8942	-21.7627	-20.8247	-20.4966	-20.9159	-19.9059	-20.4168	-20.3742	-20.6268	-20.3323	-20.1205	-19.9729	-19.785	-19.936
18.3167	-21.7323	-21.4554	-20.9821	-20.6157	-20.4766	-20.2646	-20.3877	-20.2218	-20.5717	-20.2943	-20.1139	-19.9427	-20.4461	-20.1456
18.3333	-21.6448	-21.2378	-20.6959	-20.5348	-20.7692	-20.7558	-20.1779	-20.1838	-20.4029	-19.6021	-20.2681	-19.5092	-20.1958	-19.9242
18.35	-21.7594	-21.8089	-20.7257	-20.5412	-20.2018	-20.3715	-20.1753	-19.9947	-20.2628	-20.2387	-20.1452	-20.0582	-20.0118	-20.2892
18.3667	-21.8673	-21.7925	-20.6515	-20.3593	-21.0538	-20.3069	-20.2465	-20.4076	-19.8717	-20.1323	-20.1099	-20.1972	-20.1668	-20.0609
18.3833	-21.7153	-21.5533	-20.7952	-20.7821	-20.7124	-20.7383	-20.5358	-20.1904	-20.1992	-20.2071	-20.2576	-19.7436	-20.3213	-20.0671
18.4	-21.5806	-21.401	-20.9262	-20.1817	-20.3838	-20.4212	-20.6649	-20.4837	-20.3512	-20.2732	-20.5051	-20.1345	-20.0167	-19.7422
18.4167	-21.5466	-21.4634	-20.6333	-20.3178	-20.9747	-20.8715	-20.3895	-20.0601	-20.517	-20.0494	-20.0964	-20.2162	-20.2587	-20.0541
18.4333	-21.4831	-21.3396	-20.7851	-20.4724	-20.6474	-20.1325	-20.0493	-20.2809	-19.9693	-20.4399	-20.4925	-20.2708	-19.883	-20.2095
18.45	-21.914	-21.651	-20.8437	-20.2206	-20.4668	-20.5014	-20.1661	-20.3001	-20.0936	-20.6129	-20.121	-20.2445	-20.4833	-20.2436
18.4667	-21.8379	-21.5542	-21.1561	-20.4241	-20.5864	-20.4289	-20.2122	-20.0562	-20.1319	-20.1463	-20.5154	-20.1776	-19.9301	-20.3378
18.4833	-21.7122	-21.6256	-20.518	-20.9417	-20.7175	-20.6811	-20.3085	-20.5935	-20.3627	-20.519	-20.32	-19.9619	-19.8193	-20.2331
18.5	-21.2384	-21.8891	-20.4444	-20.245	-20.2664	-20.4486	-20.5093	-20.4071	-19.9895	-20.4593	-20.1467	-20.1558	-20.2498	-20.0408
18.5167	-21.796	-21.2919	-20.6487	-20.8825	-20.7315	-20.3185	-20.2429	-20.5367	-20.3891	-20.3669	-20.0396	-20.5969	-20.1798	-19.9271
18.5333	-21.8645	-21.4994	-20.5575	-20.297	-20.7011	-20.5827	-20.6975	-20.2943	-20.5113	-20.4218	-20.1853	-19.9911	-19.8369	-20.0261
18.55	-21.9193	-21.3511	-20.4923	-20.539	-20.402	-20.6407	-20.4032	-20.1605	-20.2096	-20.4897	-20.3317	-20.3071	-19.9513	-20.0694
18.5667	-21.6206	-21.3501	-20.5862	-20.4142	-20.5168	-20.5556	-20.4747	-20.7884	-20.5477	-20.3144	-20.2923	-19.8675	-20.2377	-20.3268
18.5833	-21.3754	-21.4005	-20.5744	-19.9684	-20.4574	-20.6195	-20.4011	-20.7212	-20.4603	-20.2295	-20.2737	-20.0872	-20.0588	-19.9437
18.6	-21.3283	-21.7774	-20.4689	-20.4939	-20.481	-20.5772	-20.6469	-20.5565	-20.2978	-20.3667	-20.5621	-20.2969	-20.1392	-19.9735
18.6167	-21.7103	-21.9026	-20.6791	-20.8197	-20.7463	-20.5374	-20.4573	-20.2619	-20.5014	-20.2581	-20.2793	-20.0858	-19.8896	-20.1647
18.6333	-21.7467	-21.3743	-20.4692	-20.8203	-20.6031	-20.4588	-20.6394	-20.4924	-20.3497	-20.4329	-20.2621	-20.1679	-20.1272	-19.9855
18.65	-21.5344	-21.5623	-20.9518	-20.8405	-20.5784	-20.636	-20.6093	-20.2272	-20.4201	-20.0178	-20.3827	-20.299	-19.8457	-19.9227
18.6667	-21.7336	-21.8613	-20.6693	-20.492	-20.3267	-20.6384	-20.5959	-20.4957	-20.4521	-20.364	-20.304	-20.0653	-20.1084	-20.2912
18.6833	-21.6413	-21.7314	-20.286	-20.9481	-20.4128	-20.2849	-20.5665	-20.6112	-20.2616	-20.6315	-20.3846	-20.3847	-19.9163	-19.9575
18.7	-21.3898	-21.7118	-20.6824	-20.6989	-20.5434	-20.5892	-20.2317	-20.032	-20.2993	-20.2929	-20.5234	-20.2448	-19.9322	-19.925
18.7167	-21.5309	-21.9241	-20.9009	-20.7673	-20.4534	-20.7042	-20.1962	-20.4418	-20.1013	-20.1834	-20.29	-20.0595	-20.1665	-20.1947
18.7333	-21.8481	-21.4917	-21.1414	-20.68	-20.2968	-20.2213	-20.5972	-20.4648	-20.1649	-20.2829	-20.2649	-20.3131	-20.0084	-20.2196
18.75	-21.5144	-21.4116	-20.2632	-20.5966	-20.5862	-20.3053	-20.2763	-20.2635	-20.4842	-20.3015	-19.9975	-19.9995	-20.3461	-20.0972
18.7667	-21.7864	-21.9261	-20.4064	-20.7917	-20.5414	-20.6578	-20.3567	-20.0945	-20.4453	-20.3733	-20.1949	-20.2279	-20.1464	-20.1008
18.7833	-21.7512	-21.7289	-20.4666	-20.3324	-20.5704	-20.8861	-20.3458	-20.49	-20.0859	-20.0918	-20.1524	-20.2298	-20.1753	-20.0627
18.8	-21.8692	-21.5658	-20.6273	-20.4644	-20.3345	-20.8571	-19.8151	-20.1784	-20.5138	-20.2959	-19.9955	-20.1275	-19.8786	-20.347
18.8167	-21.3676	-21.5886	-20.7078	-20.781	-20.451	-20.8437	-20.5032	-20.5611	-20.261	-20.5161	-19.9375	-20.2554	-20.7949	-20.0833
18.8333	-21.8536	-21.7117	-20.7434	-20.9653	-20.656	-20.1728	-20.0238	-20.2236	-19.8003	-20.437	-20.086	-20.234	-20.1956	-20.3818
18.85	-21.5782	-21.9111	-20.8095	-20.6746	-20.5074	-20.5939	-20.421	-20.443	-20.1881	-20.5875	-20.6833	-20.0602	-20.0975	-20.0894
18.8667	-21.6558	-21.4362	-20.5635	-20.42	-20.4679	-20.7324	-20.3823	-20.3701	-20.6319	-20.0461	-20.2645	-19.9979	-20.1055	-20.0554
18.8833	-21.9753	-21.884	-20.8692	-20.9371	-20.6181	-20.6073	-20.1573	-20.3998	-20.3137	-20.1421	-20.4331	-19.9892	-20.5325	-20.2434
18.9	-21.5068	-21.6077	-20.5829	-20.7223	-20.8867	-20.5455	-20.5053	-20.615	-20.4734	-20.2429	-20.1796	-20.0786	-20.3471	-20.264
18.9167	-21.2847	-21.5156	-20.7022	-20.6996	-20.883	-20.3685	-20.4873	-20.6747	-20.1063	-20.3103	-20.2189	-20.1791	-19.9864	-19.8595
18.9333	-21.7371	-21.5918	-20.7908	-20.6056	-20.4665	-20.2473	-20.3752	-20.2958	-20.2986	-20.1527	-20.1093	-20.0557	-20.1161	-20.9289
18.95	-21.9193	-21.3601	-20.6677	-20.6818	-20.3711	-20.4613	-20.1722	-20.4954	-20.6098	-20.095	-20.6363	-19.989	-20.1276	-20.045
18.9667	-21.6946	-21.4599	-21.0883	-20.8269	-20.3296	-21.0307	-20.6797	-20.5744	-20.3489	-20.1328	-20.0969	-19.885	-20.3231	-19.8736
18.9833	-21.5684	-21.8994	-20.8823	-20.3886	-20.5883	-20.389	-20.5148	-20.7636	-20.104	-20.4368	-20.1789	-20.1621	-20.252	-20.314
19	-22.0259	-21.8368	-20.743	-20.8914	-20.0513	-20.3014	-20.5389	-20.2921	-19.9685	-20.3165	-20.2553	-19.9688	-20.3085	-20.325
19.0167	-21.7167	-21.5117	-20.9578	-20.6053	-20.4927	-20.2214	-20.2642	-20.4002	-20.3525	-20.5051	-20.2548	-20.3616	-20.3788	-20.2068
19.0333	-21.5272	-21.6792	-20.581	-20.661	-20.5678	-20.2416	-20.3504	-20.5935	-20.5773	-20.3666	-20.4573	-20.2031	-19.851	-20.3354
19.05	-21.564	-21.5862	-20.6557	-20.8424	-21.2234	-20.6072	-20.6654	-20.107	-20.2914	-20.3197	-20.5234	-19.8877	-19.917	-20.1077
19.0667	-21.2328	-21.8627	-20.6899	-21.0191	-20.4677	-20.7325	-20.5005	-20.2915	-20.2342	-20.4251	-20.273	-20.2311	-20.0905	-20.3384
19.0833	-22.3045	-21.5794	-20.9063	-20.8782	-20.6145	-20.2209	-20.3941	-20.476	-20.0297	-20.2998	-20.4343	-20.1198	-20.1035	-20.43
19.1	-21.696	-21.9898	-20.8302	-20.8992	-20.5942	-20.2817	-20.3874	-20.232	-19.986	-20.1958	-20.2581	-20.1698	-20.2902	-19.9718
19.1167	-21.7665	-21.6278	-20.9352	-20.4372	-20.8295	-20.3416	-20.5774	-20.7404	-20.3555	-20.7011	-20.2187	-20.1057	-20.2497	-20.6701
19.1333	-21.8562	-21.6679	-20.7302	-20.6632	-20.4142	-20.4974	-20.3819	-20.1798	-20.0877	-20.7761	-20.2964	-20.1969	-20.326	-20.2203
19.15	-21.7975	-21.6494	-20.5784	-20.4145	-20.6121	-20.3395	-20.3281	-20.4582	-20.518	-19.8748	-20.1197	-20.3722	-20.0774	-20.135
19.1667	-21.5335	-21.5963	-20.548	-20.6018	-20.7208	-20.5915	-20.0046	-20.5148	-20.4	-20.2612	-20.0303	-20.5252	-20.5054	-20.4139
19.1833	-21.3633	-21.5161	-20.6015	-20.7461	-20.7233	-20.5955	-20.408	-20.1825	-20.4947	-19.8252	-19.8913	-19.8405	-20.0311	-19.9879
19.2	-21.8735	-21.3728	-20.4434	-20.7157	-20.1971	-20.4993	-20.4181	-20.3785	-20.4212	-20.2994	-19.8629	-20.5677	-19.996	-20.1406
19.2167	-21.5511	-22.1031	-20.5468	-20.576	-20.6616	-20.5271	-20.6592	-20.5608	-20.2003	-20.4639	-20.1677	-20.1125	-20.2715	-20.4492
19.2333	-21.7119	-21.361	-20.9016	-20.4959	-20.7838	-20.6616	-20.663	-20.5208	-19.8991	-20.4368	-20.2284	-20.1912	-19.8356	-20.5616
19.25	-21.7985	-21.407	-20.9012	-20.5521	-20.5147	-20.3333	-20.6234	-20.5998	-20.1648	-20.1026	-20.13	-20.3087	-20.2745	-20.3682
19.2667	-21.4261	-21.7142	-20.4674	-20.8855	-20.4019	-20.1148	-20.3616	-20.6256	-20.3612	-20.2237	-20.1851	-20.1091	-20.09	-20.0122
19.2833	-21.5221	-21.7355	-20.5081	-20.889	-20.8985	-20.3237	-20.229	-20.1662	-20.0316	-20.234	-20.5165	-20.9205	-20.2548	-20.3849
19.3	-21.6424	-21.3773	-20.7884	-20.3365	-20.5994	-20.7429	-20.1948	-20.4241	-20.306	-20.3769	-20.0279	-20.2121	-20.1018	-20.2836
19.3167	-21.7205	-22.0216	-20.6966	-20.5122	-20.9911	-20.799	-20.1357	-20.5209	-20.481	-20.3946	-20.0258	-19.9209	-20.1557	-20.2083
19.3333	-21.3925	-21.4762	-20.7845	-21.0141	-20.1893	-20.916	-20.4543	-20.2243	-20.2912	-20.2989	-20.126	-19.9814	-20.7838	-20.1973
19.35	-21.6855	-21.6892	-20.5177	-20.4411	-20.4261	-20.3125	-20.6093	-20.5003	-20.2824	-20.1281	-20.1294	-20.4298	-19.8081	-20.1945
19.3667	-21.7729	-21.6155	-20.7375	-20.6986	-20.8233	-20.4948	-20.7851	-20.4746	-20.0073	-20.0444	-20.0941	-19.9879	-20.3498	-20.2031
19.3833	-21.5805	-21.5108	-20.7647	-20.5894	-20.6992	-20.2647	-20.6027	-20.3047	-20.2431	-20.0608	-20.0694	-20.0644	-20.3239	-20.4063
19.4	-21.765	-21.9354	-20.8283	-20.3695	-20.2578	-20.6853	-20.396	-20.2481	-20.5862	-20.5815	-20.0644	-20.3173	-20.5698	-20.1765
19.4167	-21.7849	-21.5389	-20.8261	-20.7125	-20.3563	-20.7521	-20.503	-20.6441	-20.2576	-20.2914	-20.6454	-19.9257	-20.1892	-20.2456
19.4333	-21.5236	-21.3256	-20.6957	-20.7507	-20.6059	-20.433	-20.174	-20.4532	-19.9968	-20.5343	-20.1377	-20.2357	-20.5024	-20.0295
19.45	-21.666	-21.598	-20.8163	-20.2782	-20.4404	-20.8288	-20.5122	-20.5109	-20.6145	-20.3394	-19.9727	-20.2682	-20.0639	-20.0818
19.4667	-21.5256	-21.3728	-20.867	-20.4993	-20.3522	-20.4047	-20.4129	-20.5343	-20.3902	-20.1204	-20.4648	-20.1537	-20.0825	-20.0272
19.4833	-21.5122	-21.7463	-20.4538	-20.7965	-20.6764	-20.4529	-20.2592	-20.5455	-20.0935	-20.3829	-20.1361	-20.0885	-20.3201	-19.8913
19.5	-22.0723	-21.5618	-20.5469	-20.8582	-20.5333	-20.3076	-20.3053	-20.3709	-20.7808	-20.4567	-19.8616	-20.5309	-20.1214	-20.3078
19.5167	-21.5367	-21.3596	-20.7406	-20.6927	-20.5079	-20.4531	-20.4365	-20.5407	-20.5562	-20.1255	-20.1239	-20.4424	-19.9586	-20.159
19.5333	-21.3772	-21.572	-20.9524	-20.5006	-20.5491	-20.3119	-20.6477	-20.2849	-20.4241	-20.3648	-20.2146	-20.405	-19.9288	-20.1993
19.55	-21.859	-21.7681	-21.0636	-20.2084	-20.5704	-20.2824	-20.3102	-20.2254	-20.0331	-20.3487	-20.1058	-20.5014	-20.4024	-19.8886
19.5667	-21.7256	-21.7205	-20.8349	-20.3671	-20.7574	-20.4841	-20.5725	-20.3922	-20.3149	-20.084	-20.3055	-20.5638	-20.3427	-20.4612
19.5833	-22.0425	-21.3749	-20.6969	-20.7975	-20.5389	-20.564	-20.2884	-20.264	-20.164	-19.9296	-20.141	-20.246	-20.0178	-20.0838
19.6	-21.866	-21.5513	-20.919	-20.6544	-20.489	-20.6122	-20.6445	-20.3477	-20.8965	-20.7173	-20.2513	-20.107	-20.0105	-20.1515
19.6167	-21.9288	-21.6078	-20.8741	-20.6774	-20.5986	-20.3862	-20.5859	-20.3146	-20.684	-20.2024	-20.0193	-20.0876	-20.4584	-20.4201
19.6333	-21.6313	-21.6723	-20.7748	-20.6754	-20.5172	-20.2119	-20.3042	-20.4101	-20.3195	-20.2454	-19.9675	-20.0604	-20.2666	-20.3059
19.65	-22.1552	-21.5099	-20.8398	-20.4939	-20.657	-20.3068	-20.5199	-20.3887	-20.2821	-20.2911	-20.4224	-20.1104	-20.3311	-19.919
19.6667	-21.8312	-21.9063	-20.6222	-20.7071	-20.4451	-20.2149	-20.4585	-20.6222	-20.3957	-20.1335	-20.0777	-20.2271	-20.3473	-19.8156
19.6833	-21.5785	-21.7963	-20.5062	-20.5028	-20.2591	-20.6729	-20.4572	-20.4909	-20.3116	-20.2966	-20.4432	-20.3292	-20.3307	-19.7813
19.7	-21.8003	-21.5854	-20.7231	-20.4738	-20.5058	-20.6333	-20.4982	-20.5757	-20.3627	-19.9902	-19.9788	-20.2954	-20.5397	-20.0732
19.7167	-21.855	-21.6982	-20.9217	-20.5575	-20.8283	-20.601	-20.4488	-20.3439	-20.3184	-20.0623	-20.4391	-20.0743	-20.4424	-20.2686
19.7333	-21.4479	-21.6645	-20.6001	-20.867	-20.8108	-20.3821	-20.6902	-20.4116	-20.3123	-20.4564	-20.2117	-20.2316	-20.0113	-20.1779
19.75	-21.8391	-21.8465	-20.8394	-20.5369	-20.5176	-20.5238	-20.5703	-20.3863	-19.922	-20.2591	-20.3345	-20.5434	-20.257	-19.8066
19.7667	-21.7137	-21.471	-20.6844	-20.6476	-20.2989	-20.0467	-20.5729	-20.5158	-20.3375	-20.8007	-20.6326	-20.2419	-20.2129	-20.0405
19.7833	-21.5426	-21.6314	-20.7953	-20.8521	-20.3986	-20.6726	-20.2401	-20.622	-20.6893	-20.1833	-20.3961	-20.0845	-20.6529	-20.2984
19.8	-21.8775	-21.9277	-20.5969	-20.3496	-20.7131	-20.3915	-20.4524	-20.38	-20.466	-20.1845	-20.3462	-20.2284	-20.1088	-20.2986
19.8167	-21.6989	-21.4647	-20.6478	-20.612	-20.7459	-20.6455	-20.5176	-20.5897	-20.0887	-20.2007	-20.2365	-20.265	-19.8139	-20.2035
19.8333	-21.8676	-21.7486	-20.5265	-20.8758	-20.4224	-20.3813	-20.5605	-20.4897	-20.1368	-20.5477	-20.0372	-20.4449	-20.03	-20.2576
19.85	-21.515	-21.5534	-20.4222	-20.5725	-20.2103	-20.4126	-20.4913	-20.3351	-20.6001	-20.4302	-20.4501	-19.8881	-20.2467	-19.7674
19.8667	-21.5388	-21.6055	-21.0372	-20.3387	-20.1439	-20.5712	-20.4988	-20.7853	-20.3079	-20.5689	-20.2022	-20.4322	-20.3587	-20.3257
19.8833	-21.6717	-21.3736	-20.7537	-20.7522	-20.811	-20.6035	-20.3924	-20.4287	-20.4387	-20.4911	-20.3525	-20.0222	-20.2106	-20.1783
19.9	-21.5796	-21.6013	-21.0603	-20.9824	-20.3665	-20.6343	-20.4957	-20.761	-20.3121	-20.3364	-20.086	-20.5205	-20.3892	-20.0518
19.9167	-21.7383	-21.8136	-20.4072	-20.6349	-20.8433	-20.5379	-20.4114	-20.1568	-20.6782	-20.2576	-20.1396	-20.0234	-20.0775	-19.7598
19.9333	-21.2827	-21.5583	-20.2441	-20.6465	-20.7437	-20.5561	-20.4426	-20.4922	-20.5729	-20.3101	-20.2837	-20.25	-20.183	-20.1637
19.95	-21.7555	-21.7872	-20.5431	-20.5156	-20.4597	-20.643	-20.5365	-20.3244	-20.1575	-20.2328	-20.2271	-20.2824	-20.4282	-19.8455
19.9667	-21.688	-21.8175	-20.6023	-20.8485	-20.3558	-20.5273	-20.1769	-20.2461	-20.3296	-20.4414	-20.0235	-20.1293	-20.4474	-20.2166
19.9833	-21.8193	-21.5847	-20.4364	-20.6139	-20.2163	-20.6795	-20.5006	-20.6252	-20.3211	-20.557	-20.1932	-20.3346	-20.4474	-20.091

## Sheet: Panel_b
F_H_comp=1.0	M_H_comp=1.0	Power_H_comp=1.0	F_H_comp=3.0	M_H_comp=3.0	Power_H_comp=3.0	F_H_comp=6.0	M_H_comp=6.0	Power_H_comp=6.0
0	0.173567	1.07105	0	0.180233	1.13247	0	0.190233	1.14966
0.0166667	0.173567	1.08854	0.0166667	0.180233	1.15027	0.0166667	0.190233	1.16839
0.0333333	0.173567	1.15868	0.0333333	0.180233	1.22016	0.0333333	0.190233	1.24553
0.05	0.173567	1.3471	0.05	0.180233	1.40707	0.05	0.190233	1.45286
0.0666667	0.173567	1.8387	0.0666667	0.180233	1.88989	0.0666667	0.190233	1.96525
0.0833333	0.173567	2.88515	0.0833333	0.180233	2.98242	0.0833333	0.190233	2.99388
0.1	0.173567	4.45607	0.1	0.180233	4.54854	0.1	0.190233	4.62819
0.116667	0.173567	6.45323	0.116667	0.180233	6.1887	0.116667	0.190233	6.16688
0.133333	0.173567	6.90069	0.133333	0.180233	7.09223	0.133333	0.190233	6.98557
0.15	0.173567	6.75167	0.15	0.180233	6.65986	0.15	0.190233	6.75963
0.166667	0.173567	6.543	0.166667	0.180233	6.53868	0.166667	0.190233	6.56428
0.183333	0.173567	6.06105	0.183333	0.180233	6.05482	0.183333	0.190233	6.28938
0.2	0.173567	5.34395	0.2	0.180233	5.56052	0.2	0.190233	5.74199
0.216667	0.173567	5.41817	0.216667	0.180233	5.22674	0.216667	0.190233	5.46015
0.233333	0.173567	4.97319	0.233333	0.180233	4.87043	0.233333	0.190233	4.68478
0.25	0.173567	4.60675	0.25	0.180233	4.73006	0.25	0.190233	4.76088
0.266667	0.173567	4.25234	0.266667	0.180233	4.19578	0.266667	0.190233	4.39382
0.283333	0.173567	4.11967	0.283333	0.180233	4.08505	0.283333	0.190233	4.22578
0.3	0.173567	3.8289	0.3	0.180233	3.89473	0.3	0.190233	3.83533
0.316667	0.173567	3.51285	0.316667	0.180233	3.60482	0.316667	0.190233	3.62615
0.333333	0.173567	3.33698	0.333333	0.180233	3.43738	0.333333	0.190233	3.49187
0.35	0.173567	3.15424	0.35	0.180233	3.21661	0.35	0.190233	3.09341
0.366667	0.173567	2.99541	0.366667	0.180233	3.08055	0.366667	0.190233	3.00641
0.383333	0.173567	2.8696	0.383333	0.180233	2.9751	0.383333	0.190233	2.94574
0.4	0.173567	2.891	0.4	0.180233	2.87812	0.4	0.190233	2.8724
0.416667	0.173567	2.8302	0.416667	0.180233	2.73016	0.416667	0.190233	2.78188
0.433333	0.173567	2.62309	0.433333	0.180233	2.77246	0.433333	0.190233	2.70246
0.45	0.173567	2.66445	0.45	0.180233	2.64201	0.45	0.190233	2.74609
0.466667	0.173567	2.79815	0.466667	0.180233	2.8655	0.466667	0.190233	2.85013
0.483333	0.173567	2.91479	0.483333	0.180233	3.02607	0.483333	0.190233	2.86792
0.5	0.173567	3.04886	0.5	0.180233	3.07197	0.5	0.190233	3.07229
0.516667	0.173567	3.34302	0.516667	0.180233	3.51865	0.516667	0.190233	3.42242
0.533333	0.173567	3.89696	0.533333	0.180233	3.7874	0.533333	0.190233	3.79741
0.55	0.173567	4.47819	0.55	0.180233	4.52271	0.55	0.190233	4.60307
0.566667	0.173567	5.4989	0.566667	0.180233	5.41249	0.566667	0.190233	5.69079
0.583333	0.173567	7.2266	0.583333	0.180233	7.18526	0.583333	0.190233	7.30296
0.6	0.173567	9.64893	0.6	0.180233	10.319	0.6	0.190233	9.84038
0.616667	0.173567	13.4993	0.616667	0.180233	12.8435	0.616667	0.190233	12.3985
0.633333	0.173567	13.0415	0.633333	0.180233	13.5484	0.633333	0.190233	13.1962
0.65	0.173567	10.6509	0.65	0.180233	11.3193	0.65	0.190233	10.8359
0.666667	0.173567	8.4727	0.666667	0.180233	8.38833	0.666667	0.190233	8.60521
0.683333	0.173567	6.81467	0.683333	0.180233	6.98191	0.683333	0.190233	7.10985
0.7	0.173567	5.85993	0.7	0.180233	5.78596	0.7	0.190233	5.57571
0.716667	0.173567	4.99892	0.716667	0.180233	5.01573	0.716667	0.190233	5.02011
0.733333	0.173567	4.56903	0.733333	0.180233	4.42615	0.733333	0.190233	4.50999
0.75	0.173567	3.92475	0.75	0.180233	4.12295	0.75	0.190233	4.20913
0.766667	0.173567	3.83893	0.766667	0.180233	3.91395	0.766667	0.190233	3.71849
0.783333	0.173567	3.57427	0.783333	0.180233	3.74918	0.783333	0.190233	3.50985
0.8	0.173567	3.42479	0.8	0.180233	3.46022	0.8	0.190233	3.35165
0.816667	0.173567	3.33198	0.816667	0.180233	3.2799	0.816667	0.190233	3.28817
0.833333	0.173567	3.23365	0.833333	0.180233	3.26852	0.833333	0.190233	3.21377
0.85	0.173567	3.09136	0.85	0.180233	3.19403	0.85	0.190233	3.16113
0.866667	0.173567	3.10943	0.866667	0.180233	3.08119	0.866667	0.190233	3.00983
0.883333	0.173567	3.17979	0.883333	0.180233	3.1329	0.883333	0.190233	3.03976
0.9	0.173567	3.29861	0.9	0.180233	3.23616	0.9	0.190233	3.17053
0.916667	0.173567	3.48455	0.916667	0.180233	3.42259	0.916667	0.190233	3.33096
0.933333	0.173567	3.70901	0.933333	0.180233	3.73924	0.933333	0.190233	3.6054
0.95	0.173567	4.07809	0.95	0.180233	3.77877	0.95	0.190233	3.90693
0.966667	0.173567	4.30826	0.966667	0.180233	4.32734	0.966667	0.190233	4.19285
0.983333	0.173567	4.4547	0.983333	0.180233	4.56002	0.983333	0.190233	4.22
1	0.173567	4.6941	1	0.180233	4.73066	1	0.190233	4.4442
1.01667	0.173567	4.55902	1.01667	0.180233	4.57097	1.01667	0.190233	4.37905
1.03333	0.173567	6.04375	1.03333	0.180233	5.89597	1.03333	0.190233	5.44376
1.05	0.173567	6.86759	1.05	0.180233	7.25114	1.05	0.190233	6.8754
1.06667	0.173567	8.69772	1.06667	0.180233	8.57532	1.06667	0.190233	8.47369
1.08333	0.173567	8.95838	1.08333	0.180233	9.48344	1.08333	0.190233	9.08104
1.1	0.173567	9.04142	1.1	0.180233	9.39981	1.1	0.190233	9.62571
1.11667	0.173567	8.32228	1.11667	0.180233	8.49486	1.11667	0.190233	8.91749
1.13333	0.173567	7.12408	1.13333	0.180233	7.45401	1.13333	0.190233	7.96497
1.15	0.173567	6.39306	1.15	0.180233	6.75971	1.15	0.190233	7.41843
1.16667	0.173567	5.6011	1.16667	0.180233	5.97118	1.16667	0.190233	6.22672
1.18333	0.173567	5.07762	1.18333	0.180233	5.28679	1.18333	0.190233	5.96187
1.2	0.173567	4.62089	1.2	0.180233	4.66322	1.2	0.190233	5.01507
1.21667	0.173567	4.10401	1.21667	0.180233	3.98693	1.21667	0.190233	4.47445
1.23333	0.173567	3.35348	1.23333	0.180233	3.54079	1.23333	0.190233	4.006
1.25	0.173567	3.07712	1.25	0.180233	3.34178	1.25	0.190233	3.47877
1.26667	0.173567	2.76242	1.26667	0.180233	2.82022	1.26667	0.190233	3.04771
1.28333	0.173567	2.49483	1.28333	0.180233	2.79173	1.28333	0.190233	2.80245
1.3	0.173567	2.46314	1.3	0.180233	2.52531	1.3	0.190233	2.62883
1.31667	0.173567	2.31617	1.31667	0.180233	2.3434	1.31667	0.190233	2.4321
1.33333	0.173567	2.20583	1.33333	0.180233	2.36917	1.33333	0.190233	2.38126
1.35	0.173567	2.17681	1.35	0.180233	2.14351	1.35	0.190233	2.30101
1.36667	0.173567	2.02573	1.36667	0.180233	1.98708	1.36667	0.190233	2.18285
1.38333	0.173567	1.99921	1.38333	0.180233	2.05238	1.38333	0.190233	2.0525
1.4	0.173567	1.91168	1.4	0.180233	1.95518	1.4	0.190233	2.02348
1.41667	0.173567	1.8541	1.41667	0.180233	1.9156	1.41667	0.190233	2.04125
1.43333	0.173567	1.87201	1.43333	0.180233	1.86011	1.43333	0.190233	1.96676
1.45	0.173567	1.69625	1.45	0.180233	1.82718	1.45	0.190233	1.824
1.46667	0.173567	1.72867	1.46667	0.180233	1.76457	1.46667	0.190233	1.81606
1.48333	0.173567	1.68988	1.48333	0.180233	1.69881	1.48333	0.190233	1.82659
1.5	0.173567	1.6378	1.5	0.180233	1.73743	1.5	0.190233	1.8195
1.51667	0.173567	1.61555	1.51667	0.180233	1.59883	1.51667	0.190233	1.71696
1.53333	0.173567	1.49902	1.53333	0.180233	1.57942	1.53333	0.190233	1.68924
1.55	0.173567	1.63141	1.55	0.180233	1.56785	1.55	0.190233	1.63674
1.56667	0.173567	1.50574	1.56667	0.180233	1.50025	1.56667	0.190233	1.60106
1.58333	0.173567	1.45329	1.58333	0.180233	1.4863	1.58333	0.190233	1.63546
1.6	0.173567	1.43093	1.6	0.180233	1.5258	1.6	0.190233	1.53471
1.61667	0.173567	1.4035	1.61667	0.180233	1.51717	1.61667	0.190233	1.54608
1.63333	0.173567	1.43246	1.63333	0.180233	1.47739	1.63333	0.190233	1.50596
1.65	0.173567	1.32074	1.65	0.180233	1.39489	1.65	0.190233	1.468
1.66667	0.173567	1.33441	1.66667	0.180233	1.37234	1.66667	0.190233	1.44456
1.68333	0.173567	1.33502	1.68333	0.180233	1.38654	1.68333	0.190233	1.40419
1.7	0.173567	1.3675	1.7	0.180233	1.3357	1.7	0.190233	1.36408
1.71667	0.173567	1.30898	1.71667	0.180233	1.28055	1.71667	0.190233	1.37873
1.73333	0.173567	1.24235	1.73333	0.180233	1.34115	1.73333	0.190233	1.36755
1.75	0.173567	1.28109	1.75	0.180233	1.33409	1.75	0.190233	1.35854
1.76667	0.173567	1.25907	1.76667	0.180233	1.25385	1.76667	0.190233	1.3151
1.78333	0.173567	1.23287	1.78333	0.180233	1.22165	1.78333	0.190233	1.22244
1.8	0.173567	1.17265	1.8	0.180233	1.22818	1.8	0.190233	1.2916
1.81667	0.173567	1.1567	1.81667	0.180233	1.18137	1.81667	0.190233	1.26747
1.83333	0.173567	1.1517	1.83333	0.180233	1.16769	1.83333	0.190233	1.24534
1.85	0.173567	1.15727	1.85	0.180233	1.1928	1.85	0.190233	1.19096
1.86667	0.173567	1.15265	1.86667	0.180233	1.22296	1.86667	0.190233	1.17279
1.88333	0.173567	1.13161	1.88333	0.180233	1.20379	1.88333	0.190233	1.20337
1.9	0.173567	1.10371	1.9	0.180233	1.13834	1.9	0.190233	1.18776
1.91667	0.173567	1.07396	1.91667	0.180233	1.12695	1.91667	0.190233	1.1808
1.93333	0.173567	1.09117	1.93333	0.180233	1.09135	1.93333	0.190233	1.13572
1.95	0.173567	1.07489	1.95	0.180233	1.08252	1.95	0.190233	1.12835
1.96667	0.173567	1.06634	1.96667	0.180233	1.06218	1.96667	0.190233	1.10621
1.98333	0.173567	1.01293	1.98333	0.180233	1.09785	1.98333	0.190233	1.13499
2	0.173567	1.03722	2	0.180233	1.06817	2	0.190233	1.10072
2.01667	0.173567	1.01218	2.01667	0.180233	1.05913	2.01667	0.190233	1.11243
2.03333	0.173567	0.994558	2.03333	0.180233	1.00977	2.03333	0.190233	1.07617
2.05	0.173567	0.976407	2.05	0.180233	1.05235	2.05	0.190233	1.12021
2.06667	0.173567	0.999149	2.06667	0.180233	1.03728	2.06667	0.190233	1.0778
2.08333	0.173567	0.935609	2.08333	0.180233	1.01467	2.08333	0.190233	1.09679
2.1	0.173567	1.0301	2.1	0.180233	1.01187	2.1	0.190233	1.04536
2.11667	0.173567	0.987248	2.11667	0.180233	0.984115	2.11667	0.190233	1.05322
2.13333	0.173567	0.946505	2.13333	0.180233	0.947485	2.13333	0.190233	1.02827
2.15	0.173567	0.924194	2.15	0.180233	0.946957	2.15	0.190233	1.03983
2.16667	0.173567	0.931836	2.16667	0.180233	0.963599	2.16667	0.190233	1.04841
2.18333	0.173567	0.931211	2.18333	0.180233	0.968273	2.18333	0.190233	0.958376
2.2	0.173567	0.929466	2.2	0.180233	0.922012	2.2	0.190233	0.994544
2.21667	0.173567	0.897545	2.21667	0.180233	0.912183	2.21667	0.190233	0.944904
2.23333	0.173567	0.871417	2.23333	0.180233	0.893845	2.23333	0.190233	0.966228
2.25	0.173567	0.862443	2.25	0.180233	0.896339	2.25	0.190233	0.98081
2.26667	0.173567	0.868773	2.26667	0.180233	0.925046	2.26667	0.190233	0.940142
2.28333	0.173567	0.867744	2.28333	0.180233	0.911024	2.28333	0.190233	0.931613
2.3	0.173567	0.913518	2.3	0.180233	0.899148	2.3	0.190233	0.943521
2.31667	0.173567	0.906039	2.31667	0.180233	0.901264	2.31667	0.190233	0.962069
2.33333	0.173567	0.854999	2.33333	0.180233	0.899165	2.33333	0.190233	0.936211
2.35	0.173567	0.802886	2.35	0.180233	0.898672	2.35	0.190233	0.912678
2.36667	0.173567	0.811888	2.36667	0.180233	0.867435	2.36667	0.190233	0.91297
2.38333	0.173567	0.825049	2.38333	0.180233	0.832658	2.38333	0.190233	0.93361
2.4	0.173567	0.811652	2.4	0.180233	0.868468	2.4	0.190233	0.92493
2.41667	0.173567	0.846258	2.41667	0.180233	0.84147	2.41667	0.190233	0.915217
2.43333	0.173567	0.834238	2.43333	0.180233	0.861765	2.43333	0.190233	0.875641
2.45	0.173567	0.815717	2.45	0.180233	0.824904	2.45	0.190233	0.909005
2.46667	0.173567	0.795245	2.46667	0.180233	0.826559	2.46667	0.190233	0.907821
2.48333	0.173567	0.811237	2.48333	0.180233	0.833152	2.48333	0.190233	0.866699
2.5	0.173567	0.762379	2.5	0.180233	0.81119	2.5	0.190233	0.888223
2.51667	0.173567	0.798326	2.51667	0.180233	0.817679	2.51667	0.190233	0.886331
2.53333	0.173567	0.784458	2.53333	0.180233	0.78056	2.53333	0.190233	0.883719
2.55	0.173567	0.769956	2.55	0.180233	0.815512	2.55	0.190233	0.871952
2.56667	0.173567	0.77437	2.56667	0.180233	0.83468	2.56667	0.190233	0.860719
2.58333	0.173567	0.748308	2.58333	0.180233	0.795428	2.58333	0.190233	0.857247
2.6	0.173567	0.789008	2.6	0.180233	0.754952	2.6	0.190233	0.827102
2.61667	0.173567	0.764626	2.61667	0.180233	0.783892	2.61667	0.190233	0.837438
2.63333	0.173567	0.751953	2.63333	0.180233	0.787521	2.63333	0.190233	0.833557
2.65	0.173567	0.777969	2.65	0.180233	0.776486	2.65	0.190233	0.870757
2.66667	0.173567	0.783551	2.66667	0.180233	0.789805	2.66667	0.190233	0.824672
2.68333	0.173567	0.751031	2.68333	0.180233	0.790504	2.68333	0.190233	0.845898
2.7	0.173567	0.767858	2.7	0.180233	0.785288	2.7	0.190233	0.810114
2.71667	0.173567	0.731746	2.71667	0.180233	0.780756	2.71667	0.190233	0.825012
2.73333	0.173567	0.758516	2.73333	0.180233	0.759507	2.73333	0.190233	0.822867
2.75	0.173567	0.747208	2.75	0.180233	0.77268	2.75	0.190233	0.813905
2.76667	0.173567	0.758036	2.76667	0.180233	0.780705	2.76667	0.190233	0.808149
2.78333	0.173567	0.746237	2.78333	0.180233	0.76241	2.78333	0.190233	0.834087
2.8	0.173567	0.772439	2.8	0.180233	0.789512	2.8	0.190233	0.789658
2.81667	0.173567	0.761165	2.81667	0.180233	0.770229	2.81667	0.190233	0.834757
2.83333	0.173567	0.758102	2.83333	0.180233	0.761893	2.83333	0.190233	0.814661
2.85	0.173567	0.755005	2.85	0.180233	0.768835	2.85	0.190233	0.818183
2.86667	0.173567	0.762243	2.86667	0.180233	0.764777	2.86667	0.190233	0.84631
2.88333	0.173567	0.76637	2.88333	0.180233	0.764682	2.88333	0.190233	0.832273
2.9	0.173567	0.794842	2.9	0.180233	0.767848	2.9	0.190233	0.862867
2.91667	0.173567	0.741704	2.91667	0.180233	0.774894	2.91667	0.190233	0.823366
2.93333	0.173567	0.78676	2.93333	0.180233	0.774287	2.93333	0.190233	0.811989
2.95	0.173567	0.81146	2.95	0.180233	0.743035	2.95	0.190233	0.830301
2.96667	0.173567	0.774417	2.96667	0.180233	0.77975	2.96667	0.190233	0.830274
2.98333	0.173567	0.780073	2.98333	0.180233	0.782067	2.98333	0.190233	0.820331
3	0.173567	0.777084	3	0.180233	0.75847	3	0.190233	0.823758
3.01667	0.173567	0.798971	3.01667	0.180233	0.793203	3.01667	0.190233	0.852074
3.03333	0.173567	0.797406	3.03333	0.180233	0.806228	3.03333	0.190233	0.838581
3.05	0.173567	0.830097	3.05	0.180233	0.781951	3.05	0.190233	0.842703
3.06667	0.173567	0.873699	3.06667	0.180233	0.81882	3.06667	0.190233	0.85235
3.08333	0.173567	0.838949	3.08333	0.180233	0.798422	3.08333	0.190233	0.853286
3.1	0.173567	0.898755	3.1	0.180233	0.801867	3.1	0.190233	0.840215
3.11667	0.173567	0.892559	3.11667	0.180233	0.829826	3.11667	0.190233	0.843186
3.13333	0.173567	0.916569	3.13333	0.180233	0.867369	3.13333	0.190233	0.884204
3.15	0.173567	0.940914	3.15	0.180233	0.854598	3.15	0.190233	0.893361
3.16667	0.173567	0.940972	3.16667	0.180233	0.871809	3.16667	0.190233	0.887312
3.18333	0.173567	0.960098	3.18333	0.180233	0.861242	3.18333	0.190233	0.896717
3.2	0.173567	0.978577	3.2	0.180233	0.879771	3.2	0.190233	0.937411
3.21667	0.173567	0.991247	3.21667	0.180233	0.864153	3.21667	0.190233	0.999276
3.23333	0.173567	1.01137	3.23333	0.180233	0.917762	3.23333	0.190233	0.959929
3.25	0.173567	0.989736	3.25	0.180233	0.961743	3.25	0.190233	0.952826
3.26667	0.173567	1.01895	3.26667	0.180233	0.978485	3.26667	0.190233	1.02651
3.28333	0.173567	0.975847	3.28333	0.180233	0.994139	3.28333	0.190233	0.993056
3.3	0.173567	0.983721	3.3	0.180233	1.00499	3.3	0.190233	0.996304
3.31667	0.173567	1.00111	3.31667	0.180233	1.00602	3.31667	0.190233	1.08898
3.33333	0.173567	0.992653	3.33333	0.180233	1.03992	3.33333	0.190233	1.07938
3.35	0.173567	0.983828	3.35	0.180233	1.02745	3.35	0.190233	1.07127
3.36667	0.173567	0.951478	3.36667	0.180233	1.05892	3.36667	0.190233	1.08953
3.38333	0.173567	0.957451	3.38333	0.180233	1.02508	3.38333	0.190233	1.05218
3.4	0.173567	0.872376	3.4	0.180233	0.99895	3.4	0.190233	1.02467
3.41667	0.173567	0.864593	3.41667	0.180233	0.978896	3.41667	0.190233	1.07384
3.43333	0.173567	0.870668	3.43333	0.180233	1.0309	3.43333	0.190233	1.05581
3.45	0.173567	0.849529	3.45	0.180233	0.994603	3.45	0.190233	1.10102
3.46667	0.173567	0.832061	3.46667	0.180233	0.964829	3.46667	0.190233	1.01225
3.48333	0.173567	0.817664	3.48333	0.180233	0.958051	3.48333	0.190233	0.986404
3.5	0.173567	0.837901	3.5	0.180233	0.94884	3.5	0.190233	1.04834
3.51667	0.173567	0.779768	3.51667	0.180233	0.884994	3.51667	0.190233	0.986146
3.53333	0.173567	0.766948	3.53333	0.180233	0.900423	3.53333	0.190233	1.00896
3.55	0.173567	0.746531	3.55	0.180233	0.882852	3.55	0.190233	0.987996
3.56667	0.173567	0.748291	3.56667	0.180233	0.866305	3.56667	0.190233	0.978939
3.58333	0.173567	0.714603	3.58333	0.180233	0.830207	3.58333	0.190233	0.975507
3.6	0.173567	0.727257	3.6	0.180233	0.796161	3.6	0.190233	0.924854
3.61667	0.173567	0.704141	3.61667	0.180233	0.799365	3.61667	0.190233	0.873137
3.63333	0.173567	0.677257	3.63333	0.180233	0.79359	3.63333	0.190233	0.898793
3.65	0.173567	0.684608	3.65	0.180233	0.764976	3.65	0.190233	0.847111
3.66667	0.173567	0.673513	3.66667	0.180233	0.750064	3.66667	0.190233	0.851868
3.68333	0.173567	0.63822	3.68333	0.180233	0.726698	3.68333	0.190233	0.849095
3.7	0.173567	0.6216	3.7	0.180233	0.725095	3.7	0.190233	0.824998
3.71667	0.173567	0.641829	3.71667	0.180233	0.731149	3.71667	0.190233	0.833712
3.73333	0.173567	0.607213	3.73333	0.180233	0.697911	3.73333	0.190233	0.820984
3.75	0.173567	0.617348	3.75	0.180233	0.697476	3.75	0.190233	0.797648
3.76667	0.173567	0.590487	3.76667	0.180233	0.680064	3.76667	0.190233	0.813903
3.78333	0.173567	0.594241	3.78333	0.180233	0.683931	3.78333	0.190233	0.799968
3.8	0.173567	0.566916	3.8	0.180233	0.65231	3.8	0.190233	0.786631
3.81667	0.173567	0.596098	3.81667	0.180233	0.623502	3.81667	0.190233	0.777553
3.83333	0.173567	0.546483	3.83333	0.180233	0.667285	3.83333	0.190233	0.76608
3.85	0.173567	0.569006	3.85	0.180233	0.621737	3.85	0.190233	0.765387
3.86667	0.173567	0.574367	3.86667	0.180233	0.628888	3.86667	0.190233	0.76535
3.88333	0.173567	0.569503	3.88333	0.180233	0.610886	3.88333	0.190233	0.739362
3.9	0.173567	0.581622	3.9	0.180233	0.634734	3.9	0.190233	0.775214
3.91667	0.173567	0.566274	3.91667	0.180233	0.635461	3.91667	0.190233	0.741813
3.93333	0.173567	0.536498	3.93333	0.180233	0.62426	3.93333	0.190233	0.738976
3.95	0.173567	0.536539	3.95	0.180233	0.593669	3.95	0.190233	0.764106
3.96667	0.173567	0.537802	3.96667	0.180233	0.586319	3.96667	0.190233	0.741641
3.98333	0.173567	0.531059	3.98333	0.180233	0.586349	3.98333	0.190233	0.734806
4	0.173567	0.533158	4	0.180233	0.581048	4	0.190233	0.723071
4.01667	0.173567	0.522621	4.01667	0.180233	0.563853	4.01667	0.190233	0.72222
4.03333	0.173567	0.531564	4.03333	0.180233	0.566463	4.03333	0.190233	0.742474
4.05	0.173567	0.525515	4.05	0.180233	0.552878	4.05	0.190233	0.721253
4.06667	0.173567	0.516831	4.06667	0.180233	0.593824	4.06667	0.190233	0.707919
4.08333	0.173567	0.503586	4.08333	0.180233	0.559242	4.08333	0.190233	0.709094
4.1	0.173567	0.503808	4.1	0.180233	0.564616	4.1	0.190233	0.717795
4.11667	0.173567	0.491617	4.11667	0.180233	0.562312	4.11667	0.190233	0.71064
4.13333	0.173567	0.484646	4.13333	0.180233	0.540403	4.13333	0.190233	0.722686
4.15	0.173567	0.478847	4.15	0.180233	0.543553	4.15	0.190233	0.723545
4.16667	0.173567	0.488885	4.16667	0.180233	0.532604	4.16667	0.190233	0.729035
4.18333	0.173567	0.483316	4.18333	0.180233	0.541013	4.18333	0.190233	0.743749
4.2	0.173567	0.505374	4.2	0.180233	0.521294	4.2	0.190233	0.713454
4.21667	0.173567	0.481766	4.21667	0.180233	0.526961	4.21667	0.190233	0.697211
4.23333	0.173567	0.47605	4.23333	0.180233	0.519283	4.23333	0.190233	0.682284
4.25	0.173567	0.454816	4.25	0.180233	0.530143	4.25	0.190233	0.702805
4.26667	0.173567	0.45598	4.26667	0.180233	0.541368	4.26667	0.190233	0.702145
4.28333	0.173567	0.473648	4.28333	0.180233	0.524213	4.28333	0.190233	0.744948
4.3	0.173567	0.464994	4.3	0.180233	0.515148	4.3	0.190233	0.753612
4.31667	0.173567	0.471205	4.31667	0.180233	0.500042	4.31667	0.190233	0.737239
4.33333	0.173567	0.434842	4.33333	0.180233	0.499518	4.33333	0.190233	0.757249
4.35	0.173567	0.447775	4.35	0.180233	0.51032	4.35	0.190233	0.758156
4.36667	0.173567	0.482047	4.36667	0.180233	0.516066	4.36667	0.190233	0.747908
4.38333	0.173567	0.457887	4.38333	0.180233	0.516564	4.38333	0.190233	0.758319
4.4	0.173567	0.471327	4.4	0.180233	0.532139	4.4	0.190233	0.732116
4.41667	0.173567	0.448656	4.41667	0.180233	0.518002	4.41667	0.190233	0.760091
4.43333	0.173567	0.446584	4.43333	0.180233	0.500054	4.43333	0.190233	0.737037
4.45	0.173567	0.450183	4.45	0.180233	0.505681	4.45	0.190233	0.770139
4.46667	0.173567	0.45379	4.46667	0.180233	0.521156	4.46667	0.190233	0.782881
4.48333	0.173567	0.435279	4.48333	0.180233	0.518699	4.48333	0.190233	0.769251
4.5	0.173567	0.460459	4.5	0.180233	0.502023	4.5	0.190233	0.732996
4.51667	0.173567	0.45375	4.51667	0.180233	0.500075	4.51667	0.190233	0.792933
4.53333	0.173567	0.430968	4.53333	0.180233	0.501845	4.53333	0.190233	0.774275
4.55	0.173567	0.425345	4.55	0.180233	0.496692	4.55	0.190233	0.76767
4.56667	0.173567	0.413455	4.56667	0.180233	0.484418	4.56667	0.190233	0.790378
4.58333	0.173567	0.416474	4.58333	0.180233	0.491282	4.58333	0.190233	0.784681
4.6	0.173567	0.44391	4.6	0.180233	0.481544	4.6	0.190233	0.792367
4.61667	0.173567	0.413951	4.61667	0.180233	0.495627	4.61667	0.190233	0.849979
4.63333	0.173567	0.421513	4.63333	0.180233	0.477028	4.63333	0.190233	0.829657
4.65	0.173567	0.399289	4.65	0.180233	0.49273	4.65	0.190233	0.854505
4.66667	0.173567	0.409756	4.66667	0.180233	0.463928	4.66667	0.190233	0.832099
4.68333	0.173567	0.415962	4.68333	0.180233	0.476212	4.68333	0.190233	0.839743
4.7	0.173567	0.427128	4.7	0.180233	0.473796	4.7	0.190233	0.839188
4.71667	0.173567	0.428311	4.71667	0.180233	0.484375	4.71667	0.190233	0.877673
4.73333	0.173567	0.407206	4.73333	0.180233	0.465055	4.73333	0.190233	0.880006
4.75	0.173567	0.408346	4.75	0.180233	0.479346	4.75	0.190233	0.928699
4.76667	0.173567	0.419544	4.76667	0.180233	0.474649	4.76667	0.190233	0.924052
4.78333	0.173567	0.389429	4.78333	0.180233	0.461685	4.78333	0.190233	0.94573
4.8	0.173567	0.403597	4.8	0.180233	0.486487	4.8	0.190233	0.925217
4.81667	0.173567	0.405415	4.81667	0.180233	0.478274	4.81667	0.190233	0.982849
4.83333	0.173567	0.39479	4.83333	0.180233	0.471706	4.83333	0.190233	0.951807
4.85	0.173567	0.409531	4.85	0.180233	0.468176	4.85	0.190233	1.00554
4.86667	0.173567	0.393583	4.86667	0.180233	0.451077	4.86667	0.190233	1.05296
4.88333	0.173567	0.396216	4.88333	0.180233	0.462451	4.88333	0.190233	1.04329
4.9	0.173567	0.398249	4.9	0.180233	0.478614	4.9	0.190233	1.13112
4.91667	0.173567	0.383371	4.91667	0.180233	0.454579	4.91667	0.190233	1.07274
4.93333	0.173567	0.404193	4.93333	0.180233	0.470052	4.93333	0.190233	1.13074
4.95	0.173567	0.398712	4.95	0.180233	0.473823	4.95	0.190233	1.21038
4.96667	0.173567	0.390111	4.96667	0.180233	0.470747	4.96667	0.190233	1.19686
4.98333	0.173567	0.373677	4.98333	0.180233	0.46852	4.98333	0.190233	1.20507
5	0.173567	0.391014	5	0.180233	0.463759	5	0.190233	1.29576
5.01667	0.173567	0.37507	5.01667	0.180233	0.466724	5.01667	0.190233	1.38371
5.03333	0.173567	0.389539	5.03333	0.180233	0.468037	5.03333	0.190233	1.4276
5.05	0.173567	0.366821	5.05	0.180233	0.442122	5.05	0.190233	1.40765
5.06667	0.173567	0.378823	5.06667	0.180233	0.459742	5.06667	0.190233	1.48691
5.08333	0.173567	0.378041	5.08333	0.180233	0.462277	5.08333	0.190233	1.50204
5.1	0.173567	0.372165	5.1	0.180233	0.437141	5.1	0.190233	1.66172
5.11667	0.173567	0.393078	5.11667	0.180233	0.44509	5.11667	0.190233	1.73547
5.13333	0.173567	0.383977	5.13333	0.180233	0.45727	5.13333	0.190233	1.77236
5.15	0.173567	0.3687	5.15	0.180233	0.461639	5.15	0.190233	1.88226
5.16667	0.173567	0.382275	5.16667	0.180233	0.449259	5.16667	0.190233	2.04162
5.18333	0.173567	0.366847	5.18333	0.180233	0.444663	5.18333	0.190233	2.07584
5.2	0.173567	0.386206	5.2	0.180233	0.443968	5.2	0.190233	2.21996
5.21667	0.173567	0.361431	5.21667	0.180233	0.437239	5.21667	0.190233	2.3746
5.23333	0.173567	0.385256	5.23333	0.180233	0.457137	5.23333	0.190233	2.47738
5.25	0.173567	0.364286	5.25	0.180233	0.461256	5.25	0.190233	2.80688
5.26667	0.173567	0.366903	5.26667	0.180233	0.442904	5.26667	0.190233	2.69603
5.28333	0.173567	0.368881	5.28333	0.180233	0.452532	5.28333	0.190233	2.76796
5.3	0.173567	0.360182	5.3	0.180233	0.426095	5.3	0.190233	2.71817
5.31667	0.173567	0.362058	5.31667	0.180233	0.448278	5.31667	0.190233	2.89135
5.33333	0.173567	0.349917	5.33333	0.180233	0.436068	5.33333	0.190233	2.61793
5.35	0.173567	0.35601	5.35	0.180233	0.454843	5.35	0.190233	2.73026
5.36667	0.173567	0.359081	5.36667	0.180233	0.446709	5.36667	0.190233	2.44554
5.38333	0.173567	0.351846	5.38333	0.180233	0.445639	5.38333	0.190233	2.35181
5.4	0.173567	0.360874	5.4	0.180233	0.443023	5.4	0.190233	2.15346
5.41667	0.173567	0.351175	5.41667	0.180233	0.440922	5.41667	0.190233	2.10221
5.43333	0.173567	0.341502	5.43333	0.180233	0.433342	5.43333	0.190233	1.87683
5.45	0.173567	0.35971	5.45	0.180233	0.450923	5.45	0.190233	1.71599
5.46667	0.173567	0.333378	5.46667	0.180233	0.438728	5.46667	0.190233	1.63076
5.48333	0.173567	0.361162	5.48333	0.180233	0.443681	5.48333	0.190233	1.45316
5.5	0.173567	0.350264	5.5	0.180233	0.454306	5.5	0.190233	1.35269
5.51667	0.173567	0.352164	5.51667	0.180233	0.446202	5.51667	0.190233	1.2539
5.53333	0.173567	0.338037	5.53333	0.180233	0.446001	5.53333	0.190233	1.25064
5.55	0.173567	0.346692	5.55	0.180233	0.456221	5.55	0.190233	1.11764
5.56667	0.173567	0.348066	5.56667	0.180233	0.453817	5.56667	0.190233	1.05991
5.58333	0.173567	0.347623	5.58333	0.180233	0.437011	5.58333	0.190233	0.943979
5.6	0.173567	0.34241	5.6	0.180233	0.453553	5.6	0.190233	0.947981
5.61667	0.173567	0.344068	5.61667	0.180233	0.443969	5.61667	0.190233	0.881199
5.63333	0.173567	0.336534	5.63333	0.180233	0.456104	5.63333	0.190233	0.780763
5.65	0.173567	0.342718	5.65	0.180233	0.447581	5.65	0.190233	0.791174
5.66667	0.173567	0.335553	5.66667	0.180233	0.440894	5.66667	0.190233	0.729665
5.68333	0.173567	0.337948	5.68333	0.180233	0.438214	5.68333	0.190233	0.713382
5.7	0.173567	0.331228	5.7	0.180233	0.443558	5.7	0.190233	0.656335
5.71667	0.173567	0.326466	5.71667	0.180233	0.46318	5.71667	0.190233	0.619961
5.73333	0.173567	0.333464	5.73333	0.180233	0.445487	5.73333	0.190233	0.593829
5.75	0.173567	0.345462	5.75	0.180233	0.44293	5.75	0.190233	0.572325
5.76667	0.173567	0.343219	5.76667	0.180233	0.451852	5.76667	0.190233	0.541996
5.78333	0.173567	0.328391	5.78333	0.180233	0.461059	5.78333	0.190233	0.529922
5.8	0.173567	0.340169	5.8	0.180233	0.45265	5.8	0.190233	0.519127
5.81667	0.173567	0.31754	5.81667	0.180233	0.451174	5.81667	0.190233	0.486518
5.83333	0.173567	0.330579	5.83333	0.180233	0.429499	5.83333	0.190233	0.475177
5.85	0.173567	0.327567	5.85	0.180233	0.441845	5.85	0.190233	0.430873
5.86667	0.173567	0.325983	5.86667	0.180233	0.467293	5.86667	0.190233	0.434776
5.88333	0.173567	0.330902	5.88333	0.180233	0.457432	5.88333	0.190233	0.432769
5.9	0.173567	0.318557	5.9	0.180233	0.460456	5.9	0.190233	0.404082
5.91667	0.173567	0.314542	5.91667	0.180233	0.433018	5.91667	0.190233	0.398536
5.93333	0.173567	0.31354	5.93333	0.180233	0.461295	5.93333	0.190233	0.38328
5.95	0.173567	0.317558	5.95	0.180233	0.427286	5.95	0.190233	0.378755
5.96667	0.173567	0.311922	5.96667	0.180233	0.444366	5.96667	0.190233	0.362536
5.98333	0.173567	0.320644	5.98333	0.180233	0.464029	5.98333	0.190233	0.339177
6	0.173567	0.332586	6	0.180233	0.432711	6	0.190233	0.321689
6.01667	0.173567	0.31264	6.01667	0.180233	0.466707	6.01667	0.190233	0.32895
6.03333	0.173567	0.326913	6.03333	0.180233	0.445896	6.03333	0.190233	0.313427
6.05	0.173567	0.325353	6.05	0.180233	0.466708	6.05	0.190233	0.324035
6.06667	0.173567	0.33098	6.06667	0.180233	0.453795	6.06667	0.190233	0.30223
6.08333	0.173567	0.311688	6.08333	0.180233	0.465637	6.08333	0.190233	0.308765
6.1	0.173567	0.322417	6.1	0.180233	0.478983	6.1	0.190233	0.272961
6.11667	0.173567	0.314348	6.11667	0.180233	0.472826	6.11667	0.190233	0.286703
6.13333	0.173567	0.305997	6.13333	0.180233	0.45466	6.13333	0.190233	0.27691
6.15	0.173567	0.319611	6.15	0.180233	0.475232	6.15	0.190233	0.274904
6.16667	0.173567	0.310472	6.16667	0.180233	0.465668	6.16667	0.190233	0.271459
6.18333	0.173567	0.324202	6.18333	0.180233	0.466563	6.18333	0.190233	0.266053
6.2	0.173567	0.317362	6.2	0.180233	0.475935	6.2	0.190233	0.251723
6.21667	0.173567	0.310126	6.21667	0.180233	0.461846	6.21667	0.190233	0.272005
6.23333	0.173567	0.312556	6.23333	0.180233	0.482154	6.23333	0.190233	0.245531
6.25	0.173567	0.310867	6.25	0.180233	0.45866	6.25	0.190233	0.233597
6.26667	0.173567	0.308405	6.26667	0.180233	0.466457	6.26667	0.190233	0.24174
6.28333	0.173567	0.308274	6.28333	0.180233	0.483223	6.28333	0.190233	0.228839
6.3	0.173567	0.312851	6.3	0.180233	0.482413	6.3	0.190233	0.230491
6.31667	0.173567	0.307876	6.31667	0.180233	0.479426	6.31667	0.190233	0.221678
6.33333	0.173567	0.309923	6.33333	0.180233	0.503401	6.33333	0.190233	0.226557
6.35	0.173567	0.303613	6.35	0.180233	0.48581	6.35	0.190233	0.217108
6.36667	0.173567	0.300799	6.36667	0.180233	0.50491	6.36667	0.190233	0.211087
6.38333	0.173567	0.299121	6.38333	0.180233	0.484614	6.38333	0.190233	0.211434
6.4	0.173567	0.31114	6.4	0.180233	0.512541	6.4	0.190233	0.203871
6.41667	0.173567	0.306457	6.41667	0.180233	0.501889	6.41667	0.190233	0.206719
6.43333	0.173567	0.306647	6.43333	0.180233	0.497327	6.43333	0.190233	0.203109
6.45	0.173567	0.295505	6.45	0.180233	0.502619	6.45	0.190233	0.203437
6.46667	0.173567	0.296138	6.46667	0.180233	0.507215	6.46667	0.190233	0.207766
6.48333	0.173567	0.29697	6.48333	0.180233	0.531697	6.48333	0.190233	0.202034
6.5	0.173567	0.295273	6.5	0.180233	0.518455	6.5	0.190233	0.195424
6.51667	0.173567	0.30863	6.51667	0.180233	0.53351	6.51667	0.190233	0.189148
6.53333	0.173567	0.285925	6.53333	0.180233	0.52202	6.53333	0.190233	0.195391
6.55	0.173567	0.298859	6.55	0.180233	0.524422	6.55	0.190233	0.191412
6.56667	0.173567	0.303725	6.56667	0.180233	0.524799	6.56667	0.190233	0.191144
6.58333	0.173567	0.289997	6.58333	0.180233	0.521282	6.58333	0.190233	0.179865
6.6	0.173567	0.302104	6.6	0.180233	0.523524	6.6	0.190233	0.184422
6.61667	0.173567	0.291581	6.61667	0.180233	0.548976	6.61667	0.190233	0.189257
6.63333	0.173567	0.290775	6.63333	0.180233	0.552995	6.63333	0.190233	0.185537
6.65	0.173567	0.297624	6.65	0.180233	0.548609	6.65	0.190233	0.184159
6.66667	0.173567	0.290716	6.66667	0.180233	0.536251	6.66667	0.190233	0.17955
6.68333	0.173567	0.289868	6.68333	0.180233	0.563039	6.68333	0.190233	0.183821
6.7	0.173567	0.295083	6.7	0.180233	0.562312	6.7	0.190233	0.17372
6.71667	0.173567	0.29893	6.71667	0.180233	0.575788	6.71667	0.190233	0.17726
6.73333	0.173567	0.291569	6.73333	0.180233	0.572593	6.73333	0.190233	0.172848
6.75	0.173567	0.292578	6.75	0.180233	0.601013	6.75	0.190233	0.178432
6.76667	0.173567	0.288749	6.76667	0.180233	0.59023	6.76667	0.190233	0.176373
6.78333	0.173567	0.273892	6.78333	0.180233	0.594225	6.78333	0.190233	0.168056
6.8	0.173567	0.288566	6.8	0.180233	0.595595	6.8	0.190233	0.173092
6.81667	0.173567	0.283919	6.81667	0.180233	0.586054	6.81667	0.190233	0.169076
6.83333	0.173567	0.284123	6.83333	0.180233	0.592339	6.83333	0.190233	0.172907
6.85	0.173567	0.28705	6.85	0.180233	0.617627	6.85	0.190233	0.171939
6.86667	0.173567	0.287683	6.86667	0.180233	0.604978	6.86667	0.190233	0.168087
6.88333	0.173567	0.278153	6.88333	0.180233	0.650608	6.88333	0.190233	0.16671
6.9	0.173567	0.292393	6.9	0.180233	0.648804	6.9	0.190233	0.168853
6.91667	0.173567	0.291883	6.91667	0.180233	0.658291	6.91667	0.190233	0.162653
6.93333	0.173567	0.284115	6.93333	0.180233	0.679005	6.93333	0.190233	0.160682
6.95	0.173567	0.287611	6.95	0.180233	0.69029	6.95	0.190233	0.166691
6.96667	0.173567	0.28741	6.96667	0.180233	0.713841	6.96667	0.190233	0.166271
6.98333	0.173567	0.284425	6.98333	0.180233	0.677746	6.98333	0.190233	0.156057
7	0.173567	0.278403	7	0.180233	0.693324	7	0.190233	0.160399
7.01667	0.173567	0.279372	7.01667	0.180233	0.729664	7.01667	0.190233	0.161944
7.03333	0.173567	0.291894	7.03333	0.180233	0.731808	7.03333	0.190233	0.159708
7.05	0.173567	0.27796	7.05	0.180233	0.736331	7.05	0.190233	0.166044
7.06667	0.173567	0.270315	7.06667	0.180233	0.757443	7.06667	0.190233	0.160768
7.08333	0.173567	0.286439	7.08333	0.180233	0.782585	7.08333	0.190233	0.161444
7.1	0.173567	0.275075	7.1	0.180233	0.780145	7.1	0.190233	0.161626
7.11667	0.173567	0.277768	7.11667	0.180233	0.790402	7.11667	0.190233	0.155951
7.13333	0.173567	0.280152	7.13333	0.180233	0.843396	7.13333	0.190233	0.162909
7.15	0.173567	0.283157	7.15	0.180233	0.835281	7.15	0.190233	0.161842
7.16667	0.173567	0.276487	7.16667	0.180233	0.870701	7.16667	0.190233	0.164573
7.18333	0.173567	0.278917	7.18333	0.180233	0.904505	7.18333	0.190233	0.157757
7.2	0.173567	0.269804	7.2	0.180233	0.93728	7.2	0.190233	0.154983
7.21667	0.173567	0.274806	7.21667	0.180233	0.926947	7.21667	0.190233	0.155309
7.23333	0.173567	0.269048	7.23333	0.180233	1.01301	7.23333	0.190233	0.154894
7.25	0.173567	0.267158	7.25	0.180233	0.992115	7.25	0.190233	0.157327
7.26667	0.173567	0.272786	7.26667	0.180233	1.02692	7.26667	0.190233	0.155319
7.28333	0.173567	0.27462	7.28333	0.180233	1.02767	7.28333	0.190233	0.153632
7.3	0.173567	0.277024	7.3	0.180233	1.05347	7.3	0.190233	0.156227
7.31667	0.173567	0.2716	7.31667	0.180233	1.13587	7.31667	0.190233	0.163281
7.33333	0.173567	0.279267	7.33333	0.180233	1.15842	7.33333	0.190233	0.157169
7.35	0.173567	0.283948	7.35	0.180233	1.1635	7.35	0.190233	0.157893
7.36667	0.173567	0.26883	7.36667	0.180233	1.24298	7.36667	0.190233	0.155827
7.38333	0.173567	0.271968	7.38333	0.180233	1.29557	7.38333	0.190233	0.159788
7.4	0.173567	0.27575	7.4	0.180233	1.34481	7.4	0.190233	0.155661
7.41667	0.173567	0.269586	7.41667	0.180233	1.43244	7.41667	0.190233	0.154086
7.43333	0.173567	0.271508	7.43333	0.180233	1.50184	7.43333	0.190233	0.158702
7.45	0.173567	0.276415	7.45	0.180233	1.52346	7.45	0.190233	0.150621
7.46667	0.173567	0.274344	7.46667	0.180233	1.61131	7.46667	0.190233	0.155586
7.48333	0.173567	0.265217	7.48333	0.180233	1.58428	7.48333	0.190233	0.1502
7.5	0.173567	0.268798	7.5	0.180233	1.71814	7.5	0.190233	0.149687
7.51667	0.173567	0.266824	7.51667	0.180233	1.76771	7.51667	0.190233	0.157523
7.53333	0.173567	0.264097	7.53333	0.180233	1.83147	7.53333	0.190233	0.15689
7.55	0.173567	0.271232	7.55	0.180233	1.93676	7.55	0.190233	0.150314
7.56667	0.173567	0.268788	7.56667	0.180233	1.95422	7.56667	0.190233	0.153379
7.58333	0.173567	0.266184	7.58333	0.180233	1.98857	7.58333	0.190233	0.159349
7.6	0.173567	0.284206	7.6	0.180233	1.91018	7.6	0.190233	0.150137
7.61667	0.173567	0.261377	7.61667	0.180233	1.93354	7.61667	0.190233	0.157955
7.63333	0.173567	0.269365	7.63333	0.180233	1.85101	7.63333	0.190233	0.152915
7.65	0.173567	0.269485	7.65	0.180233	1.83371	7.65	0.190233	0.150917
7.66667	0.173567	0.273881	7.66667	0.180233	1.7377	7.66667	0.190233	0.153249
7.68333	0.173567	0.26982	7.68333	0.180233	1.66442	7.68333	0.190233	0.147531
7.7	0.173567	0.273363	7.7	0.180233	1.63686	7.7	0.190233	0.14745
7.71667	0.173567	0.266413	7.71667	0.180233	1.52948	7.71667	0.190233	0.144611
7.73333	0.173567	0.262531	7.73333	0.180233	1.47729	7.73333	0.190233	0.150539
7.75	0.173567	0.258771	7.75	0.180233	1.35262	7.75	0.190233	0.151277
7.76667	0.173567	0.268068	7.76667	0.180233	1.27391	7.76667	0.190233	0.14535
7.78333	0.173567	0.263614	7.78333	0.180233	1.18125	7.78333	0.190233	0.158527
7.8	0.173567	0.258294	7.8	0.180233	1.13594	7.8	0.190233	0.145606
7.81667	0.173567	0.265081	7.81667	0.180233	1.06321	7.81667	0.190233	0.143558
7.83333	0.173567	0.259969	7.83333	0.180233	1.03539	7.83333	0.190233	0.147747
7.85	0.173567	0.266425	7.85	0.180233	0.96324	7.85	0.190233	0.151375
7.86667	0.173567	0.259412	7.86667	0.180233	0.896507	7.86667	0.190233	0.141325
7.88333	0.173567	0.257434	7.88333	0.180233	0.871361	7.88333	0.190233	0.146069
7.9	0.173567	0.264201	7.9	0.180233	0.814101	7.9	0.190233	0.146767
7.91667	0.173567	0.252757	7.91667	0.180233	0.782983	7.91667	0.190233	0.147557
7.93333	0.173567	0.257056	7.93333	0.180233	0.734035	7.93333	0.190233	0.145431
7.95	0.173567	0.26289	7.95	0.180233	0.730781	7.95	0.190233	0.154594
7.96667	0.173567	0.256861	7.96667	0.180233	0.689999	7.96667	0.190233	0.146711
7.98333	0.173567	0.266198	7.98333	0.180233	0.651019	7.98333	0.190233	0.147053
8	0.173567	0.255679	8	0.180233	0.599123	8	0.190233	0.148573
8.01667	0.173567	0.260202	8.01667	0.180233	0.581699	8.01667	0.190233	0.149204
8.03333	0.173567	0.261214	8.03333	0.180233	0.563641	8.03333	0.190233	0.1488
8.05	0.173567	0.258777	8.05	0.180233	0.558779	8.05	0.190233	0.148274
8.06667	0.173567	0.252957	8.06667	0.180233	0.514142	8.06667	0.190233	0.146971
8.08333	0.173567	0.256511	8.08333	0.180233	0.48458	8.08333	0.190233	0.146724
8.1	0.173567	0.256661	8.1	0.180233	0.471618	8.1	0.190233	0.152185
8.11667	0.173567	0.25217	8.11667	0.180233	0.4584	8.11667	0.190233	0.143314
8.13333	0.173567	0.260254	8.13333	0.180233	0.450968	8.13333	0.190233	0.150948
8.15	0.173567	0.268148	8.15	0.180233	0.439424	8.15	0.190233	0.148942
8.16667	0.173567	0.259485	8.16667	0.180233	0.420366	8.16667	0.190233	0.147289
8.18333	0.173567	0.25343	8.18333	0.180233	0.417274	8.18333	0.190233	0.149096
8.2	0.173567	0.249837	8.2	0.180233	0.393883	8.2	0.190233	0.14709
8.21667	0.173567	0.253491	8.21667	0.180233	0.38588	8.21667	0.190233	0.147005
8.23333	0.173567	0.255905	8.23333	0.180233	0.381102	8.23333	0.190233	0.13978
8.25	0.173567	0.255112	8.25	0.180233	0.361715	8.25	0.190233	0.141604
8.26667	0.173567	0.253606	8.26667	0.180233	0.347662	8.26667	0.190233	0.144014
8.28333	0.173567	0.254299	8.28333	0.180233	0.348688	8.28333	0.190233	0.146221
8.3	0.173567	0.250574	8.3	0.180233	0.331489	8.3	0.190233	0.144482
8.31667	0.173567	0.241526	8.31667	0.180233	0.311363	8.31667	0.190233	0.14742
8.33333	0.173567	0.259515	8.33333	0.180233	0.296282	8.33333	0.190233	0.145875
8.35	0.173567	0.261483	8.35	0.180233	0.291908	8.35	0.190233	0.141763
8.36667	0.173567	0.261396	8.36667	0.180233	0.300335	8.36667	0.190233	0.141827
8.38333	0.173567	0.257658	8.38333	0.180233	0.291746	8.38333	0.190233	0.142095
8.4	0.173567	0.256111	8.4	0.180233	0.281628	8.4	0.190233	0.141508
8.41667	0.173567	0.246825	8.41667	0.180233	0.280657	8.41667	0.190233	0.149081
8.43333	0.173567	0.265442	8.43333	0.180233	0.272273	8.43333	0.190233	0.143507
8.45	0.173567	0.253248	8.45	0.180233	0.267569	8.45	0.190233	0.142916
8.46667	0.173567	0.253023	8.46667	0.180233	0.258755	8.46667	0.190233	0.137261
8.48333	0.173567	0.254469	8.48333	0.180233	0.255781	8.48333	0.190233	0.140227
8.5	0.173567	0.254015	8.5	0.180233	0.258756	8.5	0.190233	0.138135
8.51667	0.173567	0.256228	8.51667	0.180233	0.24412	8.51667	0.190233	0.14037
8.53333	0.173567	0.253865	8.53333	0.180233	0.235153	8.53333	0.190233	0.143759
8.55	0.173567	0.251727	8.55	0.180233	0.232735	8.55	0.190233	0.142756
8.56667	0.173567	0.250808	8.56667	0.180233	0.234565	8.56667	0.190233	0.14295
8.58333	0.173567	0.251345	8.58333	0.180233	0.226586	8.58333	0.190233	0.143794
8.6	0.173567	0.252378	8.6	0.180233	0.21674	8.6	0.190233	0.136396
8.61667	0.173567	0.253914	8.61667	0.180233	0.223358	8.61667	0.190233	0.145349
8.63333	0.173567	0.245206	8.63333	0.180233	0.213202	8.63333	0.190233	0.140692
8.65	0.173567	0.255674	8.65	0.180233	0.207095	8.65	0.190233	0.138026
8.66667	0.173567	0.239172	8.66667	0.180233	0.200847	8.66667	0.190233	0.13771
8.68333	0.173567	0.254023	8.68333	0.180233	0.208585	8.68333	0.190233	0.138176
8.7	0.173567	0.244862	8.7	0.180233	0.200438	8.7	0.190233	0.140808
8.71667	0.173567	0.247852	8.71667	0.180233	0.189958	8.71667	0.190233	0.139218
8.73333	0.173567	0.254917	8.73333	0.180233	0.198372	8.73333	0.190233	0.137928
8.75	0.173567	0.249624	8.75	0.180233	0.190766	8.75	0.190233	0.143785
8.76667	0.173567	0.239533	8.76667	0.180233	0.185437	8.76667	0.190233	0.136821
8.78333	0.173567	0.263261	8.78333	0.180233	0.181859	8.78333	0.190233	0.139689
8.8	0.173567	0.249289	8.8	0.180233	0.173896	8.8	0.190233	0.138196
8.81667	0.173567	0.256616	8.81667	0.180233	0.183208	8.81667	0.190233	0.136229
8.83333	0.173567	0.242816	8.83333	0.180233	0.176981	8.83333	0.190233	0.140863
8.85	0.173567	0.248802	8.85	0.180233	0.172957	8.85	0.190233	0.139087
8.86667	0.173567	0.245763	8.86667	0.180233	0.167674	8.86667	0.190233	0.139127
8.88333	0.173567	0.248131	8.88333	0.180233	0.169133	8.88333	0.190233	0.134783
8.9	0.173567	0.259882	8.9	0.180233	0.163847	8.9	0.190233	0.138302
8.91667	0.173567	0.23835	8.91667	0.180233	0.166037	8.91667	0.190233	0.140647
8.93333	0.173567	0.257191	8.93333	0.180233	0.168124	8.93333	0.190233	0.13712
8.95	0.173567	0.246313	8.95	0.180233	0.170536	8.95	0.190233	0.138026
8.96667	0.173567	0.246919	8.96667	0.180233	0.165098	8.96667	0.190233	0.136985
8.98333	0.173567	0.239944	8.98333	0.180233	0.165688	8.98333	0.190233	0.13368
9	0.173567	0.241651	9	0.180233	0.155402	9	0.190233	0.134419
9.01667	0.173567	0.239221	9.01667	0.180233	0.157115	9.01667	0.190233	0.133299
9.03333	0.173567	0.24581	9.03333	0.180233	0.154511	9.03333	0.190233	0.13861
9.05	0.173567	0.256148	9.05	0.180233	0.150035	9.05	0.190233	0.138121
9.06667	0.173567	0.246996	9.06667	0.180233	0.154124	9.06667	0.190233	0.13736
9.08333	0.173567	0.24253	9.08333	0.180233	0.146319	9.08333	0.190233	0.137014
9.1	0.173567	0.248797	9.1	0.180233	0.14793	9.1	0.190233	0.141216
9.11667	0.173567	0.241561	9.11667	0.180233	0.149027	9.11667	0.190233	0.136362
9.13333	0.173567	0.24942	9.13333	0.180233	0.144164	9.13333	0.190233	0.137185
9.15	0.173567	0.239897	9.15	0.180233	0.142859	9.15	0.190233	0.133545
9.16667	0.173567	0.244586	9.16667	0.180233	0.142407	9.16667	0.190233	0.137463
9.18333	0.173567	0.251552	9.18333	0.180233	0.147506	9.18333	0.190233	0.137994
9.2	0.173567	0.240809	9.2	0.180233	0.142724	9.2	0.190233	0.131866
9.21667	0.173567	0.244088	9.21667	0.180233	0.144773	9.21667	0.190233	0.138688
9.23333	0.173567	0.242811	9.23333	0.180233	0.14162	9.23333	0.190233	0.137314
9.25	0.173567	0.252319	9.25	0.180233	0.142257	9.25	0.190233	0.140377
9.26667	0.173567	0.252521	9.26667	0.180233	0.141525	9.26667	0.190233	0.134963
9.28333	0.173567	0.248484	9.28333	0.180233	0.137194	9.28333	0.190233	0.139338
9.3	0.173567	0.256976	9.3	0.180233	0.139042	9.3	0.190233	0.137551
9.31667	0.173567	0.246692	9.31667	0.180233	0.138618	9.31667	0.190233	0.131787
9.33333	0.173567	0.248904	9.33333	0.180233	0.127676	9.33333	0.190233	0.14173
9.35	0.173567	0.247237	9.35	0.180233	0.135236	9.35	0.190233	0.133408
9.36667	0.173567	0.247647	9.36667	0.180233	0.13028	9.36667	0.190233	0.135092
9.38333	0.173567	0.249629	9.38333	0.180233	0.13528	9.38333	0.190233	0.138838
9.4	0.173567	0.249935	9.4	0.180233	0.129402	9.4	0.190233	0.131688
9.41667	0.173567	0.253434	9.41667	0.180233	0.134485	9.41667	0.190233	0.134547
9.43333	0.173567	0.239752	9.43333	0.180233	0.134432	9.43333	0.190233	0.135305
9.45	0.173567	0.246111	9.45	0.180233	0.131568	9.45	0.190233	0.134721
9.46667	0.173567	0.24981	9.46667	0.180233	0.126181	9.46667	0.190233	0.138615
9.48333	0.173567	0.244178	9.48333	0.180233	0.129086	9.48333	0.190233	0.137211
9.5	0.173567	0.258387	9.5	0.180233	0.13379	9.5	0.190233	0.132398
9.51667	0.173567	0.246936	9.51667	0.180233	0.131652	9.51667	0.190233	0.129794
9.53333	0.173567	0.239276	9.53333	0.180233	0.130757	9.53333	0.190233	0.132518
9.55	0.173567	0.248635	9.55	0.180233	0.13152	9.55	0.190233	0.135815
9.56667	0.173567	0.247964	9.56667	0.180233	0.126922	9.56667	0.190233	0.135521
9.58333	0.173567	0.257001	9.58333	0.180233	0.12629	9.58333	0.190233	0.135458
9.6	0.173567	0.241111	9.6	0.180233	0.121894	9.6	0.190233	0.136193
9.61667	0.173567	0.242743	9.61667	0.180233	0.126109	9.61667	0.190233	0.128805
9.63333	0.173567	0.244184	9.63333	0.180233	0.126509	9.63333	0.190233	0.139876
9.65	0.173567	0.24402	9.65	0.180233	0.127667	9.65	0.190233	0.126832
9.66667	0.173567	0.253282	9.66667	0.180233	0.120756	9.66667	0.190233	0.136052
9.68333	0.173567	0.236156	9.68333	0.180233	0.12234	9.68333	0.190233	0.13214
9.7	0.173567	0.237971	9.7	0.180233	0.12519	9.7	0.190233	0.126185
9.71667	0.173567	0.252496	9.71667	0.180233	0.132457	9.71667	0.190233	0.126796
9.73333	0.173567	0.245094	9.73333	0.180233	0.125165	9.73333	0.190233	0.131153
9.75	0.173567	0.244839	9.75	0.180233	0.123333	9.75	0.190233	0.130407
9.76667	0.173567	0.258137	9.76667	0.180233	0.122234	9.76667	0.190233	0.129415
9.78333	0.173567	0.248582	9.78333	0.180233	0.121356	9.78333	0.190233	0.131652
9.8	0.173567	0.253305	9.8	0.180233	0.120619	9.8	0.190233	0.137556
9.81667	0.173567	0.238619	9.81667	0.180233	0.121384	9.81667	0.190233	0.129236
9.83333	0.173567	0.241733	9.83333	0.180233	0.121358	9.83333	0.190233	0.131263
9.85	0.173567	0.247914	9.85	0.180233	0.125653	9.85	0.190233	0.129885
9.86667	0.173567	0.242894	9.86667	0.180233	0.119218	9.86667	0.190233	0.132204
9.88333	0.173567	0.242844	9.88333	0.180233	0.123916	9.88333	0.190233	0.135145
9.9	0.173567	0.244427	9.9	0.180233	0.126665	9.9	0.190233	0.131792
9.91667	0.173567	0.254412	9.91667	0.180233	0.118911	9.91667	0.190233	0.132788
9.93333	0.173567	0.23971	9.93333	0.180233	0.120696	9.93333	0.190233	0.133933
9.95	0.173567	0.249722	9.95	0.180233	0.122736	9.95	0.190233	0.135094
9.96667	0.173567	0.253516	9.96667	0.180233	0.117356	9.96667	0.190233	0.133868
9.98333	0.173567	0.259703	9.98333	0.180233	0.123299	9.98333	0.190233	0.128833
10	0.173567	0.23945	10	0.180233	0.123094	10	0.190233	0.130203
10.0167	0.173567	0.248117	10.0167	0.180233	0.125847	10.0167	0.190233	0.13671
10.0333	0.173567	0.253016	10.0333	0.180233	0.116762	10.0333	0.190233	0.132841
10.05	0.173567	0.254078	10.05	0.180233	0.12082	10.05	0.190233	0.130173
10.0667	0.173567	0.242831	10.0667	0.180233	0.122711	10.0667	0.190233	0.129573
10.0833	0.173567	0.247131	10.0833	0.180233	0.124478	10.0833	0.190233	0.128596
10.1	0.173567	0.246806	10.1	0.180233	0.12043	10.1	0.190233	0.131105
10.1167	0.173567	0.250259	10.1167	0.180233	0.118958	10.1167	0.190233	0.129675
10.1333	0.173567	0.247527	10.1333	0.180233	0.121474	10.1333	0.190233	0.123543
10.15	0.173567	0.250284	10.15	0.180233	0.123633	10.15	0.190233	0.132049
10.1667	0.173567	0.245505	10.1667	0.180233	0.118687	10.1667	0.190233	0.124318
10.1833	0.173567	0.253791	10.1833	0.180233	0.117064	10.1833	0.190233	0.128929
10.2	0.173567	0.256235	10.2	0.180233	0.118682	10.2	0.190233	0.132968
10.2167	0.173567	0.243851	10.2167	0.180233	0.117736	10.2167	0.190233	0.126595
10.2333	0.173567	0.250421	10.2333	0.180233	0.12155	10.2333	0.190233	0.12993
10.25	0.173567	0.253212	10.25	0.180233	0.118486	10.25	0.190233	0.128139
10.2667	0.173567	0.26697	10.2667	0.180233	0.122871	10.2667	0.190233	0.130242
10.2833	0.173567	0.245924	10.2833	0.180233	0.119232	10.2833	0.190233	0.125794
10.3	0.173567	0.25836	10.3	0.180233	0.116984	10.3	0.190233	0.124726
10.3167	0.173567	0.260652	10.3167	0.180233	0.124117	10.3167	0.190233	0.131702
10.3333	0.173567	0.260384	10.3333	0.180233	0.118461	10.3333	0.190233	0.132007
10.35	0.173567	0.260188	10.35	0.180233	0.117663	10.35	0.190233	0.12358
10.3667	0.173567	0.248673	10.3667	0.180233	0.118978	10.3667	0.190233	0.135605
10.3833	0.173567	0.249251	10.3833	0.180233	0.114224	10.3833	0.190233	0.128845
10.4	0.173567	0.246716	10.4	0.180233	0.114492	10.4	0.190233	0.12672
10.4167	0.173567	0.247257	10.4167	0.180233	0.121009	10.4167	0.190233	0.126218
10.4333	0.173567	0.248896	10.4333	0.180233	0.120606	10.4333	0.190233	0.133853
10.45	0.173567	0.250628	10.45	0.180233	0.120348	10.45	0.190233	0.134349
10.4667	0.173567	0.259181	10.4667	0.180233	0.116044	10.4667	0.190233	0.130042
10.4833	0.173567	0.259151	10.4833	0.180233	0.118975	10.4833	0.190233	0.129301
10.5	0.173567	0.246922	10.5	0.180233	0.123913	10.5	0.190233	0.130239
10.5167	0.173567	0.261136	10.5167	0.180233	0.119125	10.5167	0.190233	0.130199
10.5333	0.173567	0.257634	10.5333	0.180233	0.122038	10.5333	0.190233	0.1406
10.55	0.173567	0.265181	10.55	0.180233	0.120807	10.55	0.190233	0.131566
10.5667	0.173567	0.26269	10.5667	0.180233	0.125568	10.5667	0.190233	0.132169
10.5833	0.173567	0.26296	10.5833	0.180233	0.122777	10.5833	0.190233	0.136019
10.6	0.173567	0.261735	10.6	0.180233	0.124505	10.6	0.190233	0.126541
10.6167	0.173567	0.280292	10.6167	0.180233	0.125264	10.6167	0.190233	0.13408
10.6333	0.173567	0.267092	10.6333	0.180233	0.120684	10.6333	0.190233	0.136884
10.65	0.173567	0.259533	10.65	0.180233	0.126128	10.65	0.190233	0.138027
10.6667	0.173567	0.268972	10.6667	0.180233	0.12583	10.6667	0.190233	0.136535
10.6833	0.173567	0.260776	10.6833	0.180233	0.131544	10.6833	0.190233	0.135546
10.7	0.173567	0.262627	10.7	0.180233	0.129616	10.7	0.190233	0.135065
10.7167	0.173567	0.266713	10.7167	0.180233	0.131911	10.7167	0.190233	0.137065
10.7333	0.173567	0.275093	10.7333	0.180233	0.129955	10.7333	0.190233	0.133898
10.75	0.173567	0.264935	10.75	0.180233	0.132979	10.75	0.190233	0.144506
10.7667	0.173567	0.2652	10.7667	0.180233	0.134146	10.7667	0.190233	0.148205
10.7833	0.173567	0.279199	10.7833	0.180233	0.130488	10.7833	0.190233	0.150343
10.8	0.173567	0.270164	10.8	0.180233	0.139176	10.8	0.190233	0.149509
10.8167	0.173567	0.271765	10.8167	0.180233	0.148385	10.8167	0.190233	0.153206
10.8333	0.173567	0.2817	10.8333	0.180233	0.148759	10.8333	0.190233	0.160784
10.85	0.173567	0.292296	10.85	0.180233	0.162362	10.85	0.190233	0.168886
10.8667	0.173567	0.295508	10.8667	0.180233	0.163444	10.8667	0.190233	0.170773
10.8833	0.173567	0.295251	10.8833	0.180233	0.176759	10.8833	0.190233	0.193737
10.9	0.173567	0.297908	10.9	0.180233	0.204643	10.9	0.190233	0.202494
10.9167	0.173567	0.315997	10.9167	0.180233	0.212532	10.9167	0.190233	0.228359
10.9333	0.173567	0.32863	10.9333	0.180233	0.238055	10.9333	0.190233	0.241384
10.95	0.173567	0.349418	10.95	0.180233	0.260921	10.95	0.190233	0.270262
10.9667	0.173567	0.377009	10.9667	0.180233	0.285917	10.9667	0.190233	0.302657
10.9833	0.173567	0.38446	10.9833	0.180233	0.2928	10.9833	0.190233	0.302979
11	0.173567	0.368969	11	0.180233	0.304244	11	0.190233	0.295421
11.0167	0.173567	0.382239	11.0167	0.180233	0.281846	11.0167	0.190233	0.288629
11.0333	0.173567	0.350945	11.0333	0.180233	0.25212	11.0333	0.190233	0.243072
11.05	0.173567	0.335464	11.05	0.180233	0.229631	11.05	0.190233	0.230018
11.0667	0.173567	0.341216	11.0667	0.180233	0.19695	11.0667	0.190233	0.208205
11.0833	0.173567	0.312431	11.0833	0.180233	0.190326	11.0833	0.190233	0.185771
11.1	0.173567	0.314198	11.1	0.180233	0.169022	11.1	0.190233	0.181245
11.1167	0.173567	0.298825	11.1167	0.180233	0.159844	11.1167	0.190233	0.17029
11.1333	0.173567	0.292292	11.1333	0.180233	0.158249	11.1333	0.190233	0.160848
11.15	0.173567	0.283138	11.15	0.180233	0.147744	11.15	0.190233	0.153618
11.1667	0.173567	0.287908	11.1667	0.180233	0.140407	11.1667	0.190233	0.144965
11.1833	0.173567	0.282803	11.1833	0.180233	0.137377	11.1833	0.190233	0.145009
11.2	0.173567	0.288486	11.2	0.180233	0.135346	11.2	0.190233	0.145114
11.2167	0.173567	0.2848	11.2167	0.180233	0.125059	11.2167	0.190233	0.135659
11.2333	0.173567	0.286862	11.2333	0.180233	0.127317	11.2333	0.190233	0.134663
11.25	0.173567	0.285399	11.25	0.180233	0.123759	11.25	0.190233	0.136301
11.2667	0.173567	0.282916	11.2667	0.180233	0.119693	11.2667	0.190233	0.132939
11.2833	0.173567	0.283425	11.2833	0.180233	0.123178	11.2833	0.190233	0.129052
11.3	0.173567	0.28979	11.3	0.180233	0.122017	11.3	0.190233	0.128569
11.3167	0.173567	0.288956	11.3167	0.180233	0.129547	11.3167	0.190233	0.131073
11.3333	0.173567	0.29344	11.3333	0.180233	0.115151	11.3333	0.190233	0.134397
11.35	0.173567	0.306399	11.35	0.180233	0.116141	11.35	0.190233	0.126915
11.3667	0.173567	0.296739	11.3667	0.180233	0.117054	11.3667	0.190233	0.132181
11.3833	0.173567	0.300622	11.3833	0.180233	0.110885	11.3833	0.190233	0.120749
11.4	0.173567	0.298189	11.4	0.180233	0.114748	11.4	0.190233	0.119642
11.4167	0.173567	0.292378	11.4167	0.180233	0.115079	11.4167	0.190233	0.1291
11.4333	0.173567	0.30305	11.4333	0.180233	0.111886	11.4333	0.190233	0.118765
11.45	0.173567	0.308967	11.45	0.180233	0.110951	11.45	0.190233	0.123589
11.4667	0.173567	0.305394	11.4667	0.180233	0.112998	11.4667	0.190233	0.130477
11.4833	0.173567	0.293809	11.4833	0.180233	0.115578	11.4833	0.190233	0.123682
11.5	0.173567	0.30658	11.5	0.180233	0.117709	11.5	0.190233	0.128359
11.5167	0.173567	0.30434	11.5167	0.180233	0.108356	11.5167	0.190233	0.118853
11.5333	0.173567	0.296111	11.5333	0.180233	0.111222	11.5333	0.190233	0.119906
11.55	0.173567	0.311952	11.55	0.180233	0.109893	11.55	0.190233	0.123256
11.5667	0.173567	0.310727	11.5667	0.180233	0.116969	11.5667	0.190233	0.123707
11.5833	0.173567	0.309669	11.5833	0.180233	0.114324	11.5833	0.190233	0.121638
11.6	0.173567	0.308262	11.6	0.180233	0.111399	11.6	0.190233	0.125751
11.6167	0.173567	0.30773	11.6167	0.180233	0.109126	11.6167	0.190233	0.128168
11.6333	0.173567	0.315873	11.6333	0.180233	0.113953	11.6333	0.190233	0.120138
11.65	0.173567	0.305298	11.65	0.180233	0.110729	11.65	0.190233	0.121339
11.6667	0.173567	0.314916	11.6667	0.180233	0.111788	11.6667	0.190233	0.125708
11.6833	0.173567	0.332468	11.6833	0.180233	0.114066	11.6833	0.190233	0.128341
11.7	0.173567	0.32935	11.7	0.180233	0.107815	11.7	0.190233	0.115164
11.7167	0.173567	0.302601	11.7167	0.180233	0.113195	11.7167	0.190233	0.117678
11.7333	0.173567	0.330354	11.7333	0.180233	0.109865	11.7333	0.190233	0.122109
11.75	0.173567	0.321492	11.75	0.180233	0.115204	11.75	0.190233	0.11436
11.7667	0.173567	0.322618	11.7667	0.180233	0.116181	11.7667	0.190233	0.118434
11.7833	0.173567	0.331721	11.7833	0.180233	0.110901	11.7833	0.190233	0.120221
11.8	0.173567	0.322364	11.8	0.180233	0.112857	11.8	0.190233	0.116041
11.8167	0.173567	0.336209	11.8167	0.180233	0.114537	11.8167	0.190233	0.118371
11.8333	0.173567	0.330929	11.8333	0.180233	0.111398	11.8333	0.190233	0.125793
11.85	0.173567	0.343859	11.85	0.180233	0.108003	11.85	0.190233	0.119855
11.8667	0.173567	0.338792	11.8667	0.180233	0.105635	11.8667	0.190233	0.114823
11.8833	0.173567	0.33113	11.8833	0.180233	0.114651	11.8833	0.190233	0.117881
11.9	0.173567	0.352213	11.9	0.180233	0.110852	11.9	0.190233	0.117569
11.9167	0.173567	0.344981	11.9167	0.180233	0.10656	11.9167	0.190233	0.113486
11.9333	0.173567	0.341212	11.9333	0.180233	0.104302	11.9333	0.190233	0.113016
11.95	0.173567	0.341457	11.95	0.180233	0.110531	11.95	0.190233	0.114206
11.9667	0.173567	0.347668	11.9667	0.180233	0.110098	11.9667	0.190233	0.115895
11.9833	0.173567	0.34277	11.9833	0.180233	0.110403	11.9833	0.190233	0.119441
12	0.173567	0.351425	12	0.180233	0.112631	12	0.190233	0.116725
12.0167	0.173567	0.345119	12.0167	0.180233	0.104907	12.0167	0.190233	0.117209
12.0333	0.173567	0.35871	12.0333	0.180233	0.110595	12.0333	0.190233	0.119394
12.05	0.173567	0.382538	12.05	0.180233	0.110295	12.05	0.190233	0.11755
12.0667	0.173567	0.373502	12.0667	0.180233	0.1073	12.0667	0.190233	0.117363
12.0833	0.173567	0.378274	12.0833	0.180233	0.110805	12.0833	0.190233	0.120977
12.1	0.173567	0.387478	12.1	0.180233	0.107308	12.1	0.190233	0.12254
12.1167	0.173567	0.369582	12.1167	0.180233	0.105681	12.1167	0.190233	0.112688
12.1333	0.173567	0.371143	12.1333	0.180233	0.109196	12.1333	0.190233	0.115009
12.15	0.173567	0.375269	12.15	0.180233	0.109015	12.15	0.190233	0.114179
12.1667	0.173567	0.389998	12.1667	0.180233	0.107068	12.1667	0.190233	0.115781
12.1833	0.173567	0.414497	12.1833	0.180233	0.103121	12.1833	0.190233	0.116519
12.2	0.173567	0.406664	12.2	0.180233	0.105838	12.2	0.190233	0.119801
12.2167	0.173567	0.387868	12.2167	0.180233	0.109487	12.2167	0.190233	0.112159
12.2333	0.173567	0.394044	12.2333	0.180233	0.107111	12.2333	0.190233	0.119443
12.25	0.173567	0.405566	12.25	0.180233	0.110024	12.25	0.190233	0.114049
12.2667	0.173567	0.395149	12.2667	0.180233	0.108515	12.2667	0.190233	0.11502
12.2833	0.173567	0.436348	12.2833	0.180233	0.106053	12.2833	0.190233	0.118284
12.3	0.173567	0.432034	12.3	0.180233	0.110391	12.3	0.190233	0.115089
12.3167	0.173567	0.42899	12.3167	0.180233	0.107897	12.3167	0.190233	0.113947
12.3333	0.173567	0.438521	12.3333	0.180233	0.105955	12.3333	0.190233	0.120803
12.35	0.173567	0.450532	12.35	0.180233	0.108949	12.35	0.190233	0.120943
12.3667	0.173567	0.458995	12.3667	0.180233	0.110682	12.3667	0.190233	0.118854
12.3833	0.173567	0.437862	12.3833	0.180233	0.108026	12.3833	0.190233	0.112775
12.4	0.173567	0.441702	12.4	0.180233	0.104068	12.4	0.190233	0.114274
12.4167	0.173567	0.455161	12.4167	0.180233	0.108101	12.4167	0.190233	0.111608
12.4333	0.173567	0.456538	12.4333	0.180233	0.103224	12.4333	0.190233	0.113013
12.45	0.173567	0.481441	12.45	0.180233	0.111326	12.45	0.190233	0.112432
12.4667	0.173567	0.485405	12.4667	0.180233	0.108752	12.4667	0.190233	0.114017
12.4833	0.173567	0.495725	12.4833	0.180233	0.104579	12.4833	0.190233	0.113788
12.5	0.173567	0.500272	12.5	0.180233	0.104847	12.5	0.190233	0.10586
12.5167	0.173567	0.492976	12.5167	0.180233	0.105765	12.5167	0.190233	0.112102
12.5333	0.173567	0.517114	12.5333	0.180233	0.11143	12.5333	0.190233	0.111915
12.55	0.173567	0.519339	12.55	0.180233	0.107652	12.55	0.190233	0.110478
12.5667	0.173567	0.521972	12.5667	0.180233	0.108454	12.5667	0.190233	0.118284
12.5833	0.173567	0.522216	12.5833	0.180233	0.106064	12.5833	0.190233	0.114135
12.6	0.173567	0.534949	12.6	0.180233	0.108718	12.6	0.190233	0.112181
12.6167	0.173567	0.562984	12.6167	0.180233	0.106412	12.6167	0.190233	0.11341
12.6333	0.173567	0.532534	12.6333	0.180233	0.10946	12.6333	0.190233	0.112015
12.65	0.173567	0.585664	12.65	0.180233	0.109149	12.65	0.190233	0.115143
12.6667	0.173567	0.614255	12.6667	0.180233	0.106277	12.6667	0.190233	0.113169
12.6833	0.173567	0.60913	12.6833	0.180233	0.104694	12.6833	0.190233	0.114192
12.7	0.173567	0.62752	12.7	0.180233	0.104369	12.7	0.190233	0.119096
12.7167	0.173567	0.62095	12.7167	0.180233	0.104534	12.7167	0.190233	0.114229
12.7333	0.173567	0.650286	12.7333	0.180233	0.102982	12.7333	0.190233	0.11156
12.75	0.173567	0.654323	12.75	0.180233	0.108394	12.75	0.190233	0.111953
12.7667	0.173567	0.668776	12.7667	0.180233	0.109565	12.7667	0.190233	0.109208
12.7833	0.173567	0.680541	12.7833	0.180233	0.102295	12.7833	0.190233	0.110233
12.8	0.173567	0.671142	12.8	0.180233	0.101049	12.8	0.190233	0.118568
12.8167	0.173567	0.703788	12.8167	0.180233	0.10475	12.8167	0.190233	0.114176
12.8333	0.173567	0.769235	12.8333	0.180233	0.10524	12.8333	0.190233	0.116627
12.85	0.173567	0.730442	12.85	0.180233	0.106726	12.85	0.190233	0.111173
12.8667	0.173567	0.756942	12.8667	0.180233	0.104305	12.8667	0.190233	0.109942
12.8833	0.173567	0.816801	12.8833	0.180233	0.105803	12.8833	0.190233	0.118284
12.9	0.173567	0.845302	12.9	0.180233	0.104235	12.9	0.190233	0.111459
12.9167	0.173567	0.846212	12.9167	0.180233	0.105274	12.9167	0.190233	0.11008
12.9333	0.173567	0.855984	12.9333	0.180233	0.107141	12.9333	0.190233	0.113118
12.95	0.173567	0.901745	12.95	0.180233	0.103518	12.95	0.190233	0.11528
12.9667	0.173567	0.906727	12.9667	0.180233	0.101156	12.9667	0.190233	0.111819
12.9833	0.173567	0.930833	12.9833	0.180233	0.107481	12.9833	0.190233	0.111475
13	0.173567	0.973652	13	0.180233	0.104884	13	0.190233	0.106843
13.0167	0.173567	0.996419	13.0167	0.180233	0.106417	13.0167	0.190233	0.11782
13.0333	0.173567	1.01874	13.0333	0.180233	0.106765	13.0333	0.190233	0.113907
13.05	0.173567	1.07292	13.05	0.180233	0.105963	13.05	0.190233	0.113567
13.0667	0.173567	1.1106	13.0667	0.180233	0.109218	13.0667	0.190233	0.113342
13.0833	0.173567	1.09673	13.0833	0.180233	0.106193	13.0833	0.190233	0.109502
13.1	0.173567	1.16577	13.1	0.180233	0.101481	13.1	0.190233	0.107864
13.1167	0.173567	1.22696	13.1167	0.180233	0.10045	13.1167	0.190233	0.112058
13.1333	0.173567	1.23082	13.1333	0.180233	0.106002	13.1333	0.190233	0.111824
13.15	0.173567	1.28119	13.15	0.180233	0.103137	13.15	0.190233	0.110682
13.1667	0.173567	1.25835	13.1667	0.180233	0.101762	13.1667	0.190233	0.108398
13.1833	0.173567	1.32848	13.1833	0.180233	0.104584	13.1833	0.190233	0.116221
13.2	0.173567	1.30001	13.2	0.180233	0.102633	13.2	0.190233	0.110135
13.2167	0.173567	1.32273	13.2167	0.180233	0.106609	13.2167	0.190233	0.111472
13.2333	0.173567	1.39977	13.2333	0.180233	0.10295	13.2333	0.190233	0.108963
13.25	0.173567	1.34363	13.25	0.180233	0.105264	13.25	0.190233	0.110579
13.2667	0.173567	1.37477	13.2667	0.180233	0.104946	13.2667	0.190233	0.109308
13.2833	0.173567	1.33366	13.2833	0.180233	0.0999648	13.2833	0.190233	0.110712
13.3	0.173567	1.36641	13.3	0.180233	0.104856	13.3	0.190233	0.109201
13.3167	0.173567	1.27488	13.3167	0.180233	0.1011	13.3167	0.190233	0.109688
13.3333	0.173567	1.30019	13.3333	0.180233	0.107178	13.3333	0.190233	0.110771
13.35	0.173567	1.24291	13.35	0.180233	0.103318	13.35	0.190233	0.111826
13.3667	0.173567	1.16626	13.3667	0.180233	0.103218	13.3667	0.190233	0.108075
13.3833	0.173567	1.10879	13.3833	0.180233	0.105728	13.3833	0.190233	0.11279
13.4	0.173567	1.11657	13.4	0.180233	0.108747	13.4	0.190233	0.108037
13.4167	0.173567	1.10725	13.4167	0.180233	0.103649	13.4167	0.190233	0.109122
13.4333	0.173567	1.01558	13.4333	0.180233	0.106568	13.4333	0.190233	0.109851
13.45	0.173567	0.966215	13.45	0.180233	0.108296	13.45	0.190233	0.108433
13.4667	0.173567	0.910027	13.4667	0.180233	0.103171	13.4667	0.190233	0.109357
13.4833	0.173567	0.931412	13.4833	0.180233	0.106024	13.4833	0.190233	0.11039
13.5	0.173567	0.844594	13.5	0.180233	0.105687	13.5	0.190233	0.112442
13.5167	0.173567	0.82501	13.5167	0.180233	0.106753	13.5167	0.190233	0.109137
13.5333	0.173567	0.799946	13.5333	0.180233	0.104643	13.5333	0.190233	0.10565
13.55	0.173567	0.758213	13.55	0.180233	0.107613	13.55	0.190233	0.107724
13.5667	0.173567	0.745084	13.5667	0.180233	0.106025	13.5667	0.190233	0.106405
13.5833	0.173567	0.720961	13.5833	0.180233	0.101183	13.5833	0.190233	0.113243
13.6	0.173567	0.694484	13.6	0.180233	0.10534	13.6	0.190233	0.111137
13.6167	0.173567	0.646653	13.6167	0.180233	0.102303	13.6167	0.190233	0.109913
13.6333	0.173567	0.655843	13.6333	0.180233	0.102175	13.6333	0.190233	0.109543
13.65	0.173567	0.598327	13.65	0.180233	0.106054	13.65	0.190233	0.105278
13.6667	0.173567	0.597946	13.6667	0.180233	0.103693	13.6667	0.190233	0.108212
13.6833	0.173567	0.562511	13.6833	0.180233	0.106651	13.6833	0.190233	0.107814
13.7	0.173567	0.541685	13.7	0.180233	0.10183	13.7	0.190233	0.111805
13.7167	0.173567	0.546324	13.7167	0.180233	0.101807	13.7167	0.190233	0.106305
13.7333	0.173567	0.494992	13.7333	0.180233	0.0986866	13.7333	0.190233	0.107836
13.75	0.173567	0.514721	13.75	0.180233	0.100859	13.75	0.190233	0.107152
13.7667	0.173567	0.497552	13.7667	0.180233	0.105252	13.7667	0.190233	0.108897
13.7833	0.173567	0.479299	13.7833	0.180233	0.105541	13.7833	0.190233	0.109932
13.8	0.173567	0.435099	13.8	0.180233	0.0978453	13.8	0.190233	0.111426
13.8167	0.173567	0.442558	13.8167	0.180233	0.101717	13.8167	0.190233	0.107731
13.8333	0.173567	0.404375	13.8333	0.180233	0.100366	13.8333	0.190233	0.109036
13.85	0.173567	0.410706	13.85	0.180233	0.105348	13.85	0.190233	0.110314
13.8667	0.173567	0.407038	13.8667	0.180233	0.107101	13.8667	0.190233	0.105027
13.8833	0.173567	0.407661	13.8833	0.180233	0.102408	13.8833	0.190233	0.10818
13.9	0.173567	0.386104	13.9	0.180233	0.10238	13.9	0.190233	0.10893
13.9167	0.173567	0.369	13.9167	0.180233	0.10147	13.9167	0.190233	0.107534
13.9333	0.173567	0.362789	13.9333	0.180233	0.102141	13.9333	0.190233	0.108694
13.95	0.173567	0.336675	13.95	0.180233	0.0993214	13.95	0.190233	0.112179
13.9667	0.173567	0.349205	13.9667	0.180233	0.101927	13.9667	0.190233	0.10798
13.9833	0.173567	0.339259	13.9833	0.180233	0.103155	13.9833	0.190233	0.110239
14	0.173567	0.336522	14	0.180233	0.101016	14	0.190233	0.109736
14.0167	0.173567	0.327363	14.0167	0.180233	0.101496	14.0167	0.190233	0.106482
14.0333	0.173567	0.319725	14.0333	0.180233	0.0987568	14.0333	0.190233	0.110466
14.05	0.173567	0.318731	14.05	0.180233	0.107526	14.05	0.190233	0.105093
14.0667	0.173567	0.300303	14.0667	0.180233	0.10325	14.0667	0.190233	0.1106
14.0833	0.173567	0.28767	14.0833	0.180233	0.101763	14.0833	0.190233	0.108694
14.1	0.173567	0.290858	14.1	0.180233	0.103663	14.1	0.190233	0.108707
14.1167	0.173567	0.273471	14.1167	0.180233	0.104269	14.1167	0.190233	0.108213
14.1333	0.173567	0.275142	14.1333	0.180233	0.104236	14.1333	0.190233	0.10839
14.15	0.173567	0.272021	14.15	0.180233	0.0996153	14.15	0.190233	0.103844
14.1667	0.173567	0.256135	14.1667	0.180233	0.103913	14.1667	0.190233	0.106962
14.1833	0.173567	0.253827	14.1833	0.180233	0.103448	14.1833	0.190233	0.113126
14.2	0.173567	0.252747	14.2	0.180233	0.101757	14.2	0.190233	0.111037
14.2167	0.173567	0.264992	14.2167	0.180233	0.105055	14.2167	0.190233	0.108824
14.2333	0.173567	0.245657	14.2333	0.180233	0.102732	14.2333	0.190233	0.109853
14.25	0.173567	0.240764	14.25	0.180233	0.106244	14.25	0.190233	0.108452
14.2667	0.173567	0.237763	14.2667	0.180233	0.100978	14.2667	0.190233	0.103264
14.2833	0.173567	0.22368	14.2833	0.180233	0.103359	14.2833	0.190233	0.10467
14.3	0.173567	0.22716	14.3	0.180233	0.101316	14.3	0.190233	0.110848
14.3167	0.173567	0.217653	14.3167	0.180233	0.104173	14.3167	0.190233	0.108398
14.3333	0.173567	0.21798	14.3333	0.180233	0.0977804	14.3333	0.190233	0.108548
14.35	0.173567	0.204831	14.35	0.180233	0.101245	14.35	0.190233	0.106898
14.3667	0.173567	0.202872	14.3667	0.180233	0.102802	14.3667	0.190233	0.109448
14.3833	0.173567	0.201084	14.3833	0.180233	0.105314	14.3833	0.190233	0.105821
14.4	0.173567	0.210529	14.4	0.180233	0.0993934	14.4	0.190233	0.108066
14.4167	0.173567	0.199933	14.4167	0.180233	0.101667	14.4167	0.190233	0.104193
14.4333	0.173567	0.192245	14.4333	0.180233	0.10322	14.4333	0.190233	0.104723
14.45	0.173567	0.192144	14.45	0.180233	0.0998157	14.45	0.190233	0.108992
14.4667	0.173567	0.190448	14.4667	0.180233	0.101319	14.4667	0.190233	0.107281
14.4833	0.173567	0.179471	14.4833	0.180233	0.103308	14.4833	0.190233	0.103061
14.5	0.173567	0.190956	14.5	0.180233	0.102634	14.5	0.190233	0.107218
14.5167	0.173567	0.188291	14.5167	0.180233	0.101551	14.5167	0.190233	0.106169
14.5333	0.173567	0.179298	14.5333	0.180233	0.102639	14.5333	0.190233	0.106134
14.55	0.173567	0.174441	14.55	0.180233	0.105494	14.55	0.190233	0.10356
14.5667	0.173567	0.176797	14.5667	0.180233	0.102768	14.5667	0.190233	0.108915
14.5833	0.173567	0.169257	14.5833	0.180233	0.101853	14.5833	0.190233	0.107144
14.6	0.173567	0.17196	14.6	0.180233	0.0993717	14.6	0.190233	0.104578
14.6167	0.173567	0.168868	14.6167	0.180233	0.0997372	14.6167	0.190233	0.106727
14.6333	0.173567	0.164737	14.6333	0.180233	0.0993516	14.6333	0.190233	0.105002
14.65	0.173567	0.165025	14.65	0.180233	0.106183	14.65	0.190233	0.107665
14.6667	0.173567	0.159716	14.6667	0.180233	0.0989929	14.6667	0.190233	0.104478
14.6833	0.173567	0.155995	14.6833	0.180233	0.0992069	14.6833	0.190233	0.103756
14.7	0.173567	0.157865	14.7	0.180233	0.101024	14.7	0.190233	0.100088
14.7167	0.173567	0.151028	14.7167	0.180233	0.101655	14.7167	0.190233	0.103883
14.7333	0.173567	0.149522	14.7333	0.180233	0.105449	14.7333	0.190233	0.105061
14.75	0.173567	0.14662	14.75	0.180233	0.0974373	14.75	0.190233	0.102642
14.7667	0.173567	0.149157	14.7667	0.180233	0.0967811	14.7667	0.190233	0.105275
14.7833	0.173567	0.152374	14.7833	0.180233	0.103474	14.7833	0.190233	0.106023
14.8	0.173567	0.144597	14.8	0.180233	0.10364	14.8	0.190233	0.108855
14.8167	0.173567	0.147575	14.8167	0.180233	0.0961786	14.8167	0.190233	0.108633
14.8333	0.173567	0.140778	14.8333	0.180233	0.10066	14.8333	0.190233	0.10202
14.85	0.173567	0.140014	14.85	0.180233	0.0977313	14.85	0.190233	0.103814
14.8667	0.173567	0.140793	14.8667	0.180233	0.102546	14.8667	0.190233	0.108636
14.8833	0.173567	0.139988	14.8833	0.180233	0.10406	14.8833	0.190233	0.102954
14.9	0.173567	0.136943	14.9	0.180233	0.10033	14.9	0.190233	0.104064
14.9167	0.173567	0.135168	14.9167	0.180233	0.101743	14.9167	0.190233	0.105051
14.9333	0.173567	0.130389	14.9333	0.180233	0.0982447	14.9333	0.190233	0.103062
14.95	0.173567	0.132336	14.95	0.180233	0.0976327	14.95	0.190233	0.103561
14.9667	0.173567	0.13281	14.9667	0.180233	0.104858	14.9667	0.190233	0.105988
14.9833	0.173567	0.132778	14.9833	0.180233	0.10128	14.9833	0.190233	0.104053
15	0.173567	0.131575	15	0.180233	0.0966302	15	0.190233	0.106715
15.0167	0.173567	0.127009	15.0167	0.180233	0.098943	15.0167	0.190233	0.104095
15.0333	0.173567	0.123267	15.0333	0.180233	0.0994794	15.0333	0.190233	0.102616
15.05	0.173567	0.12926	15.05	0.180233	0.0988541	15.05	0.190233	0.105043
15.0667	0.173567	0.124678	15.0667	0.180233	0.102385	15.0667	0.190233	0.104685
15.0833	0.173567	0.125994	15.0833	0.180233	0.104785	15.0833	0.190233	0.100018
15.1	0.173567	0.126794	15.1	0.180233	0.0988783	15.1	0.190233	0.103548
15.1167	0.173567	0.123337	15.1167	0.180233	0.100626	15.1167	0.190233	0.10181
15.1333	0.173567	0.120459	15.1333	0.180233	0.0990707	15.1333	0.190233	0.103106
15.15	0.173567	0.120557	15.15	0.180233	0.100205	15.15	0.190233	0.10528
15.1667	0.173567	0.115114	15.1667	0.180233	0.10164	15.1667	0.190233	0.106714
15.1833	0.173567	0.119329	15.1833	0.180233	0.10088	15.1833	0.190233	0.103697
15.2	0.173567	0.11706	15.2	0.180233	0.0967949	15.2	0.190233	0.100455
15.2167	0.173567	0.113039	15.2167	0.180233	0.0979799	15.2167	0.190233	0.106025
15.2333	0.173567	0.120429	15.2333	0.180233	0.10397	15.2333	0.190233	0.0985021
15.25	0.173567	0.111053	15.25	0.180233	0.1016	15.25	0.190233	0.104425
15.2667	0.173567	0.111736	15.2667	0.180233	0.100082	15.2667	0.190233	0.103782
15.2833	0.173567	0.112193	15.2833	0.180233	0.100637	15.2833	0.190233	0.100421
15.3	0.173567	0.117417	15.3	0.180233	0.0985633	15.3	0.190233	0.105099
15.3167	0.173567	0.113914	15.3167	0.180233	0.0994513	15.3167	0.190233	0.100725
15.3333	0.173567	0.112187	15.3333	0.180233	0.0974977	15.3333	0.190233	0.104135
15.35	0.173567	0.1123	15.35	0.180233	0.0944533	15.35	0.190233	0.104218
15.3667	0.173567	0.111567	15.3667	0.180233	0.0968033	15.3667	0.190233	0.103464
15.3833	0.173567	0.108634	15.3833	0.180233	0.0996487	15.3833	0.190233	0.10427
15.4	0.173567	0.102858	15.4	0.180233	0.0963098	15.4	0.190233	0.106689
15.4167	0.173567	0.104149	15.4167	0.180233	0.098308	15.4167	0.190233	0.104228
15.4333	0.173567	0.107002	15.4333	0.180233	0.0956691	15.4333	0.190233	0.10305
15.45	0.173567	0.105603	15.45	0.180233	0.100278	15.45	0.190233	0.101695
15.4667	0.173567	0.103532	15.4667	0.180233	0.0981404	15.4667	0.190233	0.102761
15.4833	0.173567	0.104484	15.4833	0.180233	0.0962369	15.4833	0.190233	0.105128
15.5	0.173567	0.102139	15.5	0.180233	0.101607	15.5	0.190233	0.110256
15.5167	0.173567	0.106642	15.5167	0.180233	0.0981271	15.5167	0.190233	0.105161
15.5333	0.173567	0.102855	15.5333	0.180233	0.104124	15.5333	0.190233	0.101927
15.55	0.173567	0.105782	15.55	0.180233	0.0984306	15.55	0.190233	0.102446
15.5667	0.173567	0.0990497	15.5667	0.180233	0.103629	15.5667	0.190233	0.101491
15.5833	0.173567	0.10283	15.5833	0.180233	0.0997601	15.5833	0.190233	0.0993135
15.6	0.173567	0.10276	15.6	0.180233	0.0958478	15.6	0.190233	0.102338
15.6167	0.173567	0.101066	15.6167	0.180233	0.101572	15.6167	0.190233	0.104831
15.6333	0.173567	0.101145	15.6333	0.180233	0.0960899	15.6333	0.190233	0.104488
15.65	0.173567	0.105621	15.65	0.180233	0.097849	15.65	0.190233	0.103515
15.6667	0.173567	0.102757	15.6667	0.180233	0.103471	15.6667	0.190233	0.101224
15.6833	0.173567	0.102546	15.6833	0.180233	0.101898	15.6833	0.190233	0.101938
15.7	0.173567	0.102431	15.7	0.180233	0.0957597	15.7	0.190233	0.101574
15.7167	0.173567	0.103953	15.7167	0.180233	0.0957017	15.7167	0.190233	0.10061
15.7333	0.173567	0.0971291	15.7333	0.180233	0.100959	15.7333	0.190233	0.102976
15.75	0.173567	0.0999156	15.75	0.180233	0.099516	15.75	0.190233	0.100159
15.7667	0.173567	0.0962151	15.7667	0.180233	0.0995106	15.7667	0.190233	0.102479
15.7833	0.173567	0.0983059	15.7833	0.180233	0.0981417	15.7833	0.190233	0.103341
15.8	0.173567	0.0975184	15.8	0.180233	0.0972912	15.8	0.190233	0.101934
15.8167	0.173567	0.0955684	15.8167	0.180233	0.0989087	15.8167	0.190233	0.100303
15.8333	0.173567	0.0950787	15.8333	0.180233	0.104653	15.8333	0.190233	0.10257
15.85	0.173567	0.0975406	15.85	0.180233	0.0981887	15.85	0.190233	0.100153
15.8667	0.173567	0.093607	15.8667	0.180233	0.0964024	15.8667	0.190233	0.102547
15.8833	0.173567	0.095665	15.8833	0.180233	0.0998763	15.8833	0.190233	0.102956
15.9	0.173567	0.0941704	15.9	0.180233	0.0964769	15.9	0.190233	0.100841
15.9167	0.173567	0.0971058	15.9167	0.180233	0.100869	15.9167	0.190233	0.100787
15.9333	0.173567	0.095885	15.9333	0.180233	0.0983193	15.9333	0.190233	0.0999188
15.95	0.173567	0.0976042	15.95	0.180233	0.102467	15.95	0.190233	0.100776
15.9667	0.173567	0.0936072	15.9667	0.180233	0.100397	15.9667	0.190233	0.0978633
15.9833	0.173567	0.0952874	15.9833	0.180233	0.100672	15.9833	0.190233	0.104075
16	0.173567	0.0873735	16	0.180233	0.0937235	16	0.190233	0.0999896
16.0167	0.173567	0.0898634	16.0167	0.180233	0.0959396	16.0167	0.190233	0.100011
16.0333	0.173567	0.0888468	16.0333	0.180233	0.101489	16.0333	0.190233	0.0990326
16.05	0.173567	0.0921309	16.05	0.180233	0.0964433	16.05	0.190233	0.0998246
16.0667	0.173567	0.0928502	16.0667	0.180233	0.0936885	16.0667	0.190233	0.099972
16.0833	0.173567	0.0950414	16.0833	0.180233	0.101102	16.0833	0.190233	0.102541
16.1	0.173567	0.0924097	16.1	0.180233	0.0989094	16.1	0.190233	0.0996757
16.1167	0.173567	0.094986	16.1167	0.180233	0.104525	16.1167	0.190233	0.103075
16.1333	0.173567	0.090638	16.1333	0.180233	0.0975483	16.1333	0.190233	0.105323
16.15	0.173567	0.0908046	16.15	0.180233	0.0949735	16.15	0.190233	0.100233
16.1667	0.173567	0.0914388	16.1667	0.180233	0.0990768	16.1667	0.190233	0.10414
16.1833	0.173567	0.0933978	16.1833	0.180233	0.0983966	16.1833	0.190233	0.102255
16.2	0.173567	0.0889682	16.2	0.180233	0.0976776	16.2	0.190233	0.10391
16.2167	0.173567	0.0899521	16.2167	0.180233	0.0962504	16.2167	0.190233	0.102201
16.2333	0.173567	0.094333	16.2333	0.180233	0.0957362	16.2333	0.190233	0.101843
16.25	0.173567	0.089053	16.25	0.180233	0.0975306	16.25	0.190233	0.103808
16.2667	0.173567	0.087784	16.2667	0.180233	0.0973736	16.2667	0.190233	0.0997335
16.2833	0.173567	0.089802	16.2833	0.180233	0.0995538	16.2833	0.190233	0.0973722
16.3	0.173567	0.087648	16.3	0.180233	0.0982854	16.3	0.190233	0.0996465
16.3167	0.173567	0.091385	16.3167	0.180233	0.102611	16.3167	0.190233	0.10388
16.3333	0.173567	0.0883198	16.3333	0.180233	0.097232	16.3333	0.190233	0.0982388
16.35	0.173567	0.0889313	16.35	0.180233	0.0952392	16.35	0.190233	0.102735
16.3667	0.173567	0.0901127	16.3667	0.180233	0.0966658	16.3667	0.190233	0.0990481
16.3833	0.173567	0.0905645	16.3833	0.180233	0.0956467	16.3833	0.190233	0.103249
16.4	0.173567	0.0898285	16.4	0.180233	0.100987	16.4	0.190233	0.0971077
16.4167	0.173567	0.0889946	16.4167	0.180233	0.100743	16.4167	0.190233	0.102275
16.4333	0.173567	0.0876736	16.4333	0.180233	0.0956074	16.4333	0.190233	0.102885
16.45	0.173567	0.0890793	16.45	0.180233	0.101343	16.45	0.190233	0.0968085
16.4667	0.173567	0.0873249	16.4667	0.180233	0.0951345	16.4667	0.190233	0.101452
16.4833	0.173567	0.0901953	16.4833	0.180233	0.0982554	16.4833	0.190233	0.103869
16.5	0.173567	0.0899353	16.5	0.180233	0.0975054	16.5	0.190233	0.101701
16.5167	0.173567	0.090501	16.5167	0.180233	0.0981484	16.5167	0.190233	0.101518
16.5333	0.173567	0.0896637	16.5333	0.180233	0.0954407	16.5333	0.190233	0.0989266
16.55	0.173567	0.0842728	16.55	0.180233	0.0997202	16.55	0.190233	0.098512
16.5667	0.173567	0.0864315	16.5667	0.180233	0.0968058	16.5667	0.190233	0.0988735
16.5833	0.173567	0.0851636	16.5833	0.180233	0.0983261	16.5833	0.190233	0.100568
16.6	0.173567	0.0882061	16.6	0.180233	0.0988622	16.6	0.190233	0.100828
16.6167	0.173567	0.0858334	16.6167	0.180233	0.0959871	16.6167	0.190233	0.103465
16.6333	0.173567	0.0836219	16.6333	0.180233	0.0945404	16.6333	0.190233	0.0987185
16.65	0.173567	0.0864158	16.65	0.180233	0.0990989	16.65	0.190233	0.102146
16.6667	0.173567	0.0880789	16.6667	0.180233	0.0971436	16.6667	0.190233	0.101902
16.6833	0.173567	0.087077	16.6833	0.180233	0.0968202	16.6833	0.190233	0.0995268
16.7	0.173567	0.0880497	16.7	0.180233	0.102914	16.7	0.190233	0.099039
16.7167	0.173567	0.0882671	16.7167	0.180233	0.0974186	16.7167	0.190233	0.100562
16.7333	0.173567	0.0872099	16.7333	0.180233	0.098783	16.7333	0.190233	0.104371
16.75	0.173567	0.0887819	16.75	0.180233	0.0964943	16.75	0.190233	0.0996224
16.7667	0.173567	0.0866274	16.7667	0.180233	0.0983314	16.7667	0.190233	0.103378
16.7833	0.173567	0.0909991	16.7833	0.180233	0.0962435	16.7833	0.190233	0.0981589
16.8	0.173567	0.0856997	16.8	0.180233	0.0950322	16.8	0.190233	0.0990462
16.8167	0.173567	0.0857534	16.8167	0.180233	0.0998523	16.8167	0.190233	0.0992925
16.8333	0.173567	0.08426	16.8333	0.180233	0.100683	16.8333	0.190233	0.0987258
16.85	0.173567	0.0862597	16.85	0.180233	0.0954218	16.85	0.190233	0.0987892
16.8667	0.173567	0.084629	16.8667	0.180233	0.0971639	16.8667	0.190233	0.0975243
16.8833	0.173567	0.0853219	16.8833	0.180233	0.0963829	16.8833	0.190233	0.10006
16.9	0.173567	0.0856474	16.9	0.180233	0.0964751	16.9	0.190233	0.0984997
16.9167	0.173567	0.0864024	16.9167	0.180233	0.0951672	16.9167	0.190233	0.100261
16.9333	0.173567	0.0865907	16.9333	0.180233	0.0918847	16.9333	0.190233	0.101632
16.95	0.173567	0.0842652	16.95	0.180233	0.0981104	16.95	0.190233	0.100834
16.9667	0.173567	0.0881968	16.9667	0.180233	0.0956425	16.9667	0.190233	0.100019
16.9833	0.173567	0.0849975	16.9833	0.180233	0.0972984	16.9833	0.190233	0.106327
17	0.173567	0.0865329	17	0.180233	0.0972198	17	0.190233	0.0968415
17.0167	0.173567	0.0865513	17.0167	0.180233	0.0966856	17.0167	0.190233	0.100061
17.0333	0.173567	0.085465	17.0333	0.180233	0.0964837	17.0333	0.190233	0.100749
17.05	0.173567	0.0859141	17.05	0.180233	0.0982096	17.05	0.190233	0.10005
17.0667	0.173567	0.0837236	17.0667	0.180233	0.0982493	17.0667	0.190233	0.0988781
17.0833	0.173567	0.0844587	17.0833	0.180233	0.101719	17.0833	0.190233	0.101192
17.1	0.173567	0.0865572	17.1	0.180233	0.098966	17.1	0.190233	0.101679
17.1167	0.173567	0.0877921	17.1167	0.180233	0.0990533	17.1167	0.190233	0.101503
17.1333	0.173567	0.0843411	17.1333	0.180233	0.0995855	17.1333	0.190233	0.10447
17.15	0.173567	0.0829669	17.15	0.180233	0.099506	17.15	0.190233	0.102605
17.1667	0.173567	0.08308	17.1667	0.180233	0.0992838	17.1667	0.190233	0.0992761
17.1833	0.173567	0.0834435	17.1833	0.180233	0.099426	17.1833	0.190233	0.104932
17.2	0.173567	0.0838712	17.2	0.180233	0.0929882	17.2	0.190233	0.10139
17.2167	0.173567	0.0852012	17.2167	0.180233	0.0957971	17.2167	0.190233	0.0994605
17.2333	0.173567	0.0836504	17.2333	0.180233	0.096538	17.2333	0.190233	0.0990406
17.25	0.173567	0.0861892	17.25	0.180233	0.0992221	17.25	0.190233	0.0996086
17.2667	0.173567	0.0850021	17.2667	0.180233	0.0935422	17.2667	0.190233	0.096098
17.2833	0.173567	0.088085	17.2833	0.180233	0.0974647	17.2833	0.190233	0.099767
17.3	0.173567	0.0825234	17.3	0.180233	0.0952622	17.3	0.190233	0.0997585
17.3167	0.173567	0.0817435	17.3167	0.180233	0.0970371	17.3167	0.190233	0.101605
17.3333	0.173567	0.084849	17.3333	0.180233	0.0981415	17.3333	0.190233	0.100246
17.35	0.173567	0.0876155	17.35	0.180233	0.0985908	17.35	0.190233	0.098745
17.3667	0.173567	0.0817358	17.3667	0.180233	0.0979653	17.3667	0.190233	0.100283
17.3833	0.173567	0.0814922	17.3833	0.180233	0.0956874	17.3833	0.190233	0.0997931
17.4	0.173567	0.0814535	17.4	0.180233	0.0983888	17.4	0.190233	0.0973795
17.4167	0.173567	0.0846427	17.4167	0.180233	0.0985296	17.4167	0.190233	0.097555
17.4333	0.173567	0.0854013	17.4333	0.180233	0.0979262	17.4333	0.190233	0.103097
17.45	0.173567	0.0840029	17.45	0.180233	0.0986893	17.45	0.190233	0.0974056
17.4667	0.173567	0.0834098	17.4667	0.180233	0.0980624	17.4667	0.190233	0.0954751
17.4833	0.173567	0.0844404	17.4833	0.180233	0.0958028	17.4833	0.190233	0.103826
17.5	0.173567	0.0824373	17.5	0.180233	0.100005	17.5	0.190233	0.0999308
17.5167	0.173567	0.0818629	17.5167	0.180233	0.0889098	17.5167	0.190233	0.0965471
17.5333	0.173567	0.0817691	17.5333	0.180233	0.0949925	17.5333	0.190233	0.0979418
17.55	0.173567	0.0832875	17.55	0.180233	0.0956696	17.55	0.190233	0.100747
17.5667	0.173567	0.0821932	17.5667	0.180233	0.099234	17.5667	0.190233	0.0985196
17.5833	0.173567	0.0858115	17.5833	0.180233	0.0967691	17.5833	0.190233	0.0983376
17.6	0.173567	0.0825903	17.6	0.180233	0.0977985	17.6	0.190233	0.0987827
17.6167	0.173567	0.081287	17.6167	0.180233	0.0952004	17.6167	0.190233	0.10029
17.6333	0.173567	0.0828097	17.6333	0.180233	0.101288	17.6333	0.190233	0.100848
17.65	0.173567	0.0838236	17.65	0.180233	0.0953183	17.65	0.190233	0.103935
17.6667	0.173567	0.083244	17.6667	0.180233	0.0977711	17.6667	0.190233	0.0998251
17.6833	0.173567	0.0834229	17.6833	0.180233	0.0967195	17.6833	0.190233	0.0990814
17.7	0.173567	0.0848451	17.7	0.180233	0.098198	17.7	0.190233	0.103421
17.7167	0.173567	0.0854475	17.7167	0.180233	0.0966424	17.7167	0.190233	0.0993702
17.7333	0.173567	0.0837316	17.7333	0.180233	0.0963526	17.7333	0.190233	0.0985249
17.75	0.173567	0.0807651	17.75	0.180233	0.0950506	17.75	0.190233	0.0964013
17.7667	0.173567	0.0826164	17.7667	0.180233	0.0955792	17.7667	0.190233	0.0996354
17.7833	0.173567	0.0823324	17.7833	0.180233	0.0906804	17.7833	0.190233	0.0983232
17.8	0.173567	0.0822862	17.8	0.180233	0.0930828	17.8	0.190233	0.0989764
17.8167	0.173567	0.081864	17.8167	0.180233	0.0945874	17.8167	0.190233	0.0950289
17.8333	0.173567	0.0835822	17.8333	0.180233	0.0975623	17.8333	0.190233	0.0973377
17.85	0.173567	0.0834972	17.85	0.180233	0.0953353	17.85	0.190233	0.101751
17.8667	0.173567	0.0824592	17.8667	0.180233	0.0971394	17.8667	0.190233	0.0990012
17.8833	0.173567	0.0787096	17.8833	0.180233	0.0932088	17.8833	0.190233	0.0993314
17.9	0.173567	0.082895	17.9	0.180233	0.0936812	17.9	0.190233	0.0986974
17.9167	0.173567	0.0842804	17.9167	0.180233	0.0962508	17.9167	0.190233	0.103445
17.9333	0.173567	0.0854448	17.9333	0.180233	0.0982485	17.9333	0.190233	0.0974681
17.95	0.173567	0.0840072	17.95	0.180233	0.099493	17.95	0.190233	0.0936648
17.9667	0.173567	0.0856	17.9667	0.180233	0.0980457	17.9667	0.190233	0.0960522
17.9833	0.173567	0.0851039	17.9833	0.180233	0.0946695	17.9833	0.190233	0.0980156
18	0.173567	0.0817195	18	0.180233	0.0908574	18	0.190233	0.0991613
18.0167	0.173567	0.087653	18.0167	0.180233	0.096586	18.0167	0.190233	0.101953
18.0333	0.173567	0.0849468	18.0333	0.180233	0.0965621	18.0333	0.190233	0.100874
18.05	0.173567	0.0781874	18.05	0.180233	0.0952204	18.05	0.190233	0.0975142
18.0667	0.173567	0.0823244	18.0667	0.180233	0.0953569	18.0667	0.190233	0.0976865
18.0833	0.173567	0.0857211	18.0833	0.180233	0.0998192	18.0833	0.190233	0.0967611
18.1	0.173567	0.0872053	18.1	0.180233	0.0962738	18.1	0.190233	0.095527
18.1167	0.173567	0.0839008	18.1167	0.180233	0.0957888	18.1167	0.190233	0.0977885
18.1333	0.173567	0.0844645	18.1333	0.180233	0.0973748	18.1333	0.190233	0.0946323
18.15	0.173567	0.0804444	18.15	0.180233	0.0981051	18.15	0.190233	0.096946
18.1667	0.173567	0.0827993	18.1667	0.180233	0.0971544	18.1667	0.190233	0.099278
18.1833	0.173567	0.0821043	18.1833	0.180233	0.0992867	18.1833	0.190233	0.0981892
18.2	0.173567	0.0808621	18.2	0.180233	0.0953266	18.2	0.190233	0.0963218
18.2167	0.173567	0.0881403	18.2167	0.180233	0.097752	18.2167	0.190233	0.0974029
18.2333	0.173567	0.0838976	18.2333	0.180233	0.0970598	18.2333	0.190233	0.100125
18.25	0.173567	0.0827214	18.25	0.180233	0.0991497	18.25	0.190233	0.0940024
18.2667	0.173567	0.0793725	18.2667	0.180233	0.0945956	18.2667	0.190233	0.100103
18.2833	0.173567	0.0860078	18.2833	0.180233	0.0930783	18.2833	0.190233	0.0938105
18.3	0.173567	0.0804064	18.3	0.180233	0.095315	18.3	0.190233	0.102506
18.3167	0.173567	0.0819186	18.3167	0.180233	0.095635	18.3167	0.190233	0.0949935
18.3333	0.173567	0.0827482	18.3333	0.180233	0.0979723	18.3333	0.190233	0.0977709
18.35	0.173567	0.0816643	18.35	0.180233	0.0980025	18.35	0.190233	0.0998645
18.3667	0.173567	0.0806555	18.3667	0.180233	0.0972017	18.3667	0.190233	0.0980981
18.3833	0.173567	0.08208	18.3833	0.180233	0.0940183	18.3833	0.190233	0.0963686
18.4	0.173567	0.0833626	18.4	0.180233	0.0926305	18.4	0.190233	0.0998074
18.4167	0.173567	0.0836891	18.4167	0.180233	0.0956146	18.4167	0.190233	0.0970655
18.4333	0.173567	0.0843032	18.4333	0.180233	0.0994338	18.4333	0.190233	0.101357
18.45	0.173567	0.080223	18.45	0.180233	0.0981057	18.45	0.190233	0.0945883
18.4667	0.173567	0.0809291	18.4667	0.180233	0.097587	18.4667	0.190233	0.100808
18.4833	0.173567	0.0821086	18.4833	0.180233	0.096511	18.4833	0.190233	0.102103
18.5	0.173567	0.0867124	18.5	0.180233	0.0943052	18.5	0.190233	0.0971651
18.5167	0.173567	0.0813205	18.5167	0.180233	0.0972417	18.5167	0.190233	0.097951
18.5333	0.173567	0.0806813	18.5333	0.180233	0.0922835	18.5333	0.190233	0.101896
18.55	0.173567	0.0801747	18.55	0.180233	0.0954641	18.55	0.190233	0.100562
18.5667	0.173567	0.0829794	18.5667	0.180233	0.094681	18.5667	0.190233	0.0973009
18.5833	0.173567	0.0853548	18.5833	0.180233	0.095487	18.5833	0.190233	0.0993258
18.6	0.173567	0.0858191	18.6	0.180233	0.0928231	18.6	0.190233	0.0984098
18.6167	0.173567	0.0821272	18.6167	0.180233	0.094871	18.6167	0.190233	0.101279
18.6333	0.173567	0.0817829	18.6333	0.180233	0.0929034	18.6333	0.190233	0.0985458
18.65	0.173567	0.0838073	18.65	0.180233	0.0932257	18.65	0.190233	0.101793
18.6667	0.173567	0.0819067	18.6667	0.180233	0.0933696	18.6667	0.190233	0.0987599
18.6833	0.173567	0.0827822	18.6833	0.180233	0.093686	18.6833	0.190233	0.100968
18.7	0.173567	0.0852133	18.7	0.180233	0.097368	18.7	0.190233	0.100783
18.7167	0.173567	0.0838411	18.7167	0.180233	0.0977663	18.7167	0.190233	0.0981016
18.7333	0.173567	0.0808339	18.7333	0.180233	0.0933558	18.7333	0.190233	0.099903
18.75	0.173567	0.0840002	18.75	0.180233	0.0968692	18.75	0.190233	0.096094
18.7667	0.173567	0.0814108	18.7667	0.180233	0.0959767	18.7667	0.190233	0.0983283
18.7833	0.173567	0.0817406	18.7833	0.180233	0.0960971	18.7833	0.190233	0.0980017
18.8	0.173567	0.0806379	18.8	0.180233	0.102152	18.8	0.190233	0.101408
18.8167	0.173567	0.0854323	18.8167	0.180233	0.0943708	18.8167	0.190233	0.0912548
18.8333	0.173567	0.0807834	18.8333	0.180233	0.0997265	18.8333	0.190233	0.0977733
18.85	0.173567	0.0833852	18.85	0.180233	0.0952686	18.85	0.190233	0.0988838
18.8667	0.173567	0.0826436	18.8667	0.180233	0.0956943	18.8667	0.190233	0.0987928
18.8833	0.173567	0.0796592	18.8833	0.180233	0.0982048	18.8833	0.190233	0.0940531
18.9	0.173567	0.0840741	18.9	0.180233	0.0943484	18.9	0.190233	0.0960829
18.9167	0.173567	0.0862513	18.9167	0.180233	0.0945446	18.9167	0.190233	0.100157
18.9333	0.173567	0.0818737	18.9333	0.180233	0.0957724	18.9333	0.190233	0.0986717
18.95	0.173567	0.0801745	18.95	0.180233	0.0980375	18.95	0.190233	0.098542
18.9667	0.173567	0.0822753	18.9667	0.180233	0.0924725	18.9667	0.190233	0.096349
18.9833	0.173567	0.0834791	18.9833	0.180233	0.0942455	18.9833	0.190233	0.0971408
19	0.173567	0.0791966	19	0.180233	0.0939847	19	0.190233	0.0965101
19.0167	0.173567	0.0820663	19.0167	0.180233	0.0970042	19.0167	0.190233	0.0957328
19.0333	0.173567	0.0838767	19.0333	0.180233	0.0960457	19.0333	0.190233	0.10173
19.05	0.173567	0.0835215	19.05	0.180233	0.092625	19.05	0.190233	0.100961
19.0667	0.173567	0.0867678	19.0667	0.180233	0.0944002	19.0667	0.190233	0.0989634
19.0833	0.173567	0.0766965	19.0833	0.180233	0.0955642	19.0833	0.190233	0.0988152
19.1	0.173567	0.0822621	19.1	0.180233	0.095638	19.1	0.190233	0.0967136
19.1167	0.173567	0.0815967	19.1167	0.180233	0.0935687	19.1167	0.190233	0.0971662
19.1333	0.173567	0.0807585	19.1333	0.180233	0.0956983	19.1333	0.190233	0.096316
19.15	0.173567	0.0813068	19.15	0.180233	0.0962936	19.15	0.190233	0.0991129
19.1667	0.173567	0.0838155	19.1667	0.180233	0.0999473	19.1667	0.190233	0.0943477
19.1833	0.173567	0.085474	19.1833	0.180233	0.0954115	19.1833	0.190233	0.0996424
19.2	0.173567	0.0805986	19.2	0.180233	0.0953002	19.2	0.190233	0.100046
19.2167	0.173567	0.0836463	19.2167	0.180233	0.0926918	19.2167	0.190233	0.0969223
19.2333	0.173567	0.0821115	19.2333	0.180233	0.0926508	19.2333	0.190233	0.101911
19.25	0.173567	0.0812975	19.25	0.180233	0.0930747	19.25	0.190233	0.0968893
19.2667	0.173567	0.0848587	19.2667	0.180233	0.0959227	19.2667	0.190233	0.098969
19.2833	0.173567	0.083926	19.2833	0.180233	0.0973982	19.2833	0.190233	0.0971096
19.3	0.173567	0.0827713	19.3	0.180233	0.0977824	19.3	0.190233	0.0988348
19.3167	0.173567	0.0820308	19.3167	0.180233	0.0984498	19.3167	0.190233	0.0982229
19.3333	0.173567	0.0851876	19.3333	0.180233	0.094904	19.3333	0.190233	0.0913718
19.35	0.173567	0.0823615	19.35	0.180233	0.0932258	19.35	0.190233	0.102234
19.3667	0.173567	0.0815373	19.3667	0.180233	0.0913575	19.3667	0.190233	0.0960529
19.3833	0.173567	0.0833634	19.3833	0.180233	0.0932959	19.3833	0.190233	0.0963401
19.4	0.173567	0.0816113	19.4	0.180233	0.0955427	19.4	0.190233	0.0936504
19.4167	0.173567	0.0814242	19.4167	0.180233	0.0943733	19.4167	0.190233	0.0978454
19.4333	0.173567	0.0839116	19.4333	0.180233	0.098017	19.4333	0.190233	0.0943795
19.45	0.173567	0.0825469	19.45	0.180233	0.0942738	19.45	0.190233	0.0992666
19.4667	0.173567	0.0838917	19.4667	0.180233	0.0953579	19.4667	0.190233	0.0990544
19.4833	0.173567	0.0840211	19.4833	0.180233	0.0970595	19.4833	0.190233	0.0963822
19.5	0.173567	0.0787746	19.5	0.180233	0.0965461	19.5	0.190233	0.0986123
19.5167	0.173567	0.0837844	19.5167	0.180233	0.0950988	19.5167	0.190233	0.100478
19.5333	0.173567	0.0853371	19.5333	0.180233	0.0928139	19.5333	0.190233	0.100823
19.55	0.173567	0.080733	19.55	0.180233	0.0964923	19.55	0.190233	0.0954725
19.5667	0.173567	0.0819824	19.5667	0.180233	0.0936211	19.5667	0.190233	0.0961315
19.5833	0.173567	0.0790451	19.5833	0.180233	0.0967342	19.5833	0.190233	0.0997957
19.6	0.173567	0.0806679	19.6	0.180233	0.0928487	19.6	0.190233	0.0998787
19.6167	0.173567	0.0800866	19.6167	0.180233	0.0934769	19.6167	0.190233	0.0948591
19.6333	0.173567	0.0828773	19.6333	0.180233	0.0965587	19.6333	0.190233	0.0969771
19.65	0.173567	0.078026	19.65	0.180233	0.0941903	19.65	0.190233	0.0962598
19.6667	0.173567	0.0809917	19.6667	0.180233	0.0948586	19.6667	0.190233	0.0960803
19.6833	0.173567	0.0833823	19.6833	0.180233	0.0948725	19.6833	0.190233	0.0962641
19.7	0.173567	0.0812803	19.7	0.180233	0.0944256	19.7	0.190233	0.0939757
19.7167	0.173567	0.0807703	19.7167	0.180233	0.0949648	19.7167	0.190233	0.0950345
19.7333	0.173567	0.0846455	19.7333	0.180233	0.0923612	19.7333	0.190233	0.0998696
19.75	0.173567	0.0809177	19.75	0.180233	0.0936447	19.75	0.190233	0.0970848
19.7667	0.173567	0.0820945	19.7667	0.180233	0.0936167	19.7667	0.190233	0.0975784
19.7833	0.173567	0.0837279	19.7833	0.180233	0.0972738	19.7833	0.190233	0.0927585
19.8	0.173567	0.0805608	19.8	0.180233	0.0949254	19.8	0.190233	0.0987556
19.8167	0.173567	0.0822351	19.8167	0.180233	0.0942151	19.8167	0.190233	0.102165
19.8333	0.173567	0.0806524	19.8333	0.180233	0.0937507	19.8333	0.190233	0.0996548
19.85	0.173567	0.0839948	19.85	0.180233	0.0945011	19.85	0.190233	0.0971993
19.8667	0.173567	0.0837649	19.8667	0.180233	0.0944195	19.8667	0.190233	0.095954
19.8833	0.173567	0.0824929	19.8833	0.180233	0.0955823	19.8833	0.190233	0.0976049
19.9	0.173567	0.0833724	19.9	0.180233	0.0944523	19.9	0.190233	0.0956181
19.9167	0.173567	0.081863	19.9167	0.180233	0.0953738	19.9167	0.190233	0.0991117
19.9333	0.173567	0.0862712	19.9333	0.180233	0.0950316	19.9333	0.190233	0.0979153
19.95	0.173567	0.0817003	19.95	0.180233	0.09401	19.95	0.190233	0.0951898
19.9667	0.173567	0.0823383	19.9667	0.180233	0.0979842	19.9667	0.190233	0.0949799
19.9833	0.173567	0.081103	19.9833	0.180233	0.0943993	19.9833	0.190233	0.0949796
0	0.1829	1.11461	0	0.189567	1.15064	0	0.199567	1.19362
0.0166667	0.1829	1.13276	0.0166667	0.189567	1.16829	0.0166667	0.199567	1.21275
0.0333333	0.1829	1.20829	0.0333333	0.189567	1.23699	0.0333333	0.199567	1.29363
0.05	0.1829	1.41246	0.05	0.189567	1.41296	0.05	0.199567	1.51749
0.0666667	0.1829	1.93651	0.0666667	0.189567	1.92326	0.0666667	0.199567	2.02003
0.0833333	0.1829	3.08211	0.0833333	0.189567	2.98033	0.0833333	0.199567	3.21089
0.1	0.1829	4.70794	0.1	0.189567	5.07107	0.1	0.199567	5.14153
0.116667	0.1829	6.5379	0.116667	0.189567	6.97795	0.116667	0.199567	6.97024
0.133333	0.1829	7.64102	0.133333	0.189567	7.37569	0.133333	0.199567	7.68557
0.15	0.1829	7.32816	0.15	0.189567	7.20815	0.15	0.199567	7.45461
0.166667	0.1829	6.56207	0.166667	0.189567	6.70978	0.166667	0.199567	6.83117
0.183333	0.1829	6.33294	0.183333	0.189567	6.47508	0.183333	0.199567	6.41099
0.2	0.1829	5.9518	0.2	0.189567	5.95414	0.2	0.199567	6.09296
0.216667	0.1829	5.64947	0.216667	0.189567	5.61743	0.216667	0.199567	5.40323
0.233333	0.1829	5.20623	0.233333	0.189567	5.12315	0.233333	0.199567	5.28075
0.25	0.1829	4.68571	0.25	0.189567	4.89804	0.25	0.199567	5.01534
0.266667	0.1829	4.3372	0.266667	0.189567	4.38024	0.266667	0.199567	4.50798
0.283333	0.1829	4.16121	0.283333	0.189567	4.34326	0.283333	0.199567	4.29592
0.3	0.1829	4.08722	0.3	0.189567	4.10674	0.3	0.199567	4.13422
0.316667	0.1829	3.81333	0.316667	0.189567	3.89439	0.316667	0.199567	3.91264
0.333333	0.1829	3.5584	0.333333	0.189567	3.53034	0.333333	0.199567	3.76934
0.35	0.1829	3.39387	0.35	0.189567	3.58754	0.35	0.199567	3.35123
0.366667	0.1829	3.12006	0.366667	0.189567	3.23835	0.366667	0.199567	3.21344
0.383333	0.1829	2.99099	0.383333	0.189567	3.13794	0.383333	0.199567	3.0593
0.4	0.1829	2.96638	0.4	0.189567	3.23039	0.4	0.199567	2.98873
0.416667	0.1829	2.96493	0.416667	0.189567	3.06624	0.416667	0.199567	3.00694
0.433333	0.1829	2.86197	0.433333	0.189567	2.93651	0.433333	0.199567	3.02882
0.45	0.1829	2.94672	0.45	0.189567	3.00351	0.45	0.199567	2.89922
0.466667	0.1829	2.97956	0.466667	0.189567	3.07175	0.466667	0.199567	2.96611
0.483333	0.1829	3.12945	0.483333	0.189567	3.02761	0.483333	0.199567	3.25186
0.5	0.1829	3.33113	0.5	0.189567	3.26351	0.5	0.199567	3.42688
0.516667	0.1829	3.76544	0.516667	0.189567	3.68473	0.516667	0.199567	3.69308
0.533333	0.1829	4.39711	0.533333	0.189567	4.23434	0.533333	0.199567	4.12671
0.55	0.1829	5.02748	0.55	0.189567	4.89731	0.55	0.199567	4.80844
0.566667	0.1829	6.03209	0.566667	0.189567	6.28101	0.566667	0.199567	5.87109
0.583333	0.1829	8.27173	0.583333	0.189567	8.24096	0.583333	0.199567	8.00731
0.6	0.1829	11.478	0.6	0.189567	11.4214	0.6	0.199567	11.4529
0.616667	0.1829	14.2921	0.616667	0.189567	14.074	0.616667	0.199567	14.2084
0.633333	0.1829	14.9669	0.633333	0.189567	14.4193	0.633333	0.199567	15.017
0.65	0.1829	11.651	0.65	0.189567	11.7563	0.65	0.199567	11.8293
0.666667	0.1829	9.8561	0.666667	0.189567	9.68355	0.666667	0.199567	9.50254
0.683333	0.1829	7.617	0.683333	0.189567	7.81026	0.683333	0.199567	7.99211
0.7	0.1829	6.67387	0.7	0.189567	6.40494	0.7	0.199567	6.59497
0.716667	0.1829	5.78741	0.716667	0.189567	5.57502	0.716667	0.199567	5.66467
0.733333	0.1829	5.13434	0.733333	0.189567	5.09365	0.733333	0.199567	5.13245
0.75	0.1829	4.53517	0.75	0.189567	4.54863	0.75	0.199567	4.45403
0.766667	0.1829	4.30154	0.766667	0.189567	4.51181	0.766667	0.199567	4.30181
0.783333	0.1829	4.20388	0.783333	0.189567	4.08019	0.783333	0.199567	4.12536
0.8	0.1829	3.9402	0.8	0.189567	3.80522	0.8	0.199567	3.92013
0.816667	0.1829	3.86864	0.816667	0.189567	3.68571	0.816667	0.199567	3.90776
0.833333	0.1829	3.81524	0.833333	0.189567	3.76473	0.833333	0.199567	3.70999
0.85	0.1829	3.75588	0.85	0.189567	3.80466	0.85	0.199567	3.76534
0.866667	0.1829	3.89892	0.866667	0.189567	3.84915	0.866667	0.199567	3.67639
0.883333	0.1829	3.90984	0.883333	0.189567	4.08102	0.883333	0.199567	3.79995
0.9	0.1829	4.24664	0.9	0.189567	4.12833	0.9	0.199567	4.13989
0.916667	0.1829	4.72686	0.916667	0.189567	4.36701	0.916667	0.199567	4.47537
0.933333	0.1829	4.90625	0.933333	0.189567	5.04633	0.933333	0.199567	4.76595
0.95	0.1829	5.73453	0.95	0.189567	5.40499	0.95	0.199567	5.30274
0.966667	0.1829	6.23422	0.966667	0.189567	6.0067	0.966667	0.199567	6.10939
0.983333	0.1829	6.95587	0.983333	0.189567	6.65073	0.983333	0.199567	6.39218
1	0.1829	7.22478	1	0.189567	7.03681	1	0.199567	6.87222
1.01667	0.1829	6.87725	1.01667	0.189567	6.47797	1.01667	0.199567	6.20228
1.03333	0.1829	7.94245	1.03333	0.189567	8.28205	1.03333	0.199567	8.19138
1.05	0.1829	9.91656	1.05	0.189567	9.68549	1.05	0.199567	9.5076
1.06667	0.1829	9.20764	1.06667	0.189567	9.66461	1.06667	0.199567	9.84429
1.08333	0.1829	8.05009	1.08333	0.189567	9.00379	1.08333	0.199567	9.42036
1.1	0.1829	7.67161	1.1	0.189567	8.10871	1.1	0.199567	8.67422
1.11667	0.1829	6.28359	1.11667	0.189567	7.09324	1.11667	0.199567	7.73754
1.13333	0.1829	5.70554	1.13333	0.189567	6.32198	1.13333	0.199567	6.9865
1.15	0.1829	5.52745	1.15	0.189567	5.55351	1.15	0.199567	6.03533
1.16667	0.1829	4.91075	1.16667	0.189567	5.04077	1.16667	0.199567	5.47197
1.18333	0.1829	4.34621	1.18333	0.189567	4.28003	1.18333	0.199567	4.93448
1.2	0.1829	3.90412	1.2	0.189567	4.15136	1.2	0.199567	4.1484
1.21667	0.1829	3.3526	1.21667	0.189567	3.45465	1.21667	0.199567	3.70914
1.23333	0.1829	2.86307	1.23333	0.189567	2.98466	1.23333	0.199567	3.06431
1.25	0.1829	2.44281	1.25	0.189567	2.50261	1.25	0.199567	2.53487
1.26667	0.1829	2.26227	1.26667	0.189567	2.21678	1.26667	0.199567	2.29548
1.28333	0.1829	1.9653	1.28333	0.189567	2.09225	1.28333	0.199567	2.09552
1.3	0.1829	1.9405	1.3	0.189567	1.94527	1.3	0.199567	2.03751
1.31667	0.1829	1.83072	1.31667	0.189567	1.91913	1.31667	0.199567	1.95595
1.33333	0.1829	1.8055	1.33333	0.189567	1.86421	1.33333	0.199567	1.98314
1.35	0.1829	1.84578	1.35	0.189567	1.92304	1.35	0.199567	1.75544
1.36667	0.1829	1.7776	1.36667	0.189567	1.76024	1.36667	0.199567	1.79067
1.38333	0.1829	1.70426	1.38333	0.189567	1.7256	1.38333	0.199567	1.75232
1.4	0.1829	1.54655	1.4	0.189567	1.72637	1.4	0.199567	1.75251
1.41667	0.1829	1.66388	1.41667	0.189567	1.59446	1.41667	0.199567	1.77048
1.43333	0.1829	1.61246	1.43333	0.189567	1.59258	1.43333	0.199567	1.65464
1.45	0.1829	1.57281	1.45	0.189567	1.53778	1.45	0.199567	1.66372
1.46667	0.1829	1.50028	1.46667	0.189567	1.56171	1.46667	0.199567	1.6035
1.48333	0.1829	1.52535	1.48333	0.189567	1.58005	1.48333	0.199567	1.5699
1.5	0.1829	1.46063	1.5	0.189567	1.47426	1.5	0.199567	1.53823
1.51667	0.1829	1.4694	1.51667	0.189567	1.4735	1.51667	0.199567	1.49674
1.53333	0.1829	1.35928	1.53333	0.189567	1.48764	1.53333	0.199567	1.47361
1.55	0.1829	1.4	1.55	0.189567	1.40152	1.55	0.199567	1.49706
1.56667	0.1829	1.43177	1.56667	0.189567	1.34951	1.56667	0.199567	1.52685
1.58333	0.1829	1.34692	1.58333	0.189567	1.38426	1.58333	0.199567	1.47386
1.6	0.1829	1.32173	1.6	0.189567	1.39224	1.6	0.199567	1.49014
1.61667	0.1829	1.34015	1.61667	0.189567	1.36635	1.61667	0.199567	1.38853
1.63333	0.1829	1.31968	1.63333	0.189567	1.34402	1.63333	0.199567	1.30665
1.65	0.1829	1.26261	1.65	0.189567	1.3185	1.65	0.199567	1.33159
1.66667	0.1829	1.30495	1.66667	0.189567	1.31528	1.66667	0.199567	1.35391
1.68333	0.1829	1.25299	1.68333	0.189567	1.29117	1.68333	0.199567	1.32334
1.7	0.1829	1.21296	1.7	0.189567	1.25344	1.7	0.199567	1.30198
1.71667	0.1829	1.16324	1.71667	0.189567	1.28606	1.71667	0.199567	1.27532
1.73333	0.1829	1.12588	1.73333	0.189567	1.22327	1.73333	0.199567	1.26252
1.75	0.1829	1.16505	1.75	0.189567	1.20833	1.75	0.199567	1.26157
1.76667	0.1829	1.17456	1.76667	0.189567	1.21015	1.76667	0.199567	1.19774
1.78333	0.1829	1.16756	1.78333	0.189567	1.17063	1.78333	0.199567	1.24717
1.8	0.1829	1.13774	1.8	0.189567	1.14548	1.8	0.199567	1.18721
1.81667	0.1829	1.15958	1.81667	0.189567	1.14798	1.81667	0.199567	1.15457
1.83333	0.1829	1.10655	1.83333	0.189567	1.08762	1.83333	0.199567	1.1524
1.85	0.1829	1.09163	1.85	0.189567	1.12307	1.85	0.199567	1.14149
1.86667	0.1829	1.07707	1.86667	0.189567	1.14537	1.86667	0.199567	1.15968
1.88333	0.1829	1.04297	1.88333	0.189567	1.04103	1.88333	0.199567	1.12271
1.9	0.1829	1.04279	1.9	0.189567	1.09629	1.9	0.199567	1.06015
1.91667	0.1829	1.02215	1.91667	0.189567	1.0459	1.91667	0.199567	1.11528
1.93333	0.1829	1.02609	1.93333	0.189567	1.05168	1.93333	0.199567	1.1417
1.95	0.1829	1.02487	1.95	0.189567	1.04843	1.95	0.199567	1.10237
1.96667	0.1829	0.987797	1.96667	0.189567	1.0191	1.96667	0.199567	1.0715
1.98333	0.1829	1.01384	1.98333	0.189567	1.0221	1.98333	0.199567	1.06575
2	0.1829	0.996459	2	0.189567	1.00138	2	0.199567	1.06523
2.01667	0.1829	0.970604	2.01667	0.189567	1.00414	2.01667	0.199567	1.02931
2.03333	0.1829	1.01956	2.03333	0.189567	0.998579	2.03333	0.199567	1.0542
2.05	0.1829	0.928479	2.05	0.189567	0.973932	2.05	0.199567	1.01792
2.06667	0.1829	0.973633	2.06667	0.189567	0.961203	2.06667	0.199567	1.00175
2.08333	0.1829	0.921343	2.08333	0.189567	0.964651	2.08333	0.199567	1.0195
2.1	0.1829	0.932354	2.1	0.189567	1.01262	2.1	0.199567	1.00956
2.11667	0.1829	0.92566	2.11667	0.189567	0.98555	2.11667	0.199567	1.01151
2.13333	0.1829	0.894052	2.13333	0.189567	0.934221	2.13333	0.199567	1.0382
2.15	0.1829	0.922658	2.15	0.189567	0.922902	2.15	0.199567	0.99674
2.16667	0.1829	0.901437	2.16667	0.189567	0.918819	2.16667	0.199567	0.962398
2.18333	0.1829	0.915794	2.18333	0.189567	0.916485	2.18333	0.199567	1.00294
2.2	0.1829	0.890082	2.2	0.189567	0.94031	2.2	0.199567	0.999873
2.21667	0.1829	0.867349	2.21667	0.189567	0.931943	2.21667	0.199567	0.925272
2.23333	0.1829	0.853635	2.23333	0.189567	0.916702	2.23333	0.199567	0.921486
2.25	0.1829	0.856327	2.25	0.189567	0.905203	2.25	0.199567	0.984614
2.26667	0.1829	0.852686	2.26667	0.189567	0.883667	2.26667	0.199567	0.937661
2.28333	0.1829	0.832999	2.28333	0.189567	0.889677	2.28333	0.199567	0.898275
2.3	0.1829	0.857261	2.3	0.189567	0.882321	2.3	0.199567	0.91891
2.31667	0.1829	0.856318	2.31667	0.189567	0.843131	2.31667	0.199567	0.900208
2.33333	0.1829	0.852329	2.33333	0.189567	0.896597	2.33333	0.199567	0.904402
2.35	0.1829	0.794941	2.35	0.189567	0.855797	2.35	0.199567	0.944602
2.36667	0.1829	0.806178	2.36667	0.189567	0.842607	2.36667	0.199567	0.914052
2.38333	0.1829	0.834666	2.38333	0.189567	0.841308	2.38333	0.199567	0.877871
2.4	0.1829	0.838016	2.4	0.189567	0.841932	2.4	0.199567	0.901945
2.41667	0.1829	0.826862	2.41667	0.189567	0.838986	2.41667	0.199567	0.876296
2.43333	0.1829	0.804066	2.43333	0.189567	0.834297	2.43333	0.199567	0.86456
2.45	0.1829	0.800717	2.45	0.189567	0.81038	2.45	0.199567	0.880598
2.46667	0.1829	0.783047	2.46667	0.189567	0.808139	2.46667	0.199567	0.898502
2.48333	0.1829	0.819842	2.48333	0.189567	0.770299	2.48333	0.199567	0.852404
2.5	0.1829	0.817459	2.5	0.189567	0.793052	2.5	0.199567	0.858246
2.51667	0.1829	0.773333	2.51667	0.189567	0.811043	2.51667	0.199567	0.867826
2.53333	0.1829	0.786573	2.53333	0.189567	0.793533	2.53333	0.199567	0.848503
2.55	0.1829	0.773631	2.55	0.189567	0.796698	2.55	0.199567	0.833063
2.56667	0.1829	0.789885	2.56667	0.189567	0.821204	2.56667	0.199567	0.817134
2.58333	0.1829	0.768903	2.58333	0.189567	0.791314	2.58333	0.199567	0.855626
2.6	0.1829	0.792778	2.6	0.189567	0.761711	2.6	0.199567	0.841551
2.61667	0.1829	0.742996	2.61667	0.189567	0.743422	2.61667	0.199567	0.808067
2.63333	0.1829	0.755585	2.63333	0.189567	0.80764	2.63333	0.199567	0.795621
2.65	0.1829	0.738637	2.65	0.189567	0.779283	2.65	0.199567	0.809194
2.66667	0.1829	0.747525	2.66667	0.189567	0.764398	2.66667	0.199567	0.830686
2.68333	0.1829	0.781046	2.68333	0.189567	0.76031	2.68333	0.199567	0.829568
2.7	0.1829	0.766145	2.7	0.189567	0.788978	2.7	0.199567	0.797131
2.71667	0.1829	0.763492	2.71667	0.189567	0.755204	2.71667	0.199567	0.835941
2.73333	0.1829	0.770864	2.73333	0.189567	0.75707	2.73333	0.199567	0.812352
2.75	0.1829	0.728742	2.75	0.189567	0.74778	2.75	0.199567	0.810916
2.76667	0.1829	0.754936	2.76667	0.189567	0.733886	2.76667	0.199567	0.80598
2.78333	0.1829	0.759991	2.78333	0.189567	0.7557	2.78333	0.199567	0.838152
2.8	0.1829	0.750291	2.8	0.189567	0.756124	2.8	0.199567	0.830232
2.81667	0.1829	0.729763	2.81667	0.189567	0.73115	2.81667	0.199567	0.817295
2.83333	0.1829	0.710523	2.83333	0.189567	0.752279	2.83333	0.199567	0.817018
2.85	0.1829	0.745356	2.85	0.189567	0.734957	2.85	0.199567	0.820229
2.86667	0.1829	0.754701	2.86667	0.189567	0.763636	2.86667	0.199567	0.822084
2.88333	0.1829	0.758527	2.88333	0.189567	0.755626	2.88333	0.199567	0.80221
2.9	0.1829	0.753467	2.9	0.189567	0.714008	2.9	0.199567	0.802005
2.91667	0.1829	0.757531	2.91667	0.189567	0.764043	2.91667	0.199567	0.806033
2.93333	0.1829	0.78753	2.93333	0.189567	0.777257	2.93333	0.199567	0.812848
2.95	0.1829	0.78409	2.95	0.189567	0.808164	2.95	0.199567	0.828857
2.96667	0.1829	0.789283	2.96667	0.189567	0.776901	2.96667	0.199567	0.829757
2.98333	0.1829	0.773809	2.98333	0.189567	0.778449	2.98333	0.199567	0.819509
3	0.1829	0.801907	3	0.189567	0.737346	3	0.199567	0.809042
3.01667	0.1829	0.782639	3.01667	0.189567	0.831393	3.01667	0.199567	0.811604
3.03333	0.1829	0.845024	3.03333	0.189567	0.769586	3.03333	0.199567	0.849193
3.05	0.1829	0.80616	3.05	0.189567	0.782795	3.05	0.199567	0.852785
3.06667	0.1829	0.861733	3.06667	0.189567	0.79823	3.06667	0.199567	0.871361
3.08333	0.1829	0.86143	3.08333	0.189567	0.810079	3.08333	0.199567	0.88071
3.1	0.1829	0.862156	3.1	0.189567	0.810701	3.1	0.199567	0.840974
3.11667	0.1829	0.874163	3.11667	0.189567	0.857348	3.11667	0.199567	0.851981
3.13333	0.1829	0.887136	3.13333	0.189567	0.81577	3.13333	0.199567	0.871232
3.15	0.1829	0.951003	3.15	0.189567	0.862633	3.15	0.199567	0.937215
3.16667	0.1829	0.958244	3.16667	0.189567	0.882173	3.16667	0.199567	0.877757
3.18333	0.1829	0.937149	3.18333	0.189567	0.894156	3.18333	0.199567	0.925335
3.2	0.1829	0.98781	3.2	0.189567	0.904751	3.2	0.199567	0.907771
3.21667	0.1829	1.00593	3.21667	0.189567	0.872398	3.21667	0.199567	0.965571
3.23333	0.1829	1.01309	3.23333	0.189567	0.910938	3.23333	0.199567	0.976149
3.25	0.1829	0.982642	3.25	0.189567	0.965088	3.25	0.199567	0.969859
3.26667	0.1829	1.03108	3.26667	0.189567	0.926611	3.26667	0.199567	0.940081
3.28333	0.1829	0.957808	3.28333	0.189567	0.930043	3.28333	0.199567	1.02431
3.3	0.1829	0.972282	3.3	0.189567	0.956457	3.3	0.199567	1.02577
3.31667	0.1829	0.953004	3.31667	0.189567	1.01289	3.31667	0.199567	1.02738
3.33333	0.1829	0.999432	3.33333	0.189567	1.04164	3.33333	0.199567	1.06408
3.35	0.1829	0.949728	3.35	0.189567	0.97546	3.35	0.199567	1.07585
3.36667	0.1829	0.964475	3.36667	0.189567	1.01476	3.36667	0.199567	1.0438
3.38333	0.1829	0.917218	3.38333	0.189567	1.00897	3.38333	0.199567	1.07465
3.4	0.1829	0.957857	3.4	0.189567	1.02801	3.4	0.199567	1.12167
3.41667	0.1829	0.870081	3.41667	0.189567	1.02928	3.41667	0.199567	1.08335
3.43333	0.1829	0.866763	3.43333	0.189567	1.04561	3.43333	0.199567	1.07484
3.45	0.1829	0.85831	3.45	0.189567	0.974941	3.45	0.199567	1.05996
3.46667	0.1829	0.802841	3.46667	0.189567	0.96865	3.46667	0.199567	1.03151
3.48333	0.1829	0.856549	3.48333	0.189567	0.934219	3.48333	0.199567	1.00608
3.5	0.1829	0.807484	3.5	0.189567	0.940974	3.5	0.199567	1.05887
3.51667	0.1829	0.796669	3.51667	0.189567	0.941205	3.51667	0.199567	1.04161
3.53333	0.1829	0.741541	3.53333	0.189567	0.876536	3.53333	0.199567	0.950715
3.55	0.1829	0.75925	3.55	0.189567	0.893978	3.55	0.199567	0.931385
3.56667	0.1829	0.729811	3.56667	0.189567	0.825673	3.56667	0.199567	0.96344
3.58333	0.1829	0.703311	3.58333	0.189567	0.842073	3.58333	0.199567	0.935321
3.6	0.1829	0.677681	3.6	0.189567	0.823112	3.6	0.199567	0.944905
3.61667	0.1829	0.68962	3.61667	0.189567	0.792799	3.61667	0.199567	0.892704
3.63333	0.1829	0.656276	3.63333	0.189567	0.742074	3.63333	0.199567	0.896176
3.65	0.1829	0.643712	3.65	0.189567	0.789487	3.65	0.199567	0.832337
3.66667	0.1829	0.666553	3.66667	0.189567	0.756264	3.66667	0.199567	0.866074
3.68333	0.1829	0.645109	3.68333	0.189567	0.783218	3.68333	0.199567	0.846816
3.7	0.1829	0.636754	3.7	0.189567	0.728252	3.7	0.199567	0.811593
3.71667	0.1829	0.626719	3.71667	0.189567	0.734996	3.71667	0.199567	0.84972
3.73333	0.1829	0.599968	3.73333	0.189567	0.691315	3.73333	0.199567	0.792297
3.75	0.1829	0.605025	3.75	0.189567	0.698098	3.75	0.199567	0.80785
3.76667	0.1829	0.60598	3.76667	0.189567	0.679861	3.76667	0.199567	0.777102
3.78333	0.1829	0.602009	3.78333	0.189567	0.673067	3.78333	0.199567	0.771835
3.8	0.1829	0.565959	3.8	0.189567	0.680124	3.8	0.199567	0.780402
3.81667	0.1829	0.591946	3.81667	0.189567	0.662841	3.81667	0.199567	0.760307
3.83333	0.1829	0.565779	3.83333	0.189567	0.634554	3.83333	0.199567	0.762626
3.85	0.1829	0.571439	3.85	0.189567	0.633192	3.85	0.199567	0.805187
3.86667	0.1829	0.565667	3.86667	0.189567	0.658439	3.86667	0.199567	0.76398
3.88333	0.1829	0.557708	3.88333	0.189567	0.609536	3.88333	0.199567	0.755795
3.9	0.1829	0.560209	3.9	0.189567	0.61639	3.9	0.199567	0.713376
3.91667	0.1829	0.550051	3.91667	0.189567	0.610818	3.91667	0.199567	0.746567
3.93333	0.1829	0.555757	3.93333	0.189567	0.610331	3.93333	0.199567	0.73671
3.95	0.1829	0.53508	3.95	0.189567	0.589484	3.95	0.199567	0.718336
3.96667	0.1829	0.534492	3.96667	0.189567	0.604302	3.96667	0.199567	0.707378
3.98333	0.1829	0.519444	3.98333	0.189567	0.610638	3.98333	0.199567	0.730435
4	0.1829	0.514982	4	0.189567	0.568202	4	0.199567	0.729166
4.01667	0.1829	0.477457	4.01667	0.189567	0.580443	4.01667	0.199567	0.707183
4.03333	0.1829	0.508213	4.03333	0.189567	0.577546	4.03333	0.199567	0.722994
4.05	0.1829	0.514643	4.05	0.189567	0.556521	4.05	0.199567	0.709718
4.06667	0.1829	0.51275	4.06667	0.189567	0.569791	4.06667	0.199567	0.704906
4.08333	0.1829	0.489285	4.08333	0.189567	0.561265	4.08333	0.199567	0.674541
4.1	0.1829	0.495129	4.1	0.189567	0.562021	4.1	0.199567	0.708044
4.11667	0.1829	0.476949	4.11667	0.189567	0.553537	4.11667	0.199567	0.721251
4.13333	0.1829	0.511683	4.13333	0.189567	0.535855	4.13333	0.199567	0.71648
4.15	0.1829	0.495955	4.15	0.189567	0.557204	4.15	0.199567	0.700168
4.16667	0.1829	0.481941	4.16667	0.189567	0.558101	4.16667	0.199567	0.717079
4.18333	0.1829	0.484153	4.18333	0.189567	0.536435	4.18333	0.199567	0.69291
4.2	0.1829	0.485733	4.2	0.189567	0.533766	4.2	0.199567	0.697852
4.21667	0.1829	0.489079	4.21667	0.189567	0.509322	4.21667	0.199567	0.736653
4.23333	0.1829	0.465203	4.23333	0.189567	0.545725	4.23333	0.199567	0.6854
4.25	0.1829	0.477454	4.25	0.189567	0.540364	4.25	0.199567	0.704587
4.26667	0.1829	0.477579	4.26667	0.189567	0.521677	4.26667	0.199567	0.677714
4.28333	0.1829	0.492207	4.28333	0.189567	0.519735	4.28333	0.199567	0.705386
4.3	0.1829	0.466886	4.3	0.189567	0.502047	4.3	0.199567	0.718438
4.31667	0.1829	0.463768	4.31667	0.189567	0.507796	4.31667	0.199567	0.707474
4.33333	0.1829	0.457393	4.33333	0.189567	0.525791	4.33333	0.199567	0.699176
4.35	0.1829	0.459087	4.35	0.189567	0.499353	4.35	0.199567	0.730763
4.36667	0.1829	0.456718	4.36667	0.189567	0.522881	4.36667	0.199567	0.744716
4.38333	0.1829	0.434179	4.38333	0.189567	0.504204	4.38333	0.199567	0.714029
4.4	0.1829	0.430512	4.4	0.189567	0.492412	4.4	0.199567	0.709569
4.41667	0.1829	0.433737	4.41667	0.189567	0.497903	4.41667	0.199567	0.725363
4.43333	0.1829	0.456612	4.43333	0.189567	0.512437	4.43333	0.199567	0.708643
4.45	0.1829	0.454068	4.45	0.189567	0.51238	4.45	0.199567	0.762259
4.46667	0.1829	0.434115	4.46667	0.189567	0.496599	4.46667	0.199567	0.769075
4.48333	0.1829	0.44411	4.48333	0.189567	0.477754	4.48333	0.199567	0.745418
4.5	0.1829	0.419334	4.5	0.189567	0.488459	4.5	0.199567	0.752887
4.51667	0.1829	0.45793	4.51667	0.189567	0.491964	4.51667	0.199567	0.743747
4.53333	0.1829	0.420937	4.53333	0.189567	0.495978	4.53333	0.199567	0.766365
4.55	0.1829	0.440612	4.55	0.189567	0.502291	4.55	0.199567	0.75811
4.56667	0.1829	0.426883	4.56667	0.189567	0.467042	4.56667	0.199567	0.766205
4.58333	0.1829	0.437578	4.58333	0.189567	0.484243	4.58333	0.199567	0.798068
4.6	0.1829	0.423599	4.6	0.189567	0.515476	4.6	0.199567	0.804223
4.61667	0.1829	0.435866	4.61667	0.189567	0.488641	4.61667	0.199567	0.822444
4.63333	0.1829	0.41922	4.63333	0.189567	0.500711	4.63333	0.199567	0.79798
4.65	0.1829	0.439024	4.65	0.189567	0.479115	4.65	0.199567	0.84906
4.66667	0.1829	0.415738	4.66667	0.189567	0.48395	4.66667	0.199567	0.819927
4.68333	0.1829	0.431284	4.68333	0.189567	0.48702	4.68333	0.199567	0.802961
4.7	0.1829	0.40635	4.7	0.189567	0.463948	4.7	0.199567	0.874111
4.71667	0.1829	0.422856	4.71667	0.189567	0.498493	4.71667	0.199567	0.843487
4.73333	0.1829	0.406385	4.73333	0.189567	0.462854	4.73333	0.199567	0.902918
4.75	0.1829	0.425622	4.75	0.189567	0.447098	4.75	0.199567	0.91215
4.76667	0.1829	0.396446	4.76667	0.189567	0.470046	4.76667	0.199567	0.897576
4.78333	0.1829	0.420851	4.78333	0.189567	0.486998	4.78333	0.199567	0.926009
4.8	0.1829	0.393183	4.8	0.189567	0.466762	4.8	0.199567	0.91802
4.81667	0.1829	0.405979	4.81667	0.189567	0.466101	4.81667	0.199567	0.958363
4.83333	0.1829	0.388651	4.83333	0.189567	0.442927	4.83333	0.199567	0.978469
4.85	0.1829	0.399909	4.85	0.189567	0.458837	4.85	0.199567	1.00462
4.86667	0.1829	0.392193	4.86667	0.189567	0.457537	4.86667	0.199567	1.04913
4.88333	0.1829	0.402842	4.88333	0.189567	0.460869	4.88333	0.199567	1.06068
4.9	0.1829	0.375278	4.9	0.189567	0.46521	4.9	0.199567	1.04084
4.91667	0.1829	0.399561	4.91667	0.189567	0.45981	4.91667	0.199567	1.06099
4.93333	0.1829	0.388289	4.93333	0.189567	0.439694	4.93333	0.199567	1.07779
4.95	0.1829	0.398873	4.95	0.189567	0.453869	4.95	0.199567	1.17386
4.96667	0.1829	0.377416	4.96667	0.189567	0.447795	4.96667	0.199567	1.13107
4.98333	0.1829	0.387746	4.98333	0.189567	0.474257	4.98333	0.199567	1.19119
5	0.1829	0.379037	5	0.189567	0.443543	5	0.199567	1.25725
5.01667	0.1829	0.387835	5.01667	0.189567	0.469116	5.01667	0.199567	1.29627
5.03333	0.1829	0.365514	5.03333	0.189567	0.434186	5.03333	0.199567	1.34831
5.05	0.1829	0.383581	5.05	0.189567	0.458692	5.05	0.199567	1.36217
5.06667	0.1829	0.390099	5.06667	0.189567	0.462637	5.06667	0.199567	1.41308
5.08333	0.1829	0.377444	5.08333	0.189567	0.430993	5.08333	0.199567	1.55809
5.1	0.1829	0.373496	5.1	0.189567	0.443229	5.1	0.199567	1.60429
5.11667	0.1829	0.366375	5.11667	0.189567	0.463206	5.11667	0.199567	1.58528
5.13333	0.1829	0.350288	5.13333	0.189567	0.43756	5.13333	0.199567	1.72862
5.15	0.1829	0.376867	5.15	0.189567	0.448121	5.15	0.199567	1.86522
5.16667	0.1829	0.363932	5.16667	0.189567	0.431334	5.16667	0.199567	1.89662
5.18333	0.1829	0.378923	5.18333	0.189567	0.447909	5.18333	0.199567	1.99597
5.2	0.1829	0.369615	5.2	0.189567	0.433889	5.2	0.199567	2.08281
5.21667	0.1829	0.370659	5.21667	0.189567	0.458334	5.21667	0.199567	2.2902
5.23333	0.1829	0.365411	5.23333	0.189567	0.455784	5.23333	0.199567	2.27194
5.25	0.1829	0.363292	5.25	0.189567	0.452022	5.25	0.199567	2.4202
5.26667	0.1829	0.368958	5.26667	0.189567	0.442129	5.26667	0.199567	2.56639
5.28333	0.1829	0.361964	5.28333	0.189567	0.448983	5.28333	0.199567	2.63624
5.3	0.1829	0.372361	5.3	0.189567	0.435382	5.3	0.199567	2.69915
5.31667	0.1829	0.357079	5.31667	0.189567	0.443564	5.31667	0.199567	2.73681
5.33333	0.1829	0.37585	5.33333	0.189567	0.431768	5.33333	0.199567	2.75999
5.35	0.1829	0.344966	5.35	0.189567	0.460408	5.35	0.199567	2.70307
5.36667	0.1829	0.371904	5.36667	0.189567	0.43395	5.36667	0.199567	2.59319
5.38333	0.1829	0.355168	5.38333	0.189567	0.44963	5.38333	0.199567	2.42752
5.4	0.1829	0.344973	5.4	0.189567	0.438256	5.4	0.199567	2.24423
5.41667	0.1829	0.37108	5.41667	0.189567	0.431572	5.41667	0.199567	2.05087
5.43333	0.1829	0.345369	5.43333	0.189567	0.434322	5.43333	0.199567	1.90125
5.45	0.1829	0.344996	5.45	0.189567	0.445489	5.45	0.199567	1.78849
5.46667	0.1829	0.339488	5.46667	0.189567	0.428503	5.46667	0.199567	1.65917
5.48333	0.1829	0.342099	5.48333	0.189567	0.428489	5.48333	0.199567	1.46778
5.5	0.1829	0.351509	5.5	0.189567	0.429181	5.5	0.199567	1.48535
5.51667	0.1829	0.346938	5.51667	0.189567	0.452539	5.51667	0.199567	1.32012
5.53333	0.1829	0.358571	5.53333	0.189567	0.432118	5.53333	0.199567	1.20698
5.55	0.1829	0.338499	5.55	0.189567	0.446239	5.55	0.199567	1.14774
5.56667	0.1829	0.34105	5.56667	0.189567	0.445751	5.56667	0.199567	1.13647
5.58333	0.1829	0.338805	5.58333	0.189567	0.443564	5.58333	0.199567	0.983932
5.6	0.1829	0.34569	5.6	0.189567	0.437564	5.6	0.199567	0.94652
5.61667	0.1829	0.343821	5.61667	0.189567	0.423032	5.61667	0.199567	0.881686
5.63333	0.1829	0.351537	5.63333	0.189567	0.458784	5.63333	0.199567	0.801127
5.65	0.1829	0.332973	5.65	0.189567	0.420577	5.65	0.199567	0.812908
5.66667	0.1829	0.331784	5.66667	0.189567	0.444886	5.66667	0.199567	0.771833
5.68333	0.1829	0.342299	5.68333	0.189567	0.439853	5.68333	0.199567	0.745138
5.7	0.1829	0.341166	5.7	0.189567	0.456482	5.7	0.199567	0.681762
5.71667	0.1829	0.342587	5.71667	0.189567	0.451894	5.71667	0.199567	0.632517
5.73333	0.1829	0.338629	5.73333	0.189567	0.433188	5.73333	0.199567	0.649133
5.75	0.1829	0.345696	5.75	0.189567	0.442783	5.75	0.199567	0.590656
5.76667	0.1829	0.344451	5.76667	0.189567	0.442301	5.76667	0.199567	0.56911
5.78333	0.1829	0.323714	5.78333	0.189567	0.449184	5.78333	0.199567	0.531493
5.8	0.1829	0.340762	5.8	0.189567	0.459676	5.8	0.199567	0.514057
5.81667	0.1829	0.337272	5.81667	0.189567	0.473807	5.81667	0.199567	0.500451
5.83333	0.1829	0.330924	5.83333	0.189567	0.431551	5.83333	0.199567	0.478298
5.85	0.1829	0.329421	5.85	0.189567	0.439595	5.85	0.199567	0.448437
5.86667	0.1829	0.329051	5.86667	0.189567	0.442374	5.86667	0.199567	0.429117
5.88333	0.1829	0.329909	5.88333	0.189567	0.438726	5.88333	0.199567	0.41928
5.9	0.1829	0.312527	5.9	0.189567	0.4398	5.9	0.199567	0.407611
5.91667	0.1829	0.326578	5.91667	0.189567	0.451569	5.91667	0.199567	0.40094
5.93333	0.1829	0.325028	5.93333	0.189567	0.456324	5.93333	0.199567	0.378016
5.95	0.1829	0.320276	5.95	0.189567	0.459623	5.95	0.199567	0.362392
5.96667	0.1829	0.309608	5.96667	0.189567	0.443351	5.96667	0.199567	0.369798
5.98333	0.1829	0.325462	5.98333	0.189567	0.4579	5.98333	0.199567	0.36828
6	0.1829	0.32377	6	0.189567	0.443767	6	0.199567	0.331263
6.01667	0.1829	0.303702	6.01667	0.189567	0.471634	6.01667	0.199567	0.329268
6.03333	0.1829	0.313028	6.03333	0.189567	0.451916	6.03333	0.199567	0.316654
6.05	0.1829	0.326741	6.05	0.189567	0.462871	6.05	0.199567	0.323598
6.06667	0.1829	0.318676	6.06667	0.189567	0.461279	6.06667	0.199567	0.297594
6.08333	0.1829	0.325894	6.08333	0.189567	0.448956	6.08333	0.199567	0.298942
6.1	0.1829	0.317314	6.1	0.189567	0.470651	6.1	0.199567	0.297306
6.11667	0.1829	0.308363	6.11667	0.189567	0.465832	6.11667	0.199567	0.282843
6.13333	0.1829	0.300518	6.13333	0.189567	0.466339	6.13333	0.199567	0.267147
6.15	0.1829	0.314103	6.15	0.189567	0.468774	6.15	0.199567	0.269884
6.16667	0.1829	0.314255	6.16667	0.189567	0.471673	6.16667	0.199567	0.256541
6.18333	0.1829	0.319925	6.18333	0.189567	0.449862	6.18333	0.199567	0.267905
6.2	0.1829	0.30396	6.2	0.189567	0.443062	6.2	0.199567	0.262207
6.21667	0.1829	0.309689	6.21667	0.189567	0.475625	6.21667	0.199567	0.243166
6.23333	0.1829	0.301291	6.23333	0.189567	0.460345	6.23333	0.199567	0.237532
6.25	0.1829	0.30621	6.25	0.189567	0.468235	6.25	0.199567	0.251169
6.26667	0.1829	0.298396	6.26667	0.189567	0.496858	6.26667	0.199567	0.238125
6.28333	0.1829	0.300861	6.28333	0.189567	0.477914	6.28333	0.199567	0.233294
6.3	0.1829	0.306689	6.3	0.189567	0.486154	6.3	0.199567	0.225153
6.31667	0.1829	0.310577	6.31667	0.189567	0.47459	6.31667	0.199567	0.221463
6.33333	0.1829	0.313933	6.33333	0.189567	0.466712	6.33333	0.199567	0.223579
6.35	0.1829	0.313198	6.35	0.189567	0.477182	6.35	0.199567	0.219087
6.36667	0.1829	0.30315	6.36667	0.189567	0.493863	6.36667	0.199567	0.216721
6.38333	0.1829	0.297884	6.38333	0.189567	0.48212	6.38333	0.199567	0.216302
6.4	0.1829	0.307895	6.4	0.189567	0.481636	6.4	0.199567	0.212996
6.41667	0.1829	0.298676	6.41667	0.189567	0.474998	6.41667	0.199567	0.205405
6.43333	0.1829	0.309445	6.43333	0.189567	0.510115	6.43333	0.199567	0.21404
6.45	0.1829	0.30246	6.45	0.189567	0.508231	6.45	0.199567	0.202708
6.46667	0.1829	0.30632	6.46667	0.189567	0.510597	6.46667	0.199567	0.196819
6.48333	0.1829	0.298811	6.48333	0.189567	0.524515	6.48333	0.199567	0.190757
6.5	0.1829	0.298574	6.5	0.189567	0.518899	6.5	0.199567	0.201211
6.51667	0.1829	0.305899	6.51667	0.189567	0.5134	6.51667	0.199567	0.195278
6.53333	0.1829	0.291926	6.53333	0.189567	0.519611	6.53333	0.199567	0.203539
6.55	0.1829	0.296075	6.55	0.189567	0.516916	6.55	0.199567	0.190677
6.56667	0.1829	0.307276	6.56667	0.189567	0.515137	6.56667	0.199567	0.197027
6.58333	0.1829	0.295853	6.58333	0.189567	0.495562	6.58333	0.199567	0.186502
6.6	0.1829	0.290807	6.6	0.189567	0.515461	6.6	0.199567	0.183344
6.61667	0.1829	0.301372	6.61667	0.189567	0.507663	6.61667	0.199567	0.184014
6.63333	0.1829	0.287635	6.63333	0.189567	0.510809	6.63333	0.199567	0.180968
6.65	0.1829	0.291365	6.65	0.189567	0.545783	6.65	0.199567	0.177575
6.66667	0.1829	0.301704	6.66667	0.189567	0.537461	6.66667	0.199567	0.184568
6.68333	0.1829	0.292813	6.68333	0.189567	0.562254	6.68333	0.199567	0.174518
6.7	0.1829	0.287351	6.7	0.189567	0.564498	6.7	0.199567	0.176992
6.71667	0.1829	0.286763	6.71667	0.189567	0.562912	6.71667	0.199567	0.189576
6.73333	0.1829	0.281252	6.73333	0.189567	0.574999	6.73333	0.199567	0.173214
6.75	0.1829	0.298152	6.75	0.189567	0.599357	6.75	0.199567	0.174461
6.76667	0.1829	0.297728	6.76667	0.189567	0.589331	6.76667	0.199567	0.178491
6.78333	0.1829	0.284287	6.78333	0.189567	0.597129	6.78333	0.199567	0.177617
6.8	0.1829	0.281001	6.8	0.189567	0.589446	6.8	0.199567	0.171802
6.81667	0.1829	0.285285	6.81667	0.189567	0.606217	6.81667	0.199567	0.178559
6.83333	0.1829	0.286508	6.83333	0.189567	0.610108	6.83333	0.199567	0.166583
6.85	0.1829	0.288707	6.85	0.189567	0.63369	6.85	0.199567	0.172777
6.86667	0.1829	0.298049	6.86667	0.189567	0.622475	6.86667	0.199567	0.165554
6.88333	0.1829	0.276322	6.88333	0.189567	0.618936	6.88333	0.199567	0.166262
6.9	0.1829	0.280062	6.9	0.189567	0.643389	6.9	0.199567	0.170415
6.91667	0.1829	0.279606	6.91667	0.189567	0.63827	6.91667	0.199567	0.173706
6.93333	0.1829	0.27847	6.93333	0.189567	0.638499	6.93333	0.199567	0.164822
6.95	0.1829	0.285103	6.95	0.189567	0.670652	6.95	0.199567	0.157572
6.96667	0.1829	0.287394	6.96667	0.189567	0.663243	6.96667	0.199567	0.170791
6.98333	0.1829	0.289316	6.98333	0.189567	0.697501	6.98333	0.199567	0.164748
7	0.1829	0.285576	7	0.189567	0.676978	7	0.199567	0.165951
7.01667	0.1829	0.284631	7.01667	0.189567	0.695756	7.01667	0.199567	0.165448
7.03333	0.1829	0.274577	7.03333	0.189567	0.749485	7.03333	0.199567	0.167684
7.05	0.1829	0.28307	7.05	0.189567	0.737183	7.05	0.199567	0.161289
7.06667	0.1829	0.27345	7.06667	0.189567	0.753519	7.06667	0.199567	0.157334
7.08333	0.1829	0.282828	7.08333	0.189567	0.723171	7.08333	0.199567	0.158794
7.1	0.1829	0.277578	7.1	0.189567	0.794417	7.1	0.199567	0.162047
7.11667	0.1829	0.27786	7.11667	0.189567	0.783024	7.11667	0.199567	0.163073
7.13333	0.1829	0.28532	7.13333	0.189567	0.799953	7.13333	0.199567	0.1621
7.15	0.1829	0.283242	7.15	0.189567	0.850089	7.15	0.199567	0.155756
7.16667	0.1829	0.276564	7.16667	0.189567	0.833078	7.16667	0.199567	0.162216
7.18333	0.1829	0.276111	7.18333	0.189567	0.875761	7.18333	0.199567	0.162066
7.2	0.1829	0.276481	7.2	0.189567	0.901895	7.2	0.199567	0.159987
7.21667	0.1829	0.280176	7.21667	0.189567	0.892615	7.21667	0.199567	0.162455
7.23333	0.1829	0.280768	7.23333	0.189567	0.922357	7.23333	0.199567	0.159373
7.25	0.1829	0.276238	7.25	0.189567	0.960022	7.25	0.199567	0.164478
7.26667	0.1829	0.276419	7.26667	0.189567	1.01163	7.26667	0.199567	0.154587
7.28333	0.1829	0.266481	7.28333	0.189567	1.02153	7.28333	0.199567	0.156112
7.3	0.1829	0.280204	7.3	0.189567	1.05532	7.3	0.199567	0.155322
7.31667	0.1829	0.269145	7.31667	0.189567	1.0961	7.31667	0.199567	0.153436
7.33333	0.1829	0.284761	7.33333	0.189567	1.14151	7.33333	0.199567	0.161795
7.35	0.1829	0.283313	7.35	0.189567	1.17893	7.35	0.199567	0.158929
7.36667	0.1829	0.267322	7.36667	0.189567	1.20709	7.36667	0.199567	0.156379
7.38333	0.1829	0.275334	7.38333	0.189567	1.26411	7.38333	0.199567	0.157515
7.4	0.1829	0.280705	7.4	0.189567	1.31237	7.4	0.199567	0.157344
7.41667	0.1829	0.279004	7.41667	0.189567	1.43782	7.41667	0.199567	0.151306
7.43333	0.1829	0.281619	7.43333	0.189567	1.42123	7.43333	0.199567	0.152195
7.45	0.1829	0.259786	7.45	0.189567	1.41501	7.45	0.199567	0.151439
7.46667	0.1829	0.266126	7.46667	0.189567	1.51086	7.46667	0.199567	0.14955
7.48333	0.1829	0.270168	7.48333	0.189567	1.65329	7.48333	0.199567	0.158901
7.5	0.1829	0.271337	7.5	0.189567	1.59536	7.5	0.199567	0.159209
7.51667	0.1829	0.253102	7.51667	0.189567	1.75349	7.51667	0.199567	0.152478
7.53333	0.1829	0.263451	7.53333	0.189567	1.76478	7.53333	0.199567	0.153841
7.55	0.1829	0.269478	7.55	0.189567	1.82992	7.55	0.199567	0.155883
7.56667	0.1829	0.265127	7.56667	0.189567	1.90673	7.56667	0.199567	0.154152
7.58333	0.1829	0.276487	7.58333	0.189567	1.98045	7.58333	0.199567	0.156532
7.6	0.1829	0.266933	7.6	0.189567	1.90691	7.6	0.199567	0.152392
7.61667	0.1829	0.261108	7.61667	0.189567	1.81425	7.61667	0.199567	0.151768
7.63333	0.1829	0.263396	7.63333	0.189567	1.83679	7.63333	0.199567	0.151956
7.65	0.1829	0.263004	7.65	0.189567	1.82678	7.65	0.199567	0.156681
7.66667	0.1829	0.262994	7.66667	0.189567	1.75435	7.66667	0.199567	0.150661
7.68333	0.1829	0.274711	7.68333	0.189567	1.70852	7.68333	0.199567	0.152577
7.7	0.1829	0.256339	7.7	0.189567	1.61487	7.7	0.199567	0.151668
7.71667	0.1829	0.263974	7.71667	0.189567	1.56653	7.71667	0.199567	0.148582
7.73333	0.1829	0.26466	7.73333	0.189567	1.45724	7.73333	0.199567	0.150727
7.75	0.1829	0.265001	7.75	0.189567	1.43625	7.75	0.199567	0.154402
7.76667	0.1829	0.267318	7.76667	0.189567	1.26797	7.76667	0.199567	0.149902
7.78333	0.1829	0.271126	7.78333	0.189567	1.25027	7.78333	0.199567	0.153105
7.8	0.1829	0.260323	7.8	0.189567	1.16597	7.8	0.199567	0.151553
7.81667	0.1829	0.259159	7.81667	0.189567	1.10573	7.81667	0.199567	0.14984
7.83333	0.1829	0.269516	7.83333	0.189567	1.04001	7.83333	0.199567	0.14664
7.85	0.1829	0.272406	7.85	0.189567	0.981769	7.85	0.199567	0.147489
7.86667	0.1829	0.258428	7.86667	0.189567	0.890341	7.86667	0.199567	0.149186
7.88333	0.1829	0.269111	7.88333	0.189567	0.895021	7.88333	0.199567	0.145403
7.9	0.1829	0.250453	7.9	0.189567	0.834623	7.9	0.199567	0.148798
7.91667	0.1829	0.259505	7.91667	0.189567	0.782627	7.91667	0.199567	0.143784
7.93333	0.1829	0.252053	7.93333	0.189567	0.77215	7.93333	0.199567	0.144564
7.95	0.1829	0.258842	7.95	0.189567	0.704521	7.95	0.199567	0.147636
7.96667	0.1829	0.262934	7.96667	0.189567	0.706125	7.96667	0.199567	0.148172
7.98333	0.1829	0.25638	7.98333	0.189567	0.654608	7.98333	0.199567	0.147642
8	0.1829	0.251784	8	0.189567	0.622171	8	0.199567	0.143385
8.01667	0.1829	0.261094	8.01667	0.189567	0.589623	8.01667	0.199567	0.153795
8.03333	0.1829	0.270085	8.03333	0.189567	0.560684	8.03333	0.199567	0.146654
8.05	0.1829	0.260134	8.05	0.189567	0.539782	8.05	0.199567	0.141334
8.06667	0.1829	0.253347	8.06667	0.189567	0.539158	8.06667	0.199567	0.14453
8.08333	0.1829	0.251813	8.08333	0.189567	0.504457	8.08333	0.199567	0.147782
8.1	0.1829	0.263254	8.1	0.189567	0.499818	8.1	0.199567	0.150384
8.11667	0.1829	0.264909	8.11667	0.189567	0.462716	8.11667	0.199567	0.151948
8.13333	0.1829	0.256103	8.13333	0.189567	0.459521	8.13333	0.199567	0.145614
8.15	0.1829	0.248657	8.15	0.189567	0.435453	8.15	0.199567	0.144347
8.16667	0.1829	0.252886	8.16667	0.189567	0.416729	8.16667	0.199567	0.143088
8.18333	0.1829	0.251634	8.18333	0.189567	0.406055	8.18333	0.199567	0.143371
8.2	0.1829	0.258583	8.2	0.189567	0.392277	8.2	0.199567	0.142611
8.21667	0.1829	0.253394	8.21667	0.189567	0.384928	8.21667	0.199567	0.147933
8.23333	0.1829	0.262528	8.23333	0.189567	0.375482	8.23333	0.199567	0.141945
8.25	0.1829	0.266986	8.25	0.189567	0.365218	8.25	0.199567	0.149579
8.26667	0.1829	0.247547	8.26667	0.189567	0.338424	8.26667	0.199567	0.138859
8.28333	0.1829	0.255893	8.28333	0.189567	0.334153	8.28333	0.199567	0.139424
8.3	0.1829	0.2539	8.3	0.189567	0.312987	8.3	0.199567	0.143866
8.31667	0.1829	0.247827	8.31667	0.189567	0.319982	8.31667	0.199567	0.148989
8.33333	0.1829	0.24785	8.33333	0.189567	0.320029	8.33333	0.199567	0.144084
8.35	0.1829	0.247284	8.35	0.189567	0.304434	8.35	0.199567	0.13256
8.36667	0.1829	0.257346	8.36667	0.189567	0.294551	8.36667	0.199567	0.13969
8.38333	0.1829	0.271239	8.38333	0.189567	0.30305	8.38333	0.199567	0.141601
8.4	0.1829	0.253978	8.4	0.189567	0.278593	8.4	0.199567	0.139991
8.41667	0.1829	0.25359	8.41667	0.189567	0.27505	8.41667	0.199567	0.14619
8.43333	0.1829	0.256504	8.43333	0.189567	0.264253	8.43333	0.199567	0.14399
8.45	0.1829	0.247506	8.45	0.189567	0.263892	8.45	0.199567	0.1422
8.46667	0.1829	0.259489	8.46667	0.189567	0.251022	8.46667	0.199567	0.139549
8.48333	0.1829	0.245384	8.48333	0.189567	0.248528	8.48333	0.199567	0.142673
8.5	0.1829	0.253721	8.5	0.189567	0.246255	8.5	0.199567	0.148167
8.51667	0.1829	0.235154	8.51667	0.189567	0.238365	8.51667	0.199567	0.138465
8.53333	0.1829	0.263586	8.53333	0.189567	0.24731	8.53333	0.199567	0.138085
8.55	0.1829	0.25623	8.55	0.189567	0.235063	8.55	0.199567	0.146545
8.56667	0.1829	0.248532	8.56667	0.189567	0.222267	8.56667	0.199567	0.135173
8.58333	0.1829	0.242284	8.58333	0.189567	0.227831	8.58333	0.199567	0.146882
8.6	0.1829	0.246907	8.6	0.189567	0.227587	8.6	0.199567	0.140152
8.61667	0.1829	0.241849	8.61667	0.189567	0.215148	8.61667	0.199567	0.141785
8.63333	0.1829	0.255111	8.63333	0.189567	0.218171	8.63333	0.199567	0.140661
8.65	0.1829	0.248214	8.65	0.189567	0.206266	8.65	0.199567	0.14472
8.66667	0.1829	0.243702	8.66667	0.189567	0.208223	8.66667	0.199567	0.141399
8.68333	0.1829	0.253033	8.68333	0.189567	0.196959	8.68333	0.199567	0.142439
8.7	0.1829	0.237269	8.7	0.189567	0.197248	8.7	0.199567	0.144808
8.71667	0.1829	0.252918	8.71667	0.189567	0.191782	8.71667	0.199567	0.140654
8.73333	0.1829	0.248907	8.73333	0.189567	0.192268	8.73333	0.199567	0.139079
8.75	0.1829	0.248185	8.75	0.189567	0.185904	8.75	0.199567	0.138634
8.76667	0.1829	0.245157	8.76667	0.189567	0.19358	8.76667	0.199567	0.141658
8.78333	0.1829	0.268789	8.78333	0.189567	0.190287	8.78333	0.199567	0.143312
8.8	0.1829	0.25484	8.8	0.189567	0.181272	8.8	0.199567	0.144618
8.81667	0.1829	0.250709	8.81667	0.189567	0.177253	8.81667	0.199567	0.14349
8.83333	0.1829	0.253087	8.83333	0.189567	0.177267	8.83333	0.199567	0.135455
8.85	0.1829	0.24665	8.85	0.189567	0.172591	8.85	0.199567	0.143318
8.86667	0.1829	0.248179	8.86667	0.189567	0.16975	8.86667	0.199567	0.139623
8.88333	0.1829	0.24252	8.88333	0.189567	0.172507	8.88333	0.199567	0.135183
8.9	0.1829	0.25469	8.9	0.189567	0.167116	8.9	0.199567	0.142152
8.91667	0.1829	0.24524	8.91667	0.189567	0.160932	8.91667	0.199567	0.145941
8.93333	0.1829	0.25816	8.93333	0.189567	0.1645	8.93333	0.199567	0.13961
8.95	0.1829	0.235503	8.95	0.189567	0.167742	8.95	0.199567	0.142149
8.96667	0.1829	0.242305	8.96667	0.189567	0.165223	8.96667	0.199567	0.133681
8.98333	0.1829	0.244608	8.98333	0.189567	0.156701	8.98333	0.199567	0.138469
9	0.1829	0.247803	9	0.189567	0.160071	9	0.199567	0.136296
9.01667	0.1829	0.252258	9.01667	0.189567	0.157145	9.01667	0.199567	0.130627
9.03333	0.1829	0.243373	9.03333	0.189567	0.15435	9.03333	0.199567	0.138101
9.05	0.1829	0.23883	9.05	0.189567	0.158684	9.05	0.199567	0.131152
9.06667	0.1829	0.255692	9.06667	0.189567	0.149357	9.06667	0.199567	0.133888
9.08333	0.1829	0.253484	9.08333	0.189567	0.151144	9.08333	0.199567	0.138856
9.1	0.1829	0.247543	9.1	0.189567	0.152432	9.1	0.199567	0.142007
9.11667	0.1829	0.239232	9.11667	0.189567	0.14992	9.11667	0.199567	0.136713
9.13333	0.1829	0.248366	9.13333	0.189567	0.152225	9.13333	0.199567	0.139869
9.15	0.1829	0.238034	9.15	0.189567	0.142395	9.15	0.199567	0.1386
9.16667	0.1829	0.245458	9.16667	0.189567	0.149529	9.16667	0.199567	0.139728
9.18333	0.1829	0.23791	9.18333	0.189567	0.142618	9.18333	0.199567	0.136596
9.2	0.1829	0.247063	9.2	0.189567	0.137647	9.2	0.199567	0.1347
9.21667	0.1829	0.238284	9.21667	0.189567	0.140643	9.21667	0.199567	0.13308
9.23333	0.1829	0.250029	9.23333	0.189567	0.135908	9.23333	0.199567	0.134055
9.25	0.1829	0.248226	9.25	0.189567	0.140491	9.25	0.199567	0.136857
9.26667	0.1829	0.253487	9.26667	0.189567	0.141092	9.26667	0.199567	0.135485
9.28333	0.1829	0.248533	9.28333	0.189567	0.136195	9.28333	0.199567	0.140901
9.3	0.1829	0.244403	9.3	0.189567	0.1419	9.3	0.199567	0.137957
9.31667	0.1829	0.248257	9.31667	0.189567	0.136592	9.31667	0.199567	0.138497
9.33333	0.1829	0.245874	9.33333	0.189567	0.133729	9.33333	0.199567	0.132384
9.35	0.1829	0.239572	9.35	0.189567	0.12927	9.35	0.199567	0.134521
9.36667	0.1829	0.237977	9.36667	0.189567	0.136304	9.36667	0.199567	0.134984
9.38333	0.1829	0.249157	9.38333	0.189567	0.129166	9.38333	0.199567	0.13491
9.4	0.1829	0.24248	9.4	0.189567	0.134412	9.4	0.199567	0.143438
9.41667	0.1829	0.251	9.41667	0.189567	0.139868	9.41667	0.199567	0.14295
9.43333	0.1829	0.244716	9.43333	0.189567	0.133684	9.43333	0.199567	0.134455
9.45	0.1829	0.249362	9.45	0.189567	0.136934	9.45	0.199567	0.131474
9.46667	0.1829	0.24325	9.46667	0.189567	0.132919	9.46667	0.199567	0.13285
9.48333	0.1829	0.24753	9.48333	0.189567	0.128702	9.48333	0.199567	0.135097
9.5	0.1829	0.240884	9.5	0.189567	0.126422	9.5	0.199567	0.133337
9.51667	0.1829	0.251618	9.51667	0.189567	0.129344	9.51667	0.199567	0.13616
9.53333	0.1829	0.246999	9.53333	0.189567	0.131564	9.53333	0.199567	0.134946
9.55	0.1829	0.23659	9.55	0.189567	0.127772	9.55	0.199567	0.135338
9.56667	0.1829	0.255209	9.56667	0.189567	0.127886	9.56667	0.199567	0.131219
9.58333	0.1829	0.237573	9.58333	0.189567	0.127825	9.58333	0.199567	0.134456
9.6	0.1829	0.258691	9.6	0.189567	0.129292	9.6	0.199567	0.136204
9.61667	0.1829	0.244319	9.61667	0.189567	0.124851	9.61667	0.199567	0.132786
9.63333	0.1829	0.238826	9.63333	0.189567	0.129365	9.63333	0.199567	0.13187
9.65	0.1829	0.248924	9.65	0.189567	0.121556	9.65	0.199567	0.132655
9.66667	0.1829	0.257583	9.66667	0.189567	0.123213	9.66667	0.199567	0.134371
9.68333	0.1829	0.242971	9.68333	0.189567	0.128003	9.68333	0.199567	0.131989
9.7	0.1829	0.246939	9.7	0.189567	0.127471	9.7	0.199567	0.13112
9.71667	0.1829	0.244563	9.71667	0.189567	0.122405	9.71667	0.199567	0.143664
9.73333	0.1829	0.248439	9.73333	0.189567	0.125741	9.73333	0.199567	0.124743
9.75	0.1829	0.235977	9.75	0.189567	0.123728	9.75	0.199567	0.131105
9.76667	0.1829	0.249719	9.76667	0.189567	0.12324	9.76667	0.199567	0.129535
9.78333	0.1829	0.243959	9.78333	0.189567	0.126764	9.78333	0.199567	0.12897
9.8	0.1829	0.241815	9.8	0.189567	0.117169	9.8	0.199567	0.133177
9.81667	0.1829	0.249184	9.81667	0.189567	0.122836	9.81667	0.199567	0.133142
9.83333	0.1829	0.249214	9.83333	0.189567	0.119733	9.83333	0.199567	0.132873
9.85	0.1829	0.241187	9.85	0.189567	0.124476	9.85	0.199567	0.135624
9.86667	0.1829	0.245249	9.86667	0.189567	0.120098	9.86667	0.199567	0.129203
9.88333	0.1829	0.244329	9.88333	0.189567	0.120229	9.88333	0.199567	0.131556
9.9	0.1829	0.240632	9.9	0.189567	0.124581	9.9	0.199567	0.136023
9.91667	0.1829	0.244111	9.91667	0.189567	0.118762	9.91667	0.199567	0.130389
9.93333	0.1829	0.245354	9.93333	0.189567	0.123115	9.93333	0.199567	0.125113
9.95	0.1829	0.25748	9.95	0.189567	0.119407	9.95	0.199567	0.134304
9.96667	0.1829	0.243522	9.96667	0.189567	0.116101	9.96667	0.199567	0.129275
9.98333	0.1829	0.252263	9.98333	0.189567	0.121494	9.98333	0.199567	0.12939
10	0.1829	0.230755	10	0.189567	0.119151	10	0.199567	0.129858
10.0167	0.1829	0.248475	10.0167	0.189567	0.121146	10.0167	0.199567	0.128219
10.0333	0.1829	0.252539	10.0333	0.189567	0.121269	10.0333	0.199567	0.133582
10.05	0.1829	0.259495	10.05	0.189567	0.115158	10.05	0.199567	0.133691
10.0667	0.1829	0.24853	10.0667	0.189567	0.117144	10.0667	0.199567	0.134957
10.0833	0.1829	0.24974	10.0833	0.189567	0.119559	10.0833	0.199567	0.130694
10.1	0.1829	0.247676	10.1	0.189567	0.120533	10.1	0.199567	0.126273
10.1167	0.1829	0.247077	10.1167	0.189567	0.115271	10.1167	0.199567	0.133858
10.1333	0.1829	0.242604	10.1333	0.189567	0.122191	10.1333	0.199567	0.133709
10.15	0.1829	0.24463	10.15	0.189567	0.120707	10.15	0.199567	0.130338
10.1667	0.1829	0.251091	10.1667	0.189567	0.119241	10.1667	0.199567	0.133852
10.1833	0.1829	0.243113	10.1833	0.189567	0.120889	10.1833	0.199567	0.12828
10.2	0.1829	0.239927	10.2	0.189567	0.118645	10.2	0.199567	0.132045
10.2167	0.1829	0.253298	10.2167	0.189567	0.122041	10.2167	0.199567	0.134348
10.2333	0.1829	0.247768	10.2333	0.189567	0.122212	10.2333	0.199567	0.126581
10.25	0.1829	0.247865	10.25	0.189567	0.121994	10.25	0.199567	0.128847
10.2667	0.1829	0.259672	10.2667	0.189567	0.122944	10.2667	0.199567	0.130035
10.2833	0.1829	0.251403	10.2833	0.189567	0.122123	10.2833	0.199567	0.130711
10.3	0.1829	0.250766	10.3	0.189567	0.119189	10.3	0.199567	0.129626
10.3167	0.1829	0.256935	10.3167	0.189567	0.123762	10.3167	0.199567	0.130789
10.3333	0.1829	0.263006	10.3333	0.189567	0.121154	10.3333	0.199567	0.134092
10.35	0.1829	0.253738	10.35	0.189567	0.118964	10.35	0.199567	0.128417
10.3667	0.1829	0.248606	10.3667	0.189567	0.119419	10.3667	0.199567	0.126966
10.3833	0.1829	0.249788	10.3833	0.189567	0.125125	10.3833	0.199567	0.128603
10.4	0.1829	0.254617	10.4	0.189567	0.122535	10.4	0.199567	0.127963
10.4167	0.1829	0.252306	10.4167	0.189567	0.120985	10.4167	0.199567	0.131636
10.4333	0.1829	0.270813	10.4333	0.189567	0.119135	10.4333	0.199567	0.123592
10.45	0.1829	0.254297	10.45	0.189567	0.122259	10.45	0.199567	0.129257
10.4667	0.1829	0.261275	10.4667	0.189567	0.120347	10.4667	0.199567	0.1295
10.4833	0.1829	0.260466	10.4833	0.189567	0.119624	10.4833	0.199567	0.129153
10.5	0.1829	0.264494	10.5	0.189567	0.117923	10.5	0.199567	0.132179
10.5167	0.1829	0.25877	10.5167	0.189567	0.118532	10.5167	0.199567	0.135525
10.5333	0.1829	0.269728	10.5333	0.189567	0.121052	10.5333	0.199567	0.129083
10.55	0.1829	0.260534	10.55	0.189567	0.118096	10.55	0.199567	0.131611
10.5667	0.1829	0.26301	10.5667	0.189567	0.124162	10.5667	0.199567	0.132621
10.5833	0.1829	0.260752	10.5833	0.189567	0.124224	10.5833	0.199567	0.128222
10.6	0.1829	0.262869	10.6	0.189567	0.122566	10.6	0.199567	0.13311
10.6167	0.1829	0.263789	10.6167	0.189567	0.122665	10.6167	0.199567	0.133434
10.6333	0.1829	0.261026	10.6333	0.189567	0.124446	10.6333	0.199567	0.13881
10.65	0.1829	0.268522	10.65	0.189567	0.121286	10.65	0.199567	0.135298
10.6667	0.1829	0.270679	10.6667	0.189567	0.12732	10.6667	0.199567	0.140725
10.6833	0.1829	0.263737	10.6833	0.189567	0.130844	10.6833	0.199567	0.141936
10.7	0.1829	0.264576	10.7	0.189567	0.132619	10.7	0.199567	0.135191
10.7167	0.1829	0.263062	10.7167	0.189567	0.125822	10.7167	0.199567	0.143701
10.7333	0.1829	0.265307	10.7333	0.189567	0.131211	10.7333	0.199567	0.138431
10.75	0.1829	0.258235	10.75	0.189567	0.13427	10.75	0.199567	0.14429
10.7667	0.1829	0.27936	10.7667	0.189567	0.132896	10.7667	0.199567	0.141703
10.7833	0.1829	0.265409	10.7833	0.189567	0.1406	10.7833	0.199567	0.14959
10.8	0.1829	0.279934	10.8	0.189567	0.141666	10.8	0.199567	0.155851
10.8167	0.1829	0.28236	10.8167	0.189567	0.14837	10.8167	0.199567	0.154725
10.8333	0.1829	0.276302	10.8333	0.189567	0.151625	10.8333	0.199567	0.161744
10.85	0.1829	0.283798	10.85	0.189567	0.157542	10.85	0.199567	0.167578
10.8667	0.1829	0.284638	10.8667	0.189567	0.164995	10.8667	0.199567	0.173617
10.8833	0.1829	0.294069	10.8833	0.189567	0.175716	10.8833	0.199567	0.184536
10.9	0.1829	0.323719	10.9	0.189567	0.196036	10.9	0.199567	0.206813
10.9167	0.1829	0.326058	10.9167	0.189567	0.206781	10.9167	0.199567	0.224549
10.9333	0.1829	0.31976	10.9333	0.189567	0.240938	10.9333	0.199567	0.249582
10.95	0.1829	0.357366	10.95	0.189567	0.267939	10.95	0.199567	0.262548
10.9667	0.1829	0.375304	10.9667	0.189567	0.295012	10.9667	0.199567	0.313234
10.9833	0.1829	0.382972	10.9833	0.189567	0.3074	10.9833	0.199567	0.315103
11	0.1829	0.378827	11	0.189567	0.293867	11	0.199567	0.308691
11.0167	0.1829	0.377414	11.0167	0.189567	0.29884	11.0167	0.199567	0.276342
11.0333	0.1829	0.362445	11.0333	0.189567	0.25067	11.0333	0.199567	0.246682
11.05	0.1829	0.32275	11.05	0.189567	0.222917	11.05	0.199567	0.219879
11.0667	0.1829	0.323761	11.0667	0.189567	0.202653	11.0667	0.199567	0.203836
11.0833	0.1829	0.318134	11.0833	0.189567	0.182865	11.0833	0.199567	0.182644
11.1	0.1829	0.310593	11.1	0.189567	0.173517	11.1	0.199567	0.181395
11.1167	0.1829	0.293156	11.1167	0.189567	0.162714	11.1167	0.199567	0.170312
11.1333	0.1829	0.288823	11.1333	0.189567	0.145557	11.1333	0.199567	0.161989
11.15	0.1829	0.300381	11.15	0.189567	0.139701	11.15	0.199567	0.150482
11.1667	0.1829	0.2963	11.1667	0.189567	0.145249	11.1667	0.199567	0.151998
11.1833	0.1829	0.283543	11.1833	0.189567	0.137005	11.1833	0.199567	0.139679
11.2	0.1829	0.299841	11.2	0.189567	0.128963	11.2	0.199567	0.14297
11.2167	0.1829	0.288877	11.2167	0.189567	0.129286	11.2167	0.199567	0.139404
11.2333	0.1829	0.29084	11.2333	0.189567	0.125019	11.2333	0.199567	0.135765
11.25	0.1829	0.286325	11.25	0.189567	0.124474	11.25	0.199567	0.131694
11.2667	0.1829	0.290725	11.2667	0.189567	0.130391	11.2667	0.199567	0.135397
11.2833	0.1829	0.284018	11.2833	0.189567	0.121472	11.2833	0.199567	0.131359
11.3	0.1829	0.290585	11.3	0.189567	0.119719	11.3	0.199567	0.131551
11.3167	0.1829	0.277111	11.3167	0.189567	0.117612	11.3167	0.199567	0.13697
11.3333	0.1829	0.285125	11.3333	0.189567	0.118744	11.3333	0.199567	0.136088
11.35	0.1829	0.293657	11.35	0.189567	0.121572	11.35	0.199567	0.124619
11.3667	0.1829	0.290161	11.3667	0.189567	0.11656	11.3667	0.199567	0.125174
11.3833	0.1829	0.294408	11.3833	0.189567	0.118236	11.3833	0.199567	0.127412
11.4	0.1829	0.287553	11.4	0.189567	0.119431	11.4	0.199567	0.131576
11.4167	0.1829	0.303086	11.4167	0.189567	0.112692	11.4167	0.199567	0.121759
11.4333	0.1829	0.303967	11.4333	0.189567	0.115199	11.4333	0.199567	0.12472
11.45	0.1829	0.292057	11.45	0.189567	0.112417	11.45	0.199567	0.121925
11.4667	0.1829	0.291391	11.4667	0.189567	0.118546	11.4667	0.199567	0.123356
11.4833	0.1829	0.299691	11.4833	0.189567	0.105769	11.4833	0.199567	0.11666
11.5	0.1829	0.2925	11.5	0.189567	0.112557	11.5	0.199567	0.126206
11.5167	0.1829	0.287513	11.5167	0.189567	0.110593	11.5167	0.199567	0.122783
11.5333	0.1829	0.315143	11.5333	0.189567	0.117004	11.5333	0.199567	0.123143
11.55	0.1829	0.291157	11.55	0.189567	0.113272	11.55	0.199567	0.118822
11.5667	0.1829	0.296974	11.5667	0.189567	0.108003	11.5667	0.199567	0.122459
11.5833	0.1829	0.311938	11.5833	0.189567	0.116869	11.5833	0.199567	0.12573
11.6	0.1829	0.315209	11.6	0.189567	0.11727	11.6	0.199567	0.124069
11.6167	0.1829	0.316173	11.6167	0.189567	0.114984	11.6167	0.199567	0.122562
11.6333	0.1829	0.315784	11.6333	0.189567	0.110245	11.6333	0.199567	0.123787
11.65	0.1829	0.319649	11.65	0.189567	0.11149	11.65	0.199567	0.122377
11.6667	0.1829	0.301362	11.6667	0.189567	0.111764	11.6667	0.199567	0.12011
11.6833	0.1829	0.313926	11.6833	0.189567	0.111414	11.6833	0.199567	0.116677
11.7	0.1829	0.314439	11.7	0.189567	0.111787	11.7	0.199567	0.115391
11.7167	0.1829	0.324333	11.7167	0.189567	0.105423	11.7167	0.199567	0.119688
11.7333	0.1829	0.318402	11.7333	0.189567	0.112013	11.7333	0.199567	0.121086
11.75	0.1829	0.312303	11.75	0.189567	0.111143	11.75	0.199567	0.1216
11.7667	0.1829	0.326157	11.7667	0.189567	0.109053	11.7667	0.199567	0.122783
11.7833	0.1829	0.34128	11.7833	0.189567	0.111539	11.7833	0.199567	0.119633
11.8	0.1829	0.33759	11.8	0.189567	0.110414	11.8	0.199567	0.122192
11.8167	0.1829	0.333709	11.8167	0.189567	0.115518	11.8167	0.199567	0.121552
11.8333	0.1829	0.327257	11.8333	0.189567	0.109647	11.8333	0.199567	0.116463
11.85	0.1829	0.33432	11.85	0.189567	0.108927	11.85	0.199567	0.120671
11.8667	0.1829	0.338683	11.8667	0.189567	0.110773	11.8667	0.199567	0.120562
11.8833	0.1829	0.339664	11.8833	0.189567	0.107405	11.8833	0.199567	0.116594
11.9	0.1829	0.354176	11.9	0.189567	0.112799	11.9	0.199567	0.122871
11.9167	0.1829	0.341654	11.9167	0.189567	0.109002	11.9167	0.199567	0.119415
11.9333	0.1829	0.326428	11.9333	0.189567	0.108345	11.9333	0.199567	0.116764
11.95	0.1829	0.350906	11.95	0.189567	0.109356	11.95	0.199567	0.116814
11.9667	0.1829	0.364446	11.9667	0.189567	0.111575	11.9667	0.199567	0.118351
11.9833	0.1829	0.35069	11.9833	0.189567	0.110283	11.9833	0.199567	0.11677
12	0.1829	0.347532	12	0.189567	0.109465	12	0.199567	0.121227
12.0167	0.1829	0.349609	12.0167	0.189567	0.111048	12.0167	0.199567	0.116275
12.0333	0.1829	0.364768	12.0333	0.189567	0.10952	12.0333	0.199567	0.114679
12.05	0.1829	0.376604	12.05	0.189567	0.109238	12.05	0.199567	0.123223
12.0667	0.1829	0.369472	12.0667	0.189567	0.107899	12.0667	0.199567	0.115296
12.0833	0.1829	0.357311	12.0833	0.189567	0.110419	12.0833	0.199567	0.115541
12.1	0.1829	0.378071	12.1	0.189567	0.105142	12.1	0.199567	0.119017
12.1167	0.1829	0.379237	12.1167	0.189567	0.108728	12.1167	0.199567	0.119732
12.1333	0.1829	0.363211	12.1333	0.189567	0.113035	12.1333	0.199567	0.111785
12.15	0.1829	0.37255	12.15	0.189567	0.109854	12.15	0.199567	0.119144
12.1667	0.1829	0.405272	12.1667	0.189567	0.110947	12.1667	0.199567	0.119855
12.1833	0.1829	0.401144	12.1833	0.189567	0.105768	12.1833	0.199567	0.118165
12.2	0.1829	0.386372	12.2	0.189567	0.105859	12.2	0.199567	0.123588
12.2167	0.1829	0.402253	12.2167	0.189567	0.107635	12.2167	0.199567	0.111456
12.2333	0.1829	0.405136	12.2333	0.189567	0.10925	12.2333	0.199567	0.117699
12.25	0.1829	0.398262	12.25	0.189567	0.108176	12.25	0.199567	0.114599
12.2667	0.1829	0.404149	12.2667	0.189567	0.10929	12.2667	0.199567	0.117452
12.2833	0.1829	0.421488	12.2833	0.189567	0.108216	12.2833	0.199567	0.114563
12.3	0.1829	0.421262	12.3	0.189567	0.106691	12.3	0.199567	0.118573
12.3167	0.1829	0.419383	12.3167	0.189567	0.111475	12.3167	0.199567	0.120136
12.3333	0.1829	0.440182	12.3333	0.189567	0.108513	12.3333	0.199567	0.121549
12.35	0.1829	0.448794	12.35	0.189567	0.108723	12.35	0.199567	0.120811
12.3667	0.1829	0.428109	12.3667	0.189567	0.112174	12.3667	0.199567	0.118034
12.3833	0.1829	0.443129	12.3833	0.189567	0.10997	12.3833	0.199567	0.121565
12.4	0.1829	0.436555	12.4	0.189567	0.107664	12.4	0.199567	0.114235
12.4167	0.1829	0.463684	12.4167	0.189567	0.107886	12.4167	0.199567	0.115304
12.4333	0.1829	0.468624	12.4333	0.189567	0.105433	12.4333	0.199567	0.114107
12.45	0.1829	0.461238	12.45	0.189567	0.110139	12.45	0.199567	0.115999
12.4667	0.1829	0.478068	12.4667	0.189567	0.111705	12.4667	0.199567	0.109429
12.4833	0.1829	0.497608	12.4833	0.189567	0.106691	12.4833	0.199567	0.113808
12.5	0.1829	0.486979	12.5	0.189567	0.107368	12.5	0.199567	0.113205
12.5167	0.1829	0.511656	12.5167	0.189567	0.103085	12.5167	0.199567	0.114758
12.5333	0.1829	0.529446	12.5333	0.189567	0.110075	12.5333	0.199567	0.114308
12.55	0.1829	0.507494	12.55	0.189567	0.111089	12.55	0.199567	0.115653
12.5667	0.1829	0.522409	12.5667	0.189567	0.106876	12.5667	0.199567	0.116885
12.5833	0.1829	0.523946	12.5833	0.189567	0.11318	12.5833	0.199567	0.111996
12.6	0.1829	0.537763	12.6	0.189567	0.107905	12.6	0.199567	0.114013
12.6167	0.1829	0.54476	12.6167	0.189567	0.102645	12.6167	0.199567	0.116721
12.6333	0.1829	0.566591	12.6333	0.189567	0.107454	12.6333	0.199567	0.116038
12.65	0.1829	0.57321	12.65	0.189567	0.104285	12.65	0.199567	0.114318
12.6667	0.1829	0.58309	12.6667	0.189567	0.108054	12.6667	0.199567	0.114527
12.6833	0.1829	0.566731	12.6833	0.189567	0.107503	12.6833	0.199567	0.112894
12.7	0.1829	0.596112	12.7	0.189567	0.106428	12.7	0.199567	0.115001
12.7167	0.1829	0.626261	12.7167	0.189567	0.104712	12.7167	0.199567	0.110316
12.7333	0.1829	0.641696	12.7333	0.189567	0.109061	12.7333	0.199567	0.115051
12.75	0.1829	0.646016	12.75	0.189567	0.10705	12.75	0.199567	0.116482
12.7667	0.1829	0.673184	12.7667	0.189567	0.103797	12.7667	0.199567	0.113391
12.7833	0.1829	0.66321	12.7833	0.189567	0.108331	12.7833	0.199567	0.11622
12.8	0.1829	0.651342	12.8	0.189567	0.107152	12.8	0.199567	0.11361
12.8167	0.1829	0.716397	12.8167	0.189567	0.107261	12.8167	0.199567	0.111728
12.8333	0.1829	0.725631	12.8333	0.189567	0.106853	12.8333	0.199567	0.113008
12.85	0.1829	0.766888	12.85	0.189567	0.107321	12.85	0.199567	0.115268
12.8667	0.1829	0.778777	12.8667	0.189567	0.109724	12.8667	0.199567	0.113535
12.8833	0.1829	0.784328	12.8833	0.189567	0.106099	12.8833	0.199567	0.11078
12.9	0.1829	0.808166	12.9	0.189567	0.110051	12.9	0.199567	0.112289
12.9167	0.1829	0.804691	12.9167	0.189567	0.103314	12.9167	0.199567	0.111807
12.9333	0.1829	0.857983	12.9333	0.189567	0.107816	12.9333	0.199567	0.113191
12.95	0.1829	0.848687	12.95	0.189567	0.110689	12.95	0.199567	0.113165
12.9667	0.1829	0.917987	12.9667	0.189567	0.106347	12.9667	0.199567	0.113504
12.9833	0.1829	0.934334	12.9833	0.189567	0.106162	12.9833	0.199567	0.109867
13	0.1829	0.958475	13	0.189567	0.103823	13	0.199567	0.114329
13.0167	0.1829	1.0012	13.0167	0.189567	0.110085	13.0167	0.199567	0.11223
13.0333	0.1829	0.994397	13.0333	0.189567	0.11026	13.0333	0.199567	0.114833
13.05	0.1829	1.11909	13.05	0.189567	0.106057	13.05	0.199567	0.107366
13.0667	0.1829	1.06554	13.0667	0.189567	0.105502	13.0667	0.199567	0.115356
13.0833	0.1829	1.12899	13.0833	0.189567	0.106662	13.0833	0.199567	0.110574
13.1	0.1829	1.14964	13.1	0.189567	0.105595	13.1	0.199567	0.109702
13.1167	0.1829	1.2128	13.1167	0.189567	0.106641	13.1167	0.199567	0.109562
13.1333	0.1829	1.17646	13.1333	0.189567	0.101562	13.1333	0.199567	0.108436
13.15	0.1829	1.29761	13.15	0.189567	0.108029	13.15	0.199567	0.110082
13.1667	0.1829	1.2694	13.1667	0.189567	0.10697	13.1667	0.199567	0.112645
13.1833	0.1829	1.30945	13.1833	0.189567	0.10763	13.1833	0.199567	0.115198
13.2	0.1829	1.3616	13.2	0.189567	0.105289	13.2	0.199567	0.109018
13.2167	0.1829	1.39108	13.2167	0.189567	0.103157	13.2167	0.199567	0.107565
13.2333	0.1829	1.34862	13.2333	0.189567	0.102786	13.2333	0.199567	0.107494
13.25	0.1829	1.37165	13.25	0.189567	0.105855	13.25	0.199567	0.11452
13.2667	0.1829	1.39371	13.2667	0.189567	0.10967	13.2667	0.199567	0.110157
13.2833	0.1829	1.35399	13.2833	0.189567	0.106328	13.2833	0.199567	0.111917
13.3	0.1829	1.31258	13.3	0.189567	0.10589	13.3	0.199567	0.108223
[truncated: 41,201 more rows]

## Sheet: Panel_c
Compensator_H	Frequency_peak
1	13.25
2	9.35
2.5	8.35
3	7.6
4	6.56667
5	5.85
6	5.31667
