# Supplementary material for: Continuous estimation of power system inertia using convolutional neural networks
Source: Nat Commun. 2023 Jul 24;14:4440. doi: 10.1038/s41467-023-40192-2 (PMC10366096; doi:10.1038/s41467-023-40192-2)
Supplement: Supplementary file 3 — Source Data [file 41467_2023_40192_MOESM3_ESM.zip › Source_data/figure_9.xlsx]

## Sheet: Panel_a
Frequency	Power_without_VSG_M=0.2206	Power_with_VSG_M=0.2206	Power_without_VSG_M=0.1956	Power_with_VSG_M=0.1956	Power_without_VSG_M=0.2456	Power_with_VSG_M=0.2456
0	116.936	116.936	116.936	116.936	116.936	116.936
0.0166667	30.0214	30.441	29.8689	31.0663	30.2745	30.9073
0.0333333	28.8979	29.2085	30.5674	28.7117	28.7617	29.7251
0.05	26.8918	26.3105	27.3931	26.3109	26.2149	26.415
0.0666667	22.7595	22.664	22.6495	22.3931	22.8766	20.9692
0.0833333	20.306	21.477	20.3816	19.6303	21.1249	19.3301
0.1	20.3472	20.1494	19.8796	20.2009	21.4999	20.2494
0.116667	19.4508	19.6939	18.9984	20.1299	20.2525	20.1895
0.133333	20.104	19.6237	19.2866	19.633	19.6441	19.1637
0.15	18.1393	18.1297	17.3186	18.2947	19.6727	19.7117
0.166667	17.688	17.2632	18.1948	16.6613	18.6623	18.1573
0.183333	18.302	17.4272	16.5268	16.7779	17.4979	16.9907
0.2	16.773	17.3406	15.7161	15.9926	17.518	16.0515
0.216667	14.658	15.3056	14.716	16.0743	16.9192	15.6816
0.233333	14.8444	15.918	15.0402	14.9152	16.6401	14.727
0.25	14.6758	14.3043	14.571	14.3859	15.2415	14.8277
0.266667	13.7905	14.1814	11.9328	13.6085	15.0807	13.9925
0.283333	12.1448	12.5319	12.8971	12.6489	13.9932	12.6583
0.3	12.6945	13.1362	12.2146	13.1129	13.7347	13.2245
0.316667	11.3264	12.1695	11.9215	12.4462	12.5725	11.8616
0.333333	12.1442	11.7085	11.5549	11.9006	12.1495	12.3809
0.35	11.4738	11.9673	10.7119	11.375	12.1378	11.1426
0.366667	11.0155	10.3403	10.9884	10.6352	11.0912	11.6267
0.383333	10.3293	11.3031	10.5494	10.8222	10.7832	10.6976
0.4	10.3529	11.7709	9.22539	10.1494	11.4884	9.26924
0.416667	10.5508	9.86265	9.73403	10.6724	11.2837	10.0426
0.433333	10.0574	10.155	9.14882	10.5917	10.5835	10.8117
0.45	9.55665	9.34759	9.19813	9.78892	10.7801	10.5175
0.466667	10.4442	11.1472	9.4781	9.48985	11.5698	9.71717
0.483333	10.7491	9.84955	9.56047	10.2832	12.0523	10.4054
0.5	10.5952	11.5958	11.0667	11.8768	12.5496	12.193
0.516667	12.5729	12.611	11.4271	12.7818	13.9396	12.9892
0.533333	13.8837	14.7431	13.2942	13.2392	14.3244	13.4036
0.55	14.8283	14.9677	13.3011	14.0096	16.9413	15.0354
0.566667	18.675	16.9122	16.0718	16.9298	19.4579	17.0225
0.583333	19.9171	19.9435	19.4862	19.2223	22.6073	19.1235
0.6	23.2247	22.8571	21.5032	22.3372	24.6887	22.6306
0.616667	25.0003	25.61	24.1674	25.6192	26.158	25.4103
0.633333	25.6575	25.3174	23.5174	25.3703	24.0623	24.6086
0.65	22.2435	22.9049	20.6071	24.4852	23.3	23.1371
0.666667	21.1251	20.5116	19.8252	20.9813	20.3143	20.8994
0.683333	19.3803	19.557	18.196	20.4681	19.3519	19.6923
0.7	16.9115	17.957	16.4403	17.208	18.8686	17.8805
0.716667	16.2458	16.2524	15.3879	16.3716	17.4675	18.1973
0.733333	15.4863	15.5387	14.9317	15.7969	17.1684	16.68
0.75	14.1083	14.4171	14.0903	14.2626	16.9981	15.4643
0.766667	14.5566	14.6093	12.267	14.6185	17.0037	15.1472
0.783333	14.3661	15.3924	12.6988	14.1585	16.8252	14.4291
0.8	14.0008	14.0851	11.9962	14.0954	16.8746	13.637
0.816667	15.3125	13.9933	11.8157	13.2827	18.1893	14.8781
0.833333	14.8405	13.6203	12.62	14.1872	17.5198	13.838
0.85	14.1154	13.0576	12.7506	14.4798	18.8883	14.4892
0.866667	15.775	14.7135	13.247	13.7594	19.0853	13.9788
0.883333	16.1792	15.5038	12.9507	15.0546	21.135	15.7297
0.9	17.4343	16.5381	14.2046	15.817	21.3242	16.6787
0.916667	19.1555	17.5054	15.3762	17.5452	21.7081	17.8677
0.933333	19.3035	18.731	15.9217	18.9754	21.4679	18.7936
0.95	19.7078	19.5905	16.6458	19.2546	20.4973	19.8299
0.966667	20.7029	20.1625	18.2516	20.657	20.462	19.7573
0.983333	20.0364	20.2335	18.1862	20.1677	18.5833	21.361
1	19.8407	20.4754	17.3044	20.1751	18.6616	19.6706
1.01667	17.1111	19.2767	18.1078	18.9113	14.9408	18.2066
1.03333	15.1729	16.1904	19.1441	17.5308	13.0525	17.3981
1.05	14.5849	17.0223	17.9499	16.0564	10.2542	16.3071
1.06667	13.297	17.3215	17.1994	15.1357	9.93357	15.5543
1.08333	11.7943	13.1293	15.5115	15.4171	8.90097	15.3945
1.1	10.612	14.0242	15.0157	14.1202	8.86748	14.5263
1.11667	9.16998	12.4844	12.1411	12.8131	7.22193	14.0449
1.13333	8.92962	12.1174	13.1873	13.4568	7.04615	12.8218
1.15	7.58449	11.5462	10.3437	12.4982	6.39648	11.9991
1.16667	7.79763	11.7295	9.9859	11.9278	6.70024	11.1322
1.18333	7.36191	10.4671	10.0675	10.7313	6.97747	12.0094
1.2	6.91436	10.7242	8.28286	9.64912	6.82571	11.1696
1.21667	6.20586	9.94856	8.29589	10.3651	5.27693	10.4539
1.23333	6.47479	8.8569	7.1833	9.45012	6.04334	9.46496
1.25	6.12566	9.8433	5.46856	9.56337	5.36913	9.2011
1.26667	6.15841	9.47193	5.88823	8.2729	5.15773	9.70424
1.28333	5.15206	9.02999	6.58297	8.47255	4.79965	9.77093
1.3	6.30608	9.15897	6.07771	8.30881	3.56502	8.90442
1.31667	4.63283	8.51899	5.4357	8.52493	5.78974	9.59843
1.33333	5.36739	7.52092	5.84511	7.56054	4.45001	9.58725
1.35	3.95792	8.69001	4.1603	7.89697	3.61581	9.66019
1.36667	4.09699	8.6241	5.41977	7.95385	3.10722	10.1066
1.38333	4.32632	8.25677	5.15194	8.49099	4.46732	9.94969
1.4	4.35296	8.6341	5.33554	6.83185	3.8069	10.4061
1.41667	3.93507	8.82389	2.87794	7.89084	3.12285	11.7997
1.43333	3.11748	8.36272	4.71368	8.51366	2.60693	11.134
1.45	4.36844	9.04351	4.59553	7.77668	3.303	11.9418
1.46667	2.81886	9.99551	3.84957	8.36568	3.65668	11.8981
1.48333	3.35776	10.124	5.14863	8.08781	3.8181	13.5338
1.5	3.11554	10.5543	3.29156	8.46251	1.71498	15.3676
1.51667	2.86117	10.4008	3.24802	8.03256	2.45263	16.7833
1.53333	3.08557	10.5552	3.39126	6.48583	2.21028	16.2977
1.55	2.45681	12.2547	3.24139	7.71295	2.14427	12.7582
1.56667	3.3076	13.7243	2.44594	9.45436	1.84204	9.21798
1.58333	2.43407	16.1343	1.9884	9.06636	2.8289	5.64874
1.6	2.64946	15.5214	2.22402	10.0044	1.11219	1.79448
1.61667	1.50616	15.0021	2.07798	10.9981	1.45168	0.305772
1.63333	0.899103	11.1926	2.43055	12.1163	0.430997	-1.60921
1.65	1.48909	8.32149	2.12968	13.5022	2.31472	-3.93395
1.66667	1.69182	3.19876	2.50098	14.4482	1.28706	-3.78133
1.68333	1.37754	2.36279	3.21194	15.7794	0.864801	-3.72475
1.7	1.95921	-0.103648	2.22729	15.0228	1.96725	-4.35385
1.71667	1.51573	-2.75292	1.29673	11.0216	0.80057	-4.12779
1.73333	0.819876	-2.93385	2.05017	7.01229	1.73188	-3.23813
1.75	1.57018	-3.19313	1.57143	5.51451	1.28995	-3.31935
1.76667	0.762544	-3.636	2.10389	1.69941	0.692747	-3.32981
1.78333	1.0313	-4.07711	0.687512	-1.26314	1.14654	-4.44155
1.8	1.90619	-3.21329	1.23479	-2.55744	0.615859	-2.70348
1.81667	0.781237	-3.04914	0.757482	-2.94226	0.832827	-3.10433
1.83333	0.563555	-3.37517	0.771295	-5.76066	1.20912	-2.96282
1.85	1.07436	-3.48298	1.12929	-3.36881	-0.217804	-3.12221
1.86667	0.565194	-2.93348	1.61086	-3.90493	-0.0602587	-1.23107
1.88333	1.36005	-2.85246	0.257559	-4.72285	-0.0010371	-2.33025
1.9	-0.906781	-1.80938	0.578968	-6.01925	0.158526	-2.24185
1.91667	1.23885	-2.63392	0.822539	-3.97186	-0.140548	-1.76871
1.93333	0.426411	-3.0714	0.476228	-3.74085	0.824651	-2.15098
1.95	0.0112703	-2.97765	0.320804	-5.56366	-0.180807	-1.25995
1.96667	0.239305	-3.58376	-0.0548284	-4.88147	0.269304	-1.85566
1.98333	0.326336	-2.2053	0.0201769	-3.35685	0.552591	-2.69007
2	0.28114	-2.10147	-0.502166	-3.03248	0.564199	-1.07784
2.01667	0.0102848	-3.33972	0.204713	-3.12906	0.294863	-2.54358
2.03333	-0.281688	-3.72193	0.1096	-4.07801	0.00206522	-2.54723
2.05	-0.69116	-2.90384	-0.0287822	-2.70845	0.0390409	-1.80937
2.06667	0.215107	-2.55563	0.252864	-4.76032	-0.0792231	-2.33853
2.08333	0.322055	-2.64639	-0.222387	-4.16793	-2.16711	-2.95927
2.1	-1.39652	-3.23283	-1.08484	-3.45097	-1.94243	-2.17984
2.11667	-1.52365	-1.38569	-0.434737	-3.59482	-0.178661	-1.28921
2.13333	-0.533727	-3.07781	-0.740393	-3.43163	-0.472363	-3.45298
2.15	-0.478577	-3.44075	-0.981488	-3.19057	-0.0185967	-2.1613
2.16667	-1.04321	-3.04827	-0.616845	-3.83473	-1.37786	-1.56575
2.18333	-1.56242	-2.82319	-1.03003	-4.11534	-2.07631	-3.9883
2.2	-0.884628	-2.56344	-0.597303	-4.33666	-1.26074	-4.06418
2.21667	0.00286197	-1.99349	-1.44485	-3.91073	-2.08705	-1.75246
2.23333	-0.511273	-3.13299	-1.24961	-3.98839	-0.153939	-3.34507
2.25	-1.7137	-4.26907	-2.44132	-3.40756	-1.72083	-2.3897
2.26667	-1.03389	-2.89998	-2.41251	-3.84661	-2.62483	-2.25229
2.28333	-1.61087	-3.11758	-0.836439	-2.78352	-1.4633	-2.92031
2.3	-1.33663	-2.4368	-0.264079	-3.92033	-1.45343	-2.33695
2.31667	-1.77212	-2.83539	-2.64821	-4.10522	-2.71549	-2.9582
2.33333	-0.893505	-3.78693	-1.56149	-3.39705	-2.40442	-3.81842
2.35	-1.49909	-2.40689	-1.63015	-3.76168	-2.50872	-3.28632
2.36667	-1.57506	-4.03044	-1.796	-3.63284	-1.42275	-2.55833
2.38333	-2.01728	-2.50377	-3.14123	-3.00542	-1.55628	-1.59407
2.4	-1.16036	-3.38358	-1.78231	-3.28408	-1.32064	-2.44662
2.41667	-1.61161	-4.16625	-2.30297	-3.28385	-2.8077	-2.8223
2.43333	-1.78283	-3.91797	-1.78584	-4.34086	-1.51018	-3.92554
2.45	-1.91768	-3.79882	-1.4176	-3.07198	-2.11783	-3.52033
2.46667	-2.25861	-3.2267	-2.46642	-4.14423	-1.35503	-3.23137
2.48333	-1.43959	-3.10708	-2.37554	-4.15491	-1.24647	-3.435
2.5	-2.57821	-3.57086	-1.68531	-2.90243	-1.34057	-4.54226
2.51667	-2.41311	-3.46566	-2.47503	-4.35326	-2.359	-3.55323
2.53333	-2.42762	-4.3009	-2.21387	-3.73641	-2.67459	-2.97531
2.55	-2.79806	-4.28256	-1.83744	-3.76394	-3.15984	-3.42773
2.56667	-2.92985	-2.73261	-2.30974	-4.07267	-2.70665	-4.49992
2.58333	-3.49837	-3.42918	-2.59	-4.33584	-1.87577	-4.33082
2.6	-2.89443	-3.9484	-2.62089	-3.88557	-3.14138	-3.64413
2.61667	-3.7299	-3.44818	-2.96711	-5.11774	-2.67122	-4.10941
2.63333	-2.21472	-4.83282	-2.76334	-3.83038	-3.74383	-3.58502
2.65	-3.43176	-3.93491	-3.86166	-4.92084	-3.26276	-3.92517
2.66667	-1.82071	-4.13705	-2.87232	-4.17445	-3.63069	-3.64784
2.68333	-2.87463	-3.69041	-2.65922	-3.19184	-4.13838	-3.7871
2.7	-2.83176	-4.51878	-3.90966	-4.46469	-3.73252	-4.63425
2.71667	-3.56661	-4.70001	-3.42493	-5.3271	-4.32461	-5.91141
2.73333	-3.13249	-4.33231	-3.40705	-4.24934	-3.62765	-4.31549
2.75	-3.46544	-5.66373	-3.02162	-3.78601	-4.06516	-3.38321
2.76667	-3.43465	-4.3815	-3.12593	-3.92924	-2.80528	-4.40905
2.78333	-3.00948	-4.01895	-3.18122	-4.55872	-3.87825	-4.62692
2.8	-4.15121	-4.46198	-3.24698	-4.33349	-4.26234	-3.65934
2.81667	-3.44247	-4.94763	-3.73223	-4.46542	-4.80964	-3.76113
2.83333	-3.35805	-3.23051	-2.89724	-4.84622	-3.93384	-4.41068
2.85	-3.36172	-4.34307	-3.41491	-4.52562	-4.336	-4.45889
2.86667	-3.77602	-4.5684	-3.88205	-5.15263	-3.78015	-4.44426
2.88333	-4.24114	-4.55423	-5.10837	-4.66747	-3.446	-4.69947
2.9	-3.78343	-4.10524	-4.0878	-4.5839	-2.95822	-5.58963
2.91667	-3.36395	-4.98336	-4.0211	-4.78289	-3.28435	-3.65857
2.93333	-4.94379	-4.24706	-3.58322	-4.08217	-3.34595	-4.91267
2.95	-3.95967	-5.31391	-3.4067	-4.90966	-4.43572	-4.03008
2.96667	-5.09058	-4.12173	-4.5975	-5.33527	-3.71322	-5.36387
2.98333	-3.70949	-5.47794	-4.44218	-5.36653	-4.1859	-6.24014
3	-4.04249	-4.99293	-2.81952	-5.73003	-3.37774	-3.97064
3.01667	-2.9733	-5.02438	-4.62329	-4.89891	-4.83032	-5.03397
3.03333	-4.49456	-5.45372	-2.92731	-5.93787	-3.95546	-4.58552
3.05	-4.23984	-5.42911	-4.18012	-5.86372	-4.82886	-4.49519
3.06667	-3.71329	-5.74447	-4.01016	-5.73881	-5.096	-4.65289
3.08333	-3.72362	-6.0412	-3.99877	-4.96699	-3.93414	-5.06703
3.1	-3.98489	-6.10808	-4.04482	-5.02654	-4.23657	-4.37063
3.11667	-4.24394	-5.28853	-5.01794	-4.16988	-4.80687	-5.86449
3.13333	-4.10698	-4.42442	-4.51952	-4.57097	-3.86425	-5.03505
3.15	-4.5208	-5.22224	-5.1207	-4.99495	-5.29568	-4.70146
3.16667	-5.02016	-5.98332	-4.65698	-5.44293	-4.8185	-5.42705
3.18333	-4.24564	-4.25616	-4.3201	-5.94889	-4.58893	-5.6623
3.2	-5.48737	-5.06469	-5.24935	-4.9038	-4.90847	-6.92251
3.21667	-5.89687	-5.33237	-5.56395	-5.93654	-5.40261	-5.08767
3.23333	-5.65544	-5.82807	-4.70017	-4.33312	-5.61603	-5.347
3.25	-4.30627	-5.7745	-4.4435	-6.27943	-5.34427	-5.27087
3.26667	-4.66772	-4.3955	-4.84103	-5.53078	-4.59257	-5.41711
3.28333	-5.32501	-5.71914	-5.41009	-5.12373	-4.82508	-6.02634
3.3	-5.89245	-4.80655	-5.44457	-5.68191	-5.35526	-5.11012
3.31667	-5.06989	-6.61588	-4.84286	-5.64325	-4.05599	-4.85204
3.33333	-4.95023	-5.83719	-5.51516	-5.4966	-5.27719	-4.62174
3.35	-5.08886	-5.58788	-5.18994	-6.30176	-5.20574	-5.02988
3.36667	-4.1143	-5.56703	-5.06582	-6.58873	-5.0297	-4.73451
3.38333	-5.73731	-5.85438	-3.82209	-6.37204	-5.42585	-5.59303
3.4	-3.91054	-4.9208	-4.8548	-5.59151	-5.65777	-5.10274
3.41667	-4.82852	-5.42882	-6.13751	-5.03107	-4.70109	-5.49898
3.43333	-5.41537	-5.94234	-5.14096	-5.45521	-4.68888	-5.07564
3.45	-5.49641	-6.62086	-6.03626	-6.40876	-4.36475	-5.24434
3.46667	-5.0811	-5.28705	-5.69376	-5.69073	-5.45647	-6.03442
3.48333	-6.08603	-5.9757	-5.72016	-7.28286	-4.69434	-5.94924
3.5	-5.04445	-6.38549	-6.16565	-6.15463	-5.77385	-5.46312
3.51667	-5.46129	-5.21308	-5.6319	-6.04653	-4.75986	-6.01359
3.53333	-6.35338	-5.59609	-4.66439	-6.02691	-5.84012	-5.21288
3.55	-5.24002	-5.73455	-5.085	-5.84566	-5.38757	-6.42686
3.56667	-5.18768	-5.8941	-5.94659	-5.27489	-5.34579	-5.97647
3.58333	-5.33469	-6.2341	-4.90397	-6.62492	-5.10319	-6.65961
3.6	-6.14742	-5.44052	-5.96874	-5.98297	-4.51715	-4.72597
3.61667	-4.9393	-6.75417	-5.59158	-5.48573	-4.75361	-5.65026
3.63333	-4.60088	-5.06344	-4.98332	-6.68357	-5.3618	-6.79089
3.65	-6.11428	-5.86222	-5.31611	-5.40264	-6.38138	-5.79348
3.66667	-5.28744	-6.48925	-5.07918	-5.77865	-5.7287	-5.93444
3.68333	-4.31875	-5.38981	-5.07138	-7.193	-4.25732	-5.17667
3.7	-4.78226	-5.08653	-5.37063	-5.97659	-4.96026	-5.02798
3.71667	-5.00286	-4.68328	-4.72611	-6.55948	-5.81219	-6.10748
3.73333	-5.47715	-6.12153	-4.87295	-6.52829	-4.40054	-5.55513
3.75	-5.78624	-4.97323	-6.54387	-6.02775	-4.83798	-5.23747
3.76667	-4.83445	-6.36438	-5.8035	-5.41608	-5.20923	-5.88784
3.78333	-5.53392	-6.96675	-5.24268	-7.55165	-5.37811	-6.54166
3.8	-4.33523	-5.91493	-4.41762	-5.34464	-4.46915	-5.64167
3.81667	-4.27949	-5.72078	-4.23215	-6.69644	-4.39991	-5.11298
3.83333	-5.26638	-6.35958	-4.20977	-5.29668	-4.899	-5.8925
3.85	-5.17101	-5.48847	-4.71096	-5.81884	-3.82573	-5.44218
3.86667	-5.02274	-5.3451	-4.11064	-7.05042	-4.36616	-5.83139
3.88333	-4.82021	-5.79366	-4.0612	-6.23761	-3.74911	-6.514
3.9	-3.44715	-5.51431	-4.55858	-5.33643	-5.79747	-6.34568
3.91667	-4.43246	-6.4517	-3.42756	-6.03132	-3.88583	-5.91208
3.93333	-3.87288	-5.6677	-2.19146	-6.57576	-3.22963	-5.19822
3.95	-1.89219	-4.65045	-4.18628	-6.04658	-2.83652	-5.3599
3.96667	-1.96477	-6.2253	-3.63876	-5.94442	-2.03673	-5.06915
3.98333	-1.26568	-4.64241	-2.99859	-5.70355	-1.79385	-6.14341
4	-2.76015	-6.07906	-1.33478	-5.35079	-2.93809	-5.93232
4.01667	-1.48059	-5.34938	-1.66599	-6.266	-1.72796	-5.18642
4.03333	-2.33477	-5.5099	-1.49773	-5.66866	-1.98698	-5.75457
4.05	-2.6467	-5.16513	-1.85501	-5.55008	-1.20919	-5.06323
4.06667	-2.719	-6.01027	-3.93416	-6.38878	-1.94552	-6.37897
4.08333	-2.28682	-5.69786	-4.09028	-5.08411	-2.97999	-5.19527
4.1	-4.12808	-4.80233	-4.13606	-4.79509	-3.1206	-5.47171
4.11667	-4.57116	-6.28901	-4.07286	-4.84909	-3.89212	-5.18758
4.13333	-4.38803	-4.83276	-4.95636	-6.68065	-2.86703	-5.94064
4.15	-3.86329	-6.24419	-4.34847	-4.75533	-4.55169	-6.47628
4.16667	-5.32401	-6.18091	-5.2508	-4.99984	-4.37561	-4.6436
4.18333	-5.45383	-5.66367	-4.87187	-6.1558	-5.63767	-5.0536
4.2	-5.48323	-4.96166	-4.7153	-5.62079	-5.58212	-5.38129
4.21667	-5.23279	-5.13737	-6.21469	-4.83723	-4.94649	-4.24663
4.23333	-6.39712	-4.64094	-5.21483	-5.17731	-5.40557	-4.95095
4.25	-5.00292	-4.60544	-5.03082	-5.50189	-5.52383	-4.12552
4.26667	-6.71772	-4.52459	-4.93864	-6.03698	-6.25409	-4.83816
4.28333	-5.95841	-4.04466	-5.50305	-4.8273	-6.2945	-4.29267
4.3	-5.91046	-3.58172	-5.5323	-4.49014	-6.22661	-3.61339
4.31667	-6.0606	-5.25482	-7.32446	-5.09792	-6.41708	-4.27891
4.33333	-5.31784	-2.63687	-6.4238	-4.37036	-5.05213	-5.00372
4.35	-6.22274	-3.18852	-6.25108	-3.8315	-6.41383	-3.8506
4.36667	-5.89961	-4.37079	-6.56968	-3.77301	-6.35024	-3.00167
4.38333	-4.97123	-4.52677	-5.12596	-3.64174	-6.41731	-3.57855
4.4	-5.33784	-5.1401	-6.97006	-3.93025	-5.63643	-3.14854
4.41667	-5.63099	-4.01777	-6.42067	-3.21386	-5.34542	-3.49939
4.43333	-5.95943	-3.97314	-7.05565	-3.54394	-6.02824	-3.90337
4.45	-6.24082	-4.34882	-5.82135	-3.65363	-6.39926	-3.37402
4.46667	-6.46627	-3.48346	-7.24248	-2.98582	-6.89184	-3.21768
4.48333	-7.28966	-3.33161	-7.1224	-3.21207	-6.74873	-2.49003
4.5	-7.01305	-2.98022	-6.50478	-2.22778	-5.96979	-2.25094
4.51667	-6.15337	-3.70468	-5.80165	-3.53354	-7.17737	-2.30499
4.53333	-6.56689	-3.06218	-8.27945	-2.76742	-6.52949	-2.59217
4.55	-5.26091	-3.50529	-5.51906	-3.43043	-7.26001	-1.78389
4.56667	-6.28785	-2.97479	-6.68796	-1.62298	-6.24312	-1.36268
4.58333	-8.18537	-1.71657	-6.64787	-2.2889	-7.00509	-1.80465
4.6	-6.3749	-2.61008	-6.73553	-1.3672	-7.42086	-2.98906
4.61667	-6.84899	-1.64813	-6.28772	-1.64839	-7.1286	-1.22876
4.63333	-7.32231	-0.854371	-6.35148	-2.02651	-6.2072	-2.07744
4.65	-7.56626	-0.123789	-6.24374	-0.960521	-7.29011	-1.66082
4.66667	-7.38919	-0.964495	-6.5806	-0.775573	-6.70573	-0.500852
4.68333	-5.81943	-0.298732	-7.75236	-0.413072	-7.58509	-0.129143
4.7	-7.43779	-0.913853	-7.01823	-0.720769	-6.72898	-0.717391
4.71667	-6.96726	-0.575566	-6.90609	-1.0512	-7.25571	0.599591
4.73333	-7.09414	-0.00948855	-7.42076	-0.489908	-7.09061	-0.573532
4.75	-6.91724	0.495396	-6.61736	0.114851	-7.48151	0.245837
4.76667	-5.97831	0.196002	-6.44458	1.11153	-6.15963	-0.630792
4.78333	-5.91188	0.130587	-6.4011	0.291742	-6.39475	1.17564
4.8	-6.09256	0.840349	-5.99902	-0.314574	-7.24048	-0.597535
4.81667	-6.65266	0.629029	-6.42649	0.922902	-6.61014	0.270941
4.83333	-7.05747	0.802408	-7.18253	0.936471	-6.14904	2.13619
4.85	-7.43038	1.68828	-6.96045	1.99806	-6.50431	0.678504
4.86667	-6.91362	2.51006	-5.62244	0.943882	-5.95683	2.03308
4.88333	-6.50612	1.46471	-8.51705	1.37031	-6.2965	1.25423
4.9	-6.75054	1.08474	-5.29258	1.80922	-8.28713	1.76742
4.91667	-6.33068	1.05963	-6.68571	0.938729	-7.52755	1.74445
4.93333	-6.72707	2.49542	-7.35472	2.64472	-6.2986	1.31744
4.95	-6.43978	2.47131	-7.50741	2.5949	-6.69773	1.93903
4.96667	-6.70028	4.16631	-6.27856	2.79434	-6.90576	2.76514
4.98333	-7.67168	1.89824	-6.30809	3.20991	-5.27557	2.88383
5	-7.65436	3.37646	-6.37469	3.09966	-5.66445	3.41832
5.01667	-6.69383	2.64112	-6.4467	3.53477	-6.36923	3.4079
5.03333	-5.26202	3.12258	-7.35476	3.18009	-5.832	3.59575
5.05	-5.99917	3.41838	-6.13151	3.45037	-7.02431	3.36311
5.06667	-6.76941	3.12246	-5.67498	3.97407	-7.21238	2.18955
5.08333	-7.29324	2.09938	-6.19824	3.05604	-5.98695	3.03157
5.1	-5.9143	2.41285	-6.73674	2.80264	-6.24126	2.19339
5.11667	-5.48352	2.20704	-6.59884	1.5924	-7.02773	2.12408
5.13333	-5.28094	2.03554	-6.24442	1.05216	-6.08479	2.79026
5.15	-5.39816	0.302535	-6.09883	1.50657	-5.80739	1.60224
5.16667	-6.57691	1.05117	-5.02787	1.10669	-5.70657	-0.109652
5.18333	-6.7982	0.413622	-6.02252	1.34566	-6.12976	-0.0258447
5.2	-5.70414	-0.562278	-5.77985	-1.44513	-6.35672	-0.467406
5.21667	-6.36777	0.00752692	-4.80297	-0.0535891	-6.82813	-0.156645
5.23333	-5.14629	-0.317484	-6.1976	-0.0734039	-4.21407	0.216626
5.25	-6.07089	-1.77605	-5.70831	-1.12866	-6.75206	0.263781
5.26667	-4.92656	-1.72708	-5.59186	-0.813769	-6.07734	-1.65733
5.28333	-5.04269	-1.27791	-6.57879	-0.922286	-5.4021	-2.02008
5.3	-6.02819	-1.25164	-5.51331	-1.82091	-5.03586	-1.67972
5.31667	-4.58557	-0.892972	-4.7429	-1.2412	-5.45458	-1.93745
5.33333	-4.52561	-0.415598	-5.0513	-2.37056	-5.14826	-2.87945
5.35	-5.41286	-2.03133	-4.92273	-1.99444	-3.64528	-2.49836
5.36667	-4.35647	-1.94007	-5.11805	-2.91954	-4.35142	-1.43846
5.38333	-4.15937	-2.5616	-3.9659	-2.57803	-4.52448	-2.5289
5.4	-4.91166	-2.96968	-4.23254	-2.657	-5.37222	-2.6142
5.41667	-4.28932	-3.0127	-4.26403	-3.18348	-3.77751	-2.83599
5.43333	-3.7974	-2.61384	-4.1756	-3.66596	-4.37182	-3.99639
5.45	-3.92054	-3.05742	-3.58891	-2.78464	-3.96186	-3.32743
5.46667	-3.47212	-3.19322	-5.02281	-4.19495	-4.154	-3.69831
5.48333	-4.22267	-2.63568	-3.45032	-4.25593	-3.83199	-4.06718
5.5	-3.87367	-4.96709	-4.54712	-3.94388	-2.77368	-4.25347
5.51667	-4.00627	-4.57247	-4.00029	-4.44075	-3.01396	-4.22883
5.53333	-2.36568	-4.48515	-2.8727	-3.78105	-4.43697	-3.70174
5.55	-3.31073	-4.16823	-2.06634	-3.85801	-3.98705	-5.26182
5.56667	-4.66799	-5.17522	-4.0779	-4.65939	-3.43078	-4.08878
5.58333	-3.34172	-4.50166	-3.10392	-4.55697	-3.39182	-5.17823
5.6	-4.08252	-4.31134	-2.46461	-4.08149	-4.33061	-4.85834
5.61667	-2.59766	-3.37656	-3.08059	-5.95784	-2.27382	-5.20227
5.63333	-1.58482	-4.89467	-2.83271	-4.82833	-2.75603	-5.12759
5.65	-1.31034	-4.95694	-3.18304	-5.47916	-2.92918	-5.46845
5.66667	-1.11411	-5.31167	-2.03113	-5.25567	-2.64597	-4.35502
5.68333	-2.06274	-5.76792	-2.62916	-4.5813	-2.01314	-6.32224
5.7	-2.83667	-5.93072	-3.41894	-4.85541	-1.49681	-6.06099
5.71667	-2.64789	-5.27467	-2.50365	-6.36378	-1.01346	-5.71648
5.73333	-1.56953	-5.42673	-1.59157	-7.00772	-0.606567	-6.02918
5.75	-1.22906	-6.22599	-1.40822	-5.61865	-1.91658	-4.70979
5.76667	-1.15285	-5.51263	-1.50779	-5.63936	-1.07058	-5.08915
5.78333	-0.860124	-5.70801	-1.19071	-4.65852	-1.76829	-6.70475
5.8	-0.329153	-6.50353	-1.17519	-5.9844	-0.423513	-6.04551
5.81667	0.161531	-6.243	-0.95261	-6.53042	-0.742592	-7.656
5.83333	-1.12618	-5.96426	-0.0714282	-5.56397	-0.715657	-6.32729
5.85	0.514648	-6.53144	-0.742341	-6.15826	-0.511695	-6.6981
5.86667	0.455538	-6.99837	-0.727604	-7.13723	-0.416844	-5.66153
5.88333	-0.262509	-5.39866	0.381219	-6.08276	0.729068	-7.52014
5.9	0.0646752	-6.39143	-0.489058	-7.069	0.559866	-6.55328
5.91667	0.428979	-7.21922	-0.147372	-6.72659	-0.11343	-7.85586
5.93333	0.825522	-6.5502	-0.117395	-6.93834	1.15954	-7.9715
5.95	0.0655677	-7.22557	0.187761	-6.75218	1.16501	-7.20199
5.96667	-0.192459	-6.89575	0.983744	-8.03418	0.277078	-6.96034
5.98333	0.584033	-6.87817	0.633886	-7.55462	-0.283015	-8.84278
6	0.917259	-6.523	0.445453	-7.24479	1.34947	-7.16376
6.01667	1.20233	-7.95672	0.751317	-8.83333	0.643197	-5.69436
6.03333	0.546105	-6.94024	0.280748	-6.05077	-0.41814	-6.61768
6.05	0.14273	-6.64868	1.57456	-7.42366	0.305213	-7.63477
6.06667	0.889185	-7.69428	0.383581	-5.87226	0.64101	-6.85692
6.08333	0.00422513	-7.82658	0.322549	-7.31914	0.236592	-8.50726
6.1	0.627595	-8.82505	0.375827	-7.69763	0.429028	-7.92372
6.11667	0.791694	-7.1144	-0.516787	-6.90149	-0.177639	-7.50289
6.13333	0.24973	-7.83881	1.23706	-6.92581	0.545449	-7.63822
6.15	1.16415	-7.36729	0.308174	-8.11994	-0.515557	-8.61014
6.16667	0.312203	-6.8943	0.208046	-7.67074	-0.061792	-8.32519
6.18333	-1.04722	-7.76176	-0.66265	-8.13686	-0.202572	-7.49836
6.2	-0.36777	-8.65595	-0.962888	-8.30102	-0.0965355	-7.98643
6.21667	0.376998	-7.63376	-0.461617	-8.45407	0.645454	-8.28338
6.23333	0.250878	-7.9933	0.325962	-7.50649	-0.457309	-8.9818
6.25	-0.186598	-8.13749	-0.453726	-8.79798	-1.35543	-8.48628
6.26667	0.0411555	-8.76456	-0.265431	-7.59491	-0.908122	-8.46242
6.28333	-0.75102	-8.23099	-0.518267	-8.31442	-1.16396	-7.41969
6.3	-1.58639	-7.28723	-1.09205	-8.09476	-1.48186	-8.59839
6.31667	-1.32409	-8.9659	-0.425863	-7.6647	-0.184856	-7.37146
6.33333	-2.16828	-8.14165	-1.89568	-8.21862	-1.39421	-8.18916
6.35	-0.643514	-8.48901	-1.26166	-7.4751	-1.23674	-8.28258
6.36667	-1.77564	-8.88694	-2.21662	-8.173	-1.38952	-8.90808
6.38333	-2.73427	-8.89779	-1.84198	-9.10009	-2.83974	-8.56099
6.4	-1.15017	-9.03207	-1.36538	-9.51898	-2.01453	-8.77972
6.41667	-1.88136	-8.94257	-0.936264	-9.40983	-3.28364	-8.16343
6.43333	-2.03346	-8.42564	-2.30608	-9.04649	-2.3637	-9.50504
6.45	-2.58557	-9.61813	-1.84491	-9.93676	-2.29297	-8.71801
6.46667	-3.43253	-10.1225	-2.65859	-8.01775	-2.42123	-10.0951
6.48333	-4.05761	-7.82402	-1.88639	-9.80674	-2.12492	-9.88927
6.5	-3.15773	-8.71329	-4.26772	-8.80183	-2.70928	-9.18231
6.51667	-1.78255	-8.85493	-3.37674	-8.51619	-2.3494	-9.13682
6.53333	-3.06275	-9.87386	-3.53349	-7.79119	-3.10783	-7.80449
6.55	-3.48091	-10.3565	-2.88049	-8.89693	-3.75762	-9.75797
6.56667	-3.36889	-9.57273	-2.89935	-9.05397	-3.98149	-8.79748
6.58333	-3.58705	-10.2261	-4.6766	-9.53557	-3.52392	-10.585
6.6	-4.17789	-9.5639	-4.28842	-9.76264	-4.44608	-9.46983
6.61667	-3.15071	-9.14214	-4.32743	-9.50299	-4.2005	-9.28879
6.63333	-4.14354	-8.85923	-4.40508	-8.46657	-4.02342	-9.28119
6.65	-3.87976	-9.95433	-3.95529	-9.9067	-2.82945	-9.3987
6.66667	-4.50151	-9.28003	-4.62458	-10.0186	-4.73831	-9.95302
6.68333	-4.62192	-10.3635	-5.31033	-9.70038	-2.33517	-9.83313
6.7	-4.57114	-9.0202	-3.67712	-9.29406	-5.166	-9.2162
6.71667	-4.8069	-8.7719	-4.72437	-10.4677	-4.44817	-8.9499
6.73333	-5.23868	-8.9308	-4.03686	-9.41966	-5.19885	-9.41567
6.75	-4.36697	-10.241	-3.99148	-9.44125	-4.52677	-9.44071
6.76667	-5.98705	-9.29297	-5.95588	-8.8307	-5.55402	-10.3515
6.78333	-4.76775	-9.33208	-4.90101	-9.05541	-4.28362	-9.07037
6.8	-5.72815	-9.56198	-5.5063	-10.0839	-5.01367	-10.3549
6.81667	-4.914	-9.29168	-5.88256	-9.69058	-5.44824	-10.8374
6.83333	-5.78006	-9.37693	-5.53634	-9.46834	-6.16313	-9.49974
6.85	-5.50341	-9.44139	-4.85637	-9.87712	-5.26014	-9.92067
6.86667	-5.09885	-10.1148	-5.12239	-10.9858	-5.0716	-9.7497
6.88333	-6.00087	-9.78829	-5.41278	-10.0036	-5.99249	-10.4413
6.9	-5.39747	-9.86591	-6.79598	-10.4313	-5.98835	-9.66599
6.91667	-6.29812	-10.0086	-5.66804	-10.0407	-5.80044	-10.3097
6.93333	-5.63416	-10.4384	-5.54754	-9.69467	-6.89356	-9.80316
6.95	-6.60552	-10.5169	-5.59867	-10.5079	-5.34932	-10.1792
6.96667	-6.21755	-9.85529	-6.95508	-10.5545	-6.92022	-10.6047
6.98333	-6.3484	-9.18289	-6.51225	-10.9011	-6.9981	-11.2053
7	-6.90046	-9.72497	-6.017	-9.90072	-5.75401	-10.3377
7.01667	-6.24159	-10.4807	-6.68934	-10.5315	-7.71868	-10.1609
7.03333	-7.85486	-10.435	-6.14429	-9.85232	-5.80858	-10.3717
7.05	-7.1919	-9.50326	-6.59751	-9.75063	-6.5501	-10.4698
7.06667	-6.7261	-9.97209	-7.06552	-9.98166	-7.0555	-9.51517
7.08333	-7.10597	-10.1406	-7.91583	-11.1703	-6.14764	-9.48561
7.1	-6.60983	-10.6692	-6.5718	-10.4091	-5.86162	-11.183
7.11667	-6.49761	-10.6833	-6.65332	-9.50128	-7.88995	-10.4366
7.13333	-7.16315	-10.779	-7.78528	-10.8066	-7.67906	-9.70276
7.15	-7.40301	-10.6557	-7.01457	-10.0772	-7.84872	-9.46195
7.16667	-7.0454	-10.672	-6.61578	-10.2687	-6.9324	-10.2264
7.18333	-6.22309	-11.0149	-6.91473	-10.7281	-8.14085	-9.58264
7.2	-6.64213	-9.96914	-7.93595	-10.5297	-7.17798	-9.89475
7.21667	-6.58382	-11.0313	-7.44125	-10.285	-7.68894	-10.253
7.23333	-7.43509	-11.3553	-7.25454	-10.9564	-7.63552	-11.2399
7.25	-6.28004	-10.6257	-7.1894	-11.35	-8.32954	-11.2114
7.26667	-7.04845	-10.3459	-7.62328	-10.7534	-7.69448	-10.5036
7.28333	-7.8895	-9.55474	-8.78486	-10.2458	-7.56779	-10.2771
7.3	-7.7446	-10.6031	-7.86607	-10.2784	-8.38842	-10.6683
7.31667	-7.51248	-10.4267	-8.5467	-10.0536	-8.0628	-10.4234
7.33333	-8.31346	-10.3731	-7.08578	-11.5771	-7.72114	-11.5524
7.35	-8.17132	-10.7239	-8.82511	-11.2004	-7.32852	-11.3409
7.36667	-7.12247	-10.9579	-6.593	-11.2389	-7.94058	-11.0509
7.38333	-8.30952	-10.2728	-8.62483	-10.7295	-8.01762	-10.7811
7.4	-8.16764	-11.2039	-8.51065	-11.088	-8.55747	-10.4893
7.41667	-8.39896	-10.6153	-8.14028	-11.6504	-8.68306	-11.9179
7.43333	-9.12244	-12.1991	-7.97665	-10.3948	-8.77055	-11.1588
7.45	-8.38354	-11.2502	-7.41391	-10.6461	-9.5602	-11.1778
7.46667	-8.90627	-10.9864	-8.23852	-10.8847	-7.42713	-11.2246
7.48333	-7.77807	-11.0482	-8.96171	-11.3685	-8.3854	-10.6098
7.5	-8.74869	-11.2972	-8.99148	-11.4102	-8.116	-11.3244
7.51667	-9.17423	-10.7241	-8.35343	-11.4489	-8.1788	-12.1727
7.53333	-7.89358	-11.8911	-8.35105	-9.7491	-8.65694	-10.9469
7.55	-8.93692	-12.3579	-9.59224	-11.3203	-7.55361	-10.3564
7.56667	-7.17086	-10.5408	-8.90737	-11.6012	-9.35485	-10.2179
7.58333	-7.94985	-10.8494	-10.0376	-11.5074	-10.5237	-11.7156
7.6	-8.85202	-11.6305	-8.49066	-11.9421	-8.05736	-11.3165
7.61667	-8.16374	-11.0989	-8.66425	-11.0284	-8.38031	-11.4482
7.63333	-8.80335	-11.0597	-10.3807	-10.753	-8.82372	-10.4317
7.65	-7.89543	-10.2537	-8.42884	-11.2862	-8.60144	-12.7801
7.66667	-8.64059	-11.918	-9.28939	-11.5863	-8.98478	-12.3036
7.68333	-9.15059	-10.8104	-9.86135	-10.2058	-7.61839	-10.9749
7.7	-8.74662	-10.6096	-9.97427	-10.5017	-10.1521	-11.0313
7.71667	-8.61848	-10.6929	-8.90945	-11.3118	-10.4394	-12.2413
7.73333	-9.47894	-12.7096	-9.05684	-11.0371	-9.42147	-11.9195
7.75	-10.3215	-10.6805	-9.89427	-10.6918	-9.35905	-10.8076
7.76667	-9.03613	-11.7083	-9.90985	-10.7316	-9.4257	-12.2904
7.78333	-9.15796	-12.3337	-8.64573	-11.2093	-9.25038	-12.6006
7.8	-9.89843	-11.6921	-9.48799	-11.7848	-8.80796	-11.4496
7.81667	-8.88433	-12.0186	-8.72027	-11.8654	-9.89176	-10.789
7.83333	-9.96249	-11.4511	-9.84978	-11.5906	-9.70543	-11.7022
7.85	-10.7029	-11.6521	-9.72529	-11.5043	-9.09223	-12.0951
7.86667	-9.36974	-11.9836	-9.85686	-11.5647	-8.69816	-12.7116
7.88333	-9.23903	-12.0549	-9.17516	-11.4736	-9.16816	-11.2804
7.9	-9.12013	-11.7557	-10.2552	-12.5925	-9.50825	-11.7862
7.91667	-10.1146	-12.1801	-9.59505	-11.6244	-9.44182	-11.7646
7.93333	-9.64165	-11.929	-8.6172	-12.3179	-10.0145	-13.3413
7.95	-10.6967	-10.8302	-10.1995	-11.3643	-10.0677	-12.1128
7.96667	-10.5932	-11.996	-9.75865	-11.2396	-10.6104	-11.0485
7.98333	-9.12148	-11.3517	-10.4311	-12.1581	-10.5362	-12.6666
8	-10.8255	-11.5029	-10.387	-12.3776	-10.378	-12.096
8.01667	-9.44072	-11.9853	-9.48722	-11.0082	-10.3303	-11.5922
8.03333	-11.9889	-12.0976	-9.89975	-11.6156	-10.0662	-11.1119
8.05	-10.9242	-12.6075	-10.6277	-12.0208	-10.0647	-11.3445
8.06667	-10.5361	-10.9737	-8.27751	-11.1081	-9.86987	-10.8434
8.08333	-9.28501	-12.1152	-10.0437	-12.0463	-9.19003	-11.0645
8.1	-10.2651	-12.0383	-10.7338	-11.4179	-11.4603	-12.4762
8.11667	-10.3694	-10.6874	-10.2072	-12.3272	-9.52282	-12.6612
8.13333	-10.0183	-11.665	-10.2491	-12.315	-10.0067	-11.765
8.15	-9.72229	-11.7842	-11.1267	-11.7698	-10.2892	-11.6469
8.16667	-9.90585	-10.4321	-9.99434	-12.1786	-10.5109	-12.4667
8.18333	-10.3992	-11.5154	-9.79737	-11.7521	-9.62234	-11.5049
8.2	-10.3043	-11.9848	-10.5105	-11.4462	-10.0965	-13.2716
8.21667	-10.6122	-11.937	-10.2493	-11.8309	-10.5815	-12.5431
8.23333	-10.3494	-11.9377	-10.4806	-13.4974	-9.79674	-12.0009
8.25	-12.2155	-11.8686	-10.2922	-11.8319	-10.4753	-11.9494
8.26667	-10.3033	-12.3921	-10.171	-12.2456	-10.151	-12.735
8.28333	-10.3873	-12.7252	-10.2821	-11.8155	-11.1168	-12.6623
8.3	-10.6503	-11.5585	-10.9363	-11.7011	-10.4558	-11.4873
8.31667	-10.4087	-12.0246	-11.8232	-13.4435	-11.4044	-12.5311
8.33333	-10.1606	-11.8977	-10.4028	-11.4589	-9.7031	-12.8162
8.35	-11.1948	-11.5433	-10.5567	-12.4974	-11.2769	-12.6259
8.36667	-9.67472	-11.6438	-10.1752	-11.5812	-10.078	-12.8211
8.38333	-9.70626	-12.6772	-9.09289	-12.8863	-9.70111	-12.0379
8.4	-9.74519	-13.7172	-9.85311	-11.3313	-10.2985	-11.6556
8.41667	-9.94636	-12.5848	-10.9298	-11.9628	-10.0176	-12.7306
8.43333	-10.2196	-12.1368	-10.3466	-12.5628	-10.8748	-12.0849
8.45	-12.3975	-12.1127	-10.5581	-13.8431	-11.0539	-12.3628
8.46667	-11.0155	-12.7351	-10.5162	-12.7888	-10.9001	-11.6577
8.48333	-11.1935	-11.7417	-10.9145	-12.4232	-10.6853	-12.0487
8.5	-9.65686	-12.8282	-10.5357	-11.8987	-10.3023	-13.3437
8.51667	-11.2221	-12.535	-11.6816	-12.3352	-10.799	-12.3845
8.53333	-11.3354	-12.4447	-11.2142	-12.2428	-10.9069	-12.323
8.55	-10.8502	-12.7301	-11.4766	-12.0852	-11.9621	-11.9674
8.56667	-10.3888	-12.8007	-10.8519	-12.1048	-10.8525	-11.7727
8.58333	-11.7699	-13.675	-10.8069	-12.4351	-11.2312	-12.4576
8.6	-10.4339	-11.6521	-10.1099	-13.8082	-10.3923	-13.1719
8.61667	-10.4211	-11.8257	-10.7011	-12.9226	-11.0347	-11.7716
8.63333	-11.6427	-12.1216	-10.9447	-11.8304	-10.664	-11.2744
8.65	-11.2203	-13.5939	-11.6405	-13.8096	-10.0933	-12.756
8.66667	-11.2427	-12.5928	-11.4612	-12.5674	-10.765	-13.123
8.68333	-11.3987	-12.8548	-11.3061	-12.5405	-11.1194	-11.5201
8.7	-10.6857	-12.8809	-10.6684	-12.3471	-11.8913	-12.6052
8.71667	-9.56693	-13.3162	-10.3643	-12.4101	-11.5673	-11.5862
8.73333	-11.7382	-12.9431	-11.7532	-12.4404	-11.9468	-12.4649
8.75	-12.0969	-12.8502	-11.8769	-12.3988	-12.0388	-13.2595
8.76667	-11.4123	-12.4975	-11.0973	-13.2536	-11.2409	-13.2556
8.78333	-11.6401	-13.16	-11.2822	-12.3095	-10.9419	-14.0478
8.8	-10.9212	-13.1455	-11.3664	-11.5351	-10.7539	-12.354
8.81667	-11.0284	-12.0851	-11.0592	-12.806	-11.1974	-12.0125
8.83333	-11.0212	-11.3579	-11.3313	-12.81	-12.5385	-12.7173
8.85	-11.291	-12.0946	-12.5389	-13.2918	-11.7622	-13.2782
8.86667	-12.5491	-12.7011	-12.8954	-13.1017	-11.0934	-13.1651
8.88333	-12.1278	-13.3213	-11.4195	-13.2788	-11.6088	-13.5521
8.9	-11.1637	-13.2806	-11.2848	-12.3672	-11.9716	-12.4764
8.91667	-11.6622	-12.6271	-11.8546	-13.0465	-11.1007	-13.6282
8.93333	-10.8606	-13.2455	-11.3919	-13.6567	-13.3181	-12.3885
8.95	-11.378	-13.5748	-12.2298	-12.0876	-11.0627	-12.7948
8.96667	-10.7251	-12.8237	-10.9278	-12.8451	-10.8467	-12.532
8.98333	-11.2232	-12.8523	-11.9657	-12.5532	-12.4969	-12.6492
9	-12.2463	-13.481	-11.1873	-12.6534	-10.9174	-12.1811
9.01667	-11.221	-12.5651	-10.9388	-14.0319	-11.4875	-12.4989
9.03333	-11.7061	-13.3421	-12.2829	-13.4268	-10.7096	-11.7352
9.05	-11.7973	-13.2203	-11.7945	-13.1076	-11.7421	-11.8855
9.06667	-11.4196	-12.0939	-11.3235	-12.786	-12.4635	-12.7868
9.08333	-11.4107	-12.8371	-11.9816	-14.1787	-11.0138	-14.2347
9.1	-12.861	-12.3322	-12.0029	-13.6973	-11.075	-13.917
9.11667	-12.0302	-14.006	-11.9514	-13.1782	-10.9776	-12.3544
9.13333	-10.6997	-12.6031	-12.4391	-12.2108	-11.652	-13.047
9.15	-11.157	-14.3159	-12.2115	-13.1859	-12.9358	-12.8431
9.16667	-10.8665	-13.5364	-13.2607	-13.2103	-12.8349	-13.9481
9.18333	-11.7242	-12.7853	-11.455	-13.2087	-12.2909	-12.9417
9.2	-12.1688	-13.317	-11.8454	-13.2914	-11.9913	-13.0689
9.21667	-12.355	-12.841	-11.7131	-12.9504	-11.6622	-12.6364
9.23333	-11.3315	-12.8465	-12.2484	-12.7233	-12.1273	-12.594
9.25	-12.0271	-13.0216	-11.8408	-13.622	-12.1235	-13.2248
9.26667	-11.9253	-13.0148	-11.5305	-13.7913	-13.1809	-12.6987
9.28333	-11.893	-13.4752	-11.3548	-14.2756	-10.8415	-13.3183
9.3	-11.8564	-13.8684	-12.1204	-12.7316	-11.2043	-13.4756
9.31667	-11.7452	-14.1792	-11.832	-13.6056	-12.0777	-11.8995
9.33333	-11.9769	-13.9121	-12.5666	-12.5408	-11.7342	-13.9542
9.35	-11.7628	-13.2512	-11.5634	-13.7128	-11.7153	-12.21
9.36667	-12.3706	-13.5755	-11.7071	-12.3083	-12.0088	-12.9595
9.38333	-12.7834	-14.0612	-11.4502	-13.8169	-11.2908	-12.7914
9.4	-12.2345	-13.8668	-12.3424	-12.8993	-11.7496	-12.5979
9.41667	-12.6836	-13.3311	-13.0299	-13.8935	-12.5429	-13.8454
9.43333	-11.9043	-14.0519	-11.2079	-12.8307	-13.8079	-13.2003
9.45	-10.9376	-13.8503	-12.822	-13.9171	-11.7359	-12.4731
9.46667	-11.5166	-12.6386	-11.9851	-13.671	-12.3741	-13.0877
9.48333	-12.3849	-12.4829	-12.6008	-12.574	-12.1338	-12.075
9.5	-11.0104	-13.2146	-12.5357	-13.0868	-11.724	-13.2554
9.51667	-13.3304	-13.9751	-11.2027	-14.0743	-12.0086	-14.1799
9.53333	-11.5188	-13.5239	-12.4694	-12.5935	-12.5447	-12.5451
9.55	-13.0233	-13.0968	-13.0569	-13.0937	-12.0556	-13.5765
9.56667	-12.2649	-13.8986	-12.1767	-13.1127	-12.0179	-13.347
9.58333	-11.7112	-13.8028	-13.3037	-13.873	-11.8541	-13.1977
9.6	-12.0023	-14.0188	-12.3054	-13.9451	-11.9226	-12.8752
9.61667	-11.9821	-13.2624	-12.3027	-14.5269	-12.3607	-14.3052
9.63333	-12.4117	-13.0765	-12.7773	-14.543	-12.6837	-13.4544
9.65	-11.6636	-13.5719	-12.0943	-13.0544	-11.4649	-13.99
9.66667	-11.1906	-14.4668	-13.741	-12.6362	-13.2614	-13.9806
9.68333	-12.2002	-13.6689	-12.2265	-13.7694	-12.0415	-13.1079
9.7	-12.1447	-14.5771	-13.0328	-12.7804	-12.7524	-13.5188
9.71667	-12.6006	-13.6513	-14.0689	-13.6922	-14.0602	-13.8898
9.73333	-11.2012	-13.633	-12.3425	-13.866	-12.1616	-13.1786
9.75	-12.441	-13.9873	-12.319	-13.7164	-12.104	-14.093
9.76667	-12.7974	-12.9884	-12.6083	-12.7734	-12.6489	-13.6607
9.78333	-11.2865	-13.2424	-12.9774	-13.2177	-12.7774	-13.7852
9.8	-12.3386	-13.4875	-12.7597	-12.8233	-13.5244	-13.9051
9.81667	-13.0845	-13.9274	-12.2586	-13.6893	-12.2649	-13.6076
9.83333	-13.0398	-13.9469	-11.9543	-13.4325	-13.0236	-13.6576
9.85	-12.3923	-13.631	-12.3595	-15.0221	-12.4405	-13.5807
9.86667	-11.4668	-14.4707	-12.1429	-13.7573	-13.1668	-14.2155
9.88333	-11.7258	-13.1791	-13.2646	-13.0457	-12.3221	-13.7372
9.9	-12.2402	-11.9818	-13.4476	-13.5325	-12.3535	-13.415
9.91667	-12.9228	-14.8863	-12.6152	-13.4447	-12.8252	-13.6223
9.93333	-12.3432	-13.7183	-12.1763	-14.1474	-12.3268	-13.5423
9.95	-11.8104	-12.8911	-12.3806	-14.2786	-12.7015	-13.5797
9.96667	-13.6306	-13.5905	-12.5203	-14.6329	-13.0147	-13.743
9.98333	-11.3104	-13.8582	-12.9548	-13.5286	-12.4151	-14.1713
10	-12.1693	-14.9279	-13.3466	-13.7833	-12.6673	-13.4848
10.0167	-13.6022	-14.0096	-12.4121	-14.1597	-12.9529	-13.6142
10.0333	-13.3757	-14.3489	-13.121	-14.0535	-13.5363	-14.0884
10.05	-12.8985	-14.2616	-14.0796	-12.8853	-11.7453	-15.0293
10.0667	-13.1995	-14.3022	-14.0112	-13.9249	-12.9356	-13.8674
10.0833	-12.1468	-15.0588	-13.9303	-13.2631	-12.384	-13.2136
10.1	-12.731	-13.695	-13.2261	-13.9333	-13.0717	-13.3651
10.1167	-12.5124	-14.2959	-12.6592	-12.675	-14.3024	-13.6353
10.1333	-12.2003	-13.2677	-12.3412	-13.8054	-13.1721	-13.5257
10.15	-12.6847	-14.3594	-13.4672	-14.9128	-12.3982	-14.3653
10.1667	-12.8069	-14.9666	-13.7194	-12.9523	-13.9363	-13.6861
10.1833	-12.33	-14.0559	-12.9602	-14.7295	-12.4587	-13.7883
10.2	-12.8209	-13.6757	-12.8796	-14.1326	-13.2109	-14.8985
10.2167	-12.2808	-13.9912	-12.1279	-12.4567	-13.308	-14.247
10.2333	-13.4106	-13.5899	-12.8539	-13.6085	-12.6018	-14.2111
10.25	-12.867	-14.421	-12.1178	-13.0692	-12.7485	-14.4167
10.2667	-12.1142	-12.5039	-13.6996	-14.3297	-13.7455	-13.7706
10.2833	-12.2144	-14.7549	-13.929	-13.638	-13.0917	-12.8359
10.3	-12.179	-13.7114	-13.3742	-14.3249	-13.2259	-13.7602
10.3167	-12.5352	-14.7615	-12.7135	-13.7464	-13.56	-14.3458
10.3333	-12.3739	-13.4044	-12.7828	-13.8671	-12.6402	-14.0866
10.35	-13.411	-15.0278	-12.3835	-14.6393	-12.8597	-13.1476
10.3667	-13.4514	-13.8806	-12.957	-13.8595	-13.4288	-14.5093
10.3833	-13.3849	-13.9563	-12.6299	-14.3517	-12.1558	-14.5592
10.4	-13.0043	-14.2297	-13.4647	-14.4087	-13.6614	-13.8652
10.4167	-13.3512	-13.8114	-12.575	-14.6987	-12.7838	-14.034
10.4333	-12.6854	-14.2662	-12.7504	-14.3881	-13.3267	-14.1098
10.45	-13.2708	-13.8559	-14.3183	-15.02	-12.5573	-15.1048
10.4667	-12.7774	-13.4026	-13.6391	-15.1292	-13.3959	-13.2287
10.4833	-13.707	-13.4924	-12.8268	-14.3421	-14.0005	-13.5893
10.5	-13.6874	-14.8882	-13.0931	-13.8719	-13.1362	-13.9985
10.5167	-12.0342	-14.0772	-11.8236	-13.6985	-13.4885	-14.4065
10.5333	-13.1088	-14.7863	-13.6483	-13.4181	-12.4964	-14.1388
10.55	-12.8543	-13.3922	-13.3817	-14.8433	-13.8207	-14.9696
10.5667	-14.1835	-13.467	-13.3446	-14.2649	-13.4843	-13.7635
10.5833	-12.8923	-13.6733	-12.2675	-13.9848	-12.6101	-14.6204
10.6	-13.2383	-14.6686	-14.4092	-14.5612	-12.6879	-14.1819
10.6167	-13.1648	-14.2166	-12.9805	-13.7456	-13.4883	-13.6651
10.6333	-12.9308	-14.1284	-13.967	-14.2178	-13.1257	-14.6692
10.65	-12.815	-13.3896	-12.9652	-15.0818	-13.1556	-14.2208
10.6667	-13.1051	-14.8288	-13.1153	-15.0441	-13.3149	-13.7671
10.6833	-13.5812	-13.3039	-14.3962	-14.83	-12.5399	-14.3582
10.7	-12.4907	-13.8839	-13.9566	-14.7857	-12.8442	-15.3917
10.7167	-12.6283	-14.1986	-13.446	-13.8052	-13.9846	-14.0839
10.7333	-13.0498	-15.3791	-14.0257	-14.6879	-12.5917	-14.3912
10.75	-13.9915	-13.6154	-13.0121	-14.0826	-13.3032	-13.8647
10.7667	-13.1613	-13.3457	-13.7775	-14.9799	-13.5798	-14.2697
10.7833	-12.4956	-14.15	-15.2681	-13.8547	-13.9197	-14.3145
10.8	-13.236	-14.9202	-14.5898	-14.2381	-12.7807	-14.3363
10.8167	-13.6971	-13.2662	-12.3552	-14.0447	-12.9513	-14.6026
10.8333	-13.1972	-14.0021	-14.274	-14.3018	-14.9013	-13.5637
10.85	-12.5606	-14.4387	-14.2744	-14.7191	-12.5851	-15.1028
10.8667	-14.1546	-14.9314	-12.6165	-14.0867	-13.3759	-13.9033
10.8833	-12.8512	-14.1482	-12.8183	-14.1421	-13.6915	-14.6148
10.9	-13.7192	-14.0096	-13.4031	-14.8702	-13.0735	-13.9787
10.9167	-12.5059	-15.1714	-13.915	-15.6938	-13.7113	-14.2527
10.9333	-13.3989	-14.1256	-13.6262	-13.3956	-13.6766	-13.5933
10.95	-13.8296	-13.7539	-13.387	-16.0279	-14.7964	-14.9297
10.9667	-13.8302	-13.7572	-13.2656	-14.2268	-14.795	-13.9445
10.9833	-13.3738	-15.2234	-13.7739	-13.8635	-12.753	-13.7724
11	-13.0048	-14.3495	-13.5503	-13.3234	-13.7208	-14.7023
11.0167	-14.6946	-13.4108	-13.1106	-13.6048	-14.4784	-15.0925
11.0333	-13.2243	-14.6274	-14.2564	-14.5475	-12.9566	-14.9518
11.05	-13.378	-15.241	-14.8207	-13.8533	-13.476	-14.9626
11.0667	-13.3496	-15.2189	-13.2337	-15.1875	-11.8433	-15.0088
11.0833	-12.7578	-14.2366	-12.8255	-14.8155	-13.0859	-14.4635
11.1	-13.1724	-14.2493	-12.7236	-14.131	-13.9932	-14.0772
11.1167	-12.6962	-14.8331	-13.4429	-14.8133	-13.3006	-13.5252
11.1333	-12.2866	-13.846	-14.2061	-13.7693	-13.2716	-14.1612
11.15	-13.7666	-14.4905	-14.0267	-14.4287	-13.6353	-14.5417
11.1667	-11.7778	-14.3799	-13.9997	-13.8585	-12.5752	-14.3821
11.1833	-13.0446	-14.2491	-13.464	-13.8856	-13.9041	-13.3441
11.2	-13.0703	-13.5204	-13.3613	-12.5591	-12.2773	-13.5826
11.2167	-12.2994	-12.1504	-12.7763	-13.9246	-12.5341	-13.7326
11.2333	-13.6116	-15.3682	-11.9907	-16.1059	-13.5732	-13.6719
11.25	-12.7742	-13.4858	-13.0674	-12.9034	-14.168	-14.4668
11.2667	-12.4452	-14.6342	-13.2305	-15.1757	-13.5554	-14.5137
11.2833	-13.1007	-14.8432	-13.1344	-14.9789	-13.5769	-14.3893
11.3	-13.6553	-14.7547	-13.8034	-14.6233	-13.64	-13.93
11.3167	-12.5584	-13.9426	-13.9491	-13.9742	-13.5416	-14.6292
11.3333	-14.3363	-14.9616	-13.6049	-14.0533	-14.2418	-14.6429
11.35	-13.8784	-14.3309	-13.8849	-14.5499	-13.0573	-14.5216
11.3667	-12.5602	-14.2818	-13.1105	-15.9514	-15.2527	-14.4593
11.3833	-13.9835	-15.2385	-13.8435	-14.8056	-13.4282	-14.3039
11.4	-12.7146	-13.9873	-13.5666	-14.0014	-13.1754	-15.0321
11.4167	-13.5092	-14.272	-13.2695	-14.0831	-13.4142	-15.1122
11.4333	-14.1253	-15.903	-13.9933	-15.178	-14.5375	-14.7535
11.45	-13.7905	-14.1312	-14.5102	-15.2724	-13.426	-14.525
11.4667	-13.7792	-14.4718	-14.3412	-15.1871	-15.0262	-14.3455
11.4833	-14.714	-15.1219	-14.4148	-14.5026	-12.8551	-14.5575
11.5	-14.316	-15.6188	-14.2119	-14.6919	-14.0795	-15.3648
11.5167	-13.3293	-14.6503	-14.251	-15.1411	-14.4995	-14.6971
11.5333	-14.6079	-14.2271	-13.4132	-14.7538	-14.0789	-15.9833
11.55	-13.2744	-14.5203	-14.2195	-14.5824	-13.5095	-15.582
11.5667	-15.0185	-14.3721	-14.4312	-13.9237	-14.6403	-13.4531
11.5833	-14.7014	-15.8372	-14.1412	-14.573	-15.6166	-15.0994
11.6	-14.2994	-15.2744	-12.9439	-14.4941	-13.7323	-15.1424
11.6167	-14.4234	-14.5905	-14.42	-15.5801	-13.349	-15.2709
11.6333	-14.5699	-15.1837	-14.0051	-14.7614	-14.2103	-15.2639
11.65	-13.7159	-15.8429	-14.1146	-14.3115	-13.433	-15.1107
11.6667	-13.4251	-15.7534	-13.5229	-15.9936	-14.5281	-15.3407
11.6833	-12.6213	-15.2749	-14.5923	-15.3268	-14.4712	-13.8491
11.7	-13.0675	-15.3156	-14.8947	-14.6412	-14.9186	-15.3486
11.7167	-13.6926	-15.0413	-14.4825	-15.3783	-15.3602	-15.8777
11.7333	-13.5805	-14.2702	-13.8118	-14.5301	-14.6925	-14.3048
11.75	-14.2021	-15.457	-14.4815	-14.6926	-13.146	-14.5451
11.7667	-15.2467	-14.7398	-13.8738	-15.2311	-14.3701	-15.1592
11.7833	-15.3002	-15.6413	-14.6797	-15.2329	-12.8144	-15.521
11.8	-13.9432	-15.2109	-14.2767	-15.1912	-14.6104	-14.6932
11.8167	-13.8083	-14.4104	-13.0086	-15.9745	-14.8135	-14.7808
11.8333	-14.0202	-14.5856	-14.0821	-15.9709	-12.8037	-15.3434
11.85	-13.9129	-14.955	-14.6024	-15.5816	-14.8472	-14.0543
11.8667	-13.3448	-15.1449	-14.8307	-16.0318	-13.8814	-15.6959
11.8833	-14.0648	-16.2112	-13.6981	-15.0522	-13.9346	-15.4858
11.9	-14.2576	-15.3957	-14.903	-15.6364	-13.8183	-16.387
11.9167	-13.5074	-14.7993	-13.731	-15.6499	-13.9687	-15.6351
11.9333	-14.561	-15.6099	-14.5052	-14.4879	-15.9154	-15.5779
11.95	-14.1601	-14.9133	-14.1593	-15.1554	-13.5192	-14.7277
11.9667	-13.7907	-15.4755	-14.0256	-14.7264	-13.8397	-15.7096
11.9833	-14.2447	-16.364	-14.0634	-14.9841	-14.8494	-14.6463
12	-13.7235	-14.2708	-14.1683	-14.2485	-14.6742	-15.4224
12.0167	-14.3127	-14.4675	-13.6186	-13.96	-14.0349	-15.0098
12.0333	-14.1327	-15.5482	-14.3952	-14.7507	-13.7769	-14.5551
12.05	-14.3399	-14.1496	-13.8885	-15.3138	-16.1316	-15.707
12.0667	-13.1882	-14.9826	-14.0465	-16.0043	-13.3807	-15.633
12.0833	-14.7071	-15.5443	-14.3304	-15.7994	-14.115	-15.6701
12.1	-15.1931	-15.7303	-15.0345	-14.7947	-14.3511	-15.9839
12.1167	-14.7727	-15.1466	-14.4698	-15.6631	-14.7536	-14.3181
12.1333	-13.5191	-15.4204	-14.1519	-15.2166	-15.4137	-14.9236
12.15	-15.1426	-15.5993	-14.1785	-15.6841	-15.1164	-16.4705
12.1667	-14.5089	-15.7471	-14.8603	-15.6733	-14.2827	-14.3753
12.1833	-13.0663	-15.2329	-13.8121	-14.6724	-14.1239	-15.06
12.2	-13.5922	-15.0448	-13.1663	-14.7658	-13.9389	-14.1057
12.2167	-14.0688	-16.4184	-13.7734	-15.8001	-14.7666	-14.8929
12.2333	-13.6807	-14.5148	-14.783	-15.4526	-14.3829	-14.3258
12.25	-14.2425	-15.5285	-14.9726	-15.0352	-13.7433	-15.5913
12.2667	-15.1466	-14.9271	-15.2583	-14.9832	-14.553	-14.7112
12.2833	-13.7402	-14.5215	-15.2153	-15.1866	-14.5711	-14.4672
12.3	-13.6073	-14.8652	-15.4419	-16.2143	-14.9464	-15.7598
12.3167	-14.4954	-14.7731	-14.6576	-15.6256	-14.2321	-15.2692
12.3333	-15.2169	-16.3298	-14.8614	-15.7941	-14.6108	-15.1095
12.35	-14.074	-16.237	-14.3027	-15.2925	-14.4	-15.1608
12.3667	-14.0045	-14.5672	-14.5411	-15.3149	-14.9191	-14.8892
12.3833	-14.3263	-15.0005	-14.929	-14.6705	-15.3031	-15.8463
12.4	-14.6061	-15.5409	-14.5463	-15.1795	-14.3929	-15.1187
12.4167	-14.4708	-15.5611	-13.9603	-15.8126	-14.2594	-15.7252
12.4333	-14.3336	-14.9665	-15.83	-15.7009	-13.7848	-14.7936
12.45	-14.1412	-15.5877	-14.1556	-16.1529	-14.3296	-15.2725
12.4667	-14.5531	-14.7102	-14.1966	-15.5515	-14.3311	-15.6296
12.4833	-14.9703	-15.4522	-13.2057	-15.4844	-15.0514	-14.9144
12.5	-14.4881	-15.4688	-14.9456	-15.672	-15.0707	-15.2924
12.5167	-15.1653	-15.8659	-14.7373	-14.757	-15.68	-14.3763
12.5333	-14.662	-15.3533	-15.0066	-15.5407	-14.3363	-15.663
12.55	-14.5478	-16.3466	-13.4629	-15.8228	-15.8564	-16.2176
12.5667	-13.9	-15.3637	-14.784	-15.9974	-14.6688	-16.7396
12.5833	-13.3373	-14.7354	-14.0782	-15.1663	-15.7621	-15.7044
12.6	-15.2826	-15.0752	-14.4086	-15.218	-14.9753	-14.885
12.6167	-14.6366	-15.6062	-16.2652	-15.9449	-14.9992	-15.2233
12.6333	-14.5507	-15.2099	-15.3373	-16.0386	-14.0525	-15.5125
12.65	-14.4226	-14.1669	-15.5469	-15.2948	-15.5429	-16.6428
12.6667	-15.1195	-15.8452	-14.6821	-15.2726	-14.6424	-15.3154
12.6833	-14.1294	-15.4916	-14.1465	-15.7805	-14.4056	-16.5309
12.7	-14.1746	-15.6289	-14.4541	-15.9192	-15.3695	-15.8914
12.7167	-14.5674	-16.0471	-15.0935	-14.1689	-16.4874	-14.6088
12.7333	-14.0114	-15.4455	-14.7922	-16.1719	-14.4538	-15.3668
12.75	-14.3381	-15.9994	-14.6951	-15.3581	-14.2641	-15.5712
12.7667	-15.6687	-16.0831	-15.4531	-15.489	-14.0319	-15.6245
12.7833	-14.3622	-16.0018	-14.88	-16.0413	-14.1746	-14.9584
12.8	-13.9055	-16.2745	-14.3473	-15.9017	-14.5925	-15.8711
12.8167	-14.76	-16.0402	-14.3328	-16.2305	-13.794	-15.5475
12.8333	-14.6108	-15.927	-14.8945	-16.9029	-14.1491	-14.8862
12.85	-15.6257	-15.6807	-14.9193	-15.5006	-15.5426	-15.7297
12.8667	-15.3945	-15.8718	-15.1437	-16.1126	-15.2743	-16.0349
12.8833	-13.9665	-16.0241	-17.5119	-15.983	-15.3737	-15.1946
12.9	-14.4052	-15.7111	-13.8412	-15.4001	-14.8528	-15.9129
12.9167	-13.6823	-14.2399	-14.8537	-15.9986	-15.3212	-15.8378
12.9333	-14.5063	-15.895	-14.4408	-15.5944	-15.1807	-15.1633
12.95	-15.0477	-16.0001	-14.9044	-15.5849	-15.1251	-15.7266
12.9667	-15.1101	-14.0729	-14.862	-16.7544	-14.7761	-16.1317
12.9833	-14.6584	-16.7478	-15.1816	-16.06	-14.7534	-16.3597
13	-14.9792	-15.6639	-13.9249	-15.1121	-14.7806	-17.3847
13.0167	-15.3738	-16.2623	-15.4484	-15.9133	-14.695	-15.9071
13.0333	-14.4236	-15.485	-14.9522	-15.5681	-14.5883	-17.2328
13.05	-15.4492	-15.1222	-14.746	-15.7477	-14.3909	-15.1229
13.0667	-15.1874	-15.1627	-15.0514	-15.7845	-14.1924	-15.637
13.0833	-15.7378	-15.8124	-15.2985	-15.8061	-15.2478	-15.9476
13.1	-15.6991	-15.7187	-15.0756	-15.5231	-16.071	-14.5125
13.1167	-13.9317	-14.9878	-14.192	-14.7213	-14.3519	-15.3738
13.1333	-14.7103	-15.8677	-14.9905	-15.5776	-15.0387	-15.5259
13.15	-13.9353	-17.1978	-15.5362	-15.5511	-14.5711	-15.8897
13.1667	-14.9703	-15.8936	-15.4471	-16.0639	-15.5303	-15.2468
13.1833	-14.1038	-15.5874	-15.3488	-15.7865	-14.8131	-16.2086
13.2	-14.2601	-14.8931	-14.1647	-15.2339	-15.1627	-15.5854
13.2167	-16.3026	-15.9956	-14.5345	-15.3262	-15.1233	-15.222
13.2333	-14.6097	-16.8845	-15.4037	-16.4394	-15.7191	-15.5266
13.25	-14.8911	-16.4381	-14.655	-15.97	-14.1673	-14.8221
13.2667	-13.4341	-15.7618	-14.2678	-16.3989	-15.4584	-16.3058
13.2833	-14.8253	-16.4152	-15.4909	-16.2217	-14.7268	-15.3355
13.3	-15.7865	-16.6613	-14.3808	-15.438	-14.1946	-15.406
13.3167	-14.8692	-15.6776	-14.6597	-15.8585	-15.3185	-16.3538
13.3333	-15.1954	-16.3354	-14.083	-14.7115	-14.396	-16.4159
13.35	-15.5936	-16.278	-15.4891	-15.9616	-15.7747	-15.6769
13.3667	-14.7456	-15.7953	-15.9864	-16.186	-14.8211	-16.058
13.3833	-14.543	-15.2987	-15.8889	-15.8961	-15.5469	-15.6718
13.4	-14.3248	-15.4605	-15.041	-16.0598	-15.4965	-14.9601
13.4167	-14.8107	-15.8819	-14.4338	-15.5498	-13.9709	-16.5699
13.4333	-14.8754	-15.5396	-15.5198	-15.8544	-14.0332	-15.7533
13.45	-14.2289	-15.7365	-15.0613	-14.857	-15.3361	-15.3626
13.4667	-15.1809	-16.5665	-16.485	-16.1684	-15.9753	-17.2644
13.4833	-15.1721	-16.6033	-16.0591	-16.5922	-15.0699	-16.5423
13.5	-15.4639	-16.7109	-15.0809	-16.5095	-15.0386	-15.5825
13.5167	-15.067	-17.1265	-15.5291	-16.5264	-15.1389	-16.1501
13.5333	-15.398	-17.9112	-14.6775	-15.7027	-15.3298	-15.5916
13.55	-14.54	-16.2911	-15.6392	-15.5945	-15.4685	-15.9257
13.5667	-15.7993	-16.5488	-14.5008	-15.7225	-15.464	-16.7402
13.5833	-14.7615	-15.4148	-14.5937	-15.3192	-14.6935	-15.7137
13.6	-14.7201	-15.2614	-14.461	-16.2114	-15.4238	-15.7608
13.6167	-14.5265	-15.3234	-15.066	-16.461	-16.0837	-15.9211
13.6333	-14.9763	-15.7298	-16.046	-15.7487	-15.1313	-15.7695
13.65	-15.3843	-16.4726	-15.4556	-15.3222	-14.2439	-16.3457
13.6667	-15.3897	-15.2704	-15.0469	-15.4563	-14.9328	-14.9541
13.6833	-15.4156	-16.7215	-15.4112	-15.8908	-14.9443	-14.9819
13.7	-14.7727	-15.9251	-15.4597	-16.1716	-15.596	-15.8253
13.7167	-15.2779	-15.4579	-15.3962	-16.6961	-14.9774	-16.305
13.7333	-16.6993	-16.3658	-14.7766	-17.1095	-14.4471	-15.6566
13.75	-15.2719	-16.4711	-15.7817	-16.0156	-15.2559	-16.775
13.7667	-14.9097	-15.9787	-15.5936	-15.462	-15.8788	-16.6672
13.7833	-14.5256	-15.5663	-15.7645	-15.5558	-15.8211	-16.7248
13.8	-14.9853	-15.1968	-15.9669	-16.3187	-14.7799	-16.6418
13.8167	-14.9751	-16.3619	-15.1915	-15.5625	-16.6174	-16.5016
13.8333	-14.0183	-15.5355	-15.2663	-15.5516	-14.5411	-15.8422
13.85	-15.1309	-16.1331	-15.5084	-15.8169	-16.1254	-15.7424
13.8667	-15.7393	-16.1626	-15.6121	-15.1939	-15.1482	-16.0088
13.8833	-16.2057	-16.2793	-14.927	-14.716	-14.7164	-16.2175
13.9	-15.753	-15.3747	-15.5869	-16.0633	-14.7254	-15.3313
13.9167	-15.0189	-15.9153	-15.7243	-15.9344	-14.9849	-15.5831
13.9333	-15.4135	-16.608	-15.7225	-17.3565	-15.8673	-16.3938
13.95	-15.9648	-16.9161	-16.2075	-16.4078	-14.9342	-16.0094
13.9667	-15.0635	-16.4063	-15.2782	-15.5654	-16.1331	-16.5665
13.9833	-15.6571	-15.5819	-15.1593	-15.9999	-13.8401	-16.4846
14	-16.2752	-16.6501	-15.012	-16.4326	-15.5329	-16.8749
14.0167	-15.4698	-16.2921	-15.1551	-16.05	-15.8421	-15.7054
14.0333	-15.0809	-16.0358	-15.4625	-15.5858	-16.2409	-16.0178
14.05	-15.28	-16.5603	-15.0593	-15.6069	-16.1361	-15.9145
14.0667	-14.9202	-15.9956	-14.5779	-17.4278	-15.8057	-17.5486
14.0833	-15.0039	-15.8952	-14.9903	-17.0617	-15.6805	-15.4852
14.1	-15.5685	-15.5616	-15.2598	-15.8858	-15.2733	-15.3349
14.1167	-14.965	-16.3795	-16.0859	-17.6695	-15.2423	-16.9761
14.1333	-15.1967	-16.5204	-14.213	-16.6372	-15.736	-17.1875
14.15	-15.4699	-16.095	-14.5286	-15.7471	-15.0307	-16.324
14.1667	-15.2255	-15.8741	-15.1889	-16.1604	-15.3188	-16.1232
14.1833	-15.4648	-16.3441	-15.8945	-15.7601	-15.6163	-16.3508
14.2	-15.8792	-17.668	-14.807	-16.1418	-15.1425	-17.1229
14.2167	-14.6834	-15.8691	-15.0403	-17.0849	-14.7605	-17.2207
14.2333	-14.5514	-16.7487	-15.1523	-16.0274	-15.9357	-17.1992
14.25	-15.5395	-15.9803	-15.7415	-16.5827	-15.8083	-15.9333
14.2667	-15.5496	-16.5697	-15.8937	-16.4585	-15.9821	-17.1442
14.2833	-15.0062	-16.9508	-14.618	-15.7656	-15.6058	-16.663
14.3	-17.239	-17.4616	-14.8973	-15.7254	-14.7937	-16.6623
14.3167	-15.3745	-16.2123	-15.8542	-16.3841	-14.9072	-16.8816
14.3333	-15.801	-16.2447	-15.851	-17.256	-15.3829	-15.4708
14.35	-15.3528	-15.505	-15.5871	-15.766	-15.9314	-15.5552
14.3667	-14.8645	-17.2892	-15.2946	-17.3015	-15.6649	-17.1659
14.3833	-15.8241	-16.143	-15.549	-16.8646	-15.4356	-16.0623
14.4	-15.3397	-17.321	-15.8143	-14.7208	-15.5181	-15.9445
14.4167	-16.0075	-16.2355	-15.9254	-16.0125	-16.2782	-16.0495
14.4333	-15.6733	-16.7193	-15.1899	-16.2826	-15.5236	-16.1534
14.45	-16.3062	-15.966	-15.8335	-16.759	-14.833	-16.0021
14.4667	-14.4029	-16.0818	-14.7824	-16.002	-16.4902	-16.7643
14.4833	-15.9705	-15.9685	-17.7495	-16.2417	-16.0515	-16.6948
14.5	-15.4558	-15.339	-14.709	-16.8652	-14.9192	-16.872
14.5167	-15.3814	-16.5638	-16.2442	-17.2947	-15.2706	-17.0181
14.5333	-16.1216	-15.9379	-15.316	-16.4056	-15.6955	-16.0856
14.55	-15.3535	-16.306	-16.5704	-16.1069	-15.3225	-16.6852
14.5667	-15.1185	-15.9813	-16.2984	-15.33	-15.4895	-16.1638
14.5833	-16.3974	-15.9787	-15.9452	-16.8853	-15.3228	-15.6662
14.6	-15.0085	-16.7688	-14.8236	-16.5142	-16.0419	-15.9024
14.6167	-15.765	-15.8965	-16.1429	-17.584	-15.3533	-16.5506
14.6333	-15.2021	-17.2579	-15.1955	-15.6882	-15.2844	-16.3364
14.65	-15.7692	-16.8516	-15.0323	-15.9029	-16.5796	-16.6369
14.6667	-15.3054	-18.1144	-15.8147	-16.8679	-15.298	-17.1946
14.6833	-15.4642	-15.9921	-16.4642	-17.6026	-15.5204	-17.0243
14.7	-16.8715	-14.9643	-16.3722	-15.8498	-15.0615	-16.0054
14.7167	-16.8934	-16.6003	-17.1081	-15.6756	-15.6039	-16.603
14.7333	-15.5575	-15.936	-16.5562	-17.0004	-15.425	-16.4446
14.75	-16.8372	-16.9692	-15.9033	-16.2081	-15.614	-16.1794
14.7667	-15.628	-15.4959	-16.1605	-16.473	-14.8192	-16.8592
14.7833	-15.611	-16.1977	-15.8223	-16.3288	-15.1195	-15.471
14.8	-15.2349	-16.9601	-15.8656	-15.7	-15.1583	-17.0797
14.8167	-15.1374	-16.5508	-15.5847	-16.5094	-15.5144	-17.2977
14.8333	-15.3607	-15.8993	-16.3103	-16.6292	-16.1638	-16.7256
14.85	-16.4523	-15.07	-15.3911	-16.4099	-16.0573	-16.4522
14.8667	-14.6167	-15.3549	-15.2247	-17.2108	-17.3026	-15.9771
14.8833	-15.9385	-17.1019	-15.4143	-17.6698	-16.1719	-15.4315
14.9	-15.7598	-16.9336	-15.5125	-16.522	-16.2028	-16.1971
14.9167	-16.5746	-15.8746	-15.6317	-16.7808	-15.1658	-15.584
14.9333	-15.8673	-15.3091	-16.529	-15.6692	-16.2856	-16.7913
14.95	-14.6243	-16.5605	-15.5247	-16.8291	-16.0649	-16.7678
14.9667	-16.0756	-16.6534	-15.847	-16.432	-15.4628	-15.9249
14.9833	-14.6754	-16.4548	-15.477	-16.1083	-15.6723	-17.0754
15	-14.6818	-17.3176	-15.9371	-15.6429	-15.872	-16.6364
15.0167	-15.5082	-16.9932	-14.5691	-16.401	-15.5354	-15.8994
15.0333	-15.5827	-16.3946	-15.3983	-16.243	-16.2853	-16.2384
15.05	-15.9872	-16.2545	-16.2762	-16.1163	-15.2448	-14.9969
15.0667	-15.0279	-16.2124	-15.2804	-17.2337	-16.8882	-15.5857
15.0833	-16.1968	-15.8893	-15.3574	-15.8799	-15.5759	-17.3686
15.1	-16.3973	-16.651	-16.153	-15.7638	-16.0313	-16.3154
15.1167	-15.9958	-16.8424	-15.995	-17.2083	-14.792	-17.6704
15.1333	-15.2857	-15.4133	-15.9054	-16.556	-16.2422	-16.8244
15.15	-16.1124	-16.2688	-15.7993	-16.0522	-15.0386	-16.7245
15.1667	-15.0643	-16.0419	-15.5049	-16.1122	-16.7764	-17.0168
15.1833	-15.5871	-17.404	-15.3211	-15.9539	-14.6766	-16.6422
15.2	-14.5901	-16.7099	-16.5094	-16.0266	-16.3081	-17.1709
15.2167	-14.9253	-16.2108	-16.4363	-15.9427	-15.3683	-16.0664
15.2333	-15.1742	-16.5007	-15.9473	-16.474	-15.4913	-17.5037
15.25	-15.6205	-17.6784	-15.3125	-15.2494	-16.0533	-17.3112
15.2667	-15.864	-17.0896	-15.7875	-15.4404	-16.1429	-16.5798
15.2833	-15.521	-16.6175	-15.3059	-16.4214	-15.1491	-15.9665
15.3	-15.3009	-17.0613	-15.58	-17.4534	-15.7312	-16.4409
15.3167	-15.6637	-17.2239	-16.6887	-15.6536	-15.9898	-17.2913
15.3333	-16.201	-16.8354	-16.1916	-16.0678	-16.6104	-15.6797
15.35	-15.4324	-16.544	-15.5092	-16.266	-16.9961	-17.8341
15.3667	-15.5545	-17.4137	-15.7639	-17.5032	-15.9522	-16.5832
15.3833	-14.7134	-16.0125	-17.1878	-16.2081	-15.7716	-16.5731
15.4	-15.9133	-17.1363	-17.0982	-16.4078	-14.8112	-15.8692
15.4167	-15.729	-17.0547	-15.0435	-16.706	-16.1132	-15.9814
15.4333	-16.3727	-16.7852	-15.9113	-17.0787	-16.3639	-16.3726
15.45	-15.201	-15.7922	-16.216	-16.9851	-15.8633	-17.3166
15.4667	-16.5381	-17.4017	-16.3337	-17.3632	-16.0835	-16.1665
15.4833	-15.6135	-16.2487	-16.1208	-16.5565	-16.2685	-16.813
15.5	-15.624	-16.0502	-15.5347	-16.21	-15.1125	-17.4557
15.5167	-15.7995	-16.8124	-17.1621	-15.2398	-16.5544	-16.3606
15.5333	-15.0201	-16.1351	-15.4589	-16.8102	-15.9227	-16.147
15.55	-16.1576	-16.4126	-15.3525	-16.2515	-15.7264	-16.4742
15.5667	-15.303	-16.6309	-15.0743	-16.8569	-16.8595	-17.1447
15.5833	-15.5334	-16.5159	-16.5529	-17.1398	-16.6937	-17.0295
15.6	-16.65	-16.1747	-15.8624	-16.8166	-15.7873	-16.4998
15.6167	-16.7168	-15.7723	-15.5053	-15.7252	-15.151	-17.6335
15.6333	-15.7077	-16.4715	-16.2614	-16.036	-15.9209	-16.4659
15.65	-16.4898	-16.7809	-15.0794	-16.3012	-16.1051	-17.2663
15.6667	-14.656	-17.3915	-15.8505	-16.3011	-16.2669	-15.7771
15.6833	-15.9443	-16.2593	-16.6262	-16.5049	-15.7951	-17.9621
15.7	-16.4889	-17.2085	-16.9128	-16.1819	-15.7286	-16.3908
15.7167	-15.272	-15.5599	-16.4916	-16.8998	-15.5487	-17.1028
15.7333	-15.5872	-17.0498	-16.6055	-16.8332	-16.2093	-17.0442
15.75	-16.0895	-16.0859	-16.0287	-16.62	-15.7123	-16.537
15.7667	-15.8447	-16.8146	-15.9785	-16.8766	-16.4229	-16.6959
15.7833	-16.5315	-16.577	-15.9614	-15.7858	-15.6152	-17.1618
15.8	-15.1082	-17.4004	-17.1438	-17.083	-15.7116	-17.2069
15.8167	-15.0238	-16.4764	-16.1872	-15.9434	-16.0949	-16.2258
15.8333	-15.0931	-16.0111	-16.3114	-16.0635	-15.4811	-17.0797
15.85	-16.1067	-16.3613	-15.5205	-16.4577	-15.6738	-17.3262
15.8667	-15.6482	-16.3367	-15.3387	-17.0199	-15.6145	-17.266
15.8833	-16.2536	-17.3559	-16.6748	-16.8939	-16.5703	-16.6198
15.9	-15.7096	-18.0801	-14.9315	-16.3798	-15.5632	-16.6775
15.9167	-16.2323	-16.3712	-16.0596	-16.9354	-16.0734	-16.4883
15.9333	-15.485	-16.513	-15.7585	-16.5347	-14.7329	-16.4282
15.95	-15.3469	-16.4051	-15.8808	-16.1818	-16.2775	-16.0781
15.9667	-16.5072	-18.3847	-15.4413	-17.0049	-15.5995	-16.1769
15.9833	-15.5817	-17.2832	-17.296	-16.4093	-15.58	-16.2045
16	-15.6472	-16.4578	-15.6496	-17.1064	-15.9621	-16.8101
16.0167	-15.3367	-16.7964	-15.1105	-16.2976	-16.0777	-17.3251
16.0333	-16.2174	-16.0714	-15.7157	-16.9103	-15.8027	-16.1591
16.05	-16.2304	-16.9334	-16.5849	-17.4934	-16.8348	-16.5023
16.0667	-16.3623	-16.9754	-17.2239	-15.9831	-16.8931	-16.7068
16.0833	-15.7916	-17.37	-15.4226	-16.0159	-15.1745	-16.0621
16.1	-15.8032	-16.6121	-15.1983	-17.1606	-15.4435	-16.6664
16.1167	-15.2668	-16.1426	-15.5591	-17.9628	-15.3132	-16.2014
16.1333	-16.5587	-17.156	-15.711	-16.6969	-15.7629	-16.1467
16.15	-15.6846	-17.8348	-16.264	-16.6896	-15.6964	-15.6754
16.1667	-16.2468	-17.054	-14.6916	-16.7341	-14.8916	-16.6323
16.1833	-15.1502	-17.3888	-15.8291	-16.6492	-15.6768	-17.162
16.2	-15.0338	-17.3198	-16.31	-17.7123	-15.5548	-16.1758
16.2167	-16.1118	-16.2462	-16.05	-17.4421	-15.9893	-16.7368
16.2333	-15.8462	-17.4166	-16.1095	-16.7275	-16.042	-15.8113
16.25	-17.5636	-17.4465	-16.2511	-18.2126	-14.9111	-16.5187
16.2667	-15.5067	-16.5217	-15.4419	-16.599	-17.0169	-16.7895
16.2833	-16.6842	-16.7549	-16.4818	-16.2755	-15.8475	-15.857
16.3	-15.4859	-16.8923	-15.9313	-17.5523	-15.1445	-16.8129
16.3167	-16.2336	-17.174	-16.8593	-17.6788	-16.8346	-16.3536
16.3333	-16.9648	-15.6754	-15.8786	-18.0191	-15.0558	-16.6633
16.35	-14.9732	-16.4514	-16.4086	-16.5823	-16.0148	-17.2243
16.3667	-16.0937	-16.7129	-16.5314	-17.2964	-15.5093	-16.7139
16.3833	-16.8154	-16.7702	-16.9943	-16.5595	-17.5455	-17.2595
16.4	-16.4849	-17.7261	-16.4226	-16.5461	-15.8567	-17.5981
16.4167	-15.985	-16.7037	-16.2243	-16.7035	-16.1281	-16.4255
16.4333	-15.8423	-16.3651	-16.002	-16.6609	-16.2043	-16.4989
16.45	-15.6909	-17.1802	-16.1206	-17.4777	-15.7798	-16.3609
16.4667	-16.8485	-17.4575	-16.3989	-17.1353	-15.9022	-18.4105
16.4833	-15.7955	-16.1427	-15.9294	-15.9362	-14.4423	-16.6023
16.5	-15.2589	-15.8555	-16.0878	-16.8108	-16.5094	-17.4947
16.5167	-15.8571	-16.4514	-15.1567	-17.3616	-15.9696	-17.1474
16.5333	-15.7548	-16.3347	-16.4145	-16.3804	-15.8501	-16.7485
16.55	-16.0321	-16.3769	-16.7264	-16.8706	-16.2489	-17.376
16.5667	-16.9709	-16.6652	-16.2836	-17.0408	-16.5431	-16.6523
16.5833	-16.2898	-16.8538	-15.5563	-17.1094	-15.0656	-15.6171
16.6	-16.1277	-16.5658	-15.7652	-16.9201	-15.1298	-17.3734
16.6167	-15.4678	-17.0878	-16.609	-16.7927	-16.3978	-16.0816
16.6333	-16.4441	-16.7699	-16.2389	-15.8143	-15.8829	-16.5456
16.65	-16.1778	-18.419	-16.7147	-16.9805	-16.1723	-16.1894
16.6667	-16.4184	-16.6304	-17.1885	-16.1228	-14.8458	-16.8207
16.6833	-15.9575	-18.3795	-16.6874	-17.5179	-15.8405	-16.3315
16.7	-16.5799	-15.7967	-16.8635	-17.8345	-16.6131	-17.1236
16.7167	-16.2274	-16.8301	-16.2526	-16.7729	-15.9184	-17.406
16.7333	-15.1165	-16.5803	-17.2386	-17.0805	-15.2793	-17.6426
16.75	-15.449	-16.3073	-17.5547	-16.2483	-16.311	-16.7568
16.7667	-17.2021	-15.838	-15.7853	-16.7914	-15.2199	-16.1013
16.7833	-16.1037	-17.1706	-16.8105	-17.3262	-15.158	-16.972
16.8	-16.2467	-17.7649	-15.8201	-16.865	-17.4854	-16.6159
16.8167	-15.7467	-16.2817	-16.229	-16.5097	-15.947	-18.3105
16.8333	-14.6895	-17.0941	-16.6642	-16.3676	-17.6602	-16.8345
16.85	-15.8543	-17.6821	-15.2132	-16.4116	-16.7212	-16.53
16.8667	-16.3114	-16.9084	-15.9145	-17.0384	-16.92	-16.2492
16.8833	-15.2589	-17.6272	-15.8805	-17.0427	-16.7891	-16.7339
16.9	-16.0719	-17.0039	-16.7543	-17.6729	-15.3539	-16.6107
16.9167	-15.6756	-17.9979	-16.786	-16.2	-15.6468	-16.8357
16.9333	-15.9849	-16.1487	-15.3182	-16.6465	-15.6296	-15.8327
16.95	-15.2162	-16.8887	-16.1569	-17.5448	-15.779	-15.9725
16.9667	-15.7539	-16.1158	-15.8784	-18.6246	-16.841	-16.118
16.9833	-15.9256	-17.2593	-16.8494	-17.3032	-15.8765	-16.8278
17	-15.0918	-16.6633	-17.1787	-16.9043	-16.1173	-16.3125
17.0167	-16.235	-17.2577	-17.1657	-16.9717	-16.5087	-16.7023
17.0333	-16.6136	-17.0914	-16.9372	-15.8418	-16.2556	-16.931
17.05	-15.2716	-16.1746	-15.3163	-16.9422	-15.7689	-17.8322
17.0667	-16.0347	-16.5983	-16.8028	-16.2127	-16.1021	-16.7568
17.0833	-16.2207	-16.7683	-16.8317	-16.603	-15.6665	-16.4848
17.1	-16.5696	-16.8452	-15.6624	-16.446	-16.2932	-17.2117
17.1167	-16.3024	-17.1464	-16.4173	-18.2682	-15.5514	-16.1854
17.1333	-16.3989	-16.3864	-16.2422	-16.4183	-15.6363	-15.8657
17.15	-15.8127	-17.472	-16.3887	-17.8439	-17.26	-17.9371
17.1667	-16.2727	-16.8265	-16.3402	-16.6525	-16.3837	-16.9648
17.1833	-15.86	-17.25	-16.883	-17.5734	-16.317	-16.9648
17.2	-15.6987	-16.9773	-16.9606	-17.0459	-17.3558	-17.2626
17.2167	-14.7728	-16.8076	-16.9574	-17.4207	-17.2616	-16.7617
17.2333	-15.6881	-15.7943	-16.4498	-17.5252	-16.1552	-17.0096
17.25	-15.8542	-15.9397	-15.9675	-16.8136	-17.0641	-15.6863
17.2667	-15.9522	-16.5234	-16.717	-17.5293	-16.8229	-16.7405
17.2833	-16.9244	-18.6339	-16.0064	-17.2136	-16.8363	-16.1456
17.3	-16.4376	-16.9879	-16.0718	-17.4347	-15.89	-17.0136
17.3167	-16.7358	-17.3595	-16.611	-17.559	-16.3104	-15.5086
17.3333	-16.6326	-16.5754	-15.2776	-16.8543	-14.9893	-16.5855
17.35	-15.2145	-18.3731	-16.918	-17.4661	-16.5442	-17.5739
17.3667	-16.9285	-16.6288	-16.7661	-16.701	-17.0631	-17.8368
17.3833	-16.2515	-18.2829	-16.3272	-16.2489	-16.1713	-17.3551
17.4	-16.1311	-17.723	-17.2278	-16.1782	-15.8876	-16.9439
17.4167	-16.0006	-16.4364	-15.7376	-16.945	-17.6835	-15.9118
17.4333	-16.325	-16.6723	-16.6981	-16.9844	-16.2238	-18.0508
17.45	-15.326	-16.9917	-17.0559	-17.1077	-16.3869	-19.0843
17.4667	-17.0602	-15.7559	-15.7615	-15.901	-16.6611	-17.2074
17.4833	-16.4762	-17.6834	-15.1608	-17.3009	-16.0167	-16.3678
17.5	-16.759	-16.8029	-16.5967	-18.0501	-16.7394	-17.1324
17.5167	-16.1454	-17.0819	-17.1657	-15.9757	-15.344	-16.9555
17.5333	-16.4817	-17.2002	-16.5615	-15.9291	-16.2326	-16.8934
17.55	-16.3431	-16.9529	-16.1963	-16.7989	-16.0573	-17.2077
17.5667	-15.7543	-17.1794	-16.6324	-16.072	-16.5112	-16.7659
17.5833	-16.7643	-16.2675	-16.8454	-17.0143	-16.729	-17.2553
17.6	-15.7392	-17.9751	-16.4344	-17.2822	-15.8485	-17.7392
17.6167	-16.8859	-16.7547	-15.2858	-17.0853	-15.8031	-16.3236
17.6333	-16.3763	-16.7375	-16.0863	-16.8467	-16.1687	-17.5036
17.65	-16.5801	-17.1831	-15.8287	-17.606	-15.7455	-16.818
17.6667	-16.5481	-16.6251	-16.9802	-16.5167	-15.882	-17.4316
17.6833	-15.434	-17.539	-16.1193	-16.2932	-15.8621	-17.3629
17.7	-16.5055	-17.7117	-16.2488	-18.0555	-16.3136	-17.1606
17.7167	-16.6535	-16.9613	-17.5662	-17.937	-16.678	-16.26
17.7333	-16.054	-16.8557	-15.6339	-16.6765	-16.4279	-17.1249
17.75	-15.825	-16.1372	-16.5258	-16.5901	-16.5207	-17.4226
17.7667	-15.9486	-16.5844	-16.7661	-17.6943	-17.0523	-16.5435
17.7833	-15.6814	-17.5076	-15.6253	-16.9325	-16.6448	-16.8335
17.8	-16.463	-16.8097	-16.9298	-16.7859	-16.3622	-16.7364
17.8167	-16.6976	-16.6866	-15.7062	-17.7903	-15.8985	-17.0561
17.8333	-15.4703	-16.7051	-17.6385	-17.4629	-16.294	-16.8872
17.85	-16.6658	-16.5522	-16.1589	-16.9491	-16.3324	-17.3916
17.8667	-16.3016	-17.9971	-17.1394	-17.2093	-15.2671	-17.3178
17.8833	-15.7137	-17.3241	-16.4237	-16.8909	-16.2106	-16.7976
17.9	-16.2836	-17.2271	-17.0845	-17.0038	-16.1515	-17.0813
17.9167	-16.2637	-16.8412	-17.5277	-17.0615	-16.7689	-18.0507
17.9333	-17.3453	-17.458	-16.8462	-17.438	-15.3722	-16.8787
17.95	-15.944	-17.1902	-17.1658	-17.2218	-16.007	-17.0953
17.9667	-15.7479	-17.7754	-17.2058	-17.4066	-17.2142	-16.8138
17.9833	-16.5184	-16.3534	-15.9236	-16.2649	-15.4849	-17.3016
18	-17.2848	-16.9737	-16.471	-17.4265	-15.8132	-15.8482
18.0167	-16.4842	-16.2697	-16.2472	-17.5911	-15.7514	-17.5044
18.0333	-16.6856	-17.8641	-16.1998	-17.173	-15.9864	-16.4263
18.05	-16.2554	-16.8604	-16.9244	-16.7261	-15.9378	-18.3418
18.0667	-16.5109	-17.9694	-17.0919	-17.2896	-16.4037	-17.8256
18.0833	-15.8766	-17.4786	-16.7139	-16.2837	-15.3155	-17.0382
18.1	-15.813	-17.125	-16.1439	-18.4717	-16.5006	-16.45
18.1167	-15.1672	-17.2623	-16.0444	-16.7779	-16.3887	-16.5435
18.1333	-16.5857	-16.8069	-16.9664	-17.018	-15.8934	-17.1264
18.15	-16.3331	-18.1329	-16.4906	-16.5047	-16.0328	-17.1656
18.1667	-16.1233	-17.2822	-15.8507	-16.3362	-15.8543	-16.9131
18.1833	-16.2033	-18.7862	-15.9691	-16.9481	-16.2928	-16.8832
18.2	-16.9171	-16.6475	-15.8878	-18.7576	-16.1232	-17.116
18.2167	-15.9994	-16.1728	-17.2668	-17.4115	-16.2227	-16.6856
18.2333	-15.9435	-17.886	-15.539	-17.3271	-15.995	-17.3384
18.25	-16.3078	-17.15	-16.0405	-17.3287	-16.8442	-17.7957
18.2667	-16.7378	-17.5208	-16.0943	-17.247	-17.1671	-17.042
18.2833	-16.8106	-17.3054	-17.044	-16.2435	-16.6636	-16.9898
18.3	-16.4056	-17.6355	-18.0343	-18.1126	-16.3443	-17.5568
18.3167	-17.7099	-18.0579	-17.0349	-17.3213	-16.2273	-17.3599
18.3333	-16.342	-16.3363	-15.7433	-17.0311	-16.8215	-16.3943
18.35	-16.6423	-16.619	-15.9578	-16.9744	-16.4961	-17.2225
18.3667	-16.9906	-16.5385	-16.1901	-16.4508	-15.3433	-17.7676
18.3833	-15.952	-16.7889	-15.6479	-17.3308	-16.6117	-17.1293
18.4	-15.8679	-17.8806	-17.0635	-17.3601	-15.8632	-17.0902
18.4167	-15.5322	-17.7126	-16.933	-16.1514	-15.6975	-17.8859
18.4333	-16.1269	-17.704	-18.4071	-17.302	-16.0837	-16.5394
18.45	-16.4779	-17.0902	-15.8567	-16.2035	-15.8561	-16.6581
18.4667	-16.8884	-17.1397	-18.1347	-17.0619	-16.4813	-17.3692
18.4833	-15.3511	-17.7493	-16.9634	-17.3847	-16.1143	-16.8453
18.5	-15.9174	-16.9257	-16.0117	-17.2353	-16.9251	-17.9152
18.5167	-17.4264	-16.4788	-16.9629	-16.7305	-16.5168	-17.2846
18.5333	-16.4838	-18.2685	-16.1933	-15.8695	-16.459	-16.9163
18.55	-16.171	-16.9332	-15.669	-17.7996	-16.4216	-17.8012
18.5667	-17.0689	-18.829	-17.4883	-16.4729	-16.7981	-17.0898
18.5833	-16.9803	-17.7411	-16.7645	-17.0059	-16.8105	-17.0403
18.6	-15.9377	-15.8357	-16.2062	-16.7207	-16.6287	-17.4981
18.6167	-16.6814	-17.4847	-16.711	-16.6348	-17.4672	-17.649
18.6333	-17.1393	-17.0403	-16.3533	-17.5195	-15.8738	-16.3885
18.65	-16.056	-17.3162	-16.2478	-18.2315	-15.8201	-17.709
18.6667	-16.3076	-16.7436	-15.6096	-17.2516	-16.5379	-17.4927
18.6833	-16.2568	-18.297	-15.2539	-16.6256	-15.3929	-16.913
18.7	-15.7396	-16.4396	-16.2291	-17.3213	-16.3144	-17.6035
18.7167	-16.3182	-16.9197	-16.156	-17.2657	-16.6623	-16.616
18.7333	-15.9781	-18.1505	-17.0394	-17.9597	-16.3093	-17.6583
18.75	-16.0934	-17.7593	-16.5987	-16.28	-16.0088	-16.8771
18.7667	-17.022	-17.2586	-17.6629	-17.2708	-16.9627	-17.8765
18.7833	-16.1925	-17.6934	-16.1936	-17.3395	-16.0115	-17.2255
18.8	-15.7604	-16.8816	-16.7571	-16.7989	-16.4358	-18.0538
18.8167	-16.1428	-17.7171	-15.1902	-17.0365	-16.2452	-16.8552
18.8333	-15.8404	-17.6345	-16.8526	-16.6309	-16.2058	-16.8379
18.85	-15.9785	-17.6162	-16.5712	-17.1396	-16.1258	-17.7066
18.8667	-17.3907	-17.9618	-16.9392	-17.4839	-15.6599	-16.3212
18.8833	-17.1972	-17.1078	-15.9282	-16.7599	-17.0538	-16.2816
18.9	-16.5971	-17.3671	-17.0163	-17.1081	-15.5142	-17.7458
18.9167	-16.4652	-16.7537	-16.6387	-17.4286	-16.1111	-16.8758
18.9333	-15.9472	-17.4769	-16.8662	-18.2648	-16.9133	-16.8866
18.95	-16.4894	-17.3096	-16.1388	-16.2408	-16.6046	-17.163
18.9667	-16.6732	-17.062	-16.5965	-17.9282	-16.0155	-16.9593
18.9833	-17.5776	-16.9858	-16.4761	-17.4831	-16.055	-17.4626
19	-15.8035	-17.7201	-18.38	-17.3149	-16.9965	-17.4131
19.0167	-16.0015	-16.3039	-17.4267	-17.0286	-16.508	-17.3524
19.0333	-16.616	-17.9181	-16.687	-17.0065	-15.9972	-17.8414
19.05	-16.7129	-17.143	-16.6278	-16.7243	-16.1759	-16.9885
19.0667	-16.2584	-17.157	-16.1069	-17.14	-16.1973	-16.749
19.0833	-16.3452	-17.2059	-15.9435	-16.9626	-16.8984	-16.385
19.1	-15.4319	-17.6992	-16.1011	-16.8543	-15.6383	-17.1067
19.1167	-17.0448	-17.225	-16.3814	-17.101	-15.8727	-17.0924
19.1333	-17.033	-16.811	-16.3828	-16.9944	-16.4257	-17.3894
19.15	-16.1652	-16.6599	-17.1269	-16.6324	-16.325	-17.2742
19.1667	-15.902	-16.5903	-17.403	-16.8472	-15.3045	-17.7997
19.1833	-16.9117	-18.0237	-16.1109	-16.9275	-15.567	-16.3016
19.2	-15.8838	-19.0746	-17.4868	-17.2817	-15.6527	-17.0233
19.2167	-16.0808	-17.1955	-16.8761	-16.6883	-16.8131	-17.5189
19.2333	-15.7515	-16.8757	-17.1533	-17.1631	-15.9708	-17.1476
19.25	-17.0838	-16.4222	-16.5463	-17.1061	-15.9132	-18.14
19.2667	-17.512	-17.2306	-16.3288	-18.1158	-16.7683	-16.4666
19.2833	-16.2665	-17.7038	-15.661	-17.2237	-16.6414	-17.3339
19.3	-16.6767	-18.0953	-16.5844	-16.858	-15.7052	-16.6541
19.3167	-16.5605	-17.0164	-17.2437	-17.7867	-16.3617	-17.7627
19.3333	-16.3804	-18.4383	-16.2033	-16.8448	-16.5241	-16.4498
19.35	-16.2838	-17.6442	-15.8228	-16.578	-16.7218	-16.9977
19.3667	-16.1677	-16.9956	-16.4979	-17.2025	-15.6267	-17.1875
19.3833	-17.2039	-16.9841	-16.4761	-16.3073	-16.4047	-17.2237
19.4	-16.4335	-17.2069	-17.1004	-17.0731	-16.1776	-17.575
19.4167	-16.3442	-16.7534	-15.7723	-16.749	-16.3688	-17.0068
19.4333	-17.544	-16.9426	-15.9577	-17.6908	-15.9052	-16.5619
19.45	-17.7646	-16.8551	-17.0723	-17.355	-16.8692	-18.4628
19.4667	-15.2576	-16.709	-16.8553	-16.4875	-15.4308	-17.7488
19.4833	-16.7482	-16.7612	-16.271	-17.4028	-16.1913	-16.7369
19.5	-17.3965	-17.601	-15.686	-17.1326	-16.5554	-17.6574
19.5167	-16.2342	-16.4206	-16.2756	-17.5458	-17.0652	-17.1608
19.5333	-16.1493	-16.7304	-15.9112	-18.3137	-16.3325	-17.559
19.55	-17.3556	-16.4392	-16.0227	-17.5128	-15.8975	-17.931
19.5667	-16.4036	-16.4423	-16.4103	-16.8059	-15.7518	-16.4103
19.5833	-16.497	-17.0038	-17.2955	-16.3589	-15.7037	-17.9599
19.6	-16.179	-16.8571	-16.5707	-16.5213	-17.0153	-17.68
19.6167	-16.9708	-17.7453	-17.0015	-17.4392	-17.1151	-17.512
19.6333	-15.6138	-15.7965	-15.9004	-17.124	-16.9	-16.2944
19.65	-16.9629	-18.0512	-16.9084	-16.7328	-15.891	-18.1349
19.6667	-16.7586	-16.9781	-16.6568	-16.6741	-17.9415	-16.1185
19.6833	-16.6035	-16.9786	-16.2888	-17.4253	-16.5153	-17.524
19.7	-16.0119	-15.9776	-16.8688	-16.827	-16.9686	-17.4538
19.7167	-16.2921	-17.3081	-17.0966	-18.2176	-16.9321	-18.5332
19.7333	-17.3961	-16.5569	-16.2421	-16.1381	-16.8248	-16.8218
19.75	-16.688	-18.9256	-16.263	-16.1773	-16.6053	-17.5153
19.7667	-17.2953	-17.5704	-15.9431	-17.6096	-15.4574	-16.1349
19.7833	-16.2856	-16.4158	-16.6307	-17.4244	-17.3689	-17.1983
19.8	-16.0865	-16.9077	-16.1629	-17.7241	-15.9668	-17.3611
19.8167	-16.3836	-18.2406	-16.3654	-16.9919	-17.2141	-16.9905
19.8333	-16.3491	-16.5677	-16.9084	-17.7181	-15.8018	-18.2291
19.85	-15.1914	-17.3053	-17.4867	-17.2604	-16.4675	-16.6577
19.8667	-15.4198	-16.5214	-17.4506	-16.8581	-16.9667	-17.3806
19.8833	-16.0716	-17.3499	-15.7209	-16.8227	-15.6148	-17.4946
19.9	-15.8147	-16.6646	-16.935	-17.895	-16.1872	-18.2563
19.9167	-16.3628	-16.9116	-16.9715	-16.0097	-17.1909	-17.7568
19.9333	-16.7588	-16.9951	-17.5196	-17.3923	-15.6742	-17.2971
19.95	-16.4844	-17.3725	-15.9817	-16.8074	-15.8625	-17.6819
19.9667	-16.4996	-18.2647	-16.6561	-16.7131	-18.0409	-15.9407
19.9833	-15.9946	-17.4658	-15.9966	-17.4938	-16.4835	-17.2358

## Sheet: Panel_b
Time	Predicted_M
0
0.0166667
0.0333333
0.05
0.0666667
0.0833333
0.1
0.116667
0.133333
0.15
0.166667
0.183333
0.2
0.216667
0.233333
0.25
0.266667
0.283333
0.3
0.316667
0.333333
0.35
0.366667
0.383333
0.4
0.416667
0.433333
0.45
0.466667
0.483333
0.5
0.516667
0.533333
0.55
0.566667
0.583333
0.6
0.616667
0.633333
0.65
0.666667
0.683333
0.7
0.716667
0.733333
0.75
0.766667
0.783333
0.8
0.816667	0.222108
0.833333	0.221974
0.85	0.222021
0.866667	0.221811
0.883333	0.221779
0.9	0.221781
0.916667	0.221624
0.933333	0.221625
0.95	0.221464
0.966667	0.221293
0.983333	0.221252
1	0.221091
1.01667	0.220985
1.03333	0.220882
1.05	0.220669
1.06667	0.220531
1.08333	0.220417
1.1	0.220175
1.11667	0.220059
1.13333	0.219823
1.15	0.219639
1.16667	0.21951
1.18333	0.219493
1.2	0.219193
1.21667	0.219131
1.23333	0.219096
1.25	0.219201
1.26667	0.2192
1.28333	0.219094
1.3	0.21909
1.31667	0.219075
1.33333	0.21908
1.35	0.219257
1.36667	0.219204
1.38333	0.219359
1.4	0.219276
1.41667	0.219232
1.43333	0.219264
1.45	0.219349
1.46667	0.219422
1.48333	0.21961
1.5	0.219569
1.51667	0.219716
1.53333	0.21972
1.55	0.219702
1.56667	0.21969
1.58333	0.219884
1.6	0.219852
1.61667	0.220221
1.63333	0.220295
1.65	0.220531
1.66667	0.220548
1.68333	0.220748
1.7	0.220915
1.71667	0.220995
1.73333	0.221172
1.75	0.221405
1.76667	0.221512
1.78333	0.221999
1.8	0.222369
1.81667	0.222636
1.83333	0.222806
1.85	0.223025
1.86667	0.223173
1.88333	0.223563
1.9	0.223667
1.91667	0.22407
1.93333	0.224387
1.95	0.224746
1.96667	0.225083
1.98333	0.22547
2	0.225858
2.01667	0.2261
2.03333	0.226476
2.05	0.226808
2.06667	0.22706
2.08333	0.227358
2.1	0.227675
2.11667	0.227913
2.13333	0.228227
2.15	0.228482
2.16667	0.228708
2.18333	0.228934
2.2	0.229273
2.21667	0.229343
2.23333	0.229575
2.25	0.229713
2.26667	0.230067
2.28333	0.230273
2.3	0.230403
2.31667	0.230503
2.33333	0.230777
2.35	0.230795
2.36667	0.230919
2.38333	0.230998
2.4	0.231212
2.41667	0.231178
2.43333	0.231269
2.45	0.231113
2.46667	0.231197
2.48333	0.231181
2.5	0.231286
2.51667	0.231196
2.53333	0.231334
2.55	0.231343
2.56667	0.231366
2.58333	0.231153
2.6	0.231232
2.61667	0.23106
2.63333	0.230926
2.65	0.230767
2.66667	0.230787
2.68333	0.230759
2.7	0.230907
2.71667	0.230755
2.73333	0.230859
2.75	0.230746
2.76667	0.230683
2.78333	0.230485
2.8	0.230422
2.81667	0.230166
2.83333	0.230099
2.85	0.229922
2.86667	0.229857
2.88333	0.2297
2.9	0.229479
2.91667	0.229171
2.93333	0.22893
2.95	0.228772
2.96667	0.228582
2.98333	0.228345
3	0.228084
3.01667	0.227803
3.03333	0.227466
3.05	0.227221
3.06667	0.226975
3.08333	0.226661
3.1	0.226253
3.11667	0.225898
3.13333	0.225622
3.15	0.225522
3.16667	0.225276
3.18333	0.225085
3.2	0.224839
3.21667	0.224573
3.23333	0.22429
3.25	0.224106
3.26667	0.223909
3.28333	0.223882
3.3	0.22364
3.31667	0.223387
3.33333	0.223228
3.35	0.223008
3.36667	0.222743
3.38333	0.222548
3.4	0.222217
3.41667	0.222258
3.43333	0.221984
3.45	0.221919
3.46667	0.221672
3.48333	0.221488
3.5	0.221248
3.51667	0.220911
3.53333	0.220539
3.55	0.220298
3.56667	0.219871
3.58333	0.219704
3.6	0.21939
3.61667	0.219186
3.63333	0.21896
3.65	0.21881
3.66667	0.218482
3.68333	0.218287
3.7	0.217937
3.71667	0.217743
3.73333	0.21757
3.75	0.217437
3.76667	0.217324
3.78333	0.217135
3.8	0.216963
3.81667	0.216861
3.83333	0.2167
3.85	0.216641
3.86667	0.216515
3.88333	0.216371
3.9	0.216268
3.91667	0.21632
3.93333	0.216257
3.95	0.216157
3.96667	0.216129
3.98333	0.216038
4	0.215959
4.01667	0.215941
4.03333	0.216008
4.05	0.216001
4.06667	0.215992
4.08333	0.215974
4.1	0.215886
4.11667	0.215715
4.13333	0.215733
4.15	0.215648
4.16667	0.215519
4.18333	0.215367
4.2	0.215303
4.21667	0.21515
4.23333	0.215086
4.25	0.214884
4.26667	0.214782
4.28333	0.214599
4.3	0.214536
4.31667	0.214443
4.33333	0.214414
4.35	0.214336
4.36667	0.214316
4.38333	0.214193
4.4	0.214169
4.41667	0.213916
4.43333	0.213807
4.45	0.21366
4.46667	0.213501
4.48333	0.213309
4.5	0.21314
4.51667	0.212956
4.53333	0.212899
4.55	0.212693
4.56667	0.212564
4.58333	0.212385
4.6	0.212197
4.61667	0.211979
4.63333	0.211798
4.65	0.211551
4.66667	0.211414
4.68333	0.211181
4.7	0.211006
4.71667	0.210905
4.73333	0.21081
4.75	0.210542
4.76667	0.210461
4.78333	0.210356
4.8	0.210145
4.81667	0.20984
4.83333	0.209623
4.85	0.20955
4.86667	0.209388
4.88333	0.20923
4.9	0.209001
4.91667	0.208889
4.93333	0.208844
4.95	0.208653
4.96667	0.20843
4.98333	0.208317
5	0.208126
5.01667	0.208167
5.03333	0.207918
5.05	0.207963
5.06667	0.207899
5.08333	0.207906
5.1	0.207844
5.11667	0.207827
5.13333	0.207876
5.15	0.207942
5.16667	0.207945
5.18333	0.20803
5.2	0.207995
5.21667	0.208012
5.23333	0.208096
5.25	0.20825
5.26667	0.208292
5.28333	0.208427
5.3	0.208666
5.31667	0.208877
5.33333	0.209083
5.35	0.209421
5.36667	0.209647
5.38333	0.209996
5.4	0.210155
5.41667	0.210474
5.43333	0.210787
5.45	0.211166
5.46667	0.211445
5.48333	0.211829
5.5	0.212139
5.51667	0.212571
5.53333	0.212871
5.55	0.213218
5.56667	0.21355
5.58333	0.213866
5.6	0.214124
5.61667	0.214506
5.63333	0.214895
5.65	0.215388
5.66667	0.21571
5.68333	0.215912
5.7	0.216161
5.71667	0.216372
5.73333	0.216713
5.75	0.216918
5.76667	0.217058
5.78333	0.217343
5.8	0.217558
5.81667	0.217776
5.83333	0.218088
5.85	0.218362
5.86667	0.218704
5.88333	0.218948
5.9	0.219285
5.91667	0.219527
5.93333	0.21979
5.95	0.220012
5.96667	0.220324
5.98333	0.220509
6	0.220657
6.01667	0.221001
6.03333	0.221415
6.05	0.221781
6.06667	0.222076
6.08333	0.222321
6.1	0.22265
6.11667	0.222866
6.13333	0.222918
6.15	0.223158
6.16667	0.223534
6.18333	0.223691
6.2	0.223847
6.21667	0.223936
6.23333	0.224237
6.25	0.224308
6.26667	0.224364
6.28333	0.224369
6.3	0.224465
6.31667	0.224538
6.33333	0.224616
6.35	0.224551
6.36667	0.224653
6.38333	0.22453
6.4	0.224418
6.41667	0.224393
6.43333	0.224489
6.45	0.224441
6.46667	0.224398
6.48333	0.224284
6.5	0.224355
6.51667	0.224319
6.53333	0.224167
6.55	0.224106
6.56667	0.224023
6.58333	0.223824
6.6	0.223795
6.61667	0.223747
6.63333	0.2237
6.65	0.223668
6.66667	0.223499
6.68333	0.223329
6.7	0.223238
6.71667	0.223125
6.73333	0.222967
6.75	0.222843
6.76667	0.222777
6.78333	0.222831
6.8	0.222686
6.81667	0.222595
6.83333	0.222592
6.85	0.222402
6.86667	0.222202
6.88333	0.221998
6.9	0.221724
6.91667	0.221699
6.93333	0.221551
6.95	0.22137
6.96667	0.221231
6.98333	0.220959
7	0.220595
7.01667	0.220272
7.03333	0.220012
7.05	0.219811
7.06667	0.21947
7.08333	0.21916
7.1	0.218959
7.11667	0.21867
7.13333	0.218368
7.15	0.218103
7.16667	0.217842
7.18333	0.217706
7.2	0.21744
7.21667	0.217274
7.23333	0.217105
7.25	0.216825
7.26667	0.216608
7.28333	0.216365
7.3	0.216202
7.31667	0.216083
7.33333	0.215939
7.35	0.215904
7.36667	0.216024
7.38333	0.216027
7.4	0.21617
7.41667	0.216423
7.43333	0.216429
7.45	0.216394
7.46667	0.216436
7.48333	0.216315
7.5	0.216514
7.51667	0.216532
7.53333	0.216667
7.55	0.216771
7.56667	0.216844
7.58333	0.216935
7.6	0.216985
7.61667	0.216897
7.63333	0.216898
7.65	0.217
7.66667	0.216999
7.68333	0.217041
7.7	0.217099
7.71667	0.217071
7.73333	0.217178
7.75	0.217051
7.76667	0.217173
7.78333	0.21721
7.8	0.217242
7.81667	0.217399
7.83333	0.21748
7.85	0.217604
7.86667	0.217683
7.88333	0.217683
7.9	0.217711
7.91667	0.217963
7.93333	0.217984
7.95	0.218183
7.96667	0.218463
7.98333	0.218552
8	0.21875
8.01667	0.218792
8.03333	0.219038
8.05	0.219342
8.06667	0.219624
8.08333	0.219951
8.1	0.220151
8.11667	0.220362
8.13333	0.220605
8.15	0.220742
8.16667	0.221128
8.18333	0.221205
8.2	0.221378
8.21667	0.221627
8.23333	0.22168
8.25	0.22175
8.26667	0.221878
8.28333	0.222063
8.3	0.22215
8.31667	0.222231
8.33333	0.222307
8.35	0.222342
8.36667	0.22237
8.38333	0.222261
8.4	0.222306
8.41667	0.222268
8.43333	0.22236
8.45	0.222307
8.46667	0.222305
8.48333	0.22211
8.5	0.22204
8.51667	0.22207
8.53333	0.222195
8.55	0.222323
8.56667	0.222593
8.58333	0.222659
8.6	0.222766
8.61667	0.22297
8.63333	0.223026
8.65	0.222982
8.66667	0.223077
8.68333	0.223116
8.7	0.223435
8.71667	0.22354
8.73333	0.223912
8.75	0.224
8.76667	0.224209
8.78333	0.224398
8.8	0.224477
8.81667	0.224686
8.83333	0.224998
8.85	0.225147
8.86667	0.225349
8.88333	0.225422
8.9	0.22561
8.91667	0.225812
8.93333	0.22601
8.95	0.226321
8.96667	0.226609
8.98333	0.226756
9	0.226768
9.01667	0.226852
9.03333	0.226887
9.05	0.227011
9.06667	0.227164
9.08333	0.22728
9.1	0.227419
9.11667	0.227463
9.13333	0.227682
9.15	0.227948
9.16667	0.228085
9.18333	0.228262
9.2	0.228415
9.21667	0.228668
9.23333	0.228695
9.25	0.228919
9.26667	0.229025
9.28333	0.229342
9.3	0.229506
9.31667	0.229963
9.33333	0.230172
9.35	0.230435
9.36667	0.230546
9.38333	0.230861
9.4	0.230901
9.41667	0.231115
9.43333	0.231276
9.45	0.231516
9.46667	0.231815
9.48333	0.232054
9.5	0.23225
9.51667	0.232469
9.53333	0.232391
9.55	0.232598
9.56667	0.232605
9.58333	0.232796
9.6	0.232907
9.61667	0.233037
9.63333	0.233097
9.65	0.233122
9.66667	0.233048
9.68333	0.233218
9.7	0.233245
9.71667	0.233299
9.73333	0.233261
9.75	0.233298
9.76667	0.233119
9.78333	0.232897
9.8	0.232671
9.81667	0.232627
9.83333	0.232355
9.85	0.232353
9.86667	0.232217
9.88333	0.23205
9.9	0.23182
9.91667	0.231605
9.93333	0.231436
9.95	0.231429
9.96667	0.231177
9.98333	0.231149
10	0.231014
10.0167	0.231015
10.0333	0.230936
10.05	0.230884
10.0667	0.230983
10.0833	0.230914
10.1	0.230783
10.1167	0.230652
10.1333	0.230598
10.15	0.230435
10.1667	0.230511
10.1833	0.230267
10.2	0.230149
10.2167	0.229942
10.2333	0.229836
10.25	0.229736
10.2667	0.229585
10.2833	0.229209
10.3	0.229204
10.3167	0.229109
10.3333	0.229056
10.35	0.228954
10.3667	0.228851
10.3833	0.228749
10.4	0.228618
10.4167	0.228319
10.4333	0.228217
10.45	0.228006
10.4667	0.227834
10.4833	0.227708
10.5	0.227512
10.5167	0.227339
10.5333	0.227147
10.55	0.226961
10.5667	0.226784
10.5833	0.226581
10.6	0.226594
10.6167	0.22661
10.6333	0.226506
10.65	0.226409
10.6667	0.226396
10.6833	0.226322
10.7	0.22627
10.7167	0.226068
10.7333	0.226077
10.75	0.225858
10.7667	0.225881
10.7833	0.225717
10.8	0.225708
10.8167	0.225478
10.8333	0.225347
10.85	0.225189
10.8667	0.225108
10.8833	0.224909
10.9	0.224823
10.9167	0.22469
10.9333	0.224567
10.95	0.224281
10.9667	0.223976
10.9833	0.223665
11	0.223278
11.0167	0.222969
11.0333	0.222704
11.05	0.222357
11.0667	0.221991
11.0833	0.221735
11.1	0.221307
11.1167	0.221064
11.1333	0.22065
11.15	0.22024
11.1667	0.219891
11.1833	0.219538
11.2	0.219206
11.2167	0.219014
11.2333	0.218613
11.25	0.218361
11.2667	0.218021
11.2833	0.217716
11.3	0.217535
11.3167	0.217269
11.3333	0.216975
11.35	0.216678
11.3667	0.216286
11.3833	0.215967
11.4	0.21572
11.4167	0.21535
11.4333	0.215012
11.45	0.214701
11.4667	0.214357
11.4833	0.214138
11.5	0.213829
11.5167	0.213571
11.5333	0.213313
11.55	0.21314
11.5667	0.212955
11.5833	0.213025
11.6	0.21295
11.6167	0.212936
11.6333	0.212765
11.65	0.212837
11.6667	0.212746
11.6833	0.212668
11.7	0.212652
11.7167	0.212767
11.7333	0.212658
11.75	0.212569
11.7667	0.212539
11.7833	0.212638
11.8	0.212776
11.8167	0.212791
11.8333	0.212802
11.85	0.212953
11.8667	0.212988
11.8833	0.213141
11.9	0.213373
11.9167	0.213591
11.9333	0.213791
11.95	0.21393
11.9667	0.214112
11.9833	0.214424
12	0.214702
12.0167	0.214981
12.0333	0.215308
12.05	0.21544
12.0667	0.215799
12.0833	0.216093
12.1	0.216393
12.1167	0.216588
12.1333	0.216874
12.15	0.217134
12.1667	0.217348
12.1833	0.217623
12.2	0.217964
12.2167	0.218236
12.2333	0.218481
12.25	0.218863
12.2667	0.219212
12.2833	0.219616
12.3	0.219946
12.3167	0.220227
12.3333	0.220663
12.35	0.220967
12.3667	0.22145
12.3833	0.221754
12.4	0.222082
12.4167	0.222426
12.4333	0.222665
12.45	0.223054
12.4667	0.223368
12.4833	0.22342
12.5	0.223742
12.5167	0.223841
12.5333	0.223859
12.55	0.223931
12.5667	0.224004
12.5833	0.224241
12.6	0.224459
12.6167	0.224559
12.6333	0.224816
12.65	0.225039
12.6667	0.225194
12.6833	0.225406
12.7	0.225425
12.7167	0.225609
12.7333	0.225693
12.75	0.225692
12.7667	0.225873
12.7833	0.225922
12.8	0.225824
12.8167	0.225895
12.8333	0.225655
12.85	0.225731
12.8667	0.225599
12.8833	0.225483
12.9	0.225526
12.9167	0.225541
12.9333	0.22551
12.95	0.225521
12.9667	0.225267
12.9833	0.225257
13	0.225296
13.0167	0.225232
13.0333	0.225308
13.05	0.225308
13.0667	0.225338
13.0833	0.225393
13.1	0.225204
13.1167	0.225152
13.1333	0.225176
13.15	0.225082
13.1667	0.225081
13.1833	0.225021
13.2	0.224767
13.2167	0.224742
13.2333	0.224401
13.25	0.224251
13.2667	0.224083
13.2833	0.223774
13.3	0.223733
13.3167	0.223673
13.3333	0.223455
13.35	0.223432
13.3667	0.223221
13.3833	0.223084
13.4	0.223037
13.4167	0.222837
13.4333	0.222703
13.45	0.222568
13.4667	0.222361
13.4833	0.22222
13.5	0.222138
13.5167	0.222076
13.5333	0.222326
13.55	0.222181
13.5667	0.222116
13.5833	0.222018
13.6	0.221858
13.6167	0.221764
13.6333	0.221787
13.65	0.221694
13.6667	0.221881
13.6833	0.22173
13.7	0.221835
13.7167	0.221825
13.7333	0.221741
13.75	0.221602
13.7667	0.221601
13.7833	0.221712
13.8	0.222016
13.8167	0.221986
13.8333	0.222055
13.85	0.222176
13.8667	0.222132
13.8833	0.222085
13.9	0.222026
13.9167	0.221893
13.9333	0.222017
13.95	0.221975
13.9667	0.222051
13.9833	0.22212
14	0.222177
14.0167	0.222295
14.0333	0.222495
14.05	0.222568
14.0667	0.222799
14.0833	0.22273
14.1	0.222733
14.1167	0.222735
14.1333	0.222789
14.15	0.222842
14.1667	0.222922
14.1833	0.223086
14.2	0.22341
14.2167	0.223364
14.2333	0.22346
14.25	0.223459
14.2667	0.223301
14.2833	0.223232
14.3	0.223114
14.3167	0.223097
14.3333	0.223075
14.35	0.222842
14.3667	0.222576
14.3833	0.22252
14.4	0.222451
14.4167	0.222301
14.4333	0.222209
14.45	0.222298
14.4667	0.222191
14.4833	0.222054
14.5	0.221813
14.5167	0.221707
14.5333	0.221543
14.55	0.22153
14.5667	0.221393
14.5833	0.221388
14.6	0.221194
14.6167	0.220987
14.6333	0.22071
14.65	0.220626
14.6667	0.220424
14.6833	0.220254
14.7	0.220052
14.7167	0.220058
14.7333	0.220099
14.75	0.220043
14.7667	0.219914
14.7833	0.21972
14.8	0.219492
14.8167	0.219367
14.8333	0.219117
14.85	0.219035
14.8667	0.218813
14.8833	0.218716
14.9	0.218605
14.9167	0.218453
14.9333	0.218272
14.95	0.218083
14.9667	0.217791
14.9833	0.217616
15	0.217414
15.0167	0.21712
15.0333	0.216914
15.05	0.216802
15.0667	0.2165
15.0833	0.216244
15.1	0.216188
15.1167	0.216136
15.1333	0.216121
15.15	0.216065
15.1667	0.216099
15.1833	0.216221
15.2	0.216273
15.2167	0.216329
15.2333	0.216269
15.25	0.21639
15.2667	0.216552
15.2833	0.21659
15.3	0.216722
15.3167	0.216748
15.3333	0.216877
15.35	0.216982
15.3667	0.217098
15.3833	0.217153
15.4	0.217307
15.4167	0.217382
15.4333	0.217489
15.45	0.217521
15.4667	0.217567
15.4833	0.217599
15.5	0.217661
15.5167	0.217643
15.5333	0.217807
15.55	0.217867
15.5667	0.217864
15.5833	0.217824
15.6	0.217892
15.6167	0.217796
15.6333	0.217743
15.65	0.217709
15.6667	0.217697
15.6833	0.21758
15.7	0.217553
15.7167	0.217462
15.7333	0.217462
15.75	0.217369
15.7667	0.217531
15.7833	0.217655
15.8	0.217703
15.8167	0.217762
15.8333	0.217895
15.85	0.218009
15.8667	0.218111
15.8833	0.2182
15.9	0.218457
15.9167	0.21871
15.9333	0.218887
15.95	0.219133
15.9667	0.219166
15.9833	0.219255
16	0.219323
16.0167	0.219365
16.0333	0.219532
16.05	0.219607
16.0667	0.21975
16.0833	0.219905
16.1	0.21979
16.1167	0.219846
16.1333	0.219836
16.15	0.219817
16.1667	0.219887
16.1833	0.219877
16.2	0.219833
16.2167	0.219885
16.2333	0.219738
16.25	0.21979
16.2667	0.219876
16.2833	0.219831
16.3	0.219874
16.3167	0.219987
16.3333	0.220002
16.35	0.220171
16.3667	0.220132
16.3833	0.220205
16.4	0.22014
16.4167	0.220209
16.4333	0.220256
16.45	0.220549
16.4667	0.220754
16.4833	0.221005
16.5	0.220999
16.5167	0.221165
16.5333	0.221289
16.55	0.22139
16.5667	0.221542
16.5833	0.221841
16.6	0.22191
16.6167	0.222152
16.6333	0.222249
16.65	0.222477
16.6667	0.222482
16.6833	0.22254
16.7	0.222511
16.7167	0.222683
16.7333	0.222744
16.75	0.222887
16.7667	0.222912
16.7833	0.222834
16.8	0.222819
16.8167	0.222803
16.8333	0.222745
16.85	0.222706
16.8667	0.22251
16.8833	0.222398
16.9	0.222197
16.9167	0.222054
16.9333	0.222052
16.95	0.221954
16.9667	0.221953
16.9833	0.222093
17	0.22203
17.0167	0.222002
17.0333	0.222004
17.05	0.221936
17.0667	0.22203
17.0833	0.221881
17.1	0.221908
17.1167	0.222117
17.1333	0.222219
17.15	0.222279
17.1667	0.222443
17.1833	0.222452
17.2	0.222493
17.2167	0.222405
17.2333	0.222502
17.25	0.222635
17.2667	0.222644
17.2833	0.222622
17.3	0.222583
17.3167	0.222534
17.3333	0.222664
17.35	0.22252
17.3667	0.222586
17.3833	0.222584
17.4	0.222489
17.4167	0.222527
17.4333	0.2225
17.45	0.222387
17.4667	0.222447
17.4833	0.222243
17.5	0.222302
17.5167	0.222249
17.5333	0.222299
17.55	0.222192
17.5667	0.222109
17.5833	0.222075
17.6	0.222072
17.6167	0.22204
17.6333	0.22226
17.65	0.222343
17.6667	0.222398
17.6833	0.222422
17.7	0.222552
17.7167	0.222722
17.7333	0.222837
17.75	0.222938
17.7667	0.223103
17.7833	0.223149
17.8	0.223292
17.8167	0.223373
17.8333	0.223363
17.85	0.223495
17.8667	0.223564
17.8833	0.223655
17.9	0.22364
17.9167	0.223855
17.9333	0.223872
17.95	0.223809
17.9667	0.223688
17.9833	0.223629
18	0.223548
18.0167	0.223468
18.0333	0.223415
18.05	0.22342
18.0667	0.223373
18.0833	0.223253
18.1	0.223139
18.1167	0.223016
18.1333	0.222858
18.15	0.222654
18.1667	0.222604
18.1833	0.222593
18.2	0.22246
18.2167	0.22235
18.2333	0.222329
18.25	0.222208
18.2667	0.222079
18.2833	0.22194
18.3	0.221756
18.3167	0.221769
18.3333	0.221727
18.35	0.221616
18.3667	0.221403
18.3833	0.221403
18.4	0.22137
18.4167	0.22133
18.4333	0.221323
18.45	0.221337
18.4667	0.221326
18.4833	0.221282
18.5	0.221273
18.5167	0.221418
18.5333	0.221279
18.55	0.221216
18.5667	0.221238
18.5833	0.221152
18.6	0.221188
18.6167	0.221207
18.6333	0.221115
18.65	0.221085
18.6667	0.22116
18.6833	0.221129
18.7	0.22112
18.7167	0.220965
18.7333	0.221081
18.75	0.221029
18.7667	0.221052
18.7833	0.221152
18.8	0.221224
18.8167	0.221256
18.8333	0.221325
18.85	0.221317
18.8667	0.221507
18.8833	0.221599
18.9	0.221624
18.9167	0.221706
18.9333	0.221818
18.95	0.221939
18.9667	0.222191
18.9833	0.222287
19	0.222451
19.0167	0.222633
19.0333	0.222838
19.05	0.223235
19.0667	0.223297
19.0833	0.223527
19.1	0.223747
19.1167	0.223954
19.1333	0.224258
19.15	0.224355
19.1667	0.224587
19.1833	0.224845
19.2	0.225028
19.2167	0.225198
19.2333	0.225299
19.25	0.22536
19.2667	0.225584
19.2833	0.225787
19.3	0.225854
19.3167	0.225998
19.3333	0.226119
19.35	0.226133
19.3667	0.226312
19.3833	0.226401
19.4	0.226468
19.4167	0.22658
19.4333	0.226627
19.45	0.22669
19.4667	0.226675
19.4833	0.226761
19.5	0.226793
19.5167	0.226822
19.5333	0.22683
19.55	0.22695
19.5667	0.227024
19.5833	0.227062
19.6	0.226956
19.6167	0.226966
19.6333	0.227027
19.65	0.227111
19.6667	0.227086
19.6833	0.227193
19.7	0.227132
19.7167	0.22724
19.7333	0.227199
19.75	0.227269
19.7667	0.227311
19.7833	0.22738
19.8	0.227263
19.8167	0.227343
19.8333	0.227226
19.85	0.227216
19.8667	0.22695
19.8833	0.226749
19.9	0.226628
19.9167	0.226528
19.9333	0.22647
19.95	0.226382
19.9667	0.226387
19.9833	0.226456
20	0.2262
20.0167	0.226173
20.0333	0.226025
20.05	0.225988
20.0667	0.22593
20.0833	0.225732
20.1	0.225502
20.1167	0.225251
20.1333	0.225021
20.15	0.22489
20.1667	0.224736
20.1833	0.224634
20.2	0.224514
20.2167	0.224316
20.2333	0.224289
20.25	0.224148
20.2667	0.223931
20.2833	0.223863
20.3	0.223814
20.3167	0.223592
20.3333	0.223552
20.35	0.223392
20.3667	0.223259
20.3833	0.223156
20.4	0.222906
20.4167	0.222731
20.4333	0.222676
20.45	0.222462
20.4667	0.222206
20.4833	0.22175
20.5	0.221561
20.5167	0.221312
20.5333	0.221003
20.55	0.22066
20.5667	0.220482
20.5833	0.220236
20.6	0.220077
20.6167	0.219731
20.6333	0.219589
20.65	0.219279
20.6667	0.219074
20.6833	0.218705
20.7	0.218525
20.7167	0.218389
20.7333	0.21827
20.75	0.21784
20.7667	0.217573
20.7833	0.217386
20.8	0.216961
20.8167	0.216633
20.8333	0.216519
20.85	0.216251
20.8667	0.216246
20.8833	0.215929
20.9	0.215752
20.9167	0.215767
20.9333	0.215654
20.95	0.215505
20.9667	0.21535
20.9833	0.215099
21	0.214894
21.0167	0.214702
21.0333	0.214553
21.05	0.214539
21.0667	0.21431
21.0833	0.214315
21.1	0.214159
21.1167	0.21418
21.1333	0.214142
21.15	0.214172
21.1667	0.214053
21.1833	0.21414
21.2	0.214062
21.2167	0.214087
21.2333	0.214065
21.25	0.214088
21.2667	0.214165
21.2833	0.214118
21.3	0.214193
21.3167	0.214408
21.3333	0.214423
21.35	0.214573
21.3667	0.214793
21.3833	0.214902
21.4	0.215228
21.4167	0.215467
21.4333	0.21565
21.45	0.215989
21.4667	0.216115
21.4833	0.216488
21.5	0.216827
21.5167	0.217197
21.5333	0.217702
21.55	0.217862
21.5667	0.218217
21.5833	0.218713
21.6	0.219027
21.6167	0.219315
21.6333	0.219587
21.65	0.219929
21.6667	0.220363
21.6833	0.220675
21.7	0.221002
21.7167	0.221388
21.7333	0.221743
21.75	0.222041
21.7667	0.222345
21.7833	0.222791
21.8	0.223294
21.8167	0.223553
21.8333	0.224045
21.85	0.22441
21.8667	0.224845
21.8833	0.225203
21.9	0.225673
21.9167	0.225955
21.9333	0.226453
21.95	0.226587
21.9667	0.226904
21.9833	0.227191
22	0.227573
22.0167	0.22777
22.0333	0.22816
22.05	0.228423
22.0667	0.228702
22.0833	0.228811
22.1	0.229035
22.1167	0.2294
22.1333	0.229682
22.15	0.229885
22.1667	0.230186
22.1833	0.23025
22.2	0.230329
22.2167	0.230471
22.2333	0.230376
22.25	0.230345
22.2667	0.23033
22.2833	0.230264
22.3	0.230353
22.3167	0.230292
22.3333	0.230182
22.35	0.230144
22.3667	0.229976
22.3833	0.229939
22.4	0.229842
22.4167	0.229679
22.4333	0.229598
22.45	0.229442
22.4667	0.229439
22.4833	0.22928
22.5	0.229028
22.5167	0.228908
22.5333	0.228663
22.55	0.228361
22.5667	0.228181
22.5833	0.227927
22.6	0.227737
22.6167	0.227529
22.6333	0.227067
22.65	0.226982
22.6667	0.226709
22.6833	0.226409
22.7	0.226186
22.7167	0.22581
22.7333	0.225553
22.75	0.225348
22.7667	0.224912
22.7833	0.224663
22.8	0.224266
22.8167	0.223844
22.8333	0.223515
22.85	0.223179
22.8667	0.222861
22.8833	0.222566
22.9	0.222184
22.9167	0.221977
22.9333	0.221541
22.95	0.221047
22.9667	0.220694
22.9833	0.220268
23	0.219875
23.0167	0.21966
23.0333	0.219259
23.05	0.219006
23.0667	0.218708
23.0833	0.218435
23.1	0.218207
23.1167	0.217968
23.1333	0.217638
23.15	0.217427
23.1667	0.217161
23.1833	0.216951
23.2	0.216644
23.2167	0.216329
23.2333	0.216099
23.25	0.215845
23.2667	0.215648
23.2833	0.215399
23.3	0.215107
23.3167	0.214892
23.3333	0.214639
23.35	0.214341
23.3667	0.214223
23.3833	0.21408
23.4	0.213939
23.4167	0.213772
23.4333	0.213586
23.45	0.213441
23.4667	0.213504
23.4833	0.213288
23.5	0.213232
23.5167	0.213175
23.5333	0.213103
23.55	0.213053
23.5667	0.212994
23.5833	0.212751
23.6	0.212771
23.6167	0.212472
23.6333	0.212434
23.65	0.212357
23.6667	0.212229
23.6833	0.212266
23.7	0.212327
23.7167	0.212226
23.7333	0.212261
23.75	0.212237
23.7667	0.212225
23.7833	0.212298
23.8	0.212259
23.8167	0.212394
23.8333	0.212506
23.85	0.2124
23.8667	0.21252
23.8833	0.212458
23.9	0.212581
23.9167	0.212577
23.9333	0.212589
23.95	0.212483
23.9667	0.212644
23.9833	0.212528
24	0.212653
24.0167	0.212557
24.0333	0.212662
24.05	0.212698
24.0667	0.212706
24.0833	0.212837
24.1	0.212997
24.1167	0.213051
24.1333	0.213206
24.15	0.213322
24.1667	0.213401
24.1833	0.213558
24.2	0.213551
24.2167	0.213641
24.2333	0.213796
24.25	0.213969
24.2667	0.214161
24.2833	0.214268
24.3	0.214297
24.3167	0.214542
24.3333	0.214448
24.35	0.214641
24.3667	0.214576
24.3833	0.214539
24.4	0.214483
24.4167	0.214565
24.4333	0.214679
24.45	0.215031
24.4667	0.215204
24.4833	0.215447
24.5	0.215582
24.5167	0.215585
24.5333	0.215564
24.55	0.215725
24.5667	0.215963
24.5833	0.216137
24.6	0.216256
24.6167	0.216481
24.6333	0.216736
24.65	0.216867
24.6667	0.216904
24.6833	0.217157
24.7	0.217417
24.7167	0.217689
24.7333	0.217862
24.75	0.218119
24.7667	0.218404
24.7833	0.218762
24.8	0.21899
24.8167	0.219262
24.8333	0.219432
24.85	0.219702
24.8667	0.219934
24.8833	0.220292
24.9	0.220533
24.9167	0.220709
24.9333	0.220909
24.95	0.221152
24.9667	0.221379
24.9833	0.22161
25	0.221869
25.0167	0.222058
25.0333	0.222254
25.05	0.222471
25.0667	0.222644
25.0833	0.222756
25.1	0.222894
25.1167	0.223091
25.1333	0.223221
25.15	0.223298
25.1667	0.223479
25.1833	0.223468
25.2	0.22364
25.2167	0.223756
25.2333	0.223816
25.25	0.223911
25.2667	0.223882
25.2833	0.223806
25.3	0.223727
25.3167	0.223683
25.3333	0.223811
25.35	0.22387
25.3667	0.223912
25.3833	0.224075
25.4	0.224023
25.4167	0.223995
25.4333	0.22406
25.45	0.224005
25.4667	0.223889
25.4833	0.22378
25.5	0.223704
25.5167	0.223641
25.5333	0.223489
25.55	0.223229
25.5667	0.223167
25.5833	0.22292
25.6	0.2227
25.6167	0.222431
25.6333	0.222246
25.65	0.222079
25.6667	0.221876
25.6833	0.221592
25.7	0.221332
25.7167	0.22099
25.7333	0.220802
25.75	0.220479
25.7667	0.220173
25.7833	0.219921
25.8	0.219564
25.8167	0.219097
25.8333	0.218774
25.85	0.218492
25.8667	0.218206
25.8833	0.21778
25.9	0.217308
25.9167	0.216897
25.9333	0.216589
25.95	0.216112
25.9667	0.215895
25.9833	0.215533
26	0.215278
26.0167	0.215062
26.0333	0.214791
26.05	0.214521
26.0667	0.214423
26.0833	0.214129
26.1	0.213969
26.1167	0.213797
26.1333	0.213642
26.15	0.213446
26.1667	0.213262
26.1833	0.212932
26.2	0.212852
26.2167	0.212384
26.2333	0.212218
26.25	0.212106
26.2667	0.212004
26.2833	0.211918
26.3	0.211882
26.3167	0.211692
26.3333	0.211655
26.35	0.211372
26.3667	0.211264
26.3833	0.211276
26.4	0.211014
26.4167	0.210918
26.4333	0.210856
26.45	0.210725
26.4667	0.210557
26.4833	0.210383
26.5	0.210343
26.5167	0.210475
26.5333	0.21045
26.55	0.210366
26.5667	0.210393
26.5833	0.210282
26.6	0.210199
26.6167	0.210136
26.6333	0.210076
26.65	0.210322
26.6667	0.210468
26.6833	0.210599
26.7	0.210837
26.7167	0.210943
26.7333	0.211102
26.75	0.211254
26.7667	0.211269
26.7833	0.211465
26.8	0.211567
26.8167	0.211735
26.8333	0.21184
26.85	0.211728
26.8667	0.211765
26.8833	0.21189
26.9	0.211944
26.9167	0.212241
26.9333	0.212416
26.95	0.212571
26.9667	0.212913
26.9833	0.213033
27	0.213166
27.0167	0.213431
27.0333	0.21354
27.05	0.213863
27.0667	0.213982
27.0833	0.214087
27.1	0.214222
27.1167	0.214166
27.1333	0.214287
27.15	0.214616
27.1667	0.214821
27.1833	0.215171
27.2	0.215412
27.2167	0.215619
27.2333	0.216014
27.25	0.216335
27.2667	0.216579
27.2833	0.217102
27.3	0.217427
27.3167	0.217879
27.3333	0.218237
27.35	0.218484
27.3667	0.218951
27.3833	0.219361
27.4	0.219684
27.4167	0.220245
27.4333	0.220695
27.45	0.221177
27.4667	0.221631
27.4833	0.221767
27.5	0.221911
27.5167	0.222167
27.5333	0.222322
27.55	0.222722
27.5667	0.223086
27.5833	0.223508
27.6	0.223799
27.6167	0.223974
27.6333	0.224151
27.65	0.22438
27.6667	0.224576
27.6833	0.224992
27.7	0.225256
27.7167	0.225539
27.7333	0.225797
27.75	0.225856
27.7667	0.225761
27.7833	0.225859
27.8	0.225841
27.8167	0.225937
27.8333	0.226005
27.85	0.226032
27.8667	0.226179
27.8833	0.22635
27.9	0.226314
27.9167	0.2264
27.9333	0.226407
27.95	0.226577
27.9667	0.226607
27.9833	0.226561
28	0.226594
28.0167	0.226701
28.0333	0.226662
28.05	0.226826
28.0667	0.226611
28.0833	0.226491
28.1	0.22658
28.1167	0.226337
28.1333	0.226286
28.15	0.226294
28.1667	0.226026
28.1833	0.225881
28.2	0.225538
28.2167	0.22531
28.2333	0.225131
28.25	0.224747
28.2667	0.224407
28.2833	0.224139
28.3	0.223842
28.3167	0.223768
28.3333	0.223634
28.35	0.223406
28.3667	0.223185
28.3833	0.222889
28.4	0.222479
28.4167	0.222094
28.4333	0.221833
28.45	0.221667
28.4667	0.221388
28.4833	0.221219
28.5	0.221095
28.5167	0.220784
28.5333	0.220575
28.55	0.220396
28.5667	0.220072
28.5833	0.219941
28.6	0.22
28.6167	0.219928
28.6333	0.219797
28.65	0.219709
28.6667	0.219494
28.6833	0.219558
28.7	0.219302
28.7167	0.219141
28.7333	0.219273
28.75	0.219215
28.7667	0.219136
28.7833	0.219031
28.8	0.218868
28.8167	0.218912
28.8333	0.218798
28.85	0.218594
28.8667	0.218553
28.8833	0.218369
28.9	0.218421
28.9167	0.21847
28.9333	0.218147
28.95	0.218213
28.9667	0.218151
28.9833	0.217988
29	0.218039
29.0167	0.218129
29.0333	0.218116
29.05	0.218075
29.0667	0.217963
29.0833	0.218121
29.1	0.218146
29.1167	0.218214
29.1333	0.218282
29.15	0.218278
29.1667	0.218215
29.1833	0.218176
29.2	0.218142
29.2167	0.218285
29.2333	0.218371
29.25	0.218365
29.2667	0.218339
29.2833	0.218297
29.3	0.218441
29.3167	0.218468
29.3333	0.218341
29.35	0.218382
29.3667	0.218456
29.3833	0.218453
29.4	0.218501
29.4167	0.218483
29.4333	0.218451
29.45	0.218421
29.4667	0.218403
29.4833	0.218404
29.5	0.218476
29.5167	0.218345
29.5333	0.218381
29.55	0.218181
29.5667	0.218045
29.5833	0.217905
29.6	0.217918
29.6167	0.217816
29.6333	0.217873
29.65	0.217648
29.6667	0.217543
29.6833	0.217486
29.7	0.217436
29.7167	0.217254
29.7333	0.217193
29.75	0.217028
29.7667	0.217082
29.7833	0.216886
29.8	0.216833
29.8167	0.216679
29.8333	0.216511
29.85	0.216301
29.8667	0.216255
29.8833	0.216207
29.9	0.216132
29.9167	0.216016
29.9333	0.215973
29.95	0.215875
29.9667	0.215831
29.9833	0.215727
30	0.215769
30.0167	0.215737
30.0333	0.215767
30.05	0.215664
30.0667	0.215593
30.0833	0.215616
30.1	0.215701
30.1167	0.215645
30.1333	0.215563
30.15	0.215415
30.1667	0.215487
30.1833	0.215468
30.2	0.215348
30.2167	0.21534
30.2333	0.215398
30.25	0.215367
30.2667	0.215378
30.2833	0.21532
30.3	0.215426
30.3167	0.21557
30.3333	0.215657
30.35	0.215839
30.3667	0.216004
30.3833	0.216062
30.4	0.216182
30.4167	0.216306
30.4333	0.216347
30.45	0.216553
30.4667	0.216705
30.4833	0.216945
30.5	0.217291
30.5167	0.217326
30.5333	0.217519
30.55	0.217774
30.5667	0.217856
30.5833	0.218116
30.6	0.21828
30.6167	0.218457
30.6333	0.21873
30.65	0.218909
30.6667	0.21926
30.6833	0.219486
30.7	0.219844
30.7167	0.220134
30.7333	0.220382
30.75	0.220711
30.7667	0.22099
30.7833	0.22111
30.8	0.221452
30.8167	0.221655
30.8333	0.221825
30.85	0.222027
30.8667	0.222127
30.8833	0.222305
30.9	0.222566
30.9167	0.222684
30.9333	0.222818
30.95	0.222955
30.9667	0.223228
30.9833	0.223445
31	0.223593
31.0167	0.223791
31.0333	0.224096
31.05	0.224086
31.0667	0.224312
31.0833	0.224452
31.1	0.224778
31.1167	0.22503
31.1333	0.225102
31.15	0.225055
31.1667	0.225095
31.1833	0.225037
31.2	0.224947
31.2167	0.225063
31.2333	0.225039
31.25	0.22504
31.2667	0.2249
31.2833	0.224859
31.3	0.224753
31.3167	0.224642
31.3333	0.224368
31.35	0.224377
31.3667	0.224165
31.3833	0.224071
31.4	0.224117
31.4167	0.223967
31.4333	0.223821
31.45	0.22372
31.4667	0.223517
31.4833	0.223497
31.5	0.223357
31.5167	0.223284
31.5333	0.223048
31.55	0.222868
31.5667	0.222639
31.5833	0.222434
31.6	0.222109
31.6167	0.222066
31.6333	0.221739
31.65	0.221621
31.6667	0.221458
31.6833	0.221217
31.7	0.221089
31.7167	0.220924
31.7333	0.220744
31.75	0.220736
31.7667	0.220541
31.7833	0.220553
31.8	0.220377
31.8167	0.220331
31.8333	0.220296
31.85	0.220278
31.8667	0.220127
31.8833	0.220283
31.9	0.220144
31.9167	0.220116
31.9333	0.219848
31.95	0.21971
31.9667	0.219436
31.9833	0.219591
32	0.219411
32.0167	0.219488
32.0333	0.21944
32.05	0.219443
32.0667	0.219466
32.0833	0.219429
32.1	0.21959
32.1167	0.219755
32.1333	0.219766
32.15	0.219956
32.1667	0.2201
32.1833	0.220186
32.2	0.220296
32.2167	0.220234
32.2333	0.220206
32.25	0.220382
32.2667	0.220424
32.2833	0.220665
32.3	0.220786
32.3167	0.220744
32.3333	0.220776
32.35	0.220719
32.3667	0.220621
32.3833	0.220736
32.4	0.220847
32.4167	0.220983
32.4333	0.221143
32.45	0.221203
32.4667	0.221262
32.4833	0.221292
32.5	0.221238
32.5167	0.221394
32.5333	0.221446
32.55	0.221565
32.5667	0.221543
32.5833	0.221555
32.6	0.22162
32.6167	0.221593
32.6333	0.221576
32.65	0.221652
32.6667	0.221599
32.6833	0.221668
32.7	0.221742
32.7167	0.22156
32.7333	0.221528
32.75	0.221424
32.7667	0.221335
32.7833	0.221407
32.8	0.221561
32.8167	0.22136
32.8333	0.221442
32.85	0.221206
32.8667	0.221217
32.8833	0.221127
32.9	0.221013
32.9167	0.22106
32.9333	0.220928
32.95	0.220679
32.9667	0.220651
32.9833	0.220384
33	0.220274
33.0167	0.220162
33.0333	0.220134
33.05	0.220179
33.0667	0.220156
33.0833	0.21999
33.1	0.219945
33.1167	0.219723
33.1333	0.219457
33.15	0.219442
33.1667	0.219266
33.1833	0.21929
33.2	0.219361
33.2167	0.219271
33.2333	0.219241
33.25	0.219111
33.2667	0.219052
33.2833	0.219015
33.3	0.21899
[truncated: 8,741 more rows]
