# Supplementary material for: Continuous estimation of power system inertia using convolutional neural networks
Source: Nat Commun. 2023 Jul 24;14:4440. doi: 10.1038/s41467-023-40192-2 (PMC10366096; doi:10.1038/s41467-023-40192-2)
Supplement: Supplementary file 3 — Source Data [file 41467_2023_40192_MOESM3_ESM.zip › Source_data/figure_10.xlsx]

## Sheet: Panel_a
D	M	M_pred	MAPE
0	0.220567	0.21884	0.782954
0	0.220567	0.218846	0.779954
0	0.220567	0.21967	0.406549
0	0.220567	0.212592	3.61559
0	0.220567	0.217552	1.3668
0	0.220567	0.218714	0.839885
0	0.220567	0.220156	0.186336
0	0.220567	0.218517	0.9293
0	0.220567	0.222457	0.85708
0	0.220567	0.21934	0.556068
0	0.220567	0.225045	2.0304
0	0.220567	0.220303	0.119675
0	0.220567	0.215797	2.16225
0	0.220567	0.209016	5.237
0	0.220567	0.212646	3.591
0	0.220567	0.212711	3.56159
0	0.220567	0.208351	5.53816
0	0.220567	0.213554	3.17932
0	0.220567	0.21311	3.38081
0	0.220567	0.218206	1.07016
0	0.220567	0.211247	4.22537
0	0.220567	0.21847	0.950529
0	0.220567	0.208852	5.31114
0	0.220567	0.215454	2.31803
0	0.220567	0.222721	0.976764
0	0.220567	0.220586	0.00886627
0	0.220567	0.219531	0.46977
0	0.220567	0.216478	1.85371
0	0.220567	0.220117	0.204087
0	0.220567	0.227504	3.14508
0	0.220567	0.222028	0.662337
0	0.220567	0.223576	1.36442
0	0.220567	0.221094	0.238885
0	0.220567	0.219916	0.295134
0	0.220567	0.219265	0.590045
0	0.220567	0.219276	0.585258
0	0.220567	0.222595	0.919433
0	0.220567	0.22318	1.18499
0	0.220567	0.217487	1.39638
0	0.220567	0.22262	0.930718
0	0.220567	0.206938	6.17885
0	0.220567	0.218202	1.07228
0	0.220567	0.215785	2.16796
0	0.220567	0.223019	1.11182
0	0.220567	0.21848	0.945834
0	0.220567	0.213756	3.08786
0	0.220567	0.206587	6.33788
0	0.220567	0.222548	0.898406
0	0.220567	0.218558	0.910767
0	0.220567	0.219501	0.483206
0	0.220567	0.221015	0.203062
0	0.220567	0.207535	5.90817
0	0.220567	0.218818	0.792748
0	0.220567	0.216252	1.95602
0	0.220567	0.210251	4.6771
0	0.220567	0.209658	4.94566
0	0.220567	0.216463	1.86041
0	0.220567	0.214625	2.69388
0	0.220567	0.216347	1.91327
0	0.220567	0.209873	4.84839
0	0.220567	0.220247	0.145007
0	0.220567	0.224462	1.76583
0	0.220567	0.221539	0.440754
0	0.220567	0.215416	2.33513
0	0.220567	0.208875	5.30063
0	0.220567	0.205997	6.6057
0	0.220567	0.221795	0.556799
0	0.220567	0.224245	1.66754
0	0.220567	0.218753	0.822486
0	0.220567	0.225667	2.31254
0	0.220567	0.216023	2.06003
0	0.220567	0.216458	1.86263
0	0.220567	0.216051	2.04742
0	0.220567	0.215597	2.25291
0	0.220567	0.215972	2.08325
0	0.220567	0.215502	2.29612
0	0.220567	0.213784	3.07497
0	0.220567	0.230182	4.35954
0	0.220567	0.225305	2.14832
0	0.220567	0.222382	0.823093
0	0.220567	0.214338	2.82378
0	0.220567	0.22004	0.238788
0	0.220567	0.219846	0.326812
0	0.220567	0.22	0.257133
0	0.220567	0.214791	2.61849
0	0.220567	0.222539	0.894438
0	0.220567	0.218529	0.923938
0	0.220567	0.217057	1.59133
0	0.220567	0.218927	0.743315
0	0.220567	0.215479	2.30644
0	0.220567	0.216057	2.04437
0	0.220567	0.219407	0.525989
0	0.220567	0.217889	1.214
0	0.220567	0.213688	3.11841
0	0.220567	0.219148	0.643077
0	0.220567	0.225024	2.02093
0	0.220567	0.224664	1.85771
0	0.220567	0.220963	0.179718
0	0.220567	0.224752	1.89767
0	0.220567	0.221383	0.370149
0	0.220567	0.219002	0.709227
0	0.220567	0.21559	2.2562
0	0.220567	0.222893	1.05481
0	0.220567	0.213107	3.38211
0	0.220567	0.222935	1.07374
0	0.220567	0.226316	2.60674
0	0.220567	0.224402	1.73899
0	0.220567	0.216745	1.73273
0	0.220567	0.221832	0.573575
0	0.220567	0.217406	1.43281
0	0.220567	0.222124	0.705868
0	0.220567	0.220249	0.14398
0	0.220567	0.218277	1.03814
0	0.220567	0.220705	0.0628141
0	0.220567	0.218195	1.0751
0	0.220567	0.221845	0.579343
0	0.220567	0.219317	0.566467
0	0.220567	0.225007	2.01313
0	0.220567	0.223543	1.34918
0	0.220567	0.21852	0.927783
0	0.220567	0.211878	3.93903
0	0.220567	0.216752	1.72947
0	0.220567	0.218852	0.777176
0	0.220567	0.226832	2.8405
0	0.220567	0.224709	1.87816
0	0.220567	0.22157	0.454818
0	0.220567	0.210899	4.38292
0	0.220567	0.209888	4.84148
0	0.220567	0.220256	0.140673
0	0.220567	0.218869	0.769719
0	0.220567	0.209485	5.02437
0	0.220567	0.222968	1.08892
0	0.220567	0.216037	2.05364
0	0.220567	0.222333	0.8006
0	0.220567	0.218939	0.738138
0	0.220567	0.224222	1.65746
0	0.220567	0.232299	5.31921
0	0.220567	0.219944	0.282382
0	0.220567	0.221884	0.597281
0	0.220567	0.224634	1.84424
0	0.220567	0.217884	1.2163
0	0.220567	0.22111	0.246118
0	0.220567	0.208787	5.34047
0	0.220567	0.216008	2.06682
0	0.220567	0.218788	0.806344
0	0.220567	0.221847	0.580486
0	0.220567	0.222126	0.707096
0	0.220567	0.219768	0.362292
0	0.220567	0.219737	0.376347
0	0.220567	0.214906	2.56639
0	0.220567	0.21526	2.4061
0	0.220567	0.222544	0.896351
0	0.220567	0.222826	1.02423
0	0.220567	0.226178	2.54421
0	0.220567	0.224203	1.64878
0	0.220567	0.217302	1.48011
0	0.220567	0.218076	1.12929
0	0.220567	0.225535	2.25244
0	0.220567	0.222104	0.69692
0	0.220567	0.219168	0.634254
0	0.220567	0.213658	3.13215
0	0.220567	0.214567	2.72029
0	0.220567	0.221306	0.334996
0	0.220567	0.217004	1.6154
0	0.220567	0.216366	1.90445
0	0.220567	0.214209	2.88247
0	0.220567	0.218468	0.95146
0	0.220567	0.225382	2.183
0	0.220567	0.225006	2.01287
0	0.220567	0.215315	2.38098
0	0.220567	0.215964	2.08676
0	0.220567	0.211937	3.91254
0	0.220567	0.21653	1.83001
0	0.220567	0.21766	1.31759
0	0.220567	0.212764	3.53749
0	0.220567	0.216075	2.0362
0	0.220567	0.222968	1.08878
0	0.220567	0.22261	0.926333
0	0.220567	0.22037	0.0893726
0	0.220567	0.214776	2.62548
0	0.220567	0.216148	2.00322
0	0.220567	0.216499	1.8443
0	0.220567	0.220103	0.210299
0	0.220567	0.21267	3.58034
0	0.220567	0.223587	1.36933
0	0.220567	0.224845	1.93993
0	0.220567	0.214789	2.6193
0	0.220567	0.219876	0.312934
0	0.220567	0.217777	1.26476
0	0.220567	0.217586	1.35143
0	0.220567	0.22037	0.0892821
0	0.220567	0.219138	0.647696
0	0.220567	0.221688	0.508517
0	0.220567	0.22011	0.207153
0	0.220567	0.218405	0.979894
0	0.220567	0.222275	0.774732
0	0.220567	0.214267	2.85597
0	0.220567	0.208454	5.49181
0	0.220567	0.215694	2.20929
0	0.220567	0.219982	0.265247
0	0.220567	0.218113	1.1126
0	0.220567	0.22143	0.391635
0	0.220567	0.220942	0.170052
0	0.220567	0.215978	2.08036
0	0.220567	0.218022	1.15349
0	0.220567	0.221116	0.249169
0	0.220567	0.218913	0.749711
0	0.220567	0.22352	1.33882
0	0.220567	0.212984	3.43795
0	0.220567	0.208965	5.25977
0	0.220567	0.211529	4.09727
0	0.220567	0.22448	1.77408
0	0.220567	0.221391	0.37396
0	0.220567	0.220843	0.125341
0	0.220567	0.213625	3.14725
0	0.220567	0.222279	0.776458
0	0.220567	0.214771	2.62769
0	0.220567	0.212295	3.7501
0	0.220567	0.216755	1.72817
0	0.220567	0.212291	3.75216
0	0.220567	0.222226	0.752492
0	0.220567	0.216773	1.71992
0	0.220567	0.20837	5.52984
0	0.220567	0.214011	2.97232
0	0.220567	0.210343	4.63538
0	0.220567	0.223496	1.32807
0	0.220567	0.223692	1.41687
0	0.220567	0.218667	0.861111
0	0.220567	0.21887	0.769138
0	0.220567	0.216631	1.78418
0	0.220567	0.218012	1.15809
0	0.220567	0.219148	0.643154
0	0.220567	0.216673	1.76523
0	0.220567	0.221144	0.261791
0	0.220567	0.217949	1.18694
0	0.220567	0.220544	0.0101166
0	0.220567	0.219367	0.543991
0	0.220567	0.222694	0.964429
0	0.220567	0.218902	0.754817
0	0.220567	0.218766	0.81624
0	0.220567	0.221135	0.257456
0	0.220567	0.214815	2.60762
0	0.220567	0.215045	2.50327
0	0.220567	0.215088	2.48377
0	0.220567	0.218895	0.758085
0	0.220567	0.214951	2.54603
0	0.220567	0.219669	0.407102
0	0.220567	0.211689	4.02501
0	0.220567	0.215308	2.38436
0	0.220567	0.215802	2.16018
0	0.220567	0.219152	0.641555
0	0.220567	0.217004	1.61504
0	0.220567	0.221537	0.439857
0	0.220567	0.218346	1.00686
0	0.220567	0.216321	1.92472
0	0.220567	0.216625	1.78714
0	0.220567	0.221438	0.394945
0	0.220567	0.214579	2.71461
0	0.220567	0.2169	1.66248
0	0.220567	0.222632	0.936493
0	0.220567	0.218815	0.794005
0	0.220567	0.21946	0.501516
0	0.220567	0.219326	0.562337
0	0.220567	0.225631	2.29604
0	0.220567	0.219422	0.519028
0	0.220567	0.220041	0.238256
0	0.220567	0.224545	1.80385
0	0.220567	0.219184	0.6268
0	0.220567	0.213472	3.21658
0	0.220567	0.212683	3.57433
0	0.220567	0.222829	1.02583
0	0.220567	0.210918	4.37469
0	0.220567	0.219486	0.490166
0	0.220567	0.221795	0.557005
0	0.220567	0.223997	1.55522
0	0.220567	0.219848	0.32565
0	0.220567	0.218426	0.970454
0	0.220567	0.225053	2.03419
0	0.220567	0.213977	2.9876
0	0.220567	0.220334	0.105288
0	0.220567	0.221831	0.57334
0	0.220567	0.223958	1.53744
0	0.220567	0.21723	1.51293
0	0.220567	0.216471	1.85675
0	0.220567	0.218603	0.890401
0	0.220567	0.213019	3.42206
0	0.220567	0.221498	0.422089
0	0.220567	0.222526	0.888091
0	0.220567	0.221211	0.292147
0	0.220567	0.222431	0.845296
0	0.220567	0.220123	0.201147
0	0.220567	0.222339	0.803483
0	0.220567	0.217146	1.55094
0	0.220567	0.217843	1.23475
0	0.220567	0.220358	0.0945775
0	0.220567	0.221108	0.245285
0	0.220567	0.216397	1.89029
0	0.220567	0.224028	1.56946
0	0.220567	0.213231	3.32597
1	0.220567	0.217008	1.61332
1	0.220567	0.226862	2.85429
1	0.220567	0.215543	2.27783
1	0.220567	0.211919	3.92077
1	0.220567	0.21058	4.52764
1	0.220567	0.211255	4.22174
1	0.220567	0.220052	0.233558
1	0.220567	0.22285	1.03528
1	0.220567	0.219083	0.672632
1	0.220567	0.219407	0.525848
1	0.220567	0.214258	2.86035
1	0.220567	0.215455	2.31747
1	0.220567	0.225459	2.21796
1	0.220567	0.21666	1.77109
1	0.220567	0.210727	4.46121
1	0.220567	0.218379	0.991646
1	0.220567	0.22386	1.49335
1	0.220567	0.223104	1.15032
1	0.220567	0.217353	1.45681
1	0.220567	0.218854	0.776285
1	0.220567	0.209404	5.0607
1	0.220567	0.215861	2.1335
1	0.220567	0.215715	2.19954
1	0.220567	0.227222	3.01757
1	0.220567	0.222035	0.665904
1	0.220567	0.220865	0.135459
1	0.220567	0.21926	0.592449
1	0.220567	0.225384	2.18398
1	0.220567	0.22827	3.49264
1	0.220567	0.226355	2.62436
1	0.220567	0.226039	2.48107
1	0.220567	0.224451	1.76125
1	0.220567	0.21898	0.71924
1	0.220567	0.219231	0.60559
1	0.220567	0.224564	1.8124
1	0.220567	0.222275	0.774327
1	0.220567	0.223907	1.51454
1	0.220567	0.217761	1.27182
1	0.220567	0.215459	2.31581
1	0.220567	0.216716	1.74574
1	0.220567	0.219872	0.315127
1	0.220567	0.225166	2.08516
1	0.220567	0.224069	1.58783
1	0.220567	0.217792	1.25793
1	0.220567	0.217494	1.39297
1	0.220567	0.224017	1.56408
1	0.220567	0.227446	3.11907
1	0.220567	0.222924	1.06876
1	0.220567	0.227143	2.98158
1	0.220567	0.216294	1.93694
1	0.220567	0.22208	0.686233
1	0.220567	0.226338	2.61651
1	0.220567	0.221642	0.487401
1	0.220567	0.227137	2.97862
1	0.220567	0.222141	0.713963
1	0.220567	0.225143	2.07491
1	0.220567	0.224372	1.72503
1	0.220567	0.221666	0.498503
1	0.220567	0.222581	0.913039
1	0.220567	0.221855	0.584303
1	0.220567	0.224595	1.82648
1	0.220567	0.211542	4.0915
1	0.220567	0.22112	0.250996
1	0.220567	0.227653	3.213
1	0.220567	0.22332	1.24834
1	0.220567	0.227232	3.02206
1	0.220567	0.219623	0.427926
1	0.220567	0.22571	2.33177
1	0.220567	0.231171	4.80759
1	0.220567	0.224659	1.85553
1	0.220567	0.225558	2.26274
1	0.220567	0.219325	0.562923
1	0.220567	0.226522	2.69988
1	0.220567	0.227664	3.21789
1	0.220567	0.218286	1.03402
1	0.220567	0.21991	0.297805
1	0.220567	0.221443	0.39752
1	0.220567	0.218317	1.0199
1	0.220567	0.220955	0.176133
1	0.220567	0.217198	1.52732
1	0.220567	0.223575	1.3641
1	0.220567	0.217746	1.27901
1	0.220567	0.221366	0.362223
1	0.220567	0.216023	2.06001
1	0.220567	0.219416	0.521563
1	0.220567	0.223063	1.13176
1	0.220567	0.221837	0.575985
1	0.220567	0.223714	1.42704
1	0.220567	0.222146	0.71602
1	0.220567	0.219492	0.487018
1	0.220567	0.220172	0.178991
1	0.220567	0.215252	2.40944
1	0.220567	0.21473	2.64608
1	0.220567	0.22105	0.21896
1	0.220567	0.215458	2.31617
1	0.220567	0.224955	1.98956
1	0.220567	0.225124	2.06641
1	0.220567	0.225718	2.33549
1	0.220567	0.21542	2.33316
1	0.220567	0.23014	4.34016
1	0.220567	0.215411	2.33738
1	0.220567	0.220755	0.0855762
1	0.220567	0.219441	0.510334
1	0.220567	0.213116	3.37817
1	0.220567	0.219834	0.332202
1	0.220567	0.2271	2.96215
1	0.220567	0.221525	0.434511
1	0.220567	0.219651	0.415278
1	0.220567	0.215071	2.49169
1	0.220567	0.21906	0.683001
1	0.220567	0.218107	1.11522
1	0.220567	0.221052	0.219873
1	0.220567	0.221645	0.488945
1	0.220567	0.219056	0.685101
1	0.220567	0.227283	3.04512
1	0.220567	0.221495	0.420856
1	0.220567	0.224952	1.98838
1	0.220567	0.221099	0.241383
1	0.220567	0.22147	0.409743
1	0.220567	0.227897	3.32333
1	0.220567	0.221968	0.635535
1	0.220567	0.225032	2.02455
1	0.220567	0.220762	0.0886378
1	0.220567	0.222669	0.953151
1	0.220567	0.223827	1.47799
1	0.220567	0.217393	1.43875
1	0.220567	0.223658	1.4015
1	0.220567	0.214496	2.75228
1	0.220567	0.213686	3.11966
1	0.220567	0.217491	1.39465
1	0.220567	0.224349	1.71479
1	0.220567	0.226036	2.4797
1	0.220567	0.228831	3.74701
1	0.220567	0.223205	1.1963
1	0.220567	0.209086	5.20494
1	0.220567	0.223435	1.30066
1	0.220567	0.227213	3.01332
1	0.220567	0.225723	2.33759
1	0.220567	0.224041	1.57499
1	0.220567	0.225065	2.03955
1	0.220567	0.227664	3.21759
1	0.220567	0.221025	0.207716
1	0.220567	0.219014	0.703734
1	0.220567	0.220728	0.0729462
1	0.220567	0.218994	0.712851
1	0.220567	0.218619	0.88288
1	0.220567	0.221539	0.440771
1	0.220567	0.224039	1.57444
1	0.220567	0.220007	0.25353
1	0.220567	0.214067	2.94682
1	0.220567	0.220102	0.210799
1	0.220567	0.227899	3.3244
1	0.220567	0.220104	0.209737
1	0.220567	0.224459	1.76462
1	0.220567	0.228843	3.75223
1	0.220567	0.222256	0.765722
1	0.220567	0.220365	0.0913559
1	0.220567	0.21999	0.261276
1	0.220567	0.218257	1.04735
1	0.220567	0.222383	0.823541
1	0.220567	0.223948	1.53318
1	0.220567	0.222122	0.705162
1	0.220567	0.223267	1.22445
1	0.220567	0.224492	1.77964
1	0.220567	0.222533	0.891496
1	0.220567	0.223165	1.17816
1	0.220567	0.2241	1.60192
1	0.220567	0.219001	0.70965
1	0.220567	0.218631	0.877658
1	0.220567	0.218402	0.981275
1	0.220567	0.221339	0.350346
1	0.220567	0.221876	0.593591
1	0.220567	0.226598	2.73435
1	0.220567	0.232168	5.25957
1	0.220567	0.222557	0.902385
1	0.220567	0.222421	0.840811
1	0.220567	0.226007	2.46675
1	0.220567	0.223968	1.54217
1	0.220567	0.216599	1.79866
1	0.220567	0.217637	1.32847
1	0.220567	0.219352	0.550784
1	0.220567	0.222757	0.992897
1	0.220567	0.221244	0.30713
1	0.220567	0.23175	5.07032
1	0.220567	0.227013	2.92285
1	0.220567	0.223626	1.38688
1	0.220567	0.22257	0.908315
1	0.220567	0.226462	2.67279
1	0.220567	0.216822	1.69766
1	0.220567	0.219833	0.332509
1	0.220567	0.219189	0.624549
1	0.220567	0.221153	0.26567
1	0.220567	0.220661	0.0429814
1	0.220567	0.213348	3.27258
1	0.220567	0.220526	0.0183406
1	0.220567	0.224517	1.79101
1	0.220567	0.23014	4.34014
1	0.220567	0.223699	1.41997
1	0.220567	0.224511	1.78845
1	0.220567	0.217038	1.59961
1	0.220567	0.226554	2.71462
1	0.220567	0.219554	0.458913
1	0.220567	0.222279	0.77635
1	0.220567	0.214518	2.74219
1	0.220567	0.217089	1.5765
1	0.220567	0.224797	1.91816
1	0.220567	0.222189	0.735713
1	0.220567	0.219773	0.359617
1	0.220567	0.223438	1.302
1	0.220567	0.221557	0.449009
1	0.220567	0.218131	1.10441
1	0.220567	0.219615	0.43141
1	0.220567	0.218247	1.05159
1	0.220567	0.219971	0.270019
1	0.220567	0.220297	0.12209
1	0.220567	0.21927	0.587677
1	0.220567	0.218238	1.05568
1	0.220567	0.217643	1.32531
1	0.220567	0.224121	1.61161
1	0.220567	0.223984	1.54953
1	0.220567	0.221436	0.394224
1	0.220567	0.221714	0.519993
1	0.220567	0.217447	1.41436
1	0.220567	0.217212	1.52115
1	0.220567	0.228568	3.62747
1	0.220567	0.21949	0.488193
1	0.220567	0.21678	1.71689
1	0.220567	0.226456	2.67022
1	0.220567	0.230969	4.71622
1	0.220567	0.221892	0.600878
1	0.220567	0.221525	0.434402
1	0.220567	0.221755	0.538936
1	0.220567	0.221276	0.321707
1	0.220567	0.2258	2.37247
1	0.220567	0.226546	2.71071
1	0.220567	0.222074	0.683444
1	0.220567	0.224077	1.59131
1	0.220567	0.225072	2.0428
1	0.220567	0.229812	4.19175
1	0.220567	0.226222	2.56381
1	0.220567	0.22229	0.78118
1	0.220567	0.223472	1.31716
1	0.220567	0.218897	0.757066
1	0.220567	0.222148	0.71679
1	0.220567	0.217028	1.60415
1	0.220567	0.228091	3.41139
1	0.220567	0.225456	2.21684
1	0.220567	0.225351	2.16896
1	0.220567	0.221931	0.618665
1	0.220567	0.220272	0.133586
1	0.220567	0.219944	0.28213
1	0.220567	0.219311	0.569123
1	0.220567	0.220916	0.158194
1	0.220567	0.220381	0.0843033
1	0.220567	0.225968	2.44886
1	0.220567	0.221989	0.644776
1	0.220567	0.221502	0.42393
1	0.220567	0.214837	2.59754
1	0.220567	0.217082	1.57974
1	0.220567	0.217865	1.22466
1	0.220567	0.22215	0.717869
1	0.220567	0.218111	1.11336
1	0.220567	0.222231	0.754722
1	0.220567	0.224804	1.92125
1	0.220567	0.222323	0.79633
1	0.220567	0.215574	2.26367
1	0.220567	0.215957	2.0897
1	0.220567	0.221732	0.528188
1	0.220567	0.214998	2.52461
1	0.220567	0.224277	1.68227
1	0.220567	0.221657	0.494509
1	0.220567	0.225262	2.12865
1	0.220567	0.215521	2.28778
1	0.220567	0.219643	0.418604
1	0.220567	0.221217	0.294708
1	0.220567	0.218183	1.08083
1	0.220567	0.21746	1.40838
1	0.220567	0.21627	1.94816
1	0.220567	0.228782	3.72463
1	0.220567	0.218623	0.881069
1	0.220567	0.216529	1.83069
1	0.220567	0.220144	0.191528
1	0.220567	0.224049	1.57881
1	0.220567	0.216948	1.64064
1	0.220567	0.220974	0.184623
1	0.220567	0.226893	2.8683
1	0.220567	0.232966	5.62162
1	0.220567	0.227039	2.9344
1	0.220567	0.222181	0.731815
1	0.220567	0.221688	0.508573
1	0.220567	0.227162	2.99032
1	0.220567	0.22615	2.53151
1	0.220567	0.227533	3.15842
1	0.220567	0.222106	0.698052
1	0.220567	0.213795	3.07013
1	0.220567	0.224008	1.56
1	0.220567	0.221443	0.397444
1	0.220567	0.221196	0.285194
1	0.220567	0.217929	1.19594
2	0.220567	0.218645	0.871161
2	0.220567	0.225426	2.20312
2	0.220567	0.225931	2.43218
2	0.220567	0.220846	0.126654
2	0.220567	0.223992	1.55295
2	0.220567	0.220907	0.154371
2	0.220567	0.22133	0.345927
2	0.220567	0.224052	1.58003
2	0.220567	0.2219	0.604561
2	0.220567	0.225973	2.45109
2	0.220567	0.223426	1.2964
2	0.220567	0.230328	4.42539
2	0.220567	0.224221	1.65665
2	0.220567	0.225524	2.24733
2	0.220567	0.220728	0.0730928
2	0.220567	0.221105	0.24429
2	0.220567	0.225857	2.39833
2	0.220567	0.224681	1.86524
2	0.220567	0.225342	2.16482
2	0.220567	0.221872	0.591811
2	0.220567	0.223013	1.10923
2	0.220567	0.222248	0.762379
2	0.220567	0.224534	1.79856
2	0.220567	0.231938	5.15566
2	0.220567	0.22907	3.85541
2	0.220567	0.222857	1.03833
2	0.220567	0.231076	4.76469
2	0.220567	0.227104	2.96393
2	0.220567	0.225056	2.03533
2	0.220567	0.228603	3.64369
2	0.220567	0.217413	1.42988
2	0.220567	0.219822	0.33754
2	0.220567	0.226195	2.5518
2	0.220567	0.226427	2.65694
2	0.220567	0.221983	0.641973
2	0.220567	0.22579	2.36798
2	0.220567	0.228955	3.80289
2	0.220567	0.221949	0.626712
2	0.220567	0.222461	0.859061
2	0.220567	0.223969	1.54269
2	0.220567	0.229576	4.08467
2	0.220567	0.224002	1.55735
2	0.220567	0.221257	0.313131
2	0.220567	0.22137	0.364244
2	0.220567	0.223878	1.50133
2	0.220567	0.231071	4.76242
2	0.220567	0.217625	1.33369
2	0.220567	0.226271	2.58608
2	0.220567	0.229253	3.93828
2	0.220567	0.227455	3.12293
2	0.220567	0.225501	2.23714
2	0.220567	0.220443	0.0562612
2	0.220567	0.222339	0.803532
2	0.220567	0.223382	1.2766
2	0.220567	0.227684	3.22699
2	0.220567	0.223867	1.49631
2	0.220567	0.229817	4.19381
2	0.220567	0.23008	4.3133
2	0.220567	0.226571	2.72209
2	0.220567	0.227633	3.20358
2	0.220567	0.226155	2.53367
2	0.220567	0.220093	0.214569
2	0.220567	0.226091	2.50463
2	0.220567	0.229677	4.1306
2	0.220567	0.224255	1.67215
2	0.220567	0.225193	2.09741
2	0.220567	0.222504	0.87853
2	0.220567	0.222009	0.653933
2	0.220567	0.224761	1.90175
2	0.220567	0.228935	3.79411
2	0.220567	0.229938	4.24871
2	0.220567	0.22637	2.63102
2	0.220567	0.221631	0.482527
2	0.220567	0.225315	2.15286
2	0.220567	0.230602	4.54972
2	0.220567	0.227739	3.25185
2	0.220567	0.223055	1.12809
2	0.220567	0.222539	0.894266
2	0.220567	0.22462	1.8376
2	0.220567	0.231121	4.78493
2	0.220567	0.228162	3.44362
2	0.220567	0.218906	0.752743
2	0.220567	0.222599	0.921568
2	0.220567	0.224379	1.72863
2	0.220567	0.228874	3.76643
2	0.220567	0.227074	2.9504
2	0.220567	0.220558	0.00399093
2	0.220567	0.216492	1.84726
2	0.220567	0.215024	2.5128
2	0.220567	0.222681	0.958751
2	0.220567	0.227567	3.17378
2	0.220567	0.225532	2.25102
2	0.220567	0.225695	2.32513
2	0.220567	0.226493	2.68698
2	0.220567	0.23027	4.39925
2	0.220567	0.226538	2.7073
2	0.220567	0.22491	1.96932
2	0.220567	0.224869	1.95078
2	0.220567	0.231146	4.79659
2	0.220567	0.228144	3.43558
2	0.220567	0.230066	4.30678
2	0.220567	0.225923	2.42836
2	0.220567	0.222496	0.874784
2	0.220567	0.221246	0.307955
2	0.220567	0.219823	0.337151
2	0.220567	0.228143	3.43475
2	0.220567	0.228521	3.6061
2	0.220567	0.220852	0.129214
2	0.220567	0.222893	1.05479
2	0.220567	0.222451	0.854171
2	0.220567	0.217091	1.57588
2	0.220567	0.216856	1.68212
2	0.220567	0.221733	0.528897
2	0.220567	0.224671	1.86069
2	0.220567	0.226645	2.75565
2	0.220567	0.224908	1.96809
2	0.220567	0.222192	0.736968
2	0.220567	0.221715	0.520728
2	0.220567	0.223007	1.10626
2	0.220567	0.226333	2.61424
2	0.220567	0.21872	0.837348
2	0.220567	0.217622	1.33488
2	0.220567	0.226911	2.87646
2	0.220567	0.224115	1.60865
2	0.220567	0.218345	1.0071
2	0.220567	0.222465	0.860871
2	0.220567	0.223474	1.31816
2	0.220567	0.224308	1.69642
2	0.220567	0.2289	3.77816
2	0.220567	0.220616	0.0225627
2	0.220567	0.222724	0.977929
2	0.220567	0.218725	0.834863
2	0.220567	0.22607	2.4952
2	0.220567	0.228552	3.62045
2	0.220567	0.226066	2.49346
2	0.220567	0.22107	0.228236
2	0.220567	0.228725	3.69873
2	0.220567	0.222938	1.07502
2	0.220567	0.227156	2.98747
2	0.220567	0.23437	6.25815
2	0.220567	0.222153	0.719371
2	0.220567	0.227139	2.97973
2	0.220567	0.230059	4.30365
2	0.220567	0.223695	1.41816
2	0.220567	0.230947	4.70612
2	0.220567	0.221834	0.574676
2	0.220567	0.223875	1.49988
2	0.220567	0.2307	4.59401
2	0.220567	0.227753	3.2583
2	0.220567	0.219004	0.708608
2	0.220567	0.233934	6.06024
2	0.220567	0.223221	1.20354
2	0.220567	0.226082	2.50037
2	0.220567	0.226289	2.59442
2	0.220567	0.224497	1.78194
2	0.220567	0.222079	0.685679
2	0.220567	0.233466	5.84849
2	0.220567	0.224707	1.87706
2	0.220567	0.216533	1.82862
2	0.220567	0.219405	0.526521
2	0.220567	0.225239	2.11833
2	0.220567	0.226591	2.73129
2	0.220567	0.22378	1.45706
2	0.220567	0.224575	1.81747
2	0.220567	0.224576	1.81755
2	0.220567	0.221157	0.267638
2	0.220567	0.219514	0.477392
2	0.220567	0.219364	0.545361
2	0.220567	0.21775	1.2769
2	0.220567	0.219722	0.383155
2	0.220567	0.220875	0.139788
2	0.220567	0.225255	2.12566
2	0.220567	0.229038	3.84071
2	0.220567	0.224503	1.78455
2	0.220567	0.230463	4.48665
2	0.220567	0.225852	2.39611
2	0.220567	0.227731	3.24826
2	0.220567	0.229209	3.91826
2	0.220567	0.228582	3.63381
2	0.220567	0.221379	0.368197
2	0.220567	0.223922	1.5213
2	0.220567	0.223729	1.43369
2	0.220567	0.229462	4.0328
2	0.220567	0.226393	2.64168
2	0.220567	0.2302	4.3677
2	0.220567	0.225637	2.29897
2	0.220567	0.223788	1.46039
2	0.220567	0.223734	1.43594
2	0.220567	0.224323	1.70308
2	0.220567	0.223101	1.14907
2	0.220567	0.227599	3.18826
2	0.220567	0.227959	3.35155
2	0.220567	0.232296	5.31782
2	0.220567	0.220252	0.142508
2	0.220567	0.221241	0.305858
2	0.220567	0.216171	1.99285
2	0.220567	0.22497	1.9965
2	0.220567	0.222182	0.732561
2	0.220567	0.227385	3.09109
2	0.220567	0.229002	3.82433
2	0.220567	0.226274	2.58749
2	0.220567	0.225775	2.36129
2	0.220567	0.220057	0.230919
2	0.220567	0.227138	2.97913
2	0.220567	0.230557	4.52949
2	0.220567	0.227662	3.21675
2	0.220567	0.222315	0.79279
2	0.220567	0.224518	1.79145
2	0.220567	0.228294	3.50343
2	0.220567	0.225225	2.11182
2	0.220567	0.225194	2.09796
2	0.220567	0.225836	2.38887
2	0.220567	0.223448	1.30639
2	0.220567	0.224559	1.8099
2	0.220567	0.225981	2.45475
2	0.220567	0.229745	4.1613
2	0.220567	0.228564	3.62603
2	0.220567	0.225426	2.20297
2	0.220567	0.224077	1.59157
2	0.220567	0.225405	2.19368
2	0.220567	0.219708	0.389249
2	0.220567	0.224026	1.56819
2	0.220567	0.231743	5.06731
2	0.220567	0.228343	3.52578
2	0.220567	0.221965	0.633986
2	0.220567	0.22028	0.129744
2	0.220567	0.229339	3.97715
2	0.220567	0.221868	0.58994
2	0.220567	0.224759	1.90081
2	0.220567	0.225331	2.16026
2	0.220567	0.224541	1.80195
2	0.220567	0.220965	0.180658
2	0.220567	0.227187	3.00135
2	0.220567	0.222318	0.794076
2	0.220567	0.221293	0.329374
2	0.220567	0.228886	3.7719
2	0.220567	0.230763	4.62265
2	0.220567	0.229149	3.8909
2	0.220567	0.226	2.46345
2	0.220567	0.2259	2.41813
2	0.220567	0.222744	0.986932
2	0.220567	0.226276	2.58865
2	0.220567	0.229134	3.8842
2	0.220567	0.22922	3.92344
2	0.220567	0.230119	4.33072
2	0.220567	0.225258	2.12703
2	0.220567	0.224395	1.73569
2	0.220567	0.223594	1.37249
2	0.220567	0.234964	6.52758
2	0.220567	0.222738	0.984558
2	0.220567	0.228635	3.65821
2	0.220567	0.231237	4.8375
2	0.220567	0.22934	3.97769
2	0.220567	0.22828	3.49716
2	0.220567	0.223083	1.14084
2	0.220567	0.220946	0.172162
2	0.220567	0.224102	1.60271
2	0.220567	0.226381	2.63597
2	0.220567	0.22538	2.18241
2	0.220567	0.225258	2.1271
2	0.220567	0.222804	1.01417
2	0.220567	0.222525	0.887961
2	0.220567	0.22714	2.98025
2	0.220567	0.224683	1.86618
2	0.220567	0.221635	0.484558
2	0.220567	0.222527	0.888702
2	0.220567	0.222023	0.660396
2	0.220567	0.222823	1.02291
2	0.220567	0.222261	0.768354
2	0.220567	0.22448	1.77405
2	0.220567	0.226061	2.49108
2	0.220567	0.223262	1.22211
2	0.220567	0.226216	2.5613
2	0.220567	0.230262	4.39547
2	0.220567	0.229225	3.92536
2	0.220567	0.225395	2.18903
2	0.220567	0.232618	5.46403
2	0.220567	0.234798	6.45222
2	0.220567	0.230573	4.53669
2	0.220567	0.22611	2.51329
2	0.220567	0.223377	1.27427
2	0.220567	0.224583	1.82109
2	0.220567	0.22245	0.853812
2	0.220567	0.218543	0.917504
2	0.220567	0.225719	2.33618
2	0.220567	0.228845	3.75332
2	0.220567	0.22048	0.0390765
2	0.220567	0.226454	2.66899
2	0.220567	0.221887	0.59882
2	0.220567	0.225462	2.21933
2	0.220567	0.225185	2.09392
2	0.220567	0.22624	2.57231
2	0.220567	0.231647	5.02376
2	0.220567	0.227062	2.94473
2	0.220567	0.226898	2.87027
2	0.220567	0.229144	3.88875
2	0.220567	0.225198	2.09954
2	0.220567	0.217969	1.17768
2	0.220567	0.223417	1.29208
3	0.220567	0.225035	2.02599
3	0.220567	0.224964	1.99365
3	0.220567	0.223577	1.36499
3	0.220567	0.224507	1.78639
3	0.220567	0.221341	0.351173
3	0.220567	0.227488	3.13808
3	0.220567	0.225033	2.02507
3	0.220567	0.227676	3.22303
3	0.220567	0.233582	5.90099
3	0.220567	0.224568	1.81414
3	0.220567	0.229291	3.95522
3	0.220567	0.225315	2.1528
3	0.220567	0.222473	0.864452
3	0.220567	0.220624	0.0260818
3	0.220567	0.230288	4.40761
3	0.220567	0.223502	1.33062
3	0.220567	0.223824	1.47666
3	0.220567	0.231188	4.81543
3	0.220567	0.22698	2.90755
3	0.220567	0.225317	2.15374
3	0.220567	0.22619	2.54943
3	0.220567	0.227096	2.9603
3	0.220567	0.228467	3.58206
3	0.220567	0.227338	3.0701
3	0.220567	0.224139	1.61955
3	0.220567	0.226261	2.58171
3	0.220567	0.232676	5.49004
3	0.220567	0.230216	4.37463
3	0.220567	0.22624	2.572
3	0.220567	0.230223	4.37795
3	0.220567	0.232868	5.57712
3	0.220567	0.223963	1.53982
3	0.220567	0.226242	2.57317
3	0.220567	0.230919	4.69344
3	0.220567	0.234473	6.30473
3	0.220567	0.228294	3.50344
3	0.220567	0.228726	3.69929
3	0.220567	0.221709	0.518053
3	0.220567	0.226372	2.63199
3	0.220567	0.228053	3.39397
3	0.220567	0.223821	1.47551
3	0.220567	0.226453	2.66872
3	0.220567	0.225039	2.02761
3	0.220567	0.224484	1.7762
3	0.220567	0.224509	1.78745
3	0.220567	0.222214	0.746688
3	0.220567	0.226051	2.48659
3	0.220567	0.227995	3.36791
3	0.220567	0.225556	2.26224
3	0.220567	0.227882	3.31646
3	0.220567	0.225651	2.3051
3	0.220567	0.224183	1.63943
3	0.220567	0.22281	1.01714
3	0.220567	0.225067	2.04054
3	0.220567	0.226457	2.67075
3	0.220567	0.225446	2.21223
3	0.220567	0.223578	1.36514
3	0.220567	0.225596	2.28014
3	0.220567	0.226506	2.69295
3	0.220567	0.232295	5.31715
3	0.220567	0.222006	0.65248
3	0.220567	0.220727	0.0728784
3	0.220567	0.222744	0.987227
3	0.220567	0.223998	1.55566
3	0.220567	0.228385	3.54446
3	0.220567	0.224164	1.63095
3	0.220567	0.222329	0.799105
3	0.220567	0.225254	2.12496
3	0.220567	0.231997	5.18248
3	0.220567	0.230217	4.37533
3	0.220567	0.231614	5.00841
3	0.220567	0.228771	3.71968
3	0.220567	0.230411	4.46341
3	0.220567	0.225583	2.27416
3	0.220567	0.225403	2.19259
3	0.220567	0.228141	3.4341
3	0.220567	0.220807	0.109001
3	0.220567	0.226538	2.70706
3	0.220567	0.229595	4.09323
3	0.220567	0.229745	4.1613
3	0.220567	0.228445	3.57173
3	0.220567	0.222316	0.793316
3	0.220567	0.227751	3.25711
3	0.220567	0.226175	2.54275
3	0.220567	0.216777	1.71832
3	0.220567	0.225234	2.11595
3	0.220567	0.22901	3.82792
3	0.220567	0.227504	3.14509
3	0.220567	0.224801	1.91974
3	0.220567	0.222386	0.824904
3	0.220567	0.22382	1.47507
3	0.220567	0.224627	1.84092
3	0.220567	0.225154	2.07979
3	0.220567	0.226259	2.58095
3	0.220567	0.226014	2.46954
3	0.220567	0.222011	0.655019
3	0.220567	0.224535	1.79937
3	0.220567	0.226508	2.69366
3	0.220567	0.222251	0.763507
3	0.220567	0.228618	3.65029
3	0.220567	0.222533	0.891343
3	0.220567	0.222739	0.985093
3	0.220567	0.223422	1.29461
3	0.220567	0.225861	2.40048
3	0.220567	0.225218	2.10875
3	0.220567	0.224222	1.6573
3	0.220567	0.219652	0.414863
3	0.220567	0.227299	3.05238
3	0.220567	0.233666	5.93905
3	0.220567	0.220194	0.169025
3	0.220567	0.223826	1.47767
3	0.220567	0.224578	1.81851
3	0.220567	0.217955	1.18414
3	0.220567	0.22889	3.77383
3	0.220567	0.231379	4.90211
3	0.220567	0.221368	0.363494
3	0.220567	0.219319	0.565878
3	0.220567	0.231427	4.92381
3	0.220567	0.225846	2.39359
3	0.220567	0.222802	1.01358
3	0.220567	0.226806	2.82896
3	0.220567	0.226325	2.61092
3	0.220567	0.225439	2.2092
3	0.220567	0.229734	4.15638
3	0.220567	0.2333	5.7732
3	0.220567	0.231586	4.99594
3	0.220567	0.228463	3.5798
3	0.220567	0.229342	3.97844
3	0.220567	0.222784	1.00513
3	0.220567	0.224205	1.6497
3	0.220567	0.232026	5.19537
3	0.220567	0.22227	0.772428
3	0.220567	0.227722	3.24424
3	0.220567	0.227949	3.34681
3	0.220567	0.228289	3.50119
3	0.220567	0.223595	1.37314
3	0.220567	0.223034	1.11886
3	0.220567	0.226987	2.91069
3	0.220567	0.228977	3.81309
3	0.220567	0.229555	4.07509
3	0.220567	0.22178	0.550223
3	0.220567	0.227668	3.21976
3	0.220567	0.217058	1.59055
3	0.220567	0.226511	2.69518
3	0.220567	0.223928	1.52388
3	0.220567	0.227261	3.03485
3	0.220567	0.226822	2.83606
3	0.220567	0.217094	1.57461
3	0.220567	0.224844	1.93922
3	0.220567	0.22943	4.01862
3	0.220567	0.230347	4.43399
3	0.220567	0.231253	4.84513
3	0.220567	0.225931	2.43188
3	0.220567	0.225562	2.26497
3	0.220567	0.230721	4.60367
3	0.220567	0.225865	2.40226
3	0.220567	0.232436	5.3814
3	0.220567	0.226034	2.47884
3	0.220567	0.223769	1.45172
3	0.220567	0.223856	1.49131
3	0.220567	0.227543	3.16306
3	0.220567	0.224916	1.97198
3	0.220567	0.228195	3.45843
3	0.220567	0.230511	4.50859
3	0.220567	0.226118	2.51687
3	0.220567	0.222979	1.0936
3	0.220567	0.225723	2.33759
3	0.220567	0.229454	4.02936
3	0.220567	0.224311	1.69745
3	0.220567	0.223052	1.12684
3	0.220567	0.226037	2.47995
3	0.220567	0.223062	1.13123
3	0.220567	0.225876	2.40714
3	0.220567	0.226343	2.61866
3	0.220567	0.228567	3.62727
3	0.220567	0.230147	4.3437
3	0.220567	0.221806	0.561985
3	0.220567	0.226213	2.5598
3	0.220567	0.225811	2.3776
3	0.220567	0.230344	4.43301
3	0.220567	0.226851	2.84925
3	0.220567	0.228638	3.65921
3	0.220567	0.218701	0.845916
3	0.220567	0.23312	5.69137
3	0.220567	0.229533	4.06526
3	0.220567	0.235807	6.90953
3	0.220567	0.228445	3.57193
3	0.220567	0.234813	6.45887
3	0.220567	0.234414	6.278
3	0.220567	0.229946	4.25226
3	0.220567	0.223544	1.34981
3	0.220567	0.227974	3.35814
3	0.220567	0.23318	5.71844
3	0.220567	0.216292	1.93787
3	0.220567	0.225819	2.38118
3	0.220567	0.236645	7.28959
3	0.220567	0.228791	3.72851
3	0.220567	0.224366	1.72233
3	0.220567	0.228184	3.45334
3	0.220567	0.225379	2.18177
3	0.220567	0.229871	4.21818
3	0.220567	0.225456	2.21685
3	0.220567	0.225022	2.01975
3	0.220567	0.228635	3.65785
3	0.220567	0.224092	1.59847
3	0.220567	0.221081	0.233398
3	0.220567	0.223542	1.349
3	0.220567	0.221453	0.402014
3	0.220567	0.224827	1.9316
3	0.220567	0.220454	0.0512947
3	0.220567	0.229186	3.90794
3	0.220567	0.228551	3.61985
3	0.220567	0.229442	4.02376
3	0.220567	0.227927	3.33685
3	0.220567	0.234247	6.20233
3	0.220567	0.225409	2.19532
3	0.220567	0.222506	0.879337
3	0.220567	0.229238	3.93152
3	0.220567	0.235996	6.99523
3	0.220567	0.226915	2.87805
3	0.220567	0.228147	3.43669
3	0.220567	0.236405	7.18089
3	0.220567	0.234529	6.33003
3	0.220567	0.226684	2.7734
3	0.220567	0.218157	1.09263
3	0.220567	0.219833	0.332595
3	0.220567	0.226673	2.76834
3	0.220567	0.223742	1.43954
3	0.220567	0.221581	0.459839
3	0.220567	0.225618	2.29033
3	0.220567	0.227846	3.30008
3	0.220567	0.222944	1.07787
3	0.220567	0.236451	7.20156
3	0.220567	0.229922	4.24162
3	0.220567	0.22899	3.81907
3	0.220567	0.221172	0.274612
3	0.220567	0.231649	5.02431
3	0.220567	0.229432	4.01915
3	0.220567	0.235165	6.61868
3	0.220567	0.226697	2.77916
3	0.220567	0.233553	5.88792
3	0.220567	0.228	3.37027
3	0.220567	0.219429	0.515973
3	0.220567	0.225309	2.14992
3	0.220567	0.228068	3.40076
3	0.220567	0.221581	0.459899
3	0.220567	0.222472	0.863837
3	0.220567	0.225749	2.3494
3	0.220567	0.228116	3.42248
3	0.220567	0.228358	3.53242
3	0.220567	0.218739	0.828671
3	0.220567	0.221984	0.642798
3	0.220567	0.228251	3.48368
3	0.220567	0.228053	3.3943
3	0.220567	0.227097	2.96069
3	0.220567	0.226116	2.51606
3	0.220567	0.229447	4.02635
3	0.220567	0.22683	2.83961
3	0.220567	0.22289	1.05315
3	0.220567	0.228704	3.6891
3	0.220567	0.223832	1.4806
3	0.220567	0.223214	1.20046
3	0.220567	0.225343	2.1655
3	0.220567	0.229274	3.94751
3	0.220567	0.228909	3.78218
3	0.220567	0.23061	4.55328
3	0.220567	0.232734	5.51627
3	0.220567	0.229379	3.99521
3	0.220567	0.227828	3.29219
3	0.220567	0.227795	3.27727
3	0.220567	0.222663	0.950364
3	0.220567	0.223944	1.53129
3	0.220567	0.224008	1.56016
3	0.220567	0.223151	1.17178
3	0.220567	0.230524	4.51422
3	0.220567	0.226789	2.82124
3	0.220567	0.224495	1.78094
3	0.220567	0.226162	2.5369
3	0.220567	0.221042	0.215677
3	0.220567	0.221076	0.230871
3	0.220567	0.224596	1.82694
3	0.220567	0.230859	4.66651
3	0.220567	0.231339	4.88407
3	0.220567	0.227378	3.0879
3	0.220567	0.218249	1.05078
3	0.220567	0.225703	2.32876
3	0.220567	0.225899	2.41768
3	0.220567	0.228311	3.5109
3	0.220567	0.227052	2.94043
3	0.220567	0.222658	0.948169
3	0.220567	0.226853	2.85016
3	0.220567	0.225333	2.16102
3	0.220567	0.227469	3.12942
3	0.220567	0.231034	4.74587
3	0.220567	0.225675	2.31578
3	0.220567	0.224914	1.97095
3	0.220567	0.223055	1.12833
3	0.220567	0.229574	4.08373
3	0.220567	0.225298	2.14487
4	0.220567	0.229372	3.99235
4	0.220567	0.228799	3.73254
4	0.220567	0.226514	2.69647
4	0.220567	0.234555	6.34219
4	0.220567	0.228695	3.68514
4	0.220567	0.226641	2.75409
4	0.220567	0.227866	3.30922
4	0.220567	0.225774	2.36079
4	0.220567	0.223147	1.1697
4	0.220567	0.225153	2.07914
4	0.220567	0.230074	4.31025
4	0.220567	0.222606	0.924504
4	0.220567	0.226529	2.70297
4	0.220567	0.228204	3.46266
4	0.220567	0.234859	6.48002
4	0.220567	0.23321	5.73232
4	0.220567	0.22841	3.55594
4	0.220567	0.224413	1.74394
4	0.220567	0.223069	1.13459
4	0.220567	0.220338	0.103482
4	0.220567	0.221058	0.222798
4	0.220567	0.233674	5.94273
4	0.220567	0.228817	3.74063
4	0.220567	0.232911	5.59656
4	0.220567	0.228597	3.64057
4	0.220567	0.224291	1.6886
4	0.220567	0.231531	4.97118
4	0.220567	0.236843	7.37927
4	0.220567	0.220625	0.0265792
4	0.220567	0.229842	4.20506
4	0.220567	0.231383	4.9037
4	0.220567	0.229567	4.08037
4	0.220567	0.229355	3.9844
4	0.220567	0.225567	2.26698
4	0.220567	0.227489	3.13823
4	0.220567	0.231072	4.76266
4	0.220567	0.229735	4.15684
4	0.220567	0.228235	3.47678
4	0.220567	0.225851	2.39583
4	0.220567	0.234416	6.27889
4	0.220567	0.233201	5.72828
4	0.220567	0.227426	3.10973
4	0.220567	0.226836	2.84233
4	0.220567	0.230445	4.47871
4	0.220567	0.225899	2.41773
4	0.220567	0.219683	0.400733
4	0.220567	0.220343	0.101589
4	0.220567	0.222737	0.984068
4	0.220567	0.23682	7.36887
4	0.220567	0.230919	4.6935
4	0.220567	0.227841	3.29789
4	0.220567	0.230871	4.67164
4	0.220567	0.228719	3.69591
4	0.220567	0.232752	5.52456
4	0.220567	0.220635	0.0308402
4	0.220567	0.229489	4.04538
4	0.220567	0.227563	3.17211
4	0.220567	0.220575	0.00380979
4	0.220567	0.229317	3.96698
4	0.220567	0.22867	3.67396
4	0.220567	0.225627	2.29408
4	0.220567	0.221707	0.516958
4	0.220567	0.232616	5.46302
4	0.220567	0.23365	5.93153
4	0.220567	0.227485	3.13639
4	0.220567	0.232875	5.58018
4	0.220567	0.231532	4.97135
4	0.220567	0.221098	0.24109
4	0.220567	0.227121	2.9716
4	0.220567	0.223582	1.3671
4	0.220567	0.22865	3.66469
4	0.220567	0.226666	2.76546
4	0.220567	0.231752	5.07133
4	0.220567	0.229373	3.99247
4	0.220567	0.239923	8.77594
4	0.220567	0.23111	4.78009
4	0.220567	0.230486	4.49713
4	0.220567	0.229608	4.09914
4	0.220567	0.228044	3.39021
4	0.220567	0.221017	0.204176
4	0.220567	0.227457	3.12406
4	0.220567	0.227001	2.91702
4	0.220567	0.232553	5.43422
4	0.220567	0.228508	3.60043
4	0.220567	0.231726	5.05922
4	0.220567	0.225753	2.35158
4	0.220567	0.229614	4.10208
4	0.220567	0.227571	3.17559
4	0.220567	0.223653	1.39941
4	0.220567	0.229684	4.1337
4	0.220567	0.230699	4.59356
4	0.220567	0.224631	1.84268
4	0.220567	0.223853	1.4898
4	0.220567	0.232006	5.18615
4	0.220567	0.236882	7.39721
4	0.220567	0.23075	4.61697
4	0.220567	0.229069	3.85468
4	0.220567	0.232941	5.61026
4	0.220567	0.224201	1.64778
4	0.220567	0.225318	2.15404
4	0.220567	0.22857	3.62868
4	0.220567	0.234618	6.37058
4	0.220567	0.226169	2.5402
4	0.220567	0.227747	3.25555
4	0.220567	0.235435	6.7409
4	0.220567	0.229461	4.03239
4	0.220567	0.228197	3.4596
4	0.220567	0.22766	3.21612
4	0.220567	0.224138	1.61907
4	0.220567	0.2271	2.96223
4	0.220567	0.230585	4.54224
4	0.220567	0.229793	4.18294
4	0.220567	0.228027	3.38247
4	0.220567	0.22523	2.1143
4	0.220567	0.228484	3.58974
4	0.220567	0.223764	1.44954
4	0.220567	0.228607	3.64549
4	0.220567	0.229828	4.19909
4	0.220567	0.230781	4.63088
4	0.220567	0.229985	4.27015
4	0.220567	0.227315	3.05939
4	0.220567	0.232114	5.23515
4	0.220567	0.232289	5.31444
4	0.220567	0.220071	0.22495
4	0.220567	0.230005	4.27902
4	0.220567	0.225639	2.29952
4	0.220567	0.228493	3.59351
4	0.220567	0.225865	2.40218
4	0.220567	0.223497	1.32876
4	0.220567	0.226374	2.63279
4	0.220567	0.230329	4.42581
4	0.220567	0.228641	3.66074
4	0.220567	0.228595	3.63989
4	0.220567	0.230962	4.71322
4	0.220567	0.229498	4.0493
4	0.220567	0.226779	2.81667
4	0.220567	0.225837	2.38935
4	0.220567	0.230614	4.55509
4	0.220567	0.234929	6.51141
4	0.220567	0.23635	7.15564
4	0.220567	0.227365	3.08236
4	0.220567	0.232245	5.29448
4	0.220567	0.233384	5.81132
4	0.220567	0.229942	4.25053
4	0.220567	0.229306	3.96224
4	0.220567	0.230694	4.59153
4	0.220567	0.228542	3.61563
4	0.220567	0.218635	0.875617
4	0.220567	0.223912	1.51681
4	0.220567	0.225408	2.19473
4	0.220567	0.230639	4.56669
4	0.220567	0.230327	4.42499
4	0.220567	0.221605	0.470608
4	0.220567	0.224064	1.58555
4	0.220567	0.233801	6.00027
4	0.220567	0.232155	5.2537
4	0.220567	0.229717	4.14857
4	0.220567	0.237588	7.71726
4	0.220567	0.229158	3.89505
4	0.220567	0.222611	0.926888
4	0.220567	0.219252	0.595927
4	0.220567	0.228136	3.43179
4	0.220567	0.227247	3.02891
4	0.220567	0.224207	1.6506
4	0.220567	0.221653	0.492319
4	0.220567	0.227115	2.96903
4	0.220567	0.228424	3.56223
4	0.220567	0.226878	2.86161
4	0.220567	0.226372	2.63197
4	0.220567	0.22262	0.931114
4	0.220567	0.225186	2.09443
4	0.220567	0.224148	1.62352
4	0.220567	0.228175	3.44959
4	0.220567	0.22728	3.04357
4	0.220567	0.226641	2.754
4	0.220567	0.22688	2.86241
4	0.220567	0.224373	1.72563
4	0.220567	0.225436	2.2076
4	0.220567	0.224438	1.7553
4	0.220567	0.229051	3.84671
4	0.220567	0.225983	2.45556
4	0.220567	0.228237	3.47763
4	0.220567	0.223361	1.26685
4	0.220567	0.232064	5.21283
4	0.220567	0.229324	3.97027
4	0.220567	0.22585	2.39519
4	0.220567	0.227913	3.33044
4	0.220567	0.225918	2.42635
4	0.220567	0.227436	3.11435
4	0.220567	0.228686	3.68091
4	0.220567	0.228493	3.59341
4	0.220567	0.223419	1.29316
4	0.220567	0.230019	4.28539
4	0.220567	0.225155	2.08032
4	0.220567	0.231961	5.16608
4	0.220567	0.232676	5.4902
4	0.220567	0.229069	3.85474
4	0.220567	0.229013	3.82927
4	0.220567	0.226891	2.86728
4	0.220567	0.226893	2.86816
4	0.220567	0.224268	1.678
4	0.220567	0.221752	0.537196
4	0.220567	0.227248	3.02931
4	0.220567	0.231565	4.98624
4	0.220567	0.229393	4.00168
4	0.220567	0.233672	5.94172
4	0.220567	0.2289	3.77829
4	0.220567	0.227487	3.13768
4	0.220567	0.222061	0.677586
4	0.220567	0.221119	0.250508
4	0.220567	0.230607	4.55215
4	0.220567	0.223022	1.11326
4	0.220567	0.227436	3.11423
4	0.220567	0.226125	2.52008
4	0.220567	0.230768	4.62517
4	0.220567	0.231606	5.00516
4	0.220567	0.229145	3.88912
4	0.220567	0.226217	2.56189
4	0.220567	0.22903	3.8371
4	0.220567	0.227541	3.16183
4	0.220567	0.228163	3.44416
4	0.220567	0.228141	3.43399
4	0.220567	0.228728	3.69996
4	0.220567	0.227265	3.03686
4	0.220567	0.223764	1.44962
4	0.220567	0.228495	3.59452
4	0.220567	0.233871	6.03177
4	0.220567	0.228854	3.75735
4	0.220567	0.227302	3.0535
4	0.220567	0.23027	4.39944
4	0.220567	0.229349	3.98185
4	0.220567	0.236277	7.12289
4	0.220567	0.228588	3.6368
4	0.220567	0.231349	4.88844
4	0.220567	0.228553	3.621
4	0.220567	0.230391	4.4542
4	0.220567	0.223776	1.45505
4	0.220567	0.227488	3.13788
4	0.220567	0.227879	3.31512
4	0.220567	0.230837	4.65645
4	0.220567	0.229974	4.26498
4	0.220567	0.228242	3.47967
4	0.220567	0.225699	2.32697
4	0.220567	0.227595	3.18635
4	0.220567	0.230851	4.66257
4	0.220567	0.227208	3.01093
4	0.220567	0.230499	4.50309
4	0.220567	0.231581	4.99372
4	0.220567	0.228618	3.65016
4	0.220567	0.232011	5.18857
4	0.220567	0.225666	2.31207
4	0.220567	0.231613	5.00837
4	0.220567	0.229017	3.83121
4	0.220567	0.224719	1.88272
4	0.220567	0.234522	6.3272
4	0.220567	0.234178	6.1713
4	0.220567	0.22619	2.5493
4	0.220567	0.227487	3.1377
4	0.220567	0.227597	3.18743
4	0.220567	0.230623	4.55936
4	0.220567	0.226571	2.72226
4	0.220567	0.228314	3.51241
4	0.220567	0.223154	1.17324
4	0.220567	0.229511	4.05504
4	0.220567	0.229508	4.05389
4	0.220567	0.23012	4.33119
4	0.220567	0.228206	3.46347
4	0.220567	0.224774	1.90762
4	0.220567	0.22858	3.63319
4	0.220567	0.223432	1.29903
4	0.220567	0.229325	3.97077
4	0.220567	0.222676	0.956446
4	0.220567	0.226131	2.52278
4	0.220567	0.228745	3.70801
4	0.220567	0.226185	2.54744
4	0.220567	0.227484	3.13606
4	0.220567	0.228004	3.37172
4	0.220567	0.225517	2.2445
4	0.220567	0.231806	5.09551
4	0.220567	0.225913	2.4241
4	0.220567	0.226409	2.64881
4	0.220567	0.229155	3.89384
4	0.220567	0.233465	5.84769
4	0.220567	0.224388	1.7327
4	0.220567	0.230155	4.34726
4	0.220567	0.22854	3.61483
4	0.220567	0.225943	2.4373
4	0.220567	0.230888	4.67926
4	0.220567	0.226553	2.71412
4	0.220567	0.222795	1.01035
4	0.220567	0.231773	5.08058
4	0.220567	0.232003	5.18484
4	0.220567	0.223909	1.51555
4	0.220567	0.223295	1.23702
4	0.220567	0.230021	4.28642
4	0.220567	0.225406	2.19403
4	0.220567	0.228419	3.56001
4	0.220567	0.227771	3.26635
4	0.220567	0.234389	6.26653

## Sheet: Panel_b
F	Power_D=0.0	Power_D=1.0	Power_D=2.0	Power_D=3.0	Power_D=4.0
0	2.33622	2.8428	-5.90645	-4.87114	-3.72435
0.0166667	-5.94699	-5.19184	-3.6427	-2.80121	-2.47219
0.0333333	-6.61248	-5.51792	-3.90177	-2.9864	-2.9408
0.05	-9.671	-7.52137	-6.23958	-4.56686	-3.94003
0.0666667	-14.0869	-12.0372	-9.4791	-7.75479	-6.70485
0.0833333	-16.1372	-15.0548	-13.1041	-12.2889	-9.85453
0.1	-16.5333	-15.9175	-15.2741	-13.9254	-12.7362
0.116667	-16.5771	-16.13	-16.2445	-15.1582	-14.3156
0.133333	-16.8691	-17.1273	-16.2544	-16.0299	-15.9614
0.15	-17.7946	-17.575	-17.2342	-17.6471	-17.243
0.166667	-18.6175	-18.4455	-18.4591	-18.6532	-17.8759
0.183333	-19.2596	-19.3251	-18.9405	-18.7152	-18.8597
0.2	-20.3433	-20.4645	-20.022	-19.7013	-19.8955
0.216667	-20.5547	-20.6094	-19.9888	-20.531	-20.4785
0.233333	-21.3887	-21.5132	-21.5437	-20.9592	-20.419
0.25	-21.9531	-21.9788	-22.1381	-21.8801	-21.0519
0.266667	-22.8365	-22.4464	-22.8281	-22.622	-22.3541
0.283333	-23.0067	-22.9902	-22.7105	-22.4643	-23.2197
0.3	-23.6572	-23.8948	-23.3077	-23.5076	-23.2911
0.316667	-24.4718	-24.3545	-24.3191	-24.0335	-23.5976
0.333333	-24.5723	-24.5557	-24.5161	-24.3989	-23.9438
0.35	-25.1359	-25.0113	-25.1396	-24.4493	-24.7531
0.366667	-25.4268	-25.1589	-25.6567	-25.5743	-24.8176
0.383333	-25.8252	-25.965	-26.2438	-25.3595	-25.6247
0.4	-26.0033	-26.0287	-25.5305	-25.8999	-26.434
0.416667	-26.369	-26.0139	-26.1103	-26.4173	-26.053
0.433333	-26.2254	-26.4101	-26.6098	-26.2328	-26.1451
0.45	-26.2563	-26.2188	-26.5635	-26.0608	-26.0072
0.466667	-25.9369	-26.1375	-25.5414	-25.1845	-26.115
0.483333	-25.5875	-25.3174	-25.557	-25.1002	-24.9745
0.5	-24.8256	-24.9405	-25.298	-24.6336	-24.6075
0.516667	-23.9311	-23.8897	-24.204	-23.4474	-23.7443
0.533333	-22.3639	-22.351	-22.4957	-22.3541	-22.3053
0.55	-20.6406	-20.802	-20.8024	-21.2805	-20.9811
0.566667	-18.7166	-18.8771	-18.7441	-18.8762	-18.344
0.583333	-16.0597	-16.511	-16.2958	-17.1393	-16.817
0.6	-13.1355	-13.3257	-13.8397	-14.1444	-13.7893
0.616667	-11.3449	-11.6311	-12.0471	-12.6152	-12.4391
0.633333	-12.2684	-12.4403	-12.4836	-12.5289	-13.2358
0.65	-13.6689	-14.0061	-14.3409	-14.5599	-14.5225
0.666667	-16.2981	-16.2594	-15.7794	-15.8979	-15.8078
0.683333	-17.681	-17.9105	-18.1439	-18.0968	-17.8147
0.7	-18.765	-19.1835	-19.1356	-19.1259	-19.0211
0.716667	-19.8766	-19.8621	-19.3954	-20.3402	-19.2275
0.733333	-20.5061	-20.3677	-20.2931	-20.5469	-20.644
0.75	-21.2751	-20.9963	-21.1888	-21.4552	-21.6805
0.766667	-21.9236	-21.6464	-22.2318	-21.778	-22.1367
0.783333	-21.9398	-21.9484	-21.9427	-21.7179	-22.2851
0.8	-22.172	-22.1815	-22.3453	-22.0243	-22.1454
0.816667	-21.9712	-22.2928	-22.5672	-22.3044	-22.8653
0.833333	-21.9157	-22.3776	-22.2368	-22.2955	-22.9351
0.85	-21.6404	-21.7672	-21.8887	-22.2509	-22.1755
0.866667	-20.9425	-20.9795	-21.589	-21.8751	-22.2201
0.883333	-20.0927	-20.7369	-20.5145	-21.1616	-21.5058
0.9	-18.97	-19.5817	-19.4023	-20.5578	-20.8249
0.916667	-17.9012	-18.5921	-19.4524	-19.9134	-20.7309
0.933333	-16.849	-17.4578	-18.3746	-19.2401	-19.6084
0.95	-15.9667	-16.7048	-17.8713	-18.3562	-19.3109
0.966667	-15.7879	-16.9017	-17.8618	-18.6326	-19.4421
0.983333	-15.9665	-17.4313	-17.9491	-19.2505	-19.6966
1	-17.104	-18.1192	-19.1661	-19.8653	-20.5961
1.01667	-19.0865	-20.0101	-21.1805	-21.5881	-22.6212
1.03333	-21.1167	-21.6291	-22.7923	-22.9836	-23.8754
1.05	-22.6169	-22.8992	-23.5328	-23.9935	-24.676
1.06667	-23.5356	-24.0876	-24.6655	-24.9616	-25.1574
1.08333	-24.4878	-24.9964	-25.1036	-26.1415	-26.1452
1.1	-26.4338	-26.1232	-26.7138	-25.9495	-26.4503
1.11667	-26.6927	-26.9325	-27.1323	-27.18	-27.5442
1.13333	-27.7633	-27.7492	-28.2435	-27.8468	-27.7242
1.15	-28.2873	-28.2728	-28.3359	-28.4203	-28.3489
1.16667	-28.9751	-28.7724	-29.5073	-29.534	-28.8103
1.18333	-29.6468	-29.3231	-29.3775	-28.5811	-29.0277
1.2	-29.7984	-29.7363	-29.889	-29.542	-29.6913
1.21667	-30.0107	-29.9336	-29.8284	-29.548	-30.1494
1.23333	-30.4616	-30.4858	-30.3467	-30.1018	-30.8061
1.25	-30.4393	-30.7325	-30.5332	-30.7641	-30.9078
1.26667	-30.4964	-30.9283	-30.7718	-31.3777	-30.749
1.28333	-31.0286	-31.0117	-31.1861	-30.9978	-30.8521
1.3	-31.7363	-31.0697	-30.9953	-31.3676	-31.9885
1.31667	-31.5464	-31.1903	-31.1719	-31.8376	-31.7292
1.33333	-31.6801	-31.6234	-31.5448	-31.1752	-31.6368
1.35	-31.7667	-31.7425	-31.7601	-31.9573	-31.8236
1.36667	-32.1106	-32.225	-32.0528	-31.6938	-32.1479
1.38333	-32.245	-32.5915	-31.9423	-32.4451	-32.287
1.4	-32.4132	-32.5137	-32.8982	-32.3974	-32.4405
1.41667	-32.7331	-32.571	-32.7878	-32.6276	-32.9173
1.43333	-32.7038	-32.7505	-32.98	-32.7132	-32.5905
1.45	-32.6098	-32.9869	-32.6012	-33.0444	-33.2049
1.46667	-33.0914	-32.9644	-33.0857	-33.001	-32.9879
1.48333	-33.3841	-33.108	-32.9689	-33.7477	-32.9361
1.5	-33.6505	-33.5947	-33.643	-33.2504	-33.4741
1.51667	-33.7682	-33.5852	-33.5144	-33.2316	-33.4002
1.53333	-33.6526	-33.4611	-33.7218	-33.6934	-33.1919
1.55	-33.9422	-33.734	-33.9133	-33.7197	-33.8504
1.56667	-33.5156	-33.7752	-34.0776	-34.0652	-34.1708
1.58333	-34.0005	-33.8525	-33.5029	-33.9774	-34.1866
1.6	-34.0738	-34.4581	-34.6309	-34.0414	-34.3965
1.61667	-34.7809	-34.4176	-34.2311	-33.6436	-34.0519
1.63333	-34.6574	-34.2125	-34.4232	-34.352	-34.6929
1.65	-33.8812	-34.1717	-34.9204	-34.4638	-34.0599
1.66667	-34.7243	-34.2113	-34.3878	-34.5556	-34.1148
1.68333	-34.5725	-34.6096	-34.9892	-34.5948	-34.4301
1.7	-34.7679	-35.0617	-35.042	-34.7446	-35.1192
1.71667	-35.3202	-35.2272	-34.7151	-34.9564	-34.9855
1.73333	-35.1127	-35.0212	-35.0894	-34.5237	-35.4379
1.75	-35.1946	-34.8859	-35.139	-35.0653	-34.7608
1.76667	-35.1718	-35.3644	-35.4489	-35.6509	-35.341
1.78333	-35.5147	-35.4666	-35.4199	-35.5887	-35.3261
1.8	-35.7451	-35.8139	-35.2879	-35.5526	-35.2678
1.81667	-35.6575	-35.885	-35.7049	-35.6566	-35.4311
1.83333	-35.3317	-35.7724	-35.6206	-36.4965	-35.5544
1.85	-36.2703	-35.9256	-35.5666	-35.7488	-35.8341
1.86667	-36.2041	-35.9809	-36.0544	-35.7861	-35.5441
1.88333	-36.2689	-36.224	-35.7762	-35.8976	-36.1109
1.9	-36.0966	-36.1864	-36.3847	-36.2254	-35.8805
1.91667	-36.4247	-36.3872	-36.1427	-35.538	-35.6761
1.93333	-36.338	-36.1515	-36.173	-36.1861	-35.7304
1.95	-36.3131	-36.5658	-36.5858	-36.3803	-36.6805
1.96667	-36.4407	-36.3901	-36.2939	-36.8274	-36.6177
1.98333	-36.6956	-36.5103	-36.5929	-36.7685	-36.4988
2	-36.6219	-36.5487	-36.3896	-36.6437	-36.7874
2.01667	-36.8117	-36.4844	-36.2671	-36.5142	-36.3459
2.03333	-36.7235	-36.6989	-36.9914	-36.5975	-36.8768
2.05	-36.7734	-36.786	-37.3774	-36.8832	-36.3755
2.06667	-37.0393	-37.0075	-36.9501	-36.96	-36.7124
2.08333	-37.3232	-36.8211	-36.4704	-37.5793	-37.0088
2.1	-37.2859	-37.1362	-36.3694	-36.7409	-36.6885
2.11667	-37.2442	-37.1801	-37.2443	-37.3256	-36.8514
2.13333	-37.4069	-37.8253	-36.7702	-36.9901	-37.2354
2.15	-37.5317	-37.2409	-37.3038	-37.6316	-37.1033
2.16667	-37.4617	-37.4672	-37.8707	-37.4412	-37.4842
2.18333	-37.2367	-37.4255	-37.7463	-37.5691	-37.3588
2.2	-37.6294	-37.8585	-37.1	-37.7368	-37.8613
2.21667	-37.3907	-37.3837	-37.7853	-37.8135	-37.5341
2.23333	-37.9903	-37.7127	-37.6108	-37.4945	-37.4272
2.25	-37.8237	-38.1555	-37.6156	-37.8239	-37.7901
2.26667	-38.0379	-37.7081	-37.9603	-37.8597	-37.5672
2.28333	-38.0521	-37.8278	-38.3558	-38.1938	-38.0046
2.3	-38.3737	-37.8051	-38.4781	-38.0511	-37.8724
2.31667	-37.9204	-38.2376	-38.1726	-38.6445	-38.2282
2.33333	-38.096	-38.2894	-38.4767	-38.1324	-37.8035
2.35	-38.4848	-38.2933	-37.839	-37.842	-37.9968
2.36667	-38.2466	-38.3286	-38.0371	-38.3263	-37.9314
2.38333	-38.5537	-38.4367	-37.9209	-38.15	-38.0634
2.4	-38.6308	-38.6838	-38.285	-38.6047	-38.3387
2.41667	-39.0524	-38.6274	-38.5735	-38.6311	-38.2203
2.43333	-38.4232	-38.424	-38.7272	-38.535	-38.5907
2.45	-38.6202	-38.5685	-39.0604	-38.3156	-38.2536
2.46667	-38.617	-38.8531	-38.7298	-38.2723	-39.0252
2.48333	-38.5213	-39.0263	-38.9823	-38.7788	-38.4128
2.5	-38.9943	-39.0905	-38.6227	-38.3872	-38.5787
2.51667	-38.9458	-39.0762	-38.7178	-38.552	-39.1692
2.53333	-38.8737	-39.1692	-39.0642	-38.9604	-39.1133
2.55	-39.1743	-39.0616	-39.3603	-39.0293	-38.6906
2.56667	-39.0056	-38.805	-38.9229	-38.9897	-38.8275
2.58333	-38.9914	-39.0952	-38.9943	-38.9562	-38.7232
2.6	-39.2016	-39.0356	-39.2013	-39.3789	-39.1934
2.61667	-39.339	-39.1291	-38.9606	-39.4905	-38.8133
2.63333	-39.512	-39.7152	-39.4867	-39.4235	-39.1945
2.65	-39.7986	-39.0763	-40.0217	-39.3088	-39.3382
2.66667	-39.3569	-39.2778	-39.5298	-39.321	-39.5005
2.68333	-39.5338	-39.5015	-39.3963	-39.5365	-39.1618
2.7	-39.9192	-39.5516	-39.8925	-39.5204	-39.3445
2.71667	-39.6037	-39.9179	-39.58	-39.0866	-39.5612
2.73333	-39.3467	-39.327	-39.7985	-39.7481	-39.6801
2.75	-39.9515	-39.4973	-39.5281	-39.6909	-39.673
2.76667	-40.0511	-39.6265	-39.6494	-39.7355	-39.7433
2.78333	-40.3461	-39.9739	-40.0598	-40.0022	-39.979
2.8	-40.1962	-39.5464	-39.3415	-40.0511	-39.6412
2.81667	-39.8776	-39.996	-39.6711	-40.0585	-40.2831
2.83333	-40.1215	-39.9811	-40.0776	-39.7834	-39.6746
2.85	-40.4157	-40.0194	-39.9549	-40.1741	-39.6572
2.86667	-40.0072	-40.2232	-40.4381	-40.236	-39.6751
2.88333	-40.133	-40.5132	-39.77	-39.9478	-39.6484
2.9	-40.2257	-40.3976	-40.1917	-40.2867	-40.0957
2.91667	-40.2447	-40.3256	-40.1301	-40.2164	-40.187
2.93333	-40.3661	-40.3577	-40.3146	-40.3394	-39.8514
2.95	-40.2895	-40.3751	-40.2588	-40.2808	-40.171
2.96667	-40.415	-40.6043	-40.2356	-40.2649	-40.972
2.98333	-40.7507	-40.4933	-40.3361	-40.726	-40.5734
3	-40.6401	-40.3965	-40.5655	-40.4938	-40.5841
3.01667	-40.3179	-40.222	-40.6045	-40.1568	-40.4652
3.03333	-40.6981	-40.6227	-41.3148	-40.5469	-40.46
3.05	-40.7658	-40.4695	-40.8843	-40.5538	-41.3439
3.06667	-40.7846	-40.9176	-40.4573	-40.556	-40.1795
3.08333	-40.6752	-41.0693	-40.595	-40.8189	-40.7853
3.1	-40.9712	-40.6563	-41.3103	-40.9579	-40.6106
3.11667	-40.8651	-40.5626	-40.2555	-40.8217	-40.7207
3.13333	-41.1105	-40.5551	-40.9512	-40.2014	-40.7137
3.15	-40.8867	-40.9582	-40.407	-41.0388	-41.0938
3.16667	-40.9294	-40.9602	-41.0249	-40.9738	-41.1118
3.18333	-40.9239	-40.6553	-41.0348	-40.7731	-40.8717
3.2	-40.8265	-41.044	-40.7813	-40.8353	-41.2625
3.21667	-41.2922	-41.0995	-41.3108	-41.3941	-41.0181
3.23333	-41.006	-41.208	-41.2312	-41.0626	-40.9326
3.25	-41.4608	-40.9391	-41.0055	-41.3293	-40.994
3.26667	-41.0265	-41.1546	-41.3124	-41.2845	-41.5444
3.28333	-41.2916	-41.5135	-41.3132	-41.6014	-41.3658
3.3	-41.3233	-41.6401	-41.1702	-41.2549	-41.3444
3.31667	-41.2436	-41.3922	-41.9067	-41.4802	-41.2149
3.33333	-41.4462	-41.1736	-41.058	-41.603	-41.4996
3.35	-41.5145	-41.7783	-41.0888	-41.6044	-41.3142
3.36667	-41.5518	-41.1682	-41.4481	-41.7242	-41.1983
3.38333	-41.5642	-41.8029	-41.0161	-41.7966	-41.4023
3.4	-41.5371	-41.3625	-41.1763	-41.7418	-40.9746
3.41667	-41.7144	-41.387	-41.1617	-41.3464	-41.1842
3.43333	-41.9539	-41.4322	-41.8394	-41.0606	-41.7549
3.45	-41.8648	-41.5117	-41.6961	-41.6769	-41.382
3.46667	-41.4333	-41.6888	-41.6363	-41.5983	-41.7486
3.48333	-41.6429	-41.3524	-41.8657	-41.8515	-41.8269
3.5	-41.7225	-41.7031	-41.4433	-41.7021	-41.3274
3.51667	-42.0317	-41.9429	-41.7941	-41.3865	-41.5579
3.53333	-41.8211	-41.6711	-42.281	-42.0209	-41.5801
3.55	-41.5732	-41.528	-41.8496	-41.7049	-41.6102
3.56667	-41.8201	-41.8186	-41.4435	-41.9429	-41.2492
3.58333	-41.4759	-41.7205	-42.0186	-41.8974	-41.7716
3.6	-41.7296	-41.7088	-41.7456	-42.2367	-42.0561
3.61667	-41.6012	-41.9118	-41.8874	-41.3395	-42.4265
3.63333	-41.8842	-41.8701	-41.8142	-41.9037	-41.6984
3.65	-42.0268	-42.1115	-42.4397	-41.649	-41.6061
3.66667	-41.8619	-41.8018	-41.82	-41.8066	-41.6776
3.68333	-41.7562	-41.9388	-42.0809	-41.6172	-41.2041
3.7	-41.9262	-41.9274	-41.8219	-41.7746	-41.3919
3.71667	-41.8206	-41.7973	-41.6919	-41.7364	-42.1929
3.73333	-41.9441	-41.3027	-41.7775	-41.8268	-41.7095
3.75	-41.7873	-41.6843	-41.1678	-41.7221	-41.4076
3.76667	-41.7592	-41.6116	-41.6876	-41.6472	-41.5658
3.78333	-41.4488	-41.5369	-41.5306	-41.6889	-41.374
3.8	-41.5313	-41.3791	-41.6869	-41.1599	-41.2328
3.81667	-41.3873	-41.301	-42.0165	-40.7852	-41.3687
3.83333	-40.703	-41.0268	-41.4615	-40.8702	-40.9454
3.85	-40.8457	-40.6862	-40.6971	-41.0561	-41.0179
3.86667	-40.5974	-40.5274	-40.5104	-40.3775	-41.2679
3.88333	-40.9124	-40.8511	-40.4271	-40.3663	-40.4959
3.9	-40.0201	-40.2983	-40.0279	-39.7814	-39.919
3.91667	-39.9665	-39.5151	-40.0751	-39.8003	-39.9685
3.93333	-39.9103	-39.2908	-39.7406	-39.8145	-39.6893
3.95	-38.8413	-39.3419	-39.3892	-39.5653	-39.1442
3.96667	-38.9758	-38.9647	-38.7701	-38.3901	-38.6905
3.98333	-38.5049	-38.5253	-39.1558	-38.8369	-38.2412
4	-38.1911	-38.2809	-38.4771	-38.8697	-38.5775
4.01667	-38.5961	-38.5765	-38.7335	-38.3256	-38.2441
4.03333	-39.1423	-38.7743	-38.6931	-39.0605	-38.5749
4.05	-38.8556	-39.4826	-38.6159	-38.3307	-38.7754
4.06667	-39.1728	-39.2274	-39.4253	-39.141	-39.6014
4.08333	-39.5186	-39.5067	-39.786	-39.3909	-39.0796
4.1	-40.1417	-39.725	-39.645	-39.6386	-40.0924
4.11667	-40.2254	-40.2398	-40.1628	-40.2949	-40.0252
4.13333	-40.5707	-40.7815	-40.1217	-40.4404	-40.8442
4.15	-40.9186	-40.9595	-40.4967	-40.4574	-40.6369
4.16667	-41.5196	-41.2874	-40.9272	-40.5639	-40.656
4.18333	-41.6271	-41.2855	-41.0774	-40.8985	-41.3488
4.2	-41.6193	-41.9798	-41.7119	-41.3851	-41.5409
4.21667	-42.1847	-41.6823	-41.0824	-42.0357	-41.5274
4.23333	-41.9759	-41.979	-42.3109	-41.8034	-41.4794
4.25	-41.8389	-42.1965	-41.6268	-41.5572	-41.9436
4.26667	-42.254	-42.1957	-41.9682	-41.9971	-42.1712
4.28333	-42.2327	-42.3838	-42.5535	-41.9214	-42.2008
4.3	-42.7523	-42.4454	-42.1879	-42.6435	-41.9245
4.31667	-42.8589	-42.3776	-42.4743	-42.3874	-42.3865
4.33333	-42.493	-42.4804	-42.7246	-42.7247	-42.6099
4.35	-42.5608	-42.6201	-42.5679	-42.1637	-42.3574
4.36667	-42.7193	-42.9629	-42.5878	-42.5486	-42.7867
4.38333	-43.158	-42.6868	-42.7625	-42.8032	-42.8444
4.4	-42.8914	-42.982	-42.9658	-42.5357	-42.5607
4.41667	-43.1509	-42.9211	-43.2377	-42.5956	-42.6626
4.43333	-42.8822	-42.6584	-42.8846	-42.7652	-42.5804
4.45	-43.2934	-42.8038	-43.1865	-42.6589	-42.756
4.46667	-42.7837	-43.1766	-42.8787	-42.8511	-43.1638
4.48333	-42.6765	-43.1059	-42.9506	-43.0393	-42.812
4.5	-43.1137	-43.1058	-43.1101	-42.8623	-43.0325
4.51667	-43.269	-42.989	-43.1301	-43.2726	-43.2607
4.53333	-43.1313	-43.1308	-43.3841	-43.0717	-43.6433
4.55	-43.0954	-43.0166	-43.2049	-42.6809	-42.7083
4.56667	-43.1136	-42.9112	-43.2534	-43.3699	-43.286
4.58333	-43.238	-43.2571	-43.1143	-43.0289	-42.7601
4.6	-43.3778	-43.3018	-42.8968	-43.1733	-43.4468
4.61667	-43.0008	-43.3375	-42.9437	-43.1293	-42.909
4.63333	-43.1389	-43.2214	-43.1628	-43.2581	-43.0413
4.65	-43.3398	-43.3073	-43.0735	-43.3764	-43.365
4.66667	-43.2656	-43.2586	-42.5452	-43.2577	-42.9232
4.68333	-43.0932	-43.1749	-42.5225	-43.3857	-42.6392
4.7	-43.2318	-43.4631	-43.2791	-43.2358	-42.9576
4.71667	-42.9408	-43.265	-43.1032	-43.2306	-43.0359
4.73333	-43.1524	-43.4461	-43.2505	-43.1186	-43.2666
4.75	-43.1004	-43.2272	-43.1344	-43.1109	-42.8252
4.76667	-43.3019	-43.341	-43.2454	-43.3286	-43.1734
4.78333	-43.3837	-43.3227	-42.6488	-42.6904	-42.6374
4.8	-43.146	-43.3092	-43.2001	-43.204	-43.0609
4.81667	-43.1818	-43.0806	-43.2761	-43.3329	-43.356
4.83333	-42.7441	-43.2619	-43.0495	-43.3901	-43.1828
4.85	-43.1689	-43.1441	-42.9024	-43.2672	-43.2144
4.86667	-43.1318	-42.9473	-43.7614	-43.0278	-42.8487
4.88333	-42.9368	-43.1405	-42.7599	-43.2973	-42.7208
4.9	-42.8565	-42.9299	-43.0561	-42.9857	-43.4651
4.91667	-43.1209	-42.9077	-43.2651	-42.9846	-42.8205
4.93333	-42.95	-42.9796	-43.2418	-42.8296	-43.0144
4.95	-42.8489	-42.9853	-42.603	-42.557	-42.9172
4.96667	-42.9677	-42.9609	-43.2938	-42.4517	-42.5178
4.98333	-42.8647	-42.598	-42.9096	-42.7534	-42.5552
5	-42.7964	-43.018	-42.8074	-42.9098	-42.4628
5.01667	-43.106	-42.9974	-42.9274	-42.1479	-42.5833
5.03333	-42.8703	-42.4283	-42.5761	-42.5307	-42.6288
5.05	-42.7727	-42.7258	-42.7813	-42.6564	-42.4776
5.06667	-42.6654	-42.5772	-42.9521	-42.5451	-42.4267
5.08333	-42.9457	-42.7513	-42.4883	-43.2224	-42.7222
5.1	-42.3141	-42.4385	-42.3561	-42.6164	-42.3141
5.11667	-42.9049	-42.4803	-42.5905	-42.1665	-42.4407
5.13333	-42.8135	-42.7148	-42.3486	-42.4162	-42.084
5.15	-42.2354	-42.3859	-42.7775	-42.524	-42.6049
5.16667	-42.4247	-42.3634	-41.8472	-42.6156	-42.4864
5.18333	-42.2549	-42.3696	-42.3532	-42.2137	-42.1017
5.2	-42.1673	-41.9053	-42.3662	-42.0267	-41.6355
5.21667	-42.1524	-42.1359	-41.6291	-42.1225	-42.3035
5.23333	-42.0742	-42.2317	-41.8732	-42.1002	-41.8063
5.25	-41.7563	-41.5708	-42.3104	-41.8425	-42.1781
5.26667	-41.8884	-42.0819	-41.7565	-41.9737	-41.4767
5.28333	-41.8532	-41.7331	-41.7477	-41.6262	-41.4377
5.3	-41.3993	-41.8106	-41.4934	-41.5401	-41.339
5.31667	-41.5106	-41.5139	-41.9156	-41.7782	-41.4762
5.33333	-41.3575	-41.5755	-41.2948	-41.1145	-40.9631
5.35	-41.6125	-41.5552	-40.979	-41.1302	-41.2844
5.36667	-41.1996	-41.5347	-41.4223	-41.1519	-40.8866
5.38333	-40.913	-41.0961	-40.739	-40.5751	-40.9555
5.4	-41.0635	-40.7356	-41.3939	-40.8396	-40.9146
5.41667	-41.1346	-41.0965	-40.879	-40.6447	-41.0681
5.43333	-41.0951	-40.935	-40.6704	-40.9197	-40.6237
5.45	-40.5285	-40.3274	-40.5715	-40.4016	-40.7356
5.46667	-40.5608	-40.5554	-40.499	-40.6971	-40.4703
5.48333	-40.179	-40.4827	-40.1842	-40.6432	-40.3274
5.5	-40.3912	-40.1458	-40.4208	-40.057	-40.2212
5.51667	-40.1317	-40.1693	-40.0844	-40.0758	-40.2756
5.53333	-39.9856	-39.7065	-39.9014	-40.1681	-39.911
5.55	-39.7391	-39.4988	-39.703	-39.5269	-39.6204
5.56667	-39.7486	-40.2183	-39.8388	-39.6988	-39.5149
5.58333	-39.4775	-39.2818	-39.6918	-39.3677	-39.1124
5.6	-39.3645	-39.7279	-39.6116	-39.2169	-39.4433
5.61667	-39.4807	-38.9802	-39.0809	-39.4266	-39.066
5.63333	-39.1502	-38.6449	-38.8765	-38.8171	-38.8679
5.65	-39.2781	-38.9761	-39.1734	-39.2264	-38.6199
5.66667	-38.602	-38.8394	-38.8985	-38.5158	-38.5044
5.68333	-38.9003	-38.6237	-38.242	-39.1712	-38.5729
5.7	-38.3738	-38.4254	-38.6105	-38.3628	-38.4674
5.71667	-38.1303	-38.1446	-38.2008	-38.5145	-38.0304
5.73333	-37.96	-38.026	-38.2121	-38.2832	-38.0104
5.75	-37.98	-37.8805	-37.8915	-37.5987	-37.6822
5.76667	-37.594	-37.4421	-37.7567	-38.2426	-37.3187
5.78333	-37.5508	-37.4887	-37.6859	-37.6731	-37.5924
5.8	-37.3226	-37.1631	-37.313	-37.4487	-37.4595
5.81667	-37.1262	-36.9468	-37.7148	-37.5288	-37.5675
5.83333	-37.4351	-36.9065	-37.003	-37.0343	-37.7829
5.85	-36.9195	-36.907	-37.5986	-36.6918	-36.7631
5.86667	-36.6218	-36.8243	-36.7506	-36.3556	-36.8146
5.88333	-36.88	-36.7721	-36.6924	-36.7036	-36.9655
5.9	-36.5666	-36.3447	-36.3254	-36.714	-36.0543
5.91667	-36.2103	-36.2205	-36.5491	-35.8903	-36.451
5.93333	-36.5377	-36.6891	-35.9746	-36.3697	-36.2137
5.95	-36.1502	-36.4289	-36.6298	-36.3182	-36.3482
5.96667	-36.0609	-36.1448	-35.946	-36.2277	-35.9813
5.98333	-36.0594	-35.918	-35.8963	-36.227	-35.9554
6	-35.9515	-36.1494	-36.1187	-36.039	-35.8997
6.01667	-35.9318	-36.382	-35.9229	-36.0629	-35.7708
6.03333	-35.9736	-36.1302	-35.8383	-35.7409	-36.0613
6.05	-36.0306	-35.9266	-36.2895	-36.0913	-36.1594
6.06667	-35.8731	-36.0118	-36.0911	-35.6329	-36.0456
6.08333	-36.0587	-36.1741	-35.6834	-36.076	-35.6285
6.1	-35.9926	-35.6922	-35.5306	-35.5819	-36.2064
6.11667	-36.0296	-35.9798	-36.4172	-36.47	-35.8976
6.13333	-36.1006	-36.4981	-36.0155	-36.3527	-36.0228
6.15	-36.5059	-36.3244	-36.8758	-36.6002	-36.9084
6.16667	-36.4254	-36.6415	-36.2374	-36.188	-36.249
6.18333	-36.6251	-36.5609	-36.3823	-36.3355	-36.4732
6.2	-36.4288	-36.4003	-36.2613	-37.1187	-36.7718
6.21667	-36.7365	-36.5644	-36.6536	-36.9506	-36.6732
6.23333	-37.2625	-36.7615	-36.8972	-37.0253	-36.8964
6.25	-37.3256	-36.8758	-36.8976	-37.0974	-36.4455
6.26667	-37.2367	-37.3103	-37.4169	-37.0994	-37.0222
6.28333	-37.3983	-37.2733	-37.3155	-37.7785	-36.6722
6.3	-37.7913	-37.2173	-38.0682	-37.7902	-37.408
6.31667	-37.7944	-37.8366	-38.0614	-37.9563	-37.8168
6.33333	-37.9842	-37.7076	-38.1249	-37.7345	-38.001
6.35	-37.9473	-38.2172	-38.5367	-37.9192	-38.0723
6.36667	-38.4442	-38.1518	-37.8229	-37.9829	-37.9304
6.38333	-38.144	-38.2435	-38.7035	-38.34	-38.1405
6.4	-38.3883	-38.9674	-38.5863	-38.1038	-38.4084
6.41667	-38.6614	-38.6846	-38.6057	-39.1529	-38.9818
6.43333	-38.8632	-38.8653	-38.5315	-38.8354	-38.9479
6.45	-39.2962	-39.0019	-38.9409	-38.893	-38.641
6.46667	-39.0304	-39.3789	-39.2547	-39.1903	-39.292
6.48333	-38.9721	-38.9276	-39.2195	-39.5039	-39.3252
6.5	-39.3804	-39.2562	-39.5282	-39.7155	-39.7648
6.51667	-39.5988	-39.6503	-39.6231	-39.2616	-39.38
6.53333	-39.6482	-39.1656	-39.6756	-40.3572	-39.8955
6.55	-39.8212	-39.8769	-40.0257	-39.947	-39.9119
6.56667	-40.1466	-39.7083	-40.1776	-40.3842	-39.8455
6.58333	-40.0351	-40.1547	-40.3667	-40.5452	-40.4396
6.6	-40.0349	-40.1877	-40.4143	-40.1638	-39.7328
6.61667	-40.649	-40.5683	-40.3847	-40.9104	-40.9181
6.63333	-40.5143	-40.2741	-40.7185	-40.0075	-40.449
6.65	-40.5952	-40.7849	-40.7499	-40.497	-40.5238
6.66667	-40.5549	-40.6452	-41.0575	-40.5934	-40.4484
6.68333	-40.9185	-40.6387	-41.0474	-40.8212	-41.0851
6.7	-40.9916	-41.1151	-41.266	-40.6306	-40.4617
6.71667	-41.2192	-41.258	-41.1175	-40.8837	-41.2158
6.73333	-41.6187	-41.4719	-41.5175	-41.4306	-40.6413
6.75	-41.2583	-41.5453	-41.4132	-40.8782	-41.6629
6.76667	-41.5404	-41.8825	-42.0065	-41.3519	-41.0326
6.78333	-41.5053	-41.7641	-41.5951	-41.3158	-41.5563
6.8	-41.6987	-41.5469	-42.0354	-41.4301	-41.7421
6.81667	-41.8145	-42.1437	-42.168	-41.2049	-41.7129
6.83333	-41.998	-41.9041	-41.8749	-42.3121	-42.7133
6.85	-42.2435	-42.0204	-42.416	-41.6433	-42.2324
6.86667	-42.2457	-42.1587	-42.4304	-42.0589	-42.0814
6.88333	-42.1698	-42.3169	-42.8359	-42.2493	-42.3646
6.9	-42.4852	-42.523	-41.8901	-42.4477	-41.9809
6.91667	-42.6176	-42.4178	-42.1634	-42.6388	-42.0785
6.93333	-42.5238	-42.3271	-42.7341	-42.0266	-42.381
6.95	-42.7735	-42.4701	-42.8078	-42.0836	-42.6185
6.96667	-42.7562	-42.565	-42.6957	-42.4584	-42.4425
6.98333	-42.7878	-42.5649	-42.7956	-43.1657	-41.8897
7	-42.8252	-43.073	-43.4792	-43.0747	-43.1163
7.01667	-42.8914	-43.1047	-42.8932	-42.7345	-42.8891
7.03333	-43.2627	-43.3135	-42.6417	-43.3379	-42.9977
7.05	-43.1603	-43.2188	-42.8615	-43.0614	-43.0951
7.06667	-43.4579	-43.1381	-43.9234	-42.7622	-42.7505
7.08333	-43.6166	-43.4555	-43.1034	-43.3917	-43.0285
7.1	-43.3487	-43.2035	-43.3976	-43.4207	-43.324
7.11667	-43.4772	-43.4295	-43.6023	-43.0079	-43.673
7.13333	-43.5054	-43.6398	-43.7104	-43.4794	-43.3173
7.15	-43.6084	-43.4786	-43.3734	-43.3647	-43.9879
7.16667	-43.6853	-43.6352	-43.6361	-44.1285	-43.8139
7.18333	-43.9295	-43.8583	-43.3455	-43.8941	-43.44
7.2	-44.3616	-43.8329	-44.2262	-43.6699	-43.8536
7.21667	-43.5957	-44.0637	-44.0928	-43.8435	-43.6649
7.23333	-43.7477	-44.1486	-44.0492	-43.9089	-44.1471
7.25	-44.0798	-44.0273	-44.2452	-44.4117	-43.9323
7.26667	-44.3808	-43.8814	-43.9352	-43.9783	-44.0044
7.28333	-44.2399	-44.1824	-44.0036	-44.153	-44.1434
7.3	-44.4634	-44.3709	-44.3081	-43.9851	-43.9348
7.31667	-44.5455	-44.2905	-44.4241	-44.2354	-43.4435
7.33333	-44.3131	-44.5147	-44.3725	-44.4089	-44.1807
7.35	-44.7155	-44.1984	-44.3343	-44.633	-44.4093
7.36667	-44.6042	-44.6451	-44.3535	-43.9118	-44.9307
7.38333	-44.7821	-44.4118	-44.5256	-44.6994	-44.0638
7.4	-44.565	-44.6776	-44.6319	-44.509	-44.5746
7.41667	-45.0488	-44.3898	-44.6582	-44.223	-44.8391
7.43333	-44.9705	-44.7249	-44.7688	-44.8507	-44.8689
7.45	-44.9966	-44.5469	-44.6067	-44.8173	-44.037
7.46667	-44.9909	-44.9619	-44.6503	-44.9913	-44.6729
7.48333	-44.6588	-44.9664	-45.2109	-45.0894	-45.1332
7.5	-45.1658	-44.8532	-44.8328	-44.6745	-45.0816
7.51667	-45.0128	-45.1025	-45.3224	-44.9512	-44.5553
7.53333	-44.9163	-45.2003	-44.7188	-45.1698	-44.7573
7.55	-45.1598	-45.145	-45.0652	-45.2724	-45.2139
7.56667	-45.1796	-45.4203	-44.9631	-45.0336	-45.4774
7.58333	-45.0676	-45.4106	-45.3083	-44.9871	-45.243
7.6	-45.4356	-45.1723	-45.0157	-45.0605	-44.653
7.61667	-45.3129	-45.303	-45.4693	-45.4544	-45.3045
7.63333	-45.4842	-45.225	-45.1357	-44.879	-45.5239
7.65	-45.5737	-45.614	-44.994	-45.5462	-45.5127
7.66667	-45.1727	-45.6833	-45.2504	-45.6753	-45.4637
7.68333	-45.4489	-45.3272	-45.508	-45.0648	-45.24
7.7	-45.5777	-45.6016	-45.9078	-45.3763	-45.4204
7.71667	-45.7448	-45.8499	-45.2798	-45.6388	-45.4437
7.73333	-45.9538	-45.7672	-46.2655	-45.4532	-45.2422
7.75	-45.7843	-45.7372	-45.4696	-45.5298	-45.5744
7.76667	-45.855	-45.5447	-45.9917	-45.5394	-45.2686
7.78333	-45.9808	-45.8367	-45.8252	-45.9342	-45.9362
7.8	-46.0024	-46.0209	-46.003	-45.8029	-45.2417
7.81667	-46.0802	-45.855	-46.1636	-45.9065	-45.9893
7.83333	-46.1925	-46.2546	-45.6607	-46.1373	-45.4283
7.85	-45.6628	-45.6991	-46.0004	-45.8174	-46.0274
7.86667	-46.1155	-46.2391	-46.1391	-45.4407	-46.1483
7.88333	-45.8007	-45.998	-45.8366	-45.9885	-45.6612
7.9	-45.8952	-46.0591	-45.8689	-45.8073	-46.1019
7.91667	-46.299	-46.031	-46.4	-45.9014	-45.717
7.93333	-46.3796	-46.408	-46.2424	-45.5484	-46.5132
7.95	-46.1554	-46.2349	-46.0059	-46.4082	-46.3785
7.96667	-46.1716	-46.5932	-46.9125	-45.9883	-46.0821
7.98333	-46.1343	-46.5108	-46.1222	-46.4412	-46.2647
8	-46.3849	-46.5505	-46.5487	-46.727	-45.982
8.01667	-46.4805	-46.0713	-46.6742	-46.5441	-46.2288
8.03333	-46.4018	-46.5117	-46.9409	-46.4043	-46.1946
8.05	-46.2276	-46.4423	-46.5857	-46.4678	-46.2362
8.06667	-46.6146	-46.2532	-46.5554	-46.7256	-46.1958
8.08333	-46.1657	-46.6324	-46.4166	-46.3653	-45.8864
8.1	-46.5516	-46.6276	-46.317	-46.9156	-46.4113
8.11667	-46.9257	-46.6428	-46.4011	-46.7429	-46.7299
8.13333	-46.4413	-46.9859	-46.6414	-46.6847	-46.9053
8.15	-46.5933	-46.4536	-46.2797	-46.1552	-46.6988
8.16667	-46.7818	-46.8655	-46.5524	-46.5573	-46.755
8.18333	-46.7614	-46.5507	-46.5225	-46.7135	-46.3865
8.2	-46.6668	-46.8572	-46.3511	-46.6698	-46.8028
8.21667	-46.7302	-46.6094	-46.5374	-46.5335	-47.0158
8.23333	-46.8821	-46.9149	-46.9415	-46.2581	-47.0249
8.25	-46.751	-47.1363	-46.6893	-47.2877	-46.9377
8.26667	-46.8299	-47.204	-46.36	-46.6931	-46.6114
8.28333	-46.874	-47.1273	-46.9287	-46.8708	-47.1187
8.3	-46.7663	-47.1512	-47.0705	-46.8053	-47.2156
8.31667	-46.4492	-47.2467	-46.7959	-46.6257	-46.6646
8.33333	-47.2467	-46.8714	-47.5217	-47.1453	-46.7918
8.35	-47.1389	-47.6245	-47.0095	-46.8399	-46.8346
8.36667	-47.3124	-46.7122	-46.9118	-46.9303	-46.5453
8.38333	-47.2933	-46.4742	-47.4169	-47.1126	-46.9841
8.4	-47.3233	-46.9257	-47.4865	-47.2197	-46.8525
8.41667	-46.9764	-47.2862	-47.3139	-47.4363	-47.0173
8.43333	-47.3737	-47.2721	-47.322	-46.8813	-47.3478
8.45	-47.2701	-47.1281	-47.1996	-47.257	-47.2427
8.46667	-47.3479	-47.3865	-47.1889	-47.2942	-47.2943
8.48333	-47.5055	-47.1717	-46.7921	-47.012	-46.7522
8.5	-47.4507	-47.311	-47.4904	-47.0181	-47.3599
8.51667	-47.5115	-47.3568	-47.0737	-47.0787	-47.1054
8.53333	-47.2131	-47.2129	-47.257	-47.0893	-47.2117
8.55	-47.4127	-47.2739	-47.1018	-47.9421	-47.2363
8.56667	-47.1998	-47.2609	-47.5071	-47.5683	-47.9107
8.58333	-47.4072	-47.3954	-47.2104	-47.6496	-47.4994
8.6	-47.3546	-47.3971	-47.5466	-47.4713	-47.3665
8.61667	-47.5106	-47.3464	-47.7957	-47.7194	-47.4648
8.63333	-47.8044	-47.8929	-47.3997	-47.2884	-47.7786
8.65	-47.7589	-47.3753	-47.7808	-47.5528	-47.2355
8.66667	-47.6282	-47.5122	-46.9752	-47.3857	-47.4147
8.68333	-47.6785	-47.6791	-47.5348	-47.2796	-47.5214
8.7	-47.6962	-47.4094	-47.4912	-47.2217	-47.7826
8.71667	-47.6188	-47.4507	-47.8044	-47.3604	-47.7416
8.73333	-47.8221	-47.4587	-47.6386	-47.8207	-47.6685
8.75	-47.8415	-47.9269	-47.7594	-47.8112	-47.7055
8.76667	-47.6129	-47.5497	-47.971	-47.5519	-47.9422
8.78333	-47.9146	-48.1328	-48.0278	-47.7633	-47.6148
8.8	-47.9163	-47.6937	-48.1579	-47.9149	-47.676
8.81667	-48.1582	-48.0754	-47.8554	-47.4733	-47.4449
8.83333	-48.3068	-47.7704	-48.4	-47.9297	-47.7979
8.85	-47.9184	-47.4878	-47.4882	-48.0745	-47.8753
8.86667	-47.9672	-47.9153	-48.0225	-48.2311	-47.8055
8.88333	-48.0047	-47.9632	-47.8631	-47.5976	-48.1496
8.9	-48.1871	-47.9514	-47.9532	-47.4385	-47.719
8.91667	-47.9069	-48.058	-47.432	-47.726	-47.8512
8.93333	-48.0977	-47.8837	-47.8302	-48.2761	-47.7068
8.95	-48.0921	-48.0875	-48.4766	-48.3214	-47.7191
8.96667	-47.8215	-47.7106	-48.1103	-47.5313	-48.1078
8.98333	-47.8441	-47.904	-47.2971	-47.6521	-47.6281
9	-48.4105	-48.3694	-47.8634	-48.304	-47.8706
9.01667	-48.1754	-48.2279	-47.4064	-47.8135	-48.0519
9.03333	-48.2053	-48.0582	-48.0122	-48.0142	-48.093
9.05	-48.1302	-47.9055	-48.4847	-48.3329	-48.2636
9.06667	-48.5478	-48.149	-47.6444	-48.1656	-48.106
9.08333	-48.4313	-48.2831	-47.9464	-47.9376	-47.7187
9.1	-48.0625	-48.2475	-48.3067	-48.4234	-48.0123
9.11667	-48.0277	-48.2926	-47.8959	-47.9873	-47.8205
9.13333	-48.1722	-47.9533	-48.3513	-47.9571	-48.8052
9.15	-48.2339	-47.9334	-48.2534	-48.2737	-47.8834
9.16667	-48.2735	-48.0628	-48.1182	-48.2051	-47.797
9.18333	-48.3615	-48.1461	-48.4259	-48.053	-48.2735
9.2	-48.2503	-48.4296	-48.7755	-48.2379	-48.102
9.21667	-48.5367	-48.2245	-48.125	-48.0577	-48.1978
9.23333	-48.3658	-48.1867	-48.3153	-48.3875	-48.3877
9.25	-48.3002	-48.8149	-48.6817	-48.0698	-48.3207
9.26667	-48.8582	-48.8867	-48.395	-47.9467	-48.3332
9.28333	-48.5601	-48.4202	-48.4263	-48.8321	-48.3377
9.3	-48.7182	-48.6035	-48.3175	-48.4999	-48.443
9.31667	-48.34	-48.4909	-48.3655	-48.3695	-48.3622
9.33333	-48.7354	-48.6412	-48.0013	-48.6997	-48.6899
9.35	-48.3439	-48.3711	-48.504	-48.5439	-48.3654
9.36667	-48.3836	-48.7591	-48.9859	-48.2874	-48.4415
9.38333	-48.8471	-48.6401	-48.3525	-48.1651	-48.5276
9.4	-48.7364	-48.5061	-48.4722	-48.5513	-48.0184
9.41667	-48.552	-48.3289	-48.6735	-48.7524	-48.5744
9.43333	-48.4373	-48.8334	-48.9016	-49.057	-48.5831
9.45	-48.6066	-48.4815	-48.5077	-48.2359	-48.5269
9.46667	-48.6887	-48.711	-48.5035	-48.6552	-48.2431
9.48333	-48.375	-48.4081	-48.5197	-48.6822	-48.553
9.5	-48.7895	-48.6889	-48.8399	-48.4771	-48.319
9.51667	-48.9205	-48.3839	-48.7342	-48.9486	-48.8121
9.53333	-48.7746	-48.2382	-48.5253	-49.0032	-48.1961
9.55	-48.954	-48.8483	-48.1534	-48.983	-49.1359
9.56667	-48.7542	-48.5536	-48.9389	-48.9906	-48.5345
9.58333	-49.0139	-49.0196	-48.7074	-48.9547	-48.3606
9.6	-48.9724	-48.9084	-48.7828	-48.2354	-48.743
9.61667	-48.9218	-48.8821	-48.8952	-48.6749	-48.6452
9.63333	-48.7166	-48.8153	-48.7759	-48.7892	-48.3986
9.65	-48.9837	-48.9092	-48.7531	-48.4787	-48.7573
9.66667	-48.8318	-48.7378	-48.5611	-48.4377	-48.3821
9.68333	-48.915	-48.6261	-49.1182	-48.7015	-48.8166
9.7	-48.8526	-48.8976	-49.2183	-48.9101	-48.5719
9.71667	-48.8699	-48.747	-49.0631	-49.155	-49.0344
9.73333	-48.9138	-49.0055	-48.937	-48.4629	-48.6589
9.75	-48.8698	-48.7767	-49.0315	-48.7731	-48.5484
9.76667	-49.2867	-48.9438	-48.4362	-48.7571	-48.8899
9.78333	-49.4489	-49.0775	-48.8469	-49.2409	-48.8247
9.8	-49.0345	-49.0373	-49.4388	-48.8459	-48.8188
9.81667	-49.195	-49.1987	-48.9243	-49.2837	-48.8618
9.83333	-49.6031	-49.1568	-49.2385	-48.6546	-49.0831
9.85	-48.9922	-48.8974	-49.7427	-48.9402	-48.8785
9.86667	-48.9285	-49.2377	-49.0796	-49.2228	-49.277
9.88333	-49.3129	-49.2766	-49.5328	-49.3482	-48.6596
9.9	-49.2377	-49.272	-49.3154	-49.2921	-49.2942
9.91667	-49.6379	-49.1023	-49.4671	-49.3657	-49.1474
9.93333	-48.873	-49.3648	-49.491	-49.4222	-48.7097
9.95	-48.8937	-49.1633	-49.0071	-48.9921	-49.3174
9.96667	-49.2291	-49.1269	-49.3482	-48.9612	-49.7305
9.98333	-49.6468	-49.5501	-49.0627	-48.987	-48.8858
10	-49.1947	-49.2691	-48.8799	-49.3867	-49.1236
10.0167	-49.1819	-49.2835	-49.2274	-48.9275	-48.8631
10.0333	-49.2898	-49.2783	-49.0948	-49.5818	-49.1462
10.05	-48.7901	-49.2561	-49.598	-49.305	-49.4504
10.0667	-49.0771	-49.4858	-48.8705	-49.365	-49.1857
10.0833	-49.2461	-49.2298	-49.4851	-49.5345	-48.9061
10.1	-49.2287	-49.4695	-49.1335	-49.0423	-48.6061
10.1167	-49.4397	-49.374	-49.3614	-49.211	-49.3499
10.1333	-49.2708	-49.4413	-49.6437	-48.9279	-49.0964
10.15	-49.3776	-49.5819	-49.596	-49.1535	-49.476
10.1667	-49.2754	-49.1421	-49.6851	-48.9709	-49.6319
10.1833	-49.2466	-49.6479	-49.8068	-49.8445	-49.0015
10.2	-49.4808	-49.3888	-49.1056	-48.9885	-49.2118
10.2167	-49.4088	-49.4806	-49.5455	-49.9798	-49.1069
10.2333	-49.9448	-49.2912	-49.4051	-49.4627	-49.1026
10.25	-49.5693	-49.5762	-49.5768	-49.289	-49.4155
10.2667	-49.7063	-49.5448	-49.6179	-49.5628	-49.8085
10.2833	-49.4734	-49.5395	-49.7692	-49.2961	-49.3115
10.3	-49.2798	-49.4187	-49.6141	-49.2322	-49.5461
10.3167	-49.4065	-49.5265	-49.2743	-49.2433	-49.3757
10.3333	-49.5856	-49.5722	-49.7308	-49.3661	-49.3015
10.35	-49.6437	-49.6105	-48.9662	-49.4747	-49.4314
10.3667	-49.915	-49.9933	-49.8256	-49.6073	-49.1966
10.3833	-49.674	-50.0251	-49.5216	-50.0595	-49.4397
10.4	-49.9048	-49.3299	-49.2917	-49.7064	-49.4335
10.4167	-49.9244	-49.5636	-49.3531	-49.8012	-49.5612
10.4333	-50.3732	-49.7128	-49.2935	-49.4542	-49.7438
10.45	-49.8343	-49.9041	-49.4416	-49.9846	-49.8646
10.4667	-49.7126	-49.6711	-49.5536	-49.3373	-49.8898
10.4833	-49.757	-49.6383	-49.4679	-49.8058	-49.6087
10.5	-49.7985	-49.5641	-49.5706	-50	-49.6298
10.5167	-49.7819	-49.819	-49.7006	-49.9776	-50.0761
10.5333	-49.3671	-49.6117	-49.7946	-49.7715	-49.6376
10.55	-49.7778	-49.6993	-49.8042	-49.2717	-49.4675
10.5667	-50.0511	-49.5838	-49.4711	-49.5564	-49.4387
10.5833	-50.0183	-49.9041	-49.7459	-49.6106	-49.6318
10.6	-49.6042	-49.9392	-49.7719	-49.1266	-49.4963
10.6167	-49.9666	-49.9663	-49.5659	-49.8869	-49.6264
10.6333	-50.2662	-49.6602	-50.1215	-49.7566	-49.5653
10.65	-49.6652	-49.8981	-49.7742	-49.9006	-49.8137
10.6667	-49.8285	-49.6591	-49.6453	-49.5309	-50.0729
10.6833	-49.9027	-49.9368	-50.1992	-49.6405	-49.6895
10.7	-50.291	-49.7084	-50.1685	-49.5774	-49.6248
10.7167	-50.5338	-49.7456	-49.9767	-50.1769	-49.6799
10.7333	-50.3304	-49.9721	-49.8049	-50.5338	-49.319
10.75	-50.0268	-49.9313	-50.1307	-50.0845	-49.4894
10.7667	-49.8922	-49.8493	-49.7997	-50.208	-50.2152
10.7833	-49.8892	-49.8277	-50.3472	-50.2832	-50.0163
10.8	-49.7848	-50.2041	-50.2528	-49.6978	-49.6155
10.8167	-49.8302	-49.9193	-50.1382	-49.895	-49.5232
10.8333	-50.272	-49.877	-49.8962	-49.7722	-49.368
10.85	-49.93	-49.8178	-49.4522	-50.3217	-49.7492
10.8667	-50.1473	-49.9485	-50.0061	-50.0649	-49.8204
10.8833	-50.1093	-49.745	-50.3794	-50.252	-49.5413
10.9	-50.0659	-49.7563	-49.8622	-49.9272	-49.9657
10.9167	-50.0437	-50.2077	-49.6067	-50.3469	-50.0287
10.9333	-50.0628	-49.8775	-49.726	-49.8747	-49.7122
10.95	-49.9409	-50.0945	-49.7624	-50.1782	-49.7197
10.9667	-49.9357	-50.1428	-50.2847	-49.8004	-50.0521
10.9833	-49.6392	-50.3984	-49.985	-50.3415	-50.2075
11	-50.4594	-50.0116	-49.9229	-49.8164	-49.805
11.0167	-49.6933	-50.2164	-50.0644	-50.2627	-49.5861
11.0333	-49.9793	-49.9822	-49.8985	-49.911	-49.2815
11.05	-50.0334	-50.2121	-49.9264	-49.872	-49.499
11.0667	-49.9401	-50.0942	-49.7892	-50.4122	-49.8968
11.0833	-49.8085	-49.7921	-49.825	-49.9099	-49.5319
11.1	-49.9055	-50.1698	-49.6403	-49.9446	-49.9204
11.1167	-49.9493	-49.5944	-49.5925	-49.7639	-49.7438
11.1333	-50.0214	-49.605	-49.6804	-49.747	-49.2586
11.15	-49.8552	-49.7392	-49.6935	-49.54	-49.877
11.1667	-49.5276	-49.652	-49.9881	-49.325	-49.6284
11.1833	-49.2655	-49.2983	-49.1608	-49.306	-49.456
11.2	-49.4433	-49.2151	-49.5572	-48.8845	-49.4036
11.2167	-49.2368	-49.6435	-48.8575	-48.86	-49.2792
11.2333	-49.4215	-49.6494	-49.4997	-49.4832	-49.3749
11.25	-49.5939	-49.5159	-49.3058	-49.5039	-49.3949
11.2667	-49.7894	-49.6191	-49.6587	-49.2742	-50.0332
11.2833	-49.9247	-50.0049	-49.7512	-50.018	-49.9952
11.3	-50.2683	-50.283	-50.4521	-50.1352	-50.1058
11.3167	-50.0065	-49.8182	-50.3014	-49.8911	-49.8033
11.3333	-50.3021	-50.274	-50.1611	-49.919	-49.7955
11.35	-50.1451	-50.3978	-50.5913	-50.1063	-50.4196
11.3667	-50.3089	-50.4263	-50.6252	-49.9357	-50.1346
11.3833	-50.5664	-50.4608	-50.4953	-50.1356	-50.1708
11.4	-50.3288	-50.2024	-49.938	-50.433	-49.8368
11.4167	-50.8049	-50.4043	-50.5759	-50.2833	-50.5496
11.4333	-50.3903	-50.4173	-50.0483	-50.3007	-50.4116
11.45	-50.547	-50.2835	-50.3219	-50.4102	-50.0458
11.4667	-50.2031	-50.3968	-50.4902	-50.5994	-50.2408
11.4833	-50.5887	-50.5365	-50.1903	-50.0045	-50.2062
11.5	-50.718	-50.2256	-50.0919	-50.7923	-50.1772
11.5167	-50.4892	-50.2693	-49.9957	-50.6053	-50.0746
11.5333	-50.5814	-50.2283	-50.5603	-50.2117	-50.1591
11.55	-50.409	-50.0892	-50.448	-50.0691	-50.1755
11.5667	-50.5652	-50.4115	-50.7149	-50.387	-50.0158
11.5833	-50.4219	-50.3733	-50.5968	-50.334	-50.3831
11.6	-50.5565	-50.7023	-50.3663	-50.4473	-50.0428
11.6167	-50.8133	-50.3324	-50.04	-50.4281	-49.7281
11.6333	-50.6671	-50.476	-50.5524	-50.6095	-50.6357
11.65	-50.4677	-50.3333	-50.5261	-50.5481	-50.4161
11.6667	-50.3478	-50.9439	-50.846	-50.5441	-50.0469
11.6833	-50.5113	-50.7491	-50.6325	-51.1301	-50.3953
11.7	-50.7303	-50.5666	-50.4288	-50.2119	-50.6955
11.7167	-50.702	-50.5137	-50.3275	-50.6425	-50.7051
11.7333	-50.8423	-50.5956	-50.7845	-50.2464	-50.4182
11.75	-50.6315	-50.8411	-50.374	-50.5116	-50.4188
11.7667	-50.779	-50.8891	-50.4985	-50.6745	-50.6978
11.7833	-50.9354	-50.3478	-50.6242	-50.8493	-50.8024
11.8	-50.3265	-50.451	-50.6624	-50.1493	-50.6952
11.8167	-50.7415	-50.8477	-50.6136	-50.9537	-50.6109
11.8333	-50.5887	-51.0239	-51.0235	-50.8241	-50.3159
11.85	-50.556	-50.9363	-50.6199	-50.6475	-50.3862
11.8667	-50.8099	-50.5372	-50.8609	-51.4157	-50.409
11.8833	-50.6951	-50.8966	-50.9391	-50.4872	-50.853
11.9	-51.0279	-50.4634	-50.6585	-50.4434	-50.4926
11.9167	-50.573	-50.6582	-51.0444	-51.0053	-50.7626
11.9333	-50.6453	-50.7207	-51.0239	-50.9049	-50.1728
11.95	-50.6224	-50.5006	-50.6267	-50.3032	-50.8053
11.9667	-50.8875	-50.751	-50.6877	-50.7811	-50.7592
11.9833	-50.8953	-50.8648	-50.9292	-50.547	-50.0251
12	-50.787	-50.97	-50.9292	-51.1793	-50.3131
12.0167	-51.2267	-50.4809	-50.7155	-50.7079	-50.5742
12.0333	-50.8892	-50.6633	-50.7531	-51.1762	-50.3235
12.05	-50.6907	-50.6271	-50.8111	-51.1016	-50.7269
12.0667	-51.1368	-50.9259	-50.5327	-50.7821	-50.9325
12.0833	-51.0554	-50.8516	-50.8061	-51.0444	-50.9397
12.1	-50.7744	-50.6317	-50.134	-50.5161	-50.7096
12.1167	-51.1659	-51.0213	-50.6654	-50.4519	-50.4676
12.1333	-51.0233	-50.9934	-50.7021	-50.2144	-51.3312
12.15	-51.1694	-50.8556	-50.7829	-50.9899	-51.0783
12.1667	-50.9323	-50.8602	-50.7466	-50.8771	-50.5488
12.1833	-50.5293	-51.03	-50.8882	-50.9174	-51.0782
12.2	-51.1093	-51.0493	-51.0464	-51.0483	-51.2115
12.2167	-50.9391	-51.0993	-50.7176	-50.7833	-50.7792
12.2333	-51.3293	-51.0222	-51.1493	-50.643	-50.8678
12.25	-51.0958	-50.9067	-50.8039	-50.8394	-50.8588
12.2667	-51.1137	-50.9404	-51.0293	-50.8514	-50.4425
12.2833	-50.6581	-50.8152	-50.9653	-50.933	-50.9684
12.3	-51.0395	-50.8342	-50.9757	-50.8297	-50.5433
12.3167	-51.3071	-51.3466	-50.9192	-50.9497	-50.6205
12.3333	-50.5982	-51.1658	-50.7542	-50.7107	-50.9294
12.35	-50.8861	-50.9591	-50.9775	-51.3623	-51.0261
12.3667	-51.2238	-51.2269	-51.1996	-51.1901	-50.7623
12.3833	-51.163	-51.051	-51.1655	-50.8612	-51.2593
12.4	-50.7471	-51.0065	-51.1051	-50.8243	-50.9449
12.4167	-51.3888	-50.8724	-51.1132	-51.1368	-50.7853
12.4333	-50.7936	-51.1636	-50.5984	-51.1325	-51.4756
12.45	-51.5096	-50.8734	-50.7784	-51.3689	-51.0151
12.4667	-51.1035	-51.1414	-50.9737	-51.1275	-51.0884
12.4833	-51.2748	-50.9148	-51.3621	-50.9265	-50.6266
12.5	-51.1338	-50.9392	-51.3133	-51.0999	-50.9871
12.5167	-51.6147	-51.6615	-51.1443	-51.0865	-50.8364
12.5333	-51.1271	-51.3467	-51.0819	-51.0636	-50.9129
12.55	-51.2174	-50.8275	-50.9063	-51.0409	-51.4144
12.5667	-51.0352	-51.2475	-51.3873	-51.3685	-51.0785
12.5833	-50.9814	-51.216	-50.8908	-51.2048	-50.909
12.6	-50.9154	-51.3191	-51.0596	-50.6531	-50.8886
12.6167	-51.2914	-51.1072	-51.1214	-51.2776	-50.9737
12.6333	-51.5215	-51.8079	-50.9856	-51.1133	-50.7665
12.65	-51.5178	-51.1795	-51.1457	-51.3727	-51.3403
12.6667	-51.2649	-51.3847	-51.1097	-50.9678	-51.3898
12.6833	-51.2292	-50.8579	-51.0931	-51.1556	-51.3013
12.7	-50.8184	-51.4172	-50.5427	-50.6478	-51.194
12.7167	-51.2058	-51.1034	-51.1829	-50.6457	-50.9699
12.7333	-51.3506	-50.9409	-51.3351	-51.3862	-51.2787
12.75	-51.5158	-51.2831	-50.8524	-51.003	-51.4211
12.7667	-51.4203	-51.1294	-50.8995	-50.9445	-51.0592
12.7833	-51.4745	-51.4372	-51.5848	-51.024	-50.785
12.8	-51.5194	-51.3036	-51.5462	-51.5421	-51.4676
12.8167	-51.5	-51.1165	-51.3354	-50.8887	-50.9252
12.8333	-51.5875	-51.3574	-51.0665	-51.3938	-51.4805
12.85	-51.3987	-50.9815	-51.3127	-51.1826	-50.8733
12.8667	-51.4411	-51.2503	-51.0879	-51.3514	-51.0542
12.8833	-51.2573	-51.1375	-51.3487	-50.7456	-50.9252
12.9	-51.5997	-50.94	-51.1054	-51.1937	-50.7452
12.9167	-51.3904	-51.366	-51.2769	-51.1497	-51.5195
12.9333	-51.4022	-51.5347	-51.3614	-51.5405	-50.887
12.95	-51.5176	-51.4826	-51.0288	-51.0381	-50.883
12.9667	-51.3976	-51.4164	-51.3245	-51.518	-51.5311
12.9833	-51.4596	-50.9578	-51.9063	-51.0101	-50.8995
13	-51.0272	-51.1383	-51.1369	-51.6055	-51.0923
13.0167	-51.4233	-51.2931	-51.3943	-51.1819	-50.8831
13.0333	-51.3434	-51.274	-51.4375	-51.6466	-51.4139
13.05	-51.5257	-51.2586	-51.3547	-50.9755	-51.315
13.0667	-51.4244	-51.4321	-51.0117	-51.4178	-51.2803
13.0833	-51.4057	-51.6772	-51.5154	-51.4987	-51.3711
13.1	-51.3138	-51.259	-51.4843	-51.0265	-51.0013
13.1167	-51.453	-51.5397	-51.4854	-51.2215	-50.9522
13.1333	-51.4696	-51.6339	-51.4781	-51.3994	-51.1879
13.15	-51.4033	-51.0839	-51.4237	-51.0936	-51.3014
13.1667	-51.5944	-51.5129	-51.531	-51.2727	-51.5751
13.1833	-51.6439	-51.3968	-51.4035	-51.8075	-51.287
13.2	-51.5727	-51.7491	-51.2373	-51.3826	-51.1415
13.2167	-51.8615	-51.224	-52.2383	-51.6033	-51.687
13.2333	-51.4599	-51.7915	-51.3876	-51.4428	-51.5976
13.25	-51.4756	-51.5674	-51.9126	-51.5938	-51.6731
13.2667	-51.486	-51.2943	-51.4071	-51.8107	-51.3349
13.2833	-51.4741	-51.6687	-51.732	-51.2901	-51.4948
13.3	-51.621	-51.5318	-51.6872	-51.1918	-51.0618
13.3167	-51.6338	-51.3793	-51.4499	-51.7082	-51.3904
13.3333	-51.5892	-51.5015	-51.3442	-51.128	-51.3861
13.35	-51.4386	-51.4028	-51.4966	-51.3051	-51.4274
13.3667	-51.6575	-51.5132	-51.487	-51.757	-51.402
13.3833	-51.8726	-51.4802	-51.0143	-51.4676	-51.2454
13.4	-51.3949	-51.3371	-51.0328	-51.5661	-51.1726
13.4167	-51.7391	-51.1494	-51.6379	-51.3044	-51.6646
13.4333	-51.7536	-51.543	-51.5593	-51.768	-51.7938
13.45	-51.4313	-51.5842	-51.5391	-51.4645	-51.6931
13.4667	-51.605	-51.9014	-51.5645	-51.4607	-51.2578
13.4833	-51.7246	-51.5561	-51.3599	-51.5301	-51.2714
13.5	-51.7198	-51.4455	-51.5016	-51.8378	-51.0083
13.5167	-51.5991	-51.3092	-51.2623	-51.8056	-51.4165
13.5333	-51.5094	-51.7567	-51.6145	-51.3383	-50.8047
13.55	-51.7333	-51.4949	-51.3118	-52.1571	-51.8345
13.5667	-51.9808	-51.597	-51.3924	-51.5198	-51.3308
13.5833	-51.8499	-51.6575	-51.4174	-51.9134	-51.4189
13.6	-51.492	-51.6036	-51.3448	-51.71	-51.0542
13.6167	-51.9853	-51.5004	-51.7486	-50.8488	-51.1755
13.6333	-51.6217	-51.6034	-51.3884	-51.4854	-51.6956
13.65	-51.5861	-51.704	-51.5884	-51.6985	-51.2044
13.6667	-51.6147	-51.7843	-51.7456	-51.4487	-51.5297
13.6833	-51.4381	-51.5505	-52.0834	-51.3655	-51.4771
13.7	-52.0363	-51.3922	-51.6114	-51.7314	-51.4584
13.7167	-51.7175	-51.8987	-52.1085	-51.337	-51.4358
13.7333	-52.0489	-51.7444	-51.7897	-51.0731	-51.8084
13.75	-51.6367	-51.8793	-51.6595	-51.5914	-51.5564
13.7667	-51.789	-51.3917	-51.595	-51.6061	-51.7822
13.7833	-51.8451	-51.9632	-51.9448	-52.0189	-51.5817
13.8	-52.1583	-51.713	-51.6678	-51.9038	-51.4351
13.8167	-51.7971	-51.5768	-51.4728	-51.7891	-51.7001
13.8333	-51.4809	-51.876	-51.9062	-52.0658	-52.0401
13.85	-51.9671	-51.4752	-51.6841	-51.9351	-51.7432
13.8667	-51.8993	-51.925	-51.3577	-51.7565	-51.8332
13.8833	-51.8004	-52.2136	-52.0537	-51.7058	-51.4825
13.9	-51.7867	-51.9717	-51.7166	-51.7435	-51.4556
13.9167	-51.8738	-51.9393	-51.6132	-51.6285	-51.6769
13.9333	-51.7395	-51.8511	-51.6811	-51.5986	-51.5306
13.95	-51.7702	-51.8858	-51.8268	-51.6453	-51.0569
13.9667	-51.8291	-51.9672	-51.9353	-51.5866	-51.1958
13.9833	-52.0167	-51.7108	-51.8467	-52.02	-51.4747
14	-52.4389	-51.8014	-51.9758	-51.6701	-51.3544
14.0167	-51.9121	-51.6759	-52.067	-51.9059	-51.9844
14.0333	-51.9079	-51.6583	-51.7709	-51.7071	-51.9852
14.05	-51.9304	-52.2072	-51.7558	-51.7343	-51.5413
14.0667	-51.7158	-52.0663	-52.0922	-51.5704	-51.2966
14.0833	-51.9431	-51.804	-52.0818	-52.4589	-51.6067
14.1	-51.8962	-51.6153	-52.0694	-51.5833	-52.1309
14.1167	-52.1676	-51.5127	-51.5814	-51.4644	-51.3762
14.1333	-51.7148	-52.3667	-51.6537	-51.5458	-51.6704
14.15	-51.8095	-52.0755	-52.4105	-51.7937	-51.6677
14.1667	-52.0366	-51.7162	-52.3558	-51.9806	-51.5051
14.1833	-51.9543	-51.7977	-51.577	-52.0568	-51.7393
14.2	-51.9389	-51.7494	-52.1095	-51.57	-52.1497
14.2167	-51.8414	-51.8907	-51.3189	-51.8648	-51.4596
14.2333	-52.0195	-51.8514	-52.0146	-51.5031	-51.8326
14.25	-52.3372	-51.6217	-51.7551	-52.0005	-51.4307
14.2667	-51.7913	-51.8837	-52.0969	-51.7106	-51.837
14.2833	-51.9154	-51.6543	-51.6315	-51.5863	-51.8403
14.3	-51.8337	-51.9379	-51.9864	-52.1849	-52.064
14.3167	-51.6712	-52.0405	-51.9464	-51.3143	-51.5103
14.3333	-52.1134	-52.0516	-52.3931	-51.7108	-51.3971
14.35	-52.4204	-51.8055	-51.8012	-51.4957	-51.3618
14.3667	-52.2584	-51.9116	-51.7306	-52.6248	-51.9378
14.3833	-51.8805	-52.0628	-52.4847	-52.1701	-51.4815
14.4	-51.8801	-51.8984	-51.9213	-51.7323	-51.9027
14.4167	-51.4898	-52.0166	-51.9456	-52.2985	-51.6677
14.4333	-52.3084	-51.6843	-51.8114	-52.1682	-52.0597
14.45	-51.862	-51.8765	-51.5506	-51.9677	-52.0274
14.4667	-52.1201	-51.9278	-51.5178	-52.215	-51.703
14.4833	-51.7983	-51.6722	-52.2173	-51.5106	-52.0119
14.5	-52.0613	-52.158	-51.948	-51.8083	-52.1449
14.5167	-52.4046	-52.0081	-52.0919	-51.9377	-51.6411
14.5333	-51.7885	-52.0393	-52.3411	-52.2036	-51.9639
14.55	-51.9766	-52.0612	-52.2872	-52.235	-51.892
14.5667	-52.1392	-52.044	-51.9948	-52.013	-52.1039
14.5833	-51.9398	-52.0615	-52.1966	-51.898	-51.9597
14.6	-51.9579	-51.8603	-52.297	-51.895	-51.9815
14.6167	-52.1432	-51.8166	-52.0789	-51.78	-51.501
14.6333	-52.2149	-51.8255	-52.1986	-52.1431	-51.2802
14.65	-51.8912	-52.21	-51.7399	-52.2001	-52.1357
14.6667	-51.8102	-51.8787	-52.0247	-52.0886	-51.7461
14.6833	-51.9654	-52.4666	-52.3431	-51.9008	-52.2374
14.7	-52.3073	-51.7875	-51.8035	-51.6577	-52.1128
14.7167	-52.1968	-51.9236	-51.5689	-51.3776	-51.7165
14.7333	-52.0291	-52.2499	-52.3331	-52.09	-51.7897
14.75	-51.9406	-52.0734	-52.4404	-51.8313	-51.9037
14.7667	-52.0719	-51.9872	-52.1276	-51.8559	-51.9445
14.7833	-52.2722	-52.0186	-52.1987	-51.9391	-51.7492
14.8	-52.2018	-52.3289	-51.7971	-51.9314	-51.8734
14.8167	-52.3571	-52.3946	-52.3466	-52.0581	-51.9107
14.8333	-52.2646	-52.221	-52.3178	-51.8908	-51.9268
14.85	-52.2445	-52.252	-51.6429	-52.4043	-52.2445
14.8667	-52.4063	-52.3557	-51.877	-52.2341	-51.4151
14.8833	-52.2327	-52.4167	-51.816	-52.0904	-51.7772
14.9	-51.9653	-52.2793	-51.8337	-51.8118	-51.6543
14.9167	-52.1562	-52.2522	-52.3538	-52.3628	-51.8984
14.9333	-51.9866	-52.2449	-52.0403	-52.3499	-51.7018
14.95	-52.1643	-51.9393	-51.6578	-52.1364	-51.6921
14.9667	-51.9898	-52.4504	-51.627	-52.5152	-52.2923
14.9833	-52.2761	-52.3151	-52.2539	-52.0885	-52.0842
15	-52.1807	-52.1389	-52.2006	-52.1858	-52.0825
15.0167	-52.2183	-52.1979	-52.1388	-51.9654	-52.2015
15.0333	-52.1805	-52.3113	-51.9658	-52.2606	-52.4259
15.05	-52.2389	-52.1289	-52.1188	-52.092	-51.9037
15.0667	-52.2724	-51.93	-51.8637	-51.3108	-52.0644
15.0833	-52.0251	-52.4138	-52.2242	-51.7145	-52.348
15.1	-52.0988	-51.9162	-52.2518	-52.3209	-52.0206
15.1167	-52.5118	-52.1717	-52.2316	-51.9901	-52.1812
15.1333	-52.262	-52.3825	-52.275	-52.6453	-52.0658
15.15	-51.9762	-52.3273	-52.3634	-51.8578	-52.3339
15.1667	-52.1271	-52.2306	-51.9621	-52.3163	-52.213
15.1833	-52.3815	-52.2045	-51.8694	-52.4439	-52.3441
15.2	-52.1367	-52.0954	-52.2884	-51.697	-52.105
15.2167	-52.2279	-52.2146	-51.5765	-52.2132	-52.1972
15.2333	-51.9732	-52.3951	-52.4277	-51.9605	-51.8648
15.25	-52.2017	-52.1678	-51.7069	-51.7619	-52.0278
15.2667	-52.7532	-52.2886	-52.6927	-52.6288	-52.2584
15.2833	-52.3452	-52.5275	-52.3265	-51.8073	-52.3165
15.3	-52.3927	-52.3222	-52.5641	-52.1321	-51.7871
15.3167	-52.3517	-52.7301	-51.9408	-52.4906	-52.4181
15.3333	-52.5492	-51.9817	-51.7728	-52.414	-52.0748
15.35	-52.3117	-52.6446	-51.8479	-51.9216	-51.8867
15.3667	-52.6085	-52.6537	-51.9086	-52.4932	-52.0016
15.3833	-52.5383	-52.5238	-52.236	-52.4097	-52.4905
15.4	-52.0467	-52.5406	-52.2087	-52.0686	-52.2121
15.4167	-52.1218	-52.506	-52.1735	-52.5422	-52.1793
15.4333	-51.941	-52.5747	-52.019	-52.1882	-51.6939
15.45	-52.4648	-52.1123	-52.5487	-52.1927	-51.5348
15.4667	-52.4543	-52.28	-52.446	-52.4924	-52.1762
15.4833	-52.3411	-52.3612	-52.5788	-52.2678	-52.3958
15.5	-52.6682	-52.0508	-52.3642	-51.6881	-52.2388
15.5167	-52.3186	-52.0875	-51.9127	-52.6362	-51.7976
15.5333	-52.4306	-52.4395	-51.9209	-51.6113	-52.7045
15.55	-52.3591	-52.2234	-52.4371	-52.275	-52.2273
15.5667	-52.366	-52.1802	-52.2982	-52.3515	-52.4048
15.5833	-52.3146	-52.2675	-52.4036	-51.8774	-51.4433
15.6	-52.3295	-52.3915	-52.349	-52.3488	-52.7061
15.6167	-52.5725	-52.6453	-52.5067	-52.1505	-52.2312
15.6333	-52.104	-52.4071	-52.7194	-52.0835	-52.2669
15.65	-52.3869	-52.468	-52.0038	-52.2255	-52.0642
15.6667	-52.1875	-52.2567	-52.2586	-52.4511	-52.0663
15.6833	-52.6642	-52.5868	-52.4019	-52.1234	-51.9241
15.7	-52.1123	-52.1588	-52.1502	-52.3514	-52.2909
15.7167	-52.3749	-52.3863	-52.3128	-52.2037	-52.2949
15.7333	-52.4541	-52.5042	-51.9287	-52.0201	-51.9513
15.75	-52.5962	-52.6429	-52.395	-52.9228	-52.3047
15.7667	-52.3924	-52.4709	-52.4203	-52.4051	-52.3085
15.7833	-52.4836	-52.5098	-52.1515	-52.3151	-52.7091
15.8	-52.794	-52.7035	-52.415	-52.4276	-51.7401
15.8167	-52.6735	-52.3465	-52.3204	-52.5501	-51.8812
15.8333	-52.4855	-52.3634	-52.3381	-52.8334	-52.7182
15.85	-52.6508	-52.3158	-52.3178	-52.3827	-52.5565
15.8667	-52.3558	-52.4406	-52.7191	-52.0533	-52.2296
15.8833	-52.4612	-52.2285	-52.222	-52.4558	-51.9617
15.9	-52.4777	-52.4265	-52.838	-52.1434	-52.5078
15.9167	-52.3795	-52.7512	-52.4058	-52.2964	-52.6827
15.9333	-52.699	-52.2731	-52.2487	-52.5911	-52.5748
15.95	-52.515	-52.6189	-51.7781	-52.6467	-52.6021
15.9667	-52.6876	-52.3247	-52.6477	-52.5665	-51.931
15.9833	-52.3791	-52.6834	-52.3199	-52.5451	-52.468
16	-52.4225	-52.3298	-52.7399	-52.4858	-52.7515
16.0167	-52.7374	-52.5625	-52.7431	-52.8597	-52.6205
16.0333	-52.6795	-52.1631	-53.1373	-52.3299	-52.482
16.05	-52.851	-52.1731	-52.1726	-52.3342	-52.604
16.0667	-52.581	-52.5261	-52.4344	-52.6906	-52.6759
16.0833	-53.1158	-52.6642	-52.4545	-52.3701	-52.21
16.1	-52.7508	-52.4832	-52.8749	-52.1274	-52.1223
16.1167	-52.7015	-52.4524	-51.7824	-52.2701	-52.7636
16.1333	-52.4162	-52.4345	-52.3586	-52.9163	-52.6087
16.15	-52.6695	-52.3375	-52.3878	-52.4878	-52.7093
16.1667	-52.5167	-52.4598	-52.3016	-52.6762	-52.0639
16.1833	-52.666	-52.42	-52.8034	-52.0186	-52.2494
16.2	-52.6868	-52.3292	-52.3105	-52.0786	-52.4169
16.2167	-52.3989	-52.2747	-52.5661	-52.1309	-52.3743
16.2333	-52.6787	-52.7249	-52.7188	-52.3063	-52.2079
16.25	-52.6808	-52.8848	-52.6371	-52.411	-52.5306
16.2667	-52.6604	-52.5862	-52.443	-52.4412	-52.5955
16.2833	-52.324	-52.4625	-52.3476	-52.4616	-52.5301
16.3	-52.5064	-52.8003	-53.1363	-52.1493	-52.826
16.3167	-52.5188	-52.8865	-52.0317	-51.9449	-52.5819
16.3333	-52.6624	-52.5993	-52.2826	-52.4843	-52.0071
16.35	-52.7663	-52.5929	-52.5093	-52.2674	-52.7007
16.3667	-52.4663	-52.454	-52.1167	-52.5928	-52.6441
16.3833	-52.8402	-52.4134	-52.3008	-52.6373	-52.6419
16.4	-52.8584	-52.2527	-52.3543	-52.5437	-52.1868
16.4167	-52.4642	-52.6726	-52.6323	-52.4741	-52.2787
16.4333	-52.3798	-52.5106	-52.8703	-52.312	-52.5691
16.45	-52.7109	-52.558	-52.2675	-52.2754	-51.8451
16.4667	-52.6022	-52.663	-53.0562	-52.1564	-52.5821
16.4833	-52.8822	-52.6192	-52.528	-52.443	-52.2804
16.5	-52.4054	-52.2851	-52.3251	-52.4154	-52.577
16.5167	-52.3584	-52.714	-52.844	-53.0327	-52.718
16.5333	-52.7673	-52.4119	-52.5956	-52.2026	-52.7648
16.55	-52.5997	-52.4065	-52.5147	-53.4555	-52.5534
16.5667	-52.5131	-52.792	-52.6266	-52.5184	-52.4361
16.5833	-52.8472	-52.5655	-52.7766	-52.5885	-52.7959
16.6	-52.6163	-52.7492	-52.6923	-52.4128	-52.407
16.6167	-52.6604	-52.3517	-52.3399	-52.4672	-52.3735
16.6333	-52.6234	-52.5939	-52.2732	-52.1988	-52.6052
16.65	-52.4582	-52.9401	-52.2668	-52.5669	-52.6157
16.6667	-52.7031	-52.4373	-52.6454	-53.2766	-52.6401
16.6833	-52.8443	-52.779	-52.7782	-52.7986	-52.5727
16.7	-52.686	-52.5754	-52.3017	-52.1205	-52.3897
16.7167	-52.8061	-52.7926	-52.1827	-52.768	-52.451
16.7333	-52.6625	-52.3867	-52.537	-52.129	-52.0591
16.75	-52.8211	-52.6625	-52.3374	-52.5629	-52.6539
16.7667	-52.7555	-52.6406	-52.4563	-52.4196	-52.4871
16.7833	-52.6172	-52.6136	-52.307	-52.5007	-52.7092
16.8	-52.7829	-52.4668	-52.1678	-52.4418	-52.9626
16.8167	-52.9033	-52.731	-52.5736	-52.3146	-52.3558
16.8333	-52.674	-52.7075	-52.4728	-52.785	-52.7517
16.85	-52.5847	-52.7741	-52.228	-52.4943	-52.3398
16.8667	-52.9976	-52.7973	-52.6863	-53.2439	-52.8648
16.8833	-52.5431	-52.7187	-52.3907	-52.4826	-52.8873
16.9	-52.7521	-52.8926	-52.1523	-52.2651	-52.2564
16.9167	-52.6513	-52.8137	-52.0212	-52.3186	-52.3753
16.9333	-52.6892	-52.6318	-52.7509	-52.3936	-52.2398
16.95	-52.5003	-52.6162	-52.9851	-52.4495	-52.6312
16.9667	-52.741	-52.5162	-53.0253	-52.3354	-52.2503
16.9833	-52.9312	-52.7849	-52.6355	-52.1286	-52.3299
17	-52.7528	-52.3757	-52.3756	-52.9902	-52.4441
17.0167	-52.4587	-52.3727	-52.5697	-52.5005	-52.5906
17.0333	-53.1621	-52.8841	-52.9843	-52.597	-52.5938
17.05	-52.5189	-52.5523	-52.3495	-52.7342	-52.2165
17.0667	-52.7131	-52.4146	-52.8684	-52.4894	-51.9585
17.0833	-53.0785	-52.893	-52.7213	-52.4375	-52.8492
17.1	-52.5666	-52.6182	-52.47	-52.8607	-52.3414
17.1167	-52.8087	-52.6444	-52.9286	-52.3365	-52.59
17.1333	-52.5641	-52.8649	-52.9523	-52.5809	-52.8471
17.15	-52.76	-52.7393	-52.4742	-52.5329	-53.0408
17.1667	-52.9797	-52.7339	-52.4684	-52.7762	-52.3905
17.1833	-52.8817	-52.6653	-52.3621	-52.6465	-52.5334
17.2	-53.0362	-52.6095	-52.3586	-52.7451	-52.7229
17.2167	-52.5791	-53.0085	-52.5176	-52.8437	-52.5335
17.2333	-53.0989	-53.0721	-52.7776	-53.1645	-52.5715
17.25	-52.9615	-52.739	-53.147	-53.1907	-52.6852
17.2667	-52.7138	-52.733	-52.8217	-52.2977	-52.4504
17.2833	-52.6579	-52.2068	-52.6223	-52.5268	-52.1898
17.3	-52.8907	-52.7421	-52.2949	-52.2953	-52.5752
17.3167	-53.1474	-52.5946	-53.1154	-52.3467	-52.7689
17.3333	-52.6393	-52.7086	-52.5965	-52.5175	-52.7812
17.35	-52.5036	-52.491	-52.9344	-52.2611	-52.5968
17.3667	-52.8031	-52.9371	-52.9689	-52.3731	-52.4618
17.3833	-52.5997	-52.5378	-52.7456	-52.2677	-52.7694
17.4	-52.9969	-52.8753	-52.9604	-52.9388	-52.6757
17.4167	-53.1491	-52.6749	-52.0857	-52.7183	-52.4338
17.4333	-52.7213	-52.6386	-52.9473	-52.7961	-52.218
17.45	-52.7242	-52.7253	-52.4773	-52.9266	-52.5341
17.4667	-52.9141	-52.8347	-52.9855	-52.6333	-52.3886
17.4833	-52.7617	-52.8322	-52.5319	-52.4951	-52.9221
17.5	-52.9377	-52.8418	-52.2968	-52.8225	-52.5634
17.5167	-52.6716	-52.5295	-52.6649	-52.9017	-52.7687
17.5333	-52.7286	-52.6117	-52.4397	-52.4921	-52.6386
17.55	-53.0097	-53.1131	-52.6791	-52.7348	-52.8705
17.5667	-52.8013	-52.5767	-52.3799	-52.98	-52.9851
17.5833	-52.5193	-52.6841	-52.5063	-52.6186	-52.6491
17.6	-52.6642	-52.8139	-52.7664	-52.7445	-52.4018
17.6167	-52.7288	-52.9815	-52.1572	-52.8321	-52.1343
17.6333	-53.2073	-52.5871	-52.7172	-52.3866	-53.1353
17.65	-52.7765	-52.3864	-52.0845	-52.7517	-52.7868
17.6667	-52.8383	-53.0241	-52.4386	-53.2377	-51.8775
17.6833	-52.4532	-52.7124	-52.6496	-52.5446	-52.7739
17.7	-52.9629	-52.9113	-52.7129	-52.7102	-52.6175
17.7167	-52.9183	-52.6061	-52.8611	-52.853	-52.5274
17.7333	-53.1283	-52.837	-52.9478	-52.7654	-52.7436
17.75	-52.7172	-52.8718	-52.748	-52.9926	-52.6271
17.7667	-53.0808	-52.4708	-52.9658	-53.0249	-52.4081
17.7833	-52.667	-52.6327	-53.1877	-52.6436	-52.6527
17.8	-53.3997	-52.961	-52.7233	-52.7135	-52.5063
17.8167	-53.0027	-52.8697	-52.9323	-52.499	-52.4908
17.8333	-52.6837	-52.6842	-52.9752	-52.6315	-52.4858
17.85	-52.9415	-52.6874	-52.5174	-52.8521	-52.7896
17.8667	-53.0234	-52.648	-53.3377	-53.2002	-52.4158
17.8833	-52.8243	-52.9346	-52.5968	-52.785	-52.4332
17.9	-53.1246	-53.0658	-53.041	-52.5806	-52.8791
17.9167	-52.7669	-52.6029	-52.6148	-52.9168	-52.5933
17.9333	-52.512	-52.8401	-52.7315	-52.4873	-52.4156
17.95	-52.8577	-52.8577	-53.0862	-52.944	-52.9206
17.9667	-52.5819	-52.8102	-52.4624	-52.7511	-52.6423
17.9833	-52.8978	-53.0016	-52.6637	-52.881	-53.1712
18	-52.9624	-53.0204	-52.888	-52.3847	-52.6892
18.0167	-52.8567	-52.9374	-53.1288	-52.4204	-52.8677
18.0333	-52.5509	-52.5071	-53.017	-52.9216	-52.4708
18.05	-52.6575	-52.8182	-52.8099	-52.8212	-52.6978
18.0667	-52.7367	-52.7126	-52.5207	-52.7048	-53.0172
18.0833	-52.7425	-53.1136	-52.7044	-52.7542	-52.5613
18.1	-52.692	-52.5197	-52.999	-52.7406	-53.2627
18.1167	-52.8205	-53.183	-52.8484	-53.0056	-52.774
18.1333	-52.9236	-52.6124	-53.2184	-52.791	-52.8065
18.15	-52.733	-52.9906	-52.7459	-53.0113	-53.0088
18.1667	-52.9217	-52.6836	-52.8391	-52.6055	-52.5381
18.1833	-52.5693	-52.5619	-52.3039	-52.2204	-52.7119
18.2	-52.9255	-52.642	-52.9925	-52.7808	-52.4006
18.2167	-53.1262	-52.987	-53.359	-52.8068	-52.9783
18.2333	-53.4645	-52.6257	-52.7487	-52.5191	-52.8279
18.25	-52.9685	-52.8233	-52.6549	-52.5824	-52.8246
18.2667	-52.8898	-53.2086	-52.7592	-52.6957	-52.4831
18.2833	-52.7823	-53.059	-52.943	-52.6603	-52.3171
18.3	-52.9551	-52.8705	-52.7314	-52.6317	-52.9397
18.3167	-53.1568	-52.8016	-52.7678	-53.1423	-52.598
18.3333	-53.1434	-53.0675	-53.0054	-52.6567	-52.6599
18.35	-52.7051	-52.9974	-52.7218	-52.6326	-53.3313
18.3667	-52.8551	-52.9683	-53.3279	-52.7862	-52.2826
18.3833	-52.8322	-53.0889	-52.6024	-52.7472	-52.7829
18.4	-52.8269	-53.0161	-52.892	-52.2586	-52.5165
18.4167	-53.0725	-52.8302	-52.9681	-52.7639	-52.527
18.4333	-52.9532	-52.8637	-53.1832	-53.0304	-52.7871
18.45	-53.021	-52.9086	-53.1474	-52.5345	-52.5748
18.4667	-52.5749	-53.0081	-52.5677	-52.5105	-52.3729
18.4833	-52.899	-52.67	-52.4029	-52.6367	-53.0624
18.5	-53.03	-52.6842	-52.9468	-52.559	-52.5178
18.5167	-52.7343	-53.178	-53.2784	-53.1775	-53.093
18.5333	-53.1459	-52.9536	-52.6856	-52.4817	-52.6321
18.55	-53.1705	-53.0759	-53.0135	-52.748	-52.5039
18.5667	-53.1301	-52.882	-53.0991	-52.4381	-53.5605
18.5833	-52.9759	-53.0003	-53.1091	-53.3585	-52.4004
18.6	-53.0745	-52.8984	-52.9612	-53.1161	-53.2602
18.6167	-53.1738	-52.9725	-52.7258	-52.8412	-52.8621
18.6333	-52.8643	-52.9778	-52.8045	-52.6797	-52.7258
18.65	-52.6536	-53.2082	-53.0723	-52.845	-52.7035
18.6667	-53.0846	-53.2468	-52.9997	-53.125	-53.343
18.6833	-53.039	-52.7521	-52.5048	-52.7871	-52.299
18.7	-53.0343	-52.7796	-52.5813	-52.6869	-52.2256
18.7167	-52.9488	-52.9004	-52.9447	-52.8538	-52.807
18.7333	-53.1712	-52.9217	-52.7389	-52.4625	-52.5846
18.75	-53.2356	-52.6981	-52.7222	-52.7091	-52.3134
18.7667	-52.9213	-53.0234	-52.7107	-53.1126	-52.806
18.7833	-53.0998	-53.2279	-52.7758	-53.1332	-52.9317
18.8	-52.9994	-53.045	-53.1426	-52.8052	-52.9556
18.8167	-52.8772	-52.7756	-52.612	-52.6287	-52.8377
18.8333	-53.1225	-53.0426	-53.2157	-52.7091	-52.1577
18.85	-53.0746	-52.9406	-52.4944	-52.2553	-53.1632
18.8667	-52.7915	-52.5107	-53.1949	-52.9689	-52.7858
18.8833	-53.021	-52.545	-53.0445	-53.3133	-52.6898
18.9	-53.0808	-52.7153	-53.0274	-52.8097	-52.729
18.9167	-52.7968	-53.1279	-52.6767	-52.8274	-52.7623
18.9333	-53.0263	-52.9888	-53.2906	-52.9534	-52.6563
18.95	-52.8595	-53.1274	-52.4002	-52.6754	-53.2124
18.9667	-52.9881	-52.8297	-52.6419	-53.0468	-52.9905
18.9833	-52.7821	-52.872	-52.8099	-52.683	-52.7912
19	-53.0328	-52.9996	-53.0062	-53.1379	-52.6311
19.0167	-52.9115	-53.0397	-53.1966	-53.3334	-52.5439
19.0333	-53.0781	-53.0118	-52.553	-53.0976	-52.3832
19.05	-53.0319	-52.9442	-52.6489	-52.7254	-52.5076
19.0667	-52.9721	-52.9817	-53.1387	-52.5192	-52.507
19.0833	-53.2424	-52.6631	-53.1593	-53.067	-52.7424
19.1	-53.2174	-52.9417	-52.4069	-53.3145	-53.1168
19.1167	-52.8692	-52.7388	-53.1244	-52.7048	-52.321
19.1333	-53.1664	-53.3243	-53.1516	-52.9189	-53.1031
19.15	-52.7916	-52.8567	-53.0546	-53.068	-52.8923
19.1667	-52.9863	-53.1063	-52.8171	-52.6686	-52.9541
19.1833	-53.0748	-53.353	-52.9988	-53.2949	-52.0264
19.2	-52.8516	-53.1251	-52.9889	-52.6235	-52.4716
19.2167	-53.1976	-52.8972	-53.2377	-53.0027	-52.7624
19.2333	-52.8954	-52.9841	-53.0878	-52.9771	-52.769
19.25	-53.2992	-52.7462	-52.7602	-52.684	-53.2053
19.2667	-53.4955	-52.8096	-53.1426	-53.0362	-52.8324
19.2833	-52.9737	-52.6699	-52.9747	-52.801	-53.0719
19.3	-52.9522	-53.1047	-52.8936	-53.0195	-52.9986
19.3167	-52.8643	-52.7506	-52.5584	-52.8096	-52.7059
19.3333	-53.0688	-52.6793	-52.7992	-52.8667	-53.0374
19.35	-53.4255	-53.1746	-52.9491	-52.8555	-53.3548
19.3667	-53.0978	-53.3627	-53.1203	-52.6689	-53.3244
19.3833	-52.9735	-52.9969	-52.903	-53.0748	-53.4642
19.4	-53.1035	-52.7516	-52.8275	-52.9039	-52.9839
19.4167	-53.2131	-52.8487	-52.9152	-53.2132	-52.6259
19.4333	-52.9031	-52.8986	-52.7432	-52.9136	-52.7498
19.45	-53.0758	-53.1692	-53.1965	-52.9116	-52.6369
19.4667	-53.2648	-53.0426	-53.086	-52.8653	-53.0319
19.4833	-53.0788	-52.9588	-52.9718	-52.3959	-53.1229
19.5	-53.0652	-53.3258	-52.6512	-53.091	-53.0593
19.5167	-52.9313	-52.9122	-53.0636	-53.1096	-52.5968
19.5333	-53.511	-52.9792	-52.8058	-53.1387	-53.0227
19.55	-53.0233	-52.7315	-52.9095	-52.8037	-53.0657
19.5667	-53.1175	-52.9788	-52.8784	-53.1537	-52.9663
19.5833	-53.1471	-52.8583	-52.2662	-53.232	-53.0323
19.6	-52.9768	-52.9935	-53.3105	-52.6099	-53.1264
19.6167	-52.9931	-52.7707	-53.064	-52.9864	-52.6344
19.6333	-53.2513	-52.9908	-53.1083	-52.7387	-52.3164
19.65	-52.7839	-52.6963	-52.9761	-52.6943	-52.8977
19.6667	-52.94	-52.9788	-53.455	-52.677	-52.9194
19.6833	-53.1806	-53.1064	-53.2618	-52.6966	-52.5149
19.7	-53.0284	-52.9196	-52.6971	-52.649	-53.1477
19.7167	-52.944	-53.1359	-52.9239	-52.7851	-52.4303
19.7333	-52.9121	-53.2594	-52.748	-53.0377	-52.911
19.75	-53.424	-53.1626	-52.9113	-52.8606	-53.1836
19.7667	-52.9868	-52.6674	-52.5413	-52.8047	-53.0121
19.7833	-52.5502	-52.8647	-53.0621	-52.7603	-52.7481
19.8	-53.0997	-52.9252	-52.8815	-53.1836	-52.415
19.8167	-53.1959	-53.3491	-53.1589	-52.8858	-52.7846
19.8333	-52.6872	-52.8277	-53.0875	-52.9205	-53.1059
19.85	-52.8565	-53.0738	-52.7555	-52.8605	-53.048
19.8667	-53.217	-53.1656	-52.3788	-52.8261	-52.9817
19.8833	-52.951	-52.582	-52.4321	-52.7044	-53.0538
19.9	-53.2153	-53.0284	-52.7785	-53.0488	-52.6594
19.9167	-52.8523	-53.028	-53.1247	-52.8275	-53.089
19.9333	-53.1049	-53.0324	-53.1028	-52.8903	-52.5386
19.95	-53.2927	-53.3144	-53.0633	-53.2843	-52.6283
19.9667	-52.9924	-52.7514	-52.9781	-52.745	-53.3079
19.9833	-53.0649	-53.0252	-52.5606	-52.8401	-52.6663
