# Supplementary material for: Continuous estimation of power system inertia using convolutional neural networks
Source: Nat Commun. 2023 Jul 24;14:4440. doi: 10.1038/s41467-023-40192-2 (PMC10366096; doi:10.1038/s41467-023-40192-2)
Supplement: Supplementary file 3 — Source Data [file 41467_2023_40192_MOESM3_ESM.zip › Source_data/figure_5.xlsx]

## Sheet: Panel_a
Frequency	Mean_power_M=0.1789	CI_power_M=0.1789	Mean_power_M=0.2689	CI_power_M=0.2689	Mean_power_M=0.1972 (GEN)	CI_power_M=0.1972 (GEN)	Mean_power_M=0.1972	CI_power_M=0.1972
0	0.36236	0.0118549	0.365164	0.0120483	0.354288	0.0228799	0.338818	0.0226485
0.0166667	0.474013	0.0110269	0.482208	0.0113568	0.472821	0.0214793	0.481184	0.0217638
0.0333333	0.44068	0.0103219	0.443315	0.0101916	0.446645	0.0197466	0.459783	0.0204247
0.05	0.329202	0.00758652	0.322732	0.00751775	0.339541	0.0158558	0.338116	0.0149823
0.0666667	0.198188	0.00456767	0.22138	0.0050294	0.194095	0.0092838	0.205857	0.00958798
0.0833333	0.132351	0.00314288	0.182896	0.0042114	0.143412	0.00640177	0.130352	0.00666528
0.1	0.124894	0.00291022	0.179358	0.0041568	0.134055	0.00591452	0.124123	0.00565696
0.116667	0.125775	0.00285332	0.177692	0.00398812	0.139919	0.00639192	0.131017	0.00597304
0.133333	0.120028	0.00273692	0.166344	0.00369202	0.128552	0.00590737	0.117189	0.00507411
0.15	0.108123	0.00251072	0.148778	0.00340006	0.116113	0.00543741	0.116115	0.00549413
0.166667	0.101558	0.00232941	0.134965	0.00304791	0.108532	0.0051032	0.101496	0.00476571
0.183333	0.0934963	0.00219185	0.121359	0.00278602	0.104988	0.00450237	0.0946688	0.00411521
0.2	0.0858064	0.00199175	0.112462	0.00263867	0.0954889	0.00421691	0.0846512	0.00395234
0.216667	0.080517	0.00182128	0.10224	0.00229411	0.0840414	0.00390024	0.0795569	0.00367113
0.233333	0.0750412	0.00170949	0.0943768	0.00227181	0.0796956	0.00364573	0.0722484	0.00344197
0.25	0.0694087	0.00158454	0.0879233	0.00203275	0.0708341	0.00331358	0.0684088	0.00299142
0.266667	0.0645324	0.00145925	0.0835311	0.00191414	0.0680063	0.00315674	0.062043	0.00282322
0.283333	0.0606617	0.00143672	0.078905	0.00177432	0.0622758	0.00268826	0.0620205	0.00279551
0.3	0.0568242	0.00127934	0.0733445	0.00166642	0.0602963	0.00264192	0.0566086	0.00263181
0.316667	0.0537189	0.00124159	0.0700799	0.00162749	0.0571534	0.00258655	0.0541263	0.0023327
0.333333	0.051088	0.00115382	0.0669074	0.00155102	0.0546605	0.00251978	0.0512949	0.00238098
0.35	0.0481735	0.00106676	0.0632385	0.00145506	0.0509616	0.00240385	0.0474088	0.00239763
0.366667	0.0472892	0.00108466	0.0602391	0.001422	0.0490151	0.00229981	0.0469195	0.00212157
0.383333	0.0445317	0.00100964	0.0569563	0.00133184	0.0481141	0.00215804	0.0438525	0.00215096
0.4	0.0427935	0.000962534	0.056403	0.0012979	0.0464814	0.00212925	0.0436264	0.00193611
0.416667	0.0406658	0.000943317	0.0551205	0.00126528	0.0442318	0.00197656	0.0426624	0.00196249
0.433333	0.0403094	0.000945041	0.0563332	0.00127408	0.0434243	0.00198551	0.0416783	0.00191371
0.45	0.0405939	0.000930825	0.0580845	0.0013276	0.0435869	0.00202834	0.0404767	0.00189405
0.466667	0.0420886	0.000957263	0.0600422	0.00138066	0.0441997	0.00210504	0.0415161	0.00193885
0.483333	0.0438418	0.0010032	0.0638094	0.00141239	0.0483684	0.00219023	0.042624	0.00194389
0.5	0.0463758	0.00105785	0.0703569	0.0015791	0.0511109	0.00226301	0.0469629	0.00206378
0.516667	0.0517099	0.00117944	0.081559	0.00187828	0.0580614	0.00264501	0.0510676	0.00230383
0.533333	0.0586393	0.00135796	0.09799	0.00219834	0.0654931	0.00289212	0.0591671	0.0027873
0.55	0.068904	0.00159284	0.121687	0.00273834	0.079004	0.00363087	0.0677969	0.0032435
0.566667	0.0857169	0.00199094	0.159655	0.00364813	0.10232	0.0047311	0.0840336	0.00391074
0.583333	0.114096	0.00262644	0.222939	0.00512133	0.130568	0.0060634	0.117479	0.00512864
0.6	0.156801	0.00360371	0.295543	0.00665257	0.181185	0.00844674	0.15804	0.00708428
0.616667	0.206148	0.00475487	0.327819	0.00741916	0.234799	0.0106219	0.200928	0.00898645
0.633333	0.209041	0.00486276	0.28201	0.00647347	0.229048	0.0102232	0.207655	0.00954024
0.65	0.168216	0.00390193	0.230967	0.00516885	0.176381	0.00796285	0.162869	0.00782193
0.666667	0.131317	0.00307789	0.194096	0.00442123	0.142039	0.0067332	0.128627	0.00595115
0.683333	0.107897	0.00247437	0.162038	0.0037223	0.119351	0.00513844	0.110129	0.00515638
0.7	0.0914217	0.00206527	0.143978	0.00330645	0.101871	0.00457928	0.0875536	0.00403639
0.716667	0.0802913	0.00180888	0.132151	0.00305504	0.0887391	0.00412758	0.0787228	0.00343726
0.733333	0.0702346	0.00161769	0.1289	0.00297207	0.0803267	0.00349255	0.0679213	0.00319545
0.75	0.0652347	0.00150937	0.121981	0.00280311	0.0731913	0.0034368	0.0633523	0.00281204
0.766667	0.0609987	0.00137646	0.121329	0.00287605	0.0684225	0.00333935	0.0580215	0.00275046
0.783333	0.0566173	0.00128012	0.121662	0.00274427	0.0658185	0.00305005	0.0544978	0.00254891
0.8	0.0552884	0.00127293	0.127945	0.00290077	0.0634178	0.00284016	0.0509622	0.00234189
0.816667	0.0526204	0.00120387	0.13724	0.003107	0.0608447	0.0028183	0.0495687	0.00228188
0.833333	0.0515577	0.00114973	0.150051	0.00345356	0.0618418	0.00283522	0.0513781	0.00234152
0.85	0.050451	0.00117961	0.164482	0.00379311	0.0641124	0.00285197	0.0550625	0.00237832
0.866667	0.0516302	0.00119087	0.180051	0.00411676	0.0621946	0.00289454	0.0483182	0.00225196
0.883333	0.0530213	0.00121705	0.185809	0.00415842	0.0673938	0.00315595	0.0492351	0.00229307
0.9	0.0556294	0.00127139	0.17961	0.00412517	0.0708299	0.00324622	0.0514043	0.00231718
0.916667	0.0580671	0.00135127	0.167203	0.00398557	0.0813753	0.00375211	0.0560419	0.0025474
0.933333	0.0643637	0.0014699	0.151477	0.00342042	0.0899871	0.0039946	0.0614184	0.0026965
0.95	0.0700453	0.00163317	0.13253	0.00305163	0.101665	0.004586	0.0623862	0.00287263
0.966667	0.0772324	0.00181801	0.111256	0.00259656	0.119934	0.0052514	0.0688376	0.00322597
0.983333	0.0850943	0.00201318	0.096703	0.00215394	0.123494	0.00574486	0.0759705	0.00337554
1	0.0868496	0.00204446	0.0846745	0.0019129	0.126698	0.00589358	0.0775732	0.00354277
1.01667	0.0826612	0.00191293	0.0651165	0.00150406	0.116821	0.00525184	0.0740352	0.003372
1.03333	0.104721	0.00245098	0.0436278	0.000995537	0.124254	0.00544372	0.102937	0.00440097
1.05	0.125171	0.00284866	0.03808	0.000875706	0.118609	0.00550223	0.124084	0.00563124
1.06667	0.133355	0.0031072	0.0361518	0.000837485	0.108283	0.00491904	0.136583	0.00640396
1.08333	0.126124	0.00290093	0.03442	0.000791212	0.0861626	0.00413978	0.142666	0.00631696
1.1	0.112498	0.00262717	0.032138	0.000738617	0.0812967	0.00375967	0.130833	0.00610943
1.11667	0.0993043	0.00233155	0.031634	0.000725432	0.0714249	0.00313884	0.12083	0.00544145
1.13333	0.0871822	0.00207571	0.0304747	0.000692928	0.0620546	0.00294299	0.10432	0.0049575
1.15	0.077753	0.00179365	0.0294057	0.000670377	0.0555566	0.00249316	0.0931763	0.00386736
1.16667	0.0685335	0.00155971	0.0287152	0.000655855	0.0479215	0.00225002	0.0818207	0.00385541
1.18333	0.060486	0.00141887	0.0280217	0.000655577	0.0418726	0.00196819	0.0737387	0.00335956
1.2	0.05399	0.00124476	0.0272717	0.000621246	0.0384247	0.0017535	0.061769	0.00287875
1.21667	0.0486549	0.00113472	0.0261736	0.000608688	0.0359986	0.00160321	0.0552518	0.00247752
1.23333	0.0449246	0.00105937	0.026379	0.000599748	0.0329057	0.00148381	0.0487332	0.00227238
1.25	0.0400469	0.000943532	0.0255048	0.000579763	0.0326393	0.00148592	0.044096	0.00203568
1.26667	0.0369507	0.000854496	0.0244774	0.000553581	0.0311262	0.00148882	0.0405923	0.00185117
1.28333	0.0346083	0.00079322	0.0244814	0.000544761	0.0320138	0.00152007	0.0383958	0.00177562
1.3	0.0330814	0.000792172	0.0238975	0.00053644	0.0317201	0.00135184	0.0363815	0.00167717
1.31667	0.0317591	0.000734364	0.0234336	0.000560066	0.0294937	0.00131715	0.0342666	0.00154923
1.33333	0.0309683	0.000713533	0.023239	0.000527412	0.0272163	0.00129981	0.0350871	0.00152414
1.35	0.0305683	0.000680936	0.0231564	0.000524396	0.026709	0.00126326	0.0325115	0.0015371
1.36667	0.0286256	0.000676493	0.0226886	0.000512391	0.0274995	0.00123591	0.0320903	0.00149029
1.38333	0.028212	0.000639642	0.0217508	0.000516183	0.0259747	0.00121872	0.0295704	0.00135298
1.4	0.0277332	0.000643096	0.0220981	0.000506296	0.0253098	0.00113651	0.0306162	0.00144945
1.41667	0.0271679	0.000634962	0.0216672	0.000489223	0.0243793	0.00112713	0.0297752	0.00133277
1.43333	0.0256976	0.000590774	0.0208129	0.000472272	0.0240532	0.00113233	0.028974	0.00128555
1.45	0.0252125	0.000585829	0.0206725	0.000476876	0.0220229	0.00102926	0.0280181	0.00128285
1.46667	0.0246337	0.000558669	0.0202756	0.000469391	0.0233208	0.00103387	0.0269261	0.00126742
1.48333	0.0241045	0.000558547	0.0201742	0.0004611	0.0231193	0.00103661	0.0250993	0.00121198
1.5	0.02398	0.000539048	0.0196977	0.000454907	0.0222931	0.00100139	0.0255948	0.00111318
1.51667	0.0234705	0.000533694	0.0194012	0.000442065	0.0222717	0.00101819	0.0249584	0.00117589
1.53333	0.0228038	0.000516513	0.018855	0.000438872	0.0216229	0.000980168	0.0241322	0.00111772
1.55	0.0227466	0.000520314	0.0188294	0.000440279	0.0208922	0.00093851	0.0227479	0.00106321
1.56667	0.0225078	0.000516365	0.0185964	0.000430863	0.0214865	0.000934457	0.0238834	0.00113377
1.58333	0.0220665	0.000503529	0.0185006	0.000420758	0.0201559	0.000939607	0.0240378	0.00108391
1.6	0.0212612	0.000499979	0.0184123	0.000427617	0.0202245	0.000939848	0.023109	0.0010775
1.61667	0.0205984	0.000472686	0.0184234	0.000422799	0.0196299	0.000851892	0.0235192	0.00111071
1.63333	0.0206569	0.000476677	0.0177214	0.000403827	0.0195376	0.000927517	0.0218155	0.000977476
1.65	0.0197661	0.000451741	0.0175014	0.000400354	0.0192632	0.00087258	0.0213142	0.0010145
1.66667	0.0198961	0.000451737	0.0174049	0.000402084	0.0184849	0.000814244	0.021564	0.000978545
1.68333	0.0194351	0.000436315	0.0170357	0.000400839	0.0186767	0.000899684	0.0203354	0.000905966
1.7	0.0192406	0.00043403	0.0171486	0.000397822	0.0182381	0.000836367	0.0215029	0.000970777
1.71667	0.0188251	0.000437208	0.0166909	0.000388422	0.0180791	0.000842123	0.0209265	0.000934026
1.73333	0.019077	0.000441733	0.016547	0.00038449	0.0177875	0.000829653	0.0194641	0.000930618
1.75	0.0180761	0.000415985	0.0162918	0.00036754	0.0175945	0.000792051	0.0186731	0.000898759
1.76667	0.0181995	0.000413919	0.0165695	0.000377507	0.0177215	0.000873135	0.0194894	0.000882787
1.78333	0.0178618	0.000404935	0.0163054	0.000368323	0.0175364	0.00079469	0.0197162	0.000924337
1.8	0.0176488	0.000401288	0.0161975	0.000362912	0.0169289	0.000746495	0.0190422	0.000911152
1.81667	0.0173554	0.000397824	0.0156676	0.000354712	0.0158086	0.000755357	0.0179984	0.000858024
1.83333	0.0170818	0.000384899	0.0156619	0.000363747	0.0163731	0.000733613	0.0183269	0.000854293
1.85	0.0168905	0.000386053	0.0156281	0.000360201	0.016695	0.000770695	0.0188812	0.000862908
1.86667	0.0172344	0.000393311	0.0153683	0.00035687	0.0158739	0.000750437	0.0183009	0.000821862
1.88333	0.0166057	0.000369142	0.0150736	0.000343294	0.0160492	0.000729955	0.0185159	0.000819
1.9	0.0164428	0.000364165	0.0149933	0.000340998	0.0157862	0.000730373	0.0176474	0.000827567
1.91667	0.0163572	0.000370062	0.014869	0.000345041	0.0159543	0.000763319	0.0174458	0.000831219
1.93333	0.0156691	0.000368231	0.0144428	0.000333886	0.0160259	0.000778598	0.0177172	0.000822388
1.95	0.0153423	0.000363309	0.0143111	0.000327652	0.015392	0.000698147	0.0180331	0.000825004
1.96667	0.015485	0.000372705	0.0144675	0.00033013	0.0147753	0.000698967	0.0169202	0.000730004
1.98333	0.0155534	0.000353779	0.0145549	0.00033157	0.0149698	0.00070532	0.0174509	0.000757367
2	0.0149185	0.000343424	0.0141871	0.000321778	0.0148127	0.0007046	0.0167785	0.000804202
2.01667	0.0150385	0.000345458	0.0139472	0.000319822	0.0142596	0.000690499	0.0161001	0.000737088
2.03333	0.0150149	0.000348412	0.0137579	0.000317933	0.014491	0.000658788	0.0160092	0.000781614
2.05	0.0144748	0.000337046	0.0137212	0.000310678	0.0147155	0.000692199	0.0166866	0.000740423
2.06667	0.01449	0.000338145	0.0133503	0.000308104	0.0139959	0.000650002	0.015659	0.00074552
2.08333	0.0146541	0.000335474	0.0135517	0.000311364	0.0145541	0.000661861	0.015953	0.000707335
2.1	0.0144346	0.000323468	0.013462	0.000311154	0.0136776	0.000654984	0.0154723	0.000725666
2.11667	0.0141773	0.00032935	0.0131737	0.000298914	0.013477	0.00063223	0.0160644	0.00070722
2.13333	0.0141243	0.000314577	0.013312	0.000310396	0.0132664	0.000584757	0.0156639	0.000718766
2.15	0.0139997	0.000327038	0.0131422	0.000303829	0.0131897	0.000629006	0.0159306	0.000750827
2.16667	0.0139088	0.000318223	0.0132441	0.000296896	0.0134956	0.000615596	0.0151511	0.000706182
2.18333	0.0136927	0.000309052	0.0128739	0.00030018	0.0133181	0.000600129	0.0154432	0.000742764
2.2	0.0134459	0.000310306	0.0126798	0.000287201	0.0128246	0.000578633	0.0150878	0.000724842
2.21667	0.0132164	0.000299697	0.0125072	0.000282414	0.0133389	0.000598413	0.0146861	0.000666277
2.23333	0.0134038	0.000307168	0.0126845	0.000294248	0.0132052	0.000627874	0.0149513	0.000641482
2.25	0.0130984	0.000291003	0.0122411	0.000284852	0.0128541	0.000605104	0.0144855	0.000631198
2.26667	0.0127932	0.000296815	0.0121879	0.000281917	0.0132058	0.000596079	0.0150576	0.000677216
2.28333	0.0126744	0.000285186	0.0123541	0.000281185	0.0130693	0.000595107	0.0144077	0.000660178
2.3	0.0129405	0.0002876	0.0121867	0.000275855	0.012591	0.000605195	0.015119	0.000697893
2.31667	0.0125282	0.000281144	0.0119941	0.000271304	0.0123877	0.000557051	0.0143695	0.000649364
2.33333	0.0125737	0.000290988	0.0120995	0.000276351	0.0127869	0.000550326	0.0141724	0.000655357
2.35	0.0123181	0.000286169	0.0118148	0.000268288	0.0119905	0.000584653	0.0137912	0.000635539
2.36667	0.0120625	0.000278756	0.0117865	0.000267582	0.0119256	0.000549144	0.0133634	0.000602652
2.38333	0.0121236	0.000278224	0.0116807	0.000260341	0.0119282	0.000551056	0.0140928	0.000677206
2.4	0.0120883	0.000285903	0.0117176	0.000267696	0.0119424	0.000525202	0.0130758	0.000637729
2.41667	0.0119027	0.000274224	0.0115784	0.000264628	0.0119039	0.00056862	0.0137975	0.00062555
2.43333	0.0117715	0.000270729	0.0112214	0.000256736	0.0119091	0.000524595	0.013308	0.000608843
2.45	0.0118607	0.000272818	0.0113422	0.000265658	0.0115389	0.000544435	0.0137192	0.000635612
2.46667	0.01172	0.000268076	0.0112279	0.000257246	0.0114023	0.000547395	0.0131456	0.000590363
2.48333	0.011634	0.000266554	0.0112396	0.000259288	0.0114584	0.000517203	0.0133616	0.000599036
2.5	0.0117469	0.00026868	0.0111033	0.000257458	0.0114937	0.000467144	0.0131442	0.000630153
2.51667	0.0113768	0.000259705	0.0112171	0.000255702	0.0113935	0.000549016	0.0127173	0.000602304
2.53333	0.0113163	0.000254104	0.0112304	0.000256408	0.0108935	0.000517949	0.0123448	0.000560517
2.55	0.011483	0.000254049	0.0105851	0.000243062	0.0115109	0.000521705	0.0127789	0.000596644
2.56667	0.0114041	0.000261345	0.0106762	0.000244566	0.010818	0.000520382	0.0128814	0.000617681
2.58333	0.0111174	0.000258421	0.0108459	0.000246348	0.0112858	0.000476375	0.0126437	0.000618469
2.6	0.0110146	0.000252435	0.0105666	0.00024637	0.0110305	0.000497562	0.012618	0.000572384
2.61667	0.0109537	0.000250514	0.0105606	0.000245079	0.0107944	0.000480265	0.0126853	0.00055736
2.63333	0.0108086	0.0002483	0.0107667	0.000249929	0.0111584	0.000485307	0.0127429	0.000612896
2.65	0.0106536	0.000244232	0.0103313	0.000232696	0.0106082	0.000477011	0.0120729	0.000581825
2.66667	0.0105477	0.000238104	0.0103985	0.000240985	0.0104775	0.000491767	0.0125468	0.000567508
2.68333	0.0105987	0.000243867	0.0103761	0.000238686	0.0107989	0.000486935	0.012692	0.000573931
2.7	0.0104314	0.000237101	0.0102737	0.00023885	0.0102994	0.000497794	0.0126606	0.000585982
2.71667	0.0105602	0.000245568	0.0101998	0.000235814	0.0103152	0.000462417	0.0132052	0.000552874
2.73333	0.0102169	0.000238332	0.0100875	0.000234388	0.0102671	0.000479507	0.01241	0.000587756
2.75	0.0103392	0.000232754	0.0101927	0.000229197	0.0102718	0.000444899	0.0125774	0.000551049
2.76667	0.01027	0.000236593	0.00997087	0.000228431	0.0101805	0.000482758	0.0124485	0.000539467
2.78333	0.0101083	0.000226955	0.00990873	0.000220812	0.00982426	0.00042383	0.0125336	0.000569914
2.8	0.0101641	0.0002363	0.00993004	0.000223958	0.0102431	0.000455567	0.0130004	0.000558029
2.81667	0.0101798	0.000230111	0.00990588	0.000228398	0.00973134	0.000426889	0.0121009	0.000567704
2.83333	0.0100727	0.00022566	0.00971632	0.000228491	0.0101248	0.000462182	0.0118466	0.00055393
2.85	0.0099895	0.000226347	0.00963565	0.000214983	0.00965463	0.000433844	0.0123882	0.000539226
2.86667	0.00993513	0.000233586	0.00953014	0.000222026	0.00984862	0.000435756	0.0122223	0.000555498
2.88333	0.00958774	0.000216222	0.00951664	0.000218694	0.0099592	0.000453417	0.0126257	0.000608733
2.9	0.00963546	0.000221137	0.00942511	0.000214793	0.00972939	0.000439693	0.0120298	0.000552137
2.91667	0.00948095	0.00022129	0.00937141	0.00020969	0.00950817	0.00044587	0.0120756	0.000546201
2.93333	0.00945978	0.000221723	0.00940733	0.000216622	0.00913573	0.000422128	0.0121618	0.00058976
2.95	0.0097715	0.000214709	0.00924719	0.000209744	0.00951134	0.000446275	0.0125824	0.000588059
2.96667	0.00934566	0.000207596	0.00918449	0.000208673	0.00950741	0.000422988	0.0127877	0.000592721
2.98333	0.00972905	0.000221002	0.009234	0.000212987	0.00947933	0.000436968	0.0128402	0.000600241
3	0.00944745	0.000213088	0.00918749	0.000209482	0.00916727	0.000426853	0.0124437	0.000555349
3.01667	0.00918969	0.000211074	0.00916049	0.000214501	0.00914131	0.00042377	0.0122702	0.000564287
3.03333	0.00916166	0.00020814	0.0092746	0.000214691	0.00953586	0.000427203	0.0125629	0.000558489
3.05	0.0092139	0.00021288	0.00896528	0.000208109	0.00933246	0.000420781	0.0124268	0.000564926
3.06667	0.00922173	0.000211457	0.00907354	0.000209603	0.00921384	0.000421946	0.0119393	0.000555391
3.08333	0.00915535	0.000209058	0.00910063	0.000206283	0.0094018	0.000418904	0.0129979	0.000605317
3.1	0.00904652	0.000208274	0.00872364	0.000206254	0.00906537	0.000404053	0.0130312	0.000580032
3.11667	0.00896075	0.000203191	0.00880764	0.000197707	0.00896429	0.000403703	0.0132515	0.000581753
3.13333	0.00881091	0.000205398	0.00875884	0.000199464	0.00896003	0.000399416	0.0129783	0.000594822
3.15	0.00886039	0.000203188	0.00877909	0.000206217	0.0090011	0.000426013	0.0133046	0.000617823
3.16667	0.00889761	0.000204711	0.00879686	0.000200885	0.00882405	0.000386873	0.0137414	0.000645764
3.18333	0.00869435	0.000199285	0.00874927	0.000199232	0.00871347	0.000399323	0.013669	0.000587032
3.2	0.00892093	0.000206361	0.00862813	0.000196287	0.00837653	0.000406977	0.0137684	0.000649465
3.21667	0.00883554	0.000201921	0.00856865	0.000195857	0.00899617	0.000420654	0.0144611	0.000666979
3.23333	0.00878652	0.000201695	0.00858439	0.000194017	0.00872933	0.00036811	0.014375	0.000656123
3.25	0.00867657	0.000197823	0.00838677	0.000194649	0.00882792	0.000404768	0.0150665	0.000682205
3.26667	0.00856163	0.000195871	0.00852649	0.000187336	0.00885537	0.000414037	0.0149339	0.000680154
3.28333	0.00877582	0.000199623	0.00840487	0.000191915	0.00874214	0.000407129	0.0154338	0.000712935
3.3	0.00834473	0.000188364	0.00845111	0.000190112	0.00860222	0.000391502	0.014958	0.000714655
3.31667	0.00856078	0.000199095	0.00844494	0.000190239	0.0089294	0.000399449	0.0161505	0.000742708
3.33333	0.00865294	0.000193847	0.00848112	0.000192908	0.00849379	0.00038241	0.0154007	0.000720539
3.35	0.00847447	0.000193401	0.0082505	0.000189144	0.00824257	0.000366674	0.0159465	0.00069389
3.36667	0.00829306	0.000191854	0.00838833	0.000190605	0.00822784	0.000386034	0.0159337	0.000770398
3.38333	0.00826204	0.000194036	0.00819747	0.000187968	0.00861135	0.000390599	0.0160273	0.000736417
3.4	0.00825579	0.000194454	0.00801033	0.000181346	0.00829609	0.00039984	0.0162719	0.000783467
3.41667	0.00832985	0.000188388	0.00833345	0.000192032	0.00841153	0.000391853	0.0160838	0.00072737
3.43333	0.00812986	0.000188587	0.00818469	0.000189584	0.00823975	0.000398819	0.016512	0.000775639
3.45	0.00828899	0.000189909	0.00832361	0.000189464	0.00804378	0.000376472	0.0161203	0.000745665
3.46667	0.0081589	0.000187877	0.00818126	0.000185863	0.00841255	0.000374766	0.0154324	0.000727185
3.48333	0.00811441	0.000182282	0.00801065	0.00017903	0.00831239	0.000379179	0.015292	0.000708972
3.5	0.0082525	0.00018552	0.00826768	0.000189214	0.00806184	0.000356713	0.0143725	0.000650214
3.51667	0.00801655	0.000186758	0.00797087	0.000186944	0.00818094	0.000355087	0.0157299	0.000712905
3.53333	0.00823497	0.000192059	0.00797005	0.000179417	0.00806622	0.000366833	0.0153886	0.0006961
3.55	0.00809554	0.000186753	0.0079599	0.000183836	0.00828978	0.000376809	0.0147697	0.000698112
3.56667	0.00800345	0.000183821	0.00805923	0.000189881	0.00778236	0.000362878	0.014566	0.000680198
3.58333	0.00791789	0.000181804	0.00816702	0.000188224	0.00795571	0.000377931	0.0141171	0.000643621
3.6	0.00827476	0.000191095	0.00799888	0.000187695	0.00821837	0.000369177	0.0138992	0.000622531
3.61667	0.00803419	0.00018561	0.00804722	0.000178596	0.00784936	0.000361277	0.0133695	0.000620573
3.63333	0.00812524	0.000182722	0.00789331	0.000179596	0.00807184	0.000366969	0.0136731	0.000593681
3.65	0.00807919	0.00018729	0.00812214	0.000183028	0.00845396	0.000380912	0.013209	0.0006131
3.66667	0.00798391	0.000183125	0.00799868	0.000184696	0.00815863	0.000377679	0.0131095	0.000599733
3.68333	0.00790466	0.000182992	0.0080883	0.000181402	0.00807216	0.000365744	0.0123459	0.000581977
3.7	0.00807948	0.000183698	0.0080709	0.000184266	0.0082997	0.000390526	0.0124722	0.000574986
3.71667	0.0080381	0.000182342	0.00815454	0.000187791	0.00793208	0.000384742	0.0121884	0.000548362
3.73333	0.00827226	0.000186298	0.00810144	0.000184218	0.00802525	0.000363148	0.0122791	0.000559841
3.75	0.00819827	0.000186677	0.00841057	0.000191544	0.00800377	0.000349408	0.012332	0.000573861
3.76667	0.00810674	0.000186495	0.00822408	0.00018721	0.00848527	0.000394013	0.011773	0.000567363
3.78333	0.00817621	0.000189006	0.00805707	0.000182995	0.00838331	0.000384031	0.0113779	0.000530857
3.8	0.008321	0.000190217	0.00838907	0.000194688	0.00823577	0.000390103	0.0114925	0.000528265
3.81667	0.0084381	0.000192577	0.00845369	0.000192296	0.00854204	0.000391893	0.0118721	0.000552497
3.83333	0.00863088	0.000203117	0.00852414	0.000190938	0.00848158	0.000380552	0.0113031	0.000521865
3.85	0.00873488	0.000200971	0.00880188	0.000209198	0.00911028	0.000416263	0.0121027	0.000535799
3.86667	0.00902814	0.000205604	0.00914882	0.000205791	0.00944615	0.000434336	0.0116166	0.000543671
3.88333	0.00925755	0.000208168	0.0091378	0.000209572	0.00907385	0.000432013	0.0112076	0.000493833
3.9	0.00929	0.000212224	0.00937254	0.000214444	0.00944127	0.000425557	0.0117413	0.000542678
3.91667	0.00997616	0.000222374	0.00964199	0.000224462	0.00949704	0.000449453	0.0115444	0.000530567
3.93333	0.0101976	0.0002324	0.0100272	0.000226162	0.0102049	0.000484577	0.0107247	0.000496143
3.95	0.0105662	0.000237253	0.0106446	0.000247667	0.0102896	0.000463597	0.0112113	0.000527462
3.96667	0.0108764	0.000247776	0.0110512	0.000248818	0.0107028	0.000487818	0.0111409	0.000479236
3.98333	0.0112908	0.000261966	0.0114388	0.000266901	0.011698	0.000532834	0.0109309	0.000495097
4	0.0114083	0.000267158	0.0114738	0.000267645	0.0116174	0.000520519	0.011216	0.000505765
4.01667	0.011452	0.00026048	0.0118837	0.000266774	0.0118239	0.000560154	0.0111017	0.00051343
4.03333	0.0117892	0.000270515	0.0117067	0.000264991	0.0117026	0.00054188	0.0111129	0.000491862
4.05	0.0113147	0.000255176	0.0113059	0.00025851	0.0113456	0.000508722	0.0106078	0.000487589
4.06667	0.010836	0.000247493	0.0110348	0.000252908	0.0108054	0.000500678	0.0105264	0.000484195
4.08333	0.0106586	0.000246518	0.0104851	0.000237684	0.0104888	0.000455396	0.0107412	0.000480444
4.1	0.0103172	0.000238912	0.010237	0.000230418	0.0104396	0.000479509	0.0109082	0.000502309
4.11667	0.00977304	0.000218821	0.00973676	0.000231067	0.0099105	0.000459392	0.0108964	0.000483934
4.13333	0.00949776	0.000213545	0.00940011	0.000213318	0.00968072	0.000472475	0.0112756	0.000494779
4.15	0.00901097	0.000209605	0.00903475	0.000207534	0.00921627	0.000437023	0.0107243	0.000523585
4.16667	0.0087913	0.00020175	0.00865753	0.000197226	0.00889332	0.000399008	0.0108754	0.000483112
4.18333	0.00844408	0.000193359	0.00858909	0.000196631	0.00835629	0.000378231	0.0109632	0.000481552
4.2	0.00832935	0.000184949	0.00846459	0.000194134	0.0083695	0.000382903	0.0110591	0.000480479
4.21667	0.0080404	0.000188808	0.0081093	0.000182221	0.00807622	0.000391147	0.0104448	0.000496139
4.23333	0.00787334	0.000183668	0.00781566	0.000181665	0.00815184	0.000384881	0.0109514	0.000520163
4.25	0.00793602	0.000181464	0.00775505	0.000177817	0.00762772	0.000367612	0.0109256	0.000543442
4.26667	0.0077035	0.00018214	0.00779608	0.000175998	0.0079043	0.000366647	0.0107592	0.000472731
4.28333	0.00760135	0.000175972	0.00765654	0.000177372	0.00729601	0.000354818	0.0112571	0.000510282
4.3	0.00743954	0.000172131	0.00758279	0.000174262	0.00743812	0.000352458	0.0106857	0.000499356
4.31667	0.007489	0.000169179	0.00741928	0.000171305	0.00703107	0.000339084	0.0110245	0.000491064
4.33333	0.00741882	0.000168525	0.00729917	0.000168629	0.00722488	0.000339147	0.0110061	0.000481042
4.35	0.00727279	0.00016324	0.00733407	0.000167029	0.00755774	0.000333948	0.0111989	0.000548136
4.36667	0.00720502	0.000165256	0.00729277	0.000164696	0.00706342	0.000297869	0.0116185	0.000523167
4.38333	0.00724183	0.000164797	0.00720029	0.000165642	0.00727608	0.000335116	0.0115018	0.00052495
4.4	0.00712318	0.000166788	0.0071266	0.000165789	0.00732248	0.00032963	0.0118533	0.000545852
4.41667	0.00704717	0.000165075	0.00692657	0.000156341	0.00700589	0.000314622	0.0118013	0.000519393
4.43333	0.00696442	0.000160264	0.00707276	0.000163647	0.00690165	0.000326601	0.0111994	0.000527931
4.45	0.00699373	0.000159746	0.00707979	0.000159901	0.00727398	0.000329057	0.0118028	0.000537631
4.46667	0.00688257	0.000157846	0.00693768	0.000159376	0.00700798	0.000315619	0.0120039	0.000558475
4.48333	0.00686835	0.000156623	0.00699644	0.000157704	0.00711286	0.000287423	0.0119502	0.000517302
4.5	0.00683207	0.000158561	0.00684903	0.000161634	0.00683641	0.000315363	0.0117433	0.00055108
4.51667	0.00695509	0.000158022	0.00701178	0.000154027	0.00705485	0.000332257	0.0119427	0.000529327
4.53333	0.0068787	0.000163377	0.00693674	0.000159168	0.00706342	0.000317267	0.0116361	0.000531903
4.55	0.00688169	0.000155794	0.00704274	0.000159389	0.00684632	0.00030445	0.0124048	0.000555673
4.56667	0.00682906	0.000156952	0.00696472	0.000158237	0.00657565	0.000295406	0.0122665	0.000564741
4.58333	0.00693903	0.00016122	0.00676062	0.000156528	0.00686758	0.000309663	0.0123254	0.000573339
4.6	0.00683833	0.000157867	0.00685787	0.000157435	0.00672113	0.000312194	0.0124044	0.000560832
4.61667	0.00687129	0.000160053	0.00677871	0.000152304	0.00676551	0.000296004	0.0128371	0.000602217
4.63333	0.00690575	0.000155617	0.00675702	0.000153913	0.00652057	0.000314097	0.0125112	0.000585018
4.65	0.00678065	0.000155192	0.00679601	0.000155488	0.00676563	0.000297664	0.0127842	0.000569978
4.66667	0.00675194	0.000154728	0.00688729	0.000162269	0.00646448	0.000314752	0.0134979	0.000621307
4.68333	0.00683866	0.00015603	0.00688444	0.000157213	0.00719091	0.000321662	0.0134271	0.000614358
4.7	0.00674435	0.000153279	0.00686791	0.000157703	0.00650579	0.000281426	0.013093	0.000613069
4.71667	0.00669414	0.00015771	0.00691741	0.000157645	0.00672011	0.000300296	0.0142343	0.000630178
4.73333	0.00676217	0.000158025	0.00689439	0.000157877	0.00695961	0.000337194	0.013431	0.000593613
4.75	0.00682986	0.000157988	0.00693359	0.000159384	0.00681601	0.000314028	0.0140606	0.000633987
4.76667	0.00688278	0.000155168	0.00690536	0.000154485	0.00666918	0.000308312	0.0144335	0.000639635
4.78333	0.00678044	0.000156182	0.0068747	0.000158165	0.00667961	0.000300995	0.0144957	0.000693042
4.8	0.0069141	0.000162171	0.0069315	0.000161304	0.0067937	0.000296852	0.0153576	0.000685629
4.81667	0.00683812	0.000157038	0.00694522	0.000159614	0.0069857	0.000332559	0.0145686	0.000675781
4.83333	0.00682822	0.00015662	0.00697549	0.00016024	0.00690035	0.000302988	0.015571	0.000695966
4.85	0.00692332	0.000161866	0.00706115	0.000158369	0.00700252	0.000305803	0.0162041	0.000749733
4.86667	0.00704468	0.000160453	0.00692213	0.000154207	0.00701159	0.000323488	0.0163544	0.000751884
4.88333	0.00696715	0.000159515	0.00698066	0.000158617	0.00690621	0.000327578	0.0171264	0.00077898
4.9	0.00698607	0.000159567	0.00686456	0.000158845	0.00697252	0.000321251	0.016524	0.00079032
4.91667	0.00692777	0.000161358	0.00691347	0.000158111	0.00711508	0.000328454	0.0181348	0.000822538
4.93333	0.00705475	0.000161675	0.00709831	0.000161285	0.00674747	0.000296207	0.0184446	0.000801196
4.95	0.00698095	0.000159043	0.00709416	0.000165716	0.00719377	0.000321197	0.0189016	0.000895827
4.96667	0.00687799	0.000160624	0.00705847	0.000159402	0.00687905	0.000320665	0.0199502	0.000922618
4.98333	0.00707147	0.000162901	0.00705899	0.00016272	0.00701312	0.000328501	0.0198736	0.000907065
5	0.00698043	0.000161768	0.00720261	0.000162399	0.0073919	0.000338794	0.0206156	0.00100729
5.01667	0.00701336	0.000163797	0.00716029	0.000164374	0.00712821	0.000317873	0.0219876	0.000996904
5.03333	0.0070431	0.000166189	0.00713635	0.000168476	0.00713265	0.000322964	0.0224734	0.00105052
5.05	0.00711103	0.000161458	0.00703139	0.00016142	0.00675501	0.000315698	0.0236396	0.00112382
5.06667	0.00715092	0.000165653	0.00732232	0.000170319	0.00730302	0.000332668	0.0254827	0.00114933
5.08333	0.00733465	0.000166553	0.00746366	0.000170296	0.00741732	0.000348919	0.0255545	0.0011974
5.1	0.00746674	0.000173635	0.00732005	0.000167789	0.00725431	0.000347442	0.0273359	0.00128297
5.11667	0.00731086	0.000171346	0.00739222	0.000173686	0.00760572	0.000334479	0.0293264	0.00132726
5.13333	0.00759195	0.00017122	0.00744631	0.000172735	0.00770164	0.000331657	0.031537	0.00142416
5.15	0.00748265	0.000174272	0.00772353	0.000171482	0.00734974	0.000313812	0.0310091	0.00141507
5.16667	0.00763055	0.0001783	0.00768925	0.000178196	0.00745889	0.000338926	0.0332886	0.00163065
5.18333	0.00763362	0.000176451	0.00772319	0.000175374	0.00754882	0.000359374	0.0354894	0.00167704
5.2	0.00786856	0.000177123	0.00759296	0.000177896	0.00795529	0.000360613	0.0385229	0.00193123
5.21667	0.00756108	0.000176078	0.00786049	0.000178481	0.0076774	0.000360341	0.0396942	0.00177028
5.23333	0.00778736	0.000179241	0.00777689	0.000179383	0.00826414	0.00037429	0.0415615	0.00195367
5.25	0.00797808	0.000182489	0.0080531	0.00018595	0.00781411	0.000364241	0.0403453	0.00200432
5.26667	0.00791277	0.000181666	0.00823993	0.000185732	0.00770732	0.000364418	0.0415079	0.00188437
5.28333	0.00829994	0.000186662	0.00811893	0.000180925	0.00814208	0.000365468	0.0435409	0.00202514
5.3	0.00823217	0.000184873	0.008181	0.000188679	0.00788085	0.000354135	0.0408551	0.0018895
5.31667	0.00833217	0.000189829	0.0084187	0.000193589	0.00846556	0.000364843	0.0386693	0.00181564
5.33333	0.00836811	0.000188887	0.00853744	0.000196659	0.00861639	0.000378593	0.0363538	0.00169326
5.35	0.00845093	0.000194808	0.00848183	0.000193875	0.00823317	0.000376874	0.0336817	0.00146974
5.36667	0.00859887	0.000199377	0.00850777	0.000193523	0.00859621	0.000394514	0.0318836	0.00142296
5.38333	0.00858035	0.000199615	0.00870204	0.000203278	0.00887402	0.000416112	0.0282961	0.00129145
5.4	0.00872203	0.000190615	0.00894976	0.000205479	0.00892482	0.000411161	0.0271039	0.00122973
5.41667	0.00898532	0.000204629	0.00885699	0.000202809	0.00882422	0.000389433	0.0256656	0.00118488
5.43333	0.00902522	0.000213109	0.00908979	0.000198394	0.00875446	0.000398542	0.0227046	0.00107017
5.45	0.00942976	0.000217728	0.00916515	0.000207594	0.00903101	0.000410693	0.0214767	0.000961946
5.46667	0.00915876	0.000212516	0.00927	0.000211696	0.00967743	0.000421727	0.0199962	0.000929108
5.48333	0.00953311	0.000216985	0.00951548	0.000213791	0.0098032	0.000425399	0.0189898	0.000858365
5.5	0.00981847	0.000223905	0.0096778	0.000225691	0.00934181	0.000433787	0.0177207	0.000796308
5.51667	0.0098208	0.00022891	0.00995029	0.000228613	0.00994924	0.000454514	0.0161697	0.000732415
5.53333	0.00988428	0.000229767	0.00972684	0.000228393	0.00995962	0.000454286	0.0155319	0.00069709
5.55	0.0101846	0.000230416	0.0100404	0.000229547	0.0100444	0.000453754	0.013994	0.000659834
5.56667	0.0103509	0.000243991	0.0102319	0.000237529	0.00996495	0.000475878	0.0126945	0.000588486
5.58333	0.0104273	0.000239582	0.0104116	0.000240071	0.0106215	0.000490601	0.0121407	0.000540877
5.6	0.0106307	0.000245459	0.010771	0.000250286	0.0107248	0.000461384	0.01178	0.000582831
5.61667	0.011028	0.000250271	0.0109155	0.000246583	0.0106557	0.000488519	0.0110254	0.000491528
5.63333	0.0110612	0.000252959	0.0114821	0.000256104	0.0112215	0.000525559	0.00991212	0.000462613
5.65	0.0110567	0.0002532	0.0112051	0.000261311	0.0110502	0.00053189	0.0100653	0.000456571
5.66667	0.0115644	0.000266502	0.0117171	0.000270245	0.0114761	0.000539531	0.00958681	0.00044463
5.68333	0.011694	0.000267153	0.0116364	0.000269067	0.0118454	0.000518614	0.00945915	0.00041781
5.7	0.0120269	0.000264744	0.0121802	0.000278114	0.0119489	0.000580039	0.00893914	0.000426162
5.71667	0.0122508	0.000273872	0.012601	0.000288042	0.0124212	0.000566468	0.00841785	0.000396874
5.73333	0.0124073	0.000279409	0.012464	0.000281741	0.0120192	0.000591285	0.00789972	0.000376823
5.75	0.0125386	0.00029992	0.0130905	0.000294348	0.0128454	0.000605893	0.00780828	0.000362381
5.76667	0.0131488	0.000294854	0.013244	0.000307315	0.0132138	0.000612322	0.00728636	0.000331501
5.78333	0.0134926	0.000302594	0.0132219	0.000305117	0.0129269	0.000586228	0.00727017	0.000333086
5.8	0.0134047	0.000312681	0.0135746	0.000313236	0.0133125	0.000606158	0.00689609	0.000316206
5.81667	0.0134094	0.000296274	0.0137197	0.000318622	0.0136314	0.000649516	0.006555	0.000302519
5.83333	0.0138998	0.000318176	0.0139399	0.000312092	0.0142605	0.000660641	0.00636272	0.000296568
5.85	0.0137111	0.000317697	0.0144045	0.000334227	0.0143214	0.00064394	0.00596958	0.000283216
5.86667	0.0143171	0.000331427	0.0146845	0.000337459	0.0145609	0.000702946	0.00596285	0.000288708
5.88333	0.0146807	0.000338418	0.0146301	0.000340977	0.0142924	0.000644789	0.00585786	0.000258176
5.9	0.0147339	0.000330941	0.0147729	0.000339234	0.0153077	0.000687394	0.0054015	0.000241292
5.91667	0.0147929	0.000345389	0.0148689	0.000339925	0.0150338	0.000688541	0.00535416	0.000249016
5.93333	0.0151228	0.000347855	0.0150133	0.000344418	0.0157656	0.000679862	0.00541303	0.000251218
5.95	0.0154048	0.000346743	0.0155491	0.000355979	0.0154405	0.000689499	0.0052242	0.000241271
5.96667	0.015371	0.000357035	0.0156161	0.000361839	0.0155553	0.00069297	0.00493366	0.000222786
5.98333	0.0153549	0.000356208	0.0155106	0.000361885	0.0156506	0.000730135	0.00479594	0.000221553
6	0.0157748	0.000354401	0.0157683	0.000359412	0.0155788	0.000719529	0.00484514	0.000217058
6.01667	0.0155849	0.000350946	0.0160283	0.00035992	0.0152577	0.000678063	0.00469218	0.000205379
6.03333	0.0156109	0.000353142	0.0155251	0.000359235	0.0158311	0.000702102	0.00453765	0.00021025
6.05	0.0155178	0.000352318	0.0157108	0.000364635	0.01637	0.000797999	0.00430422	0.000188185
6.06667	0.0155079	0.000358596	0.0157879	0.000358113	0.0166371	0.000736823	0.00415031	0.000199168
6.08333	0.0155643	0.000361112	0.0159557	0.000353573	0.0149925	0.000725984	0.00411073	0.00019653
6.1	0.0154658	0.000347758	0.015543	0.00035194	0.01521	0.00064979	0.00411183	0.000189672
6.11667	0.0157772	0.00035393	0.0155173	0.000352679	0.0159089	0.000715273	0.00409341	0.000188901
6.13333	0.0154761	0.000347233	0.0150256	0.000340967	0.0155469	0.000724834	0.00400117	0.000186116
6.15	0.0151342	0.00033751	0.0151304	0.000344462	0.0147219	0.000695229	0.00397366	0.000176552
6.16667	0.0151136	0.000349576	0.0152266	0.000339268	0.0152656	0.000697013	0.00375999	0.000176565
6.18333	0.0148261	0.000347747	0.0146861	0.00034254	0.0143546	0.000670699	0.00376324	0.000182361
6.2	0.0145484	0.000328703	0.0143333	0.000323553	0.0149811	0.000677896	0.00364318	0.00016902
6.21667	0.0143219	0.000330459	0.0144965	0.000332959	0.0148722	0.000685651	0.00363853	0.000167242
6.23333	0.0146017	0.000340042	0.014247	0.000331534	0.0143998	0.000664795	0.00356918	0.00017125
6.25	0.0137567	0.00031979	0.0138148	0.000321197	0.0148751	0.000648784	0.00354794	0.000165934
6.26667	0.0136787	0.000316168	0.0135403	0.000310901	0.0135358	0.000647244	0.00360328	0.00015928
6.28333	0.0134176	0.000300501	0.0133198	0.000309511	0.0129674	0.000584597	0.003521	0.000156539
6.3	0.0131291	0.000306835	0.0132502	0.000304036	0.0135859	0.000615701	0.00331722	0.000152493
6.31667	0.0128065	0.00029046	0.0130116	0.000294913	0.013009	0.000636831	0.00326047	0.000156872
6.33333	0.0126699	0.0002871	0.0128939	0.000292387	0.0130071	0.000599296	0.00327498	0.00015157
6.35	0.0123801	0.000284689	0.012543	0.00027972	0.0125309	0.000619511	0.00330525	0.000150967
6.36667	0.0122612	0.000278286	0.0122254	0.000282882	0.0123332	0.000565358	0.00326635	0.000145581
6.38333	0.0120878	0.000279424	0.0121246	0.000271764	0.0124248	0.000574798	0.00311618	0.00013822
6.4	0.011793	0.000276919	0.0118663	0.000280229	0.0118916	0.000536278	0.00323608	0.000145366
6.41667	0.0115907	0.000268956	0.0114821	0.000261585	0.0114058	0.000514819	0.00308763	0.000141742
6.43333	0.0113362	0.000260756	0.0112869	0.000264111	0.0117807	0.000531205	0.00318016	0.000144107
6.45	0.0112828	0.000257371	0.0110492	0.000257918	0.0108598	0.000536653	0.00308794	0.000146907
6.46667	0.0108421	0.000245754	0.0111278	0.000250186	0.0112831	0.00052966	0.00304825	0.00013639
6.48333	0.0108433	0.000247602	0.0108094	0.000246547	0.0107577	0.000493094	0.00304205	0.000149056
6.5	0.0106013	0.00024786	0.0104965	0.000235825	0.0105368	0.000467622	0.0030092	0.000138177
6.51667	0.0104965	0.000236563	0.0104624	0.000237922	0.0106389	0.000468215	0.00299991	0.000143718
6.53333	0.0104778	0.000236975	0.0101904	0.000232368	0.0102936	0.000468664	0.00300606	0.00013919
6.55	0.010014	0.00023317	0.0101208	0.000234614	0.0101935	0.000479128	0.00301671	0.00014016
6.56667	0.00972309	0.000229485	0.00995387	0.000229336	0.00984091	0.000467313	0.00288391	0.00013771
6.58333	0.00978132	0.000223621	0.00980752	0.000228701	0.00983206	0.000440926	0.00283394	0.000133526
6.6	0.00965008	0.000221538	0.00974424	0.000221336	0.00962546	0.000430457	0.00291263	0.00013534
6.61667	0.00957577	0.000221418	0.00942755	0.00021388	0.00945972	0.000459983	0.00283481	0.000119744
6.63333	0.00916048	0.000215645	0.00954008	0.000214991	0.00958835	0.000423866	0.00276289	0.00012728
6.65	0.00906377	0.000208348	0.00915509	0.000212176	0.00930862	0.000429163	0.00270151	0.000124081
6.66667	0.00886727	0.00020484	0.00902615	0.000206362	0.00912643	0.00041331	0.0027482	0.00013026
6.68333	0.00905688	0.000205679	0.00879149	0.000201162	0.00907056	0.00041364	0.00279615	0.000125881
6.7	0.00881438	0.000201321	0.00873157	0.000196424	0.00869427	0.00040878	0.00278113	0.000118611
6.71667	0.00866287	0.000202347	0.00860114	0.000197433	0.00903954	0.000409545	0.00266924	0.00012662
6.73333	0.00862635	0.000193675	0.00867391	0.000195256	0.00867459	0.000404109	0.00276417	0.000121881
6.75	0.00848289	0.000192613	0.00828768	0.000190404	0.00830429	0.00039332	0.00274002	0.000121266
6.76667	0.00822677	0.00019425	0.00844429	0.000190442	0.00847326	0.00038352	0.00269237	0.000121475
6.78333	0.00818437	0.000184375	0.00826255	0.000186657	0.00809428	0.000372925	0.00258996	0.000117414
6.8	0.00820646	0.000189167	0.00820255	0.000186254	0.00808491	0.000359501	0.00269737	0.00012711
6.81667	0.00792393	0.000180279	0.0080324	0.000183859	0.00829094	0.000358895	0.00263567	0.000125163
6.83333	0.00789043	0.000179399	0.00786438	0.000183123	0.00794269	0.000357644	0.00263955	0.000118455
6.85	0.00765104	0.000182823	0.00778198	0.000174324	0.00755258	0.000345932	0.0026582	0.000122472
6.86667	0.00778771	0.000183652	0.00784042	0.000175305	0.00779616	0.000368926	0.00258087	0.000116806
6.88333	0.00756372	0.000178205	0.0075679	0.000173127	0.00755329	0.000329455	0.00256484	0.000116072
6.9	0.00764662	0.000172602	0.00755589	0.000174951	0.00798237	0.000359538	0.00262175	0.000126444
6.91667	0.00746721	0.000169231	0.00748219	0.000167719	0.00752049	0.000338975	0.00253675	0.000118587
6.93333	0.00728308	0.000168513	0.00744153	0.000170809	0.00721171	0.000329726	0.0024984	0.000120423
6.95	0.00739737	0.000175397	0.00743046	0.000169907	0.00746307	0.000316532	0.00258481	0.000120303
6.96667	0.00722103	0.000162907	0.00710894	0.000163255	0.00709227	0.000329308	0.00255035	0.000120147
6.98333	0.00719838	0.000163829	0.0072916	0.00016707	0.00703869	0.000308495	0.00252264	0.000120169
7	0.00711726	0.00016164	0.00707285	0.000161631	0.00693001	0.000311897	0.00254558	0.000116013
7.01667	0.00697595	0.00015859	0.00680009	0.000153143	0.00715169	0.000313552	0.00266685	0.000120295
7.03333	0.00688483	0.00016066	0.00686733	0.000159835	0.00707935	0.000328054	0.00254293	0.000118847
7.05	0.00697825	0.000158459	0.00694132	0.000157423	0.00711618	0.000311348	0.00258922	0.000122541
7.06667	0.00684913	0.000158602	0.00680543	0.000158004	0.00643888	0.000317087	0.00263405	0.000116743
7.08333	0.0067415	0.000155553	0.00655572	0.000151337	0.00691407	0.000307776	0.00254146	0.00011249
7.1	0.00668073	0.00015275	0.00673219	0.000153701	0.00673528	0.000299951	0.00253303	0.000116504
7.11667	0.0066042	0.000151066	0.00670335	0.000151111	0.00675443	0.000302224	0.00251638	0.000114345
7.13333	0.00658963	0.000147276	0.00662779	0.000150381	0.00672436	0.000318955	0.00257909	0.00011323
7.15	0.00641793	0.000148697	0.00641124	0.000149055	0.00650008	0.000308565	0.00249512	0.000107811
7.16667	0.00637082	0.000144544	0.00648339	0.000149445	0.00657113	0.000295623	0.0024822	0.000109328
7.18333	0.00633429	0.000146245	0.0063869	0.000150074	0.00654814	0.000292786	0.00241252	0.000112614
7.2	0.00639425	0.000146871	0.00641621	0.000140769	0.00605121	0.000278023	0.00252868	0.000119988
7.21667	0.00629994	0.000145178	0.00610421	0.000142054	0.00633619	0.000293677	0.00259037	0.000124787
7.23333	0.00632791	0.000143568	0.00620782	0.000144762	0.00644305	0.000302401	0.00252557	0.000111946
7.25	0.00620721	0.000142073	0.00626488	0.000139043	0.00616187	0.000274651	0.00248128	0.000120404
7.26667	0.00605018	0.00013988	0.00620769	0.000143116	0.00596033	0.000285048	0.00252045	0.000118815
7.28333	0.00587109	0.000136415	0.00623102	0.000146079	0.00619582	0.000279304	0.00245785	0.000113386
7.3	0.00596084	0.000137022	0.00596676	0.000133619	0.0058207	0.000282645	0.00235691	0.000108274
7.31667	0.00600928	0.000140327	0.00607017	0.000136536	0.00607167	0.000278942	0.00250109	0.000110109
7.33333	0.00599558	0.000138209	0.00603511	0.00013495	0.00600631	0.000276971	0.00241074	0.000113094
7.35	0.005987	0.000137123	0.00584468	0.000134251	0.00596824	0.000270634	0.0025185	0.000117351
7.36667	0.00597904	0.00013396	0.00591192	0.000130243	0.0058702	0.000271278	0.00245156	0.000105097
7.38333	0.00584328	0.000135775	0.00597455	0.000139102	0.00610343	0.000265124	0.00249788	0.000115634
7.4	0.00580979	0.000135585	0.00579173	0.000133239	0.00590167	0.000261906	0.00245396	0.00011984
7.41667	0.00581627	0.000134493	0.00587945	0.000133274	0.00578234	0.000265062	0.0024825	0.000114196
7.43333	0.00585159	0.000132898	0.00577561	0.000131447	0.00559639	0.000254661	0.0024222	0.000114894
7.45	0.00563637	0.000124971	0.00573582	0.000130288	0.00554374	0.00024578	0.00254027	0.000118485
7.46667	0.00559965	0.000128803	0.00569162	0.000130349	0.00560452	0.000268705	0.00239615	0.000110389
7.48333	0.00559015	0.000129243	0.00553715	0.000126342	0.00560237	0.000257654	0.00234608	0.000107238
7.5	0.00559836	0.000128271	0.00565261	0.000126308	0.00570603	0.000259616	0.00238832	0.000106619
7.51667	0.00549543	0.000125539	0.00552608	0.000122631	0.00575153	0.000277548	0.00233572	0.000107217
7.53333	0.00538033	0.000122173	0.00554083	0.000124679	0.00551351	0.000246084	0.00237557	0.000107316
7.55	0.00542716	0.0001271	0.00544674	0.000124842	0.00527032	0.000250812	0.00248222	0.000115386
7.56667	0.00545676	0.000124539	0.00549155	0.000123851	0.00539201	0.000250643	0.00250471	0.00011129
7.58333	0.00564096	0.000129824	0.00552496	0.00012542	0.0054609	0.00025776	0.00241976	0.000111976
7.6	0.00547074	0.000123659	0.00536188	0.000120736	0.00510907	0.000235728	0.00237785	0.000110229
7.61667	0.00528819	0.000121802	0.00539833	0.00012136	0.00532271	0.000242143	0.00231996	0.000106228
7.63333	0.00530494	0.00011995	0.00531047	0.000123343	0.00541255	0.000240902	0.00238667	0.000103928
7.65	0.00536144	0.000120729	0.00527182	0.000120524	0.00527395	0.000249121	0.00245319	0.000108867
7.66667	0.00524392	0.000120663	0.00527073	0.000120093	0.00539812	0.000257026	0.00236844	0.000101662
7.68333	0.00521534	0.00011885	0.00523932	0.000120654	0.00515557	0.000237275	0.00227057	0.000106552
7.7	0.00526951	0.000120601	0.00516623	0.000117256	0.00512134	0.000251991	0.00236062	0.000113021
7.71667	0.00517106	0.000119168	0.00524852	0.000118256	0.00518305	0.000233728	0.00231861	0.000101494
7.73333	0.00527144	0.000119367	0.00512312	0.000120267	0.00511818	0.00022815	0.00244888	0.000106051
7.75	0.005212	0.000119434	0.00510414	0.000114607	0.00525031	0.000229603	0.00234039	0.000110176
7.76667	0.00514982	0.000115788	0.00513522	0.000116935	0.00506838	0.000231326	0.00234537	0.0001029
7.78333	0.00502936	0.000116504	0.00513306	0.000115316	0.00511222	0.000236246	0.00230907	0.000111603
7.8	0.00507975	0.000116169	0.00506793	0.000115959	0.004816	0.000228647	0.00230222	0.000108646
7.81667	0.00504407	0.000115702	0.00508963	0.000115449	0.00502124	0.000213334	0.00237431	0.000107989
7.83333	0.00499539	0.000113549	0.00494641	0.000116464	0.00494623	0.000223834	0.00240439	0.000107254
7.85	0.00491217	0.000108404	0.00498922	0.000114017	0.00519602	0.000230967	0.00238647	0.000108224
7.86667	0.00494322	0.000114682	0.00503097	0.000114049	0.00480025	0.000230828	0.00232577	0.000100551
7.88333	0.00488102	0.000113148	0.0048835	0.000109081	0.00477474	0.000216244	0.00229843	0.000106852
7.9	0.00488573	0.000108732	0.00490949	0.000111621	0.00489352	0.000225559	0.00217096	0.000101741
7.91667	0.00487013	0.000111098	0.00492274	0.000111977	0.005066	0.000229795	0.00231879	0.000106599
7.93333	0.00486046	0.000109772	0.00481181	0.000109159	0.00469661	0.000215248	0.00240265	0.000107085
7.95	0.00491894	0.00011159	0.00479445	0.000107542	0.00464864	0.000214408	0.00225962	0.000104989
7.96667	0.00471063	0.000106378	0.00483909	0.000109594	0.00488305	0.000217883	0.00222646	0.000102179
7.98333	0.00472453	0.000107647	0.00473908	0.00011003	0.00482839	0.000222008	0.00230066	9.90342e-05
8	0.00479874	0.000109951	0.00473645	0.000105647	0.00482955	0.000227832	0.00218386	0.000100506
8.01667	0.00484871	0.000111752	0.00478203	0.000111419	0.00462352	0.000215745	0.00228238	0.000102315
8.03333	0.00469043	0.000105379	0.00474901	0.000108496	0.00454085	0.000202058	0.00222127	0.000105335
8.05	0.00476091	0.000107059	0.00478616	0.000104672	0.00492128	0.000231938	0.00229721	0.000104895
8.06667	0.00450479	0.000104937	0.00469018	0.000107375	0.00463203	0.000212865	0.00229625	0.000105549
8.08333	0.00471387	0.000107002	0.00472211	0.000107886	0.00461525	0.000211537	0.00221667	0.000100077
8.1	0.0045973	0.000105205	0.00465717	0.000108186	0.00489088	0.000215879	0.00237065	0.000109764
8.11667	0.00466732	0.000107856	0.00468022	0.000106478	0.00471067	0.000212759	0.00224237	0.00010358
8.13333	0.0045942	0.000105235	0.00460258	0.000104253	0.00463045	0.000215512	0.0021787	0.000107474
8.15	0.00464281	0.000104976	0.00459313	0.000104429	0.00456007	0.000217264	0.00227895	0.000103805
8.16667	0.004582	0.000103203	0.00450579	0.0001033	0.00459783	0.000213248	0.00235379	0.000113231
8.18333	0.00447725	0.000104518	0.00452474	0.000103426	0.00455564	0.000209755	0.00215905	9.49999e-05
8.2	0.00449903	0.000104754	0.0045045	0.000105406	0.0046481	0.000200503	0.00226101	9.66398e-05
8.21667	0.00457896	0.000108126	0.00452203	0.000104518	0.00451706	0.000197966	0.00220042	0.000102706
8.23333	0.00452117	0.000103577	0.00446507	0.000103612	0.00446976	0.000196787	0.00210933	9.78503e-05
8.25	0.00449179	0.000101693	0.00455798	0.000102042	0.00445551	0.000195665	0.00225314	0.000105117
8.26667	0.004448	0.000104383	0.00457959	0.000102861	0.00436463	0.000205591	0.00235165	0.000109552
8.28333	0.00437166	9.61645e-05	0.004469	0.000101731	0.00448969	0.000204068	0.00232629	0.000111318
8.3	0.00449138	0.000103085	0.00443353	0.00010304	0.0043832	0.00019289	0.00218661	0.000100101
8.31667	0.0044335	0.000102112	0.00447886	0.000102183	0.00426681	0.00020136	0.00234541	0.000107784
8.33333	0.00445142	0.000101382	0.00434709	9.9597e-05	0.00468934	0.000229065	0.00227836	0.000102988
8.35	0.00440789	9.85698e-05	0.00446689	0.000101793	0.00437971	0.000210363	0.00228527	0.000110163
8.36667	0.00442534	0.000100042	0.00447078	0.000102108	0.00455114	0.000205584	0.00226515	9.99922e-05
8.38333	0.00423514	9.65308e-05	0.00440805	0.000102922	0.00446288	0.000200696	0.00221766	0.000102048
8.4	0.00431957	0.000100641	0.00432196	0.000100501	0.00426127	0.000195072	0.00221149	0.000103723
8.41667	0.00432337	9.82984e-05	0.0043299	0.000101224	0.00434237	0.000199737	0.00219934	0.000100322
8.43333	0.00431725	0.000102088	0.00431735	9.72496e-05	0.00444642	0.000196554	0.0022338	0.000106228
8.45	0.00430919	9.96384e-05	0.00434716	9.83617e-05	0.00444374	0.000197759	0.00221821	0.000101892
8.46667	0.00432864	9.64827e-05	0.00436542	0.000100521	0.00411515	0.000208068	0.00225753	0.000104608
8.48333	0.00429093	9.83374e-05	0.004341	9.74452e-05	0.00422043	0.000193359	0.00222769	0.00010461
8.5	0.00422478	9.54242e-05	0.00423434	9.5027e-05	0.00438858	0.000201021	0.00225048	0.00010329
8.51667	0.00426665	9.60048e-05	0.0042244	9.40923e-05	0.00413859	0.000185704	0.002178	0.000102315
8.53333	0.0042178	9.76399e-05	0.00418826	9.58328e-05	0.00407821	0.000179467	0.00222621	0.000105144
8.55	0.00423328	9.70135e-05	0.00416096	9.61818e-05	0.0042508	0.000200267	0.00231204	0.000103799
8.56667	0.00422031	9.66835e-05	0.00421956	9.39784e-05	0.00417785	0.000191133	0.00211082	9.97103e-05
8.58333	0.00419804	9.42617e-05	0.00415299	9.49084e-05	0.00424903	0.000192488	0.00223565	9.94267e-05
8.6	0.0041781	9.53618e-05	0.00415375	9.45124e-05	0.00423116	0.000197473	0.0022018	0.000101618
8.61667	0.0041156	9.47659e-05	0.0042548	9.89332e-05	0.00406225	0.000183522	0.00218811	9.96655e-05
8.63333	0.00416145	9.45807e-05	0.00418126	9.78975e-05	0.0041125	0.000195576	0.00222538	0.000102179
8.65	0.0041801	9.52672e-05	0.00404682	9.48629e-05	0.00398031	0.000183514	0.00225092	9.87616e-05
8.66667	0.00416118	9.70956e-05	0.00418928	9.67209e-05	0.00412053	0.000189335	0.00218769	0.000101466
8.68333	0.00406625	9.29933e-05	0.0041855	9.77716e-05	0.00406841	0.000186306	0.0021812	9.92128e-05
8.7	0.00413928	9.22662e-05	0.00411653	9.58237e-05	0.00412703	0.000182696	0.00217875	9.8643e-05
8.71667	0.00413671	9.29227e-05	0.0041423	9.31146e-05	0.00406271	0.00019015	0.00219579	9.87962e-05
8.73333	0.00410385	9.46155e-05	0.00411304	9.43236e-05	0.00399297	0.000179943	0.00220302	9.66773e-05
8.75	0.00406988	9.12394e-05	0.00395094	9.05631e-05	0.00417259	0.000183086	0.00213706	9.88132e-05
8.76667	0.00400741	9.27086e-05	0.00407789	9.19389e-05	0.00399949	0.000180477	0.00217755	0.000100817
8.78333	0.00397058	9.2283e-05	0.00397776	9.11299e-05	0.00402843	0.000184149	0.00222306	0.000101478
8.8	0.00404961	9.22306e-05	0.00404171	9.34201e-05	0.00399813	0.000178704	0.00215781	0.000107759
8.81667	0.00405066	9.14355e-05	0.0040093	9.40577e-05	0.00402928	0.000189148	0.00221429	0.00010144
8.83333	0.00399877	9.41857e-05	0.00410346	9.14206e-05	0.00392472	0.000187181	0.00215747	9.67212e-05
8.85	0.00393353	9.20862e-05	0.00413361	9.12151e-05	0.00393543	0.000181778	0.00215199	9.92896e-05
8.86667	0.00399824	8.90378e-05	0.00399828	9.11835e-05	0.00392195	0.000176365	0.0022242	9.98591e-05
8.88333	0.0039169	8.74004e-05	0.00401492	9.18571e-05	0.0038954	0.000174061	0.00223943	0.00010141
8.9	0.00402773	8.94089e-05	0.00395942	8.90226e-05	0.00407455	0.000188095	0.00220686	0.00010166
8.91667	0.00391024	8.918e-05	0.00391889	8.90445e-05	0.00404393	0.000183234	0.00209094	9.61627e-05
8.93333	0.00391055	8.81666e-05	0.00395126	9.00781e-05	0.00396571	0.000180058	0.00210543	0.000100542
8.95	0.00391996	9.0324e-05	0.00395969	8.94224e-05	0.0040997	0.000185018	0.00199744	9.4579e-05
8.96667	0.00382127	8.89369e-05	0.00396516	8.9915e-05	0.0038998	0.000172366	0.00208188	9.72852e-05
8.98333	0.00390711	9.06876e-05	0.00396326	8.92244e-05	0.00378707	0.000188251	0.00217486	0.000100019
9	0.00383726	8.80706e-05	0.00396779	9.13559e-05	0.00378574	0.000179614	0.00212443	9.81113e-05
9.01667	0.00390926	9.28392e-05	0.00385011	8.83784e-05	0.00373923	0.00018074	0.00218111	9.94545e-05
9.03333	0.0039199	8.96849e-05	0.00382688	8.97111e-05	0.00379523	0.000181802	0.00217403	0.000102636
9.05	0.00390335	8.84406e-05	0.00378501	8.78465e-05	0.0038783	0.000176806	0.002173	0.000100311
9.06667	0.00383845	8.88144e-05	0.00385146	8.727e-05	0.00390715	0.000178624	0.00223138	9.40878e-05
9.08333	0.00376719	8.7245e-05	0.00393684	8.9565e-05	0.00383982	0.000168737	0.0021816	0.00010367
9.1	0.00393364	8.99782e-05	0.00380646	8.93502e-05	0.00367439	0.000170597	0.00199643	9.16646e-05
9.11667	0.00375628	8.77154e-05	0.00386417	8.77758e-05	0.00394511	0.000178134	0.00212372	0.000101049
9.13333	0.00379151	8.78516e-05	0.00378521	8.7266e-05	0.00395163	0.000168981	0.002154	9.39846e-05
9.15	0.00374165	8.67456e-05	0.00381747	8.6536e-05	0.00377707	0.000170224	0.00211641	9.56907e-05
9.16667	0.00379382	8.83481e-05	0.00384833	8.84729e-05	0.00384959	0.000189396	0.00218127	0.000100203
9.18333	0.00378084	8.56366e-05	0.00382635	8.8104e-05	0.00393955	0.000177886	0.0021475	9.39082e-05
9.2	0.00375286	8.53755e-05	0.0038273	8.73475e-05	0.00380156	0.000173499	0.00217004	9.9642e-05
9.21667	0.00371459	8.57744e-05	0.00380731	8.60128e-05	0.00365528	0.000177169	0.00223697	0.000102316
9.23333	0.00379296	8.7576e-05	0.00380627	8.73436e-05	0.00382651	0.000172509	0.00203932	9.07493e-05
9.25	0.00364725	8.47901e-05	0.00376233	8.71432e-05	0.00376179	0.000172431	0.00217856	9.07588e-05
9.26667	0.00372942	8.55417e-05	0.00364763	8.60559e-05	0.0037963	0.000167153	0.00204217	9.48619e-05
9.28333	0.00373217	8.64021e-05	0.00375527	8.75077e-05	0.00372471	0.000173656	0.00208427	9.85234e-05
9.3	0.00368384	8.46241e-05	0.00375077	8.72417e-05	0.00367903	0.00017146	0.00214227	9.48854e-05
9.31667	0.00370523	8.45991e-05	0.00371431	8.46575e-05	0.00366769	0.000179083	0.00209252	0.000101716
9.33333	0.00371629	8.48297e-05	0.00373779	8.79029e-05	0.00375889	0.000180039	0.0020557	9.29848e-05
9.35	0.00371864	8.4491e-05	0.00368533	8.65554e-05	0.00385517	0.000164494	0.00204039	9.25103e-05
9.36667	0.00367803	8.41114e-05	0.00368635	8.55152e-05	0.00371396	0.000173732	0.00214407	0.000100983
9.38333	0.00365925	8.21162e-05	0.00371101	8.49786e-05	0.00364541	0.000165318	0.00200337	9.5175e-05
9.4	0.00368102	8.47973e-05	0.00372098	8.41325e-05	0.00359995	0.000169886	0.00207613	9.91058e-05
9.41667	0.00376678	8.45493e-05	0.00359369	8.43058e-05	0.00372617	0.00016692	0.00218963	0.000106773
9.43333	0.00372309	8.6301e-05	0.00373001	8.60249e-05	0.00358468	0.000168735	0.00200507	9.1097e-05
9.45	0.0035284	8.15064e-05	0.00363812	8.46109e-05	0.00348089	0.00017129	0.00206615	9.50014e-05
9.46667	0.00359218	8.29805e-05	0.00371021	8.44638e-05	0.00370504	0.000156177	0.00214749	9.83428e-05
9.48333	0.00363225	8.46982e-05	0.00369565	8.63711e-05	0.00376379	0.0001668	0.00209559	0.000100401
9.5	0.00361569	8.3113e-05	0.00361567	8.24735e-05	0.00362812	0.000167336	0.00222461	0.000102131
9.51667	0.00355299	8.36161e-05	0.003645	8.28285e-05	0.00361737	0.000157923	0.00212087	9.25308e-05
9.53333	0.00370953	8.31615e-05	0.00362743	8.61774e-05	0.00378016	0.000174231	0.00203388	9.28274e-05
9.55	0.00355271	8.18532e-05	0.00361253	8.18001e-05	0.00374263	0.000170031	0.00214529	9.67866e-05
9.56667	0.00353792	8.00547e-05	0.0035991	8.13252e-05	0.00362939	0.000164071	0.00208697	0.000100779
9.58333	0.00361841	8.34977e-05	0.00363648	8.21167e-05	0.00375485	0.000170341	0.0019524	9.10308e-05
9.6	0.0035873	8.13632e-05	0.00361804	8.43978e-05	0.00348032	0.000161753	0.00210364	0.000101011
9.61667	0.0036085	8.25754e-05	0.0036078	8.32424e-05	0.00352191	0.000162684	0.00199837	9.60282e-05
9.63333	0.00359129	8.14124e-05	0.00353384	7.93644e-05	0.00353566	0.000164048	0.00215418	0.000101962
9.65	0.00350624	7.89981e-05	0.00355577	7.90075e-05	0.0035506	0.000168883	0.002088	9.46737e-05
9.66667	0.00344842	7.85581e-05	0.00354902	8.01453e-05	0.00356535	0.000159054	0.00207798	9.26228e-05
9.68333	0.0034612	7.96384e-05	0.00359634	8.28148e-05	0.00355526	0.000162407	0.00210978	9.53853e-05
9.7	0.00351592	8.05186e-05	0.00354688	8.0852e-05	0.00353917	0.000159784	0.00202925	9.47856e-05
9.71667	0.00350877	7.90758e-05	0.00349534	8.17888e-05	0.0035731	0.000163553	0.00212772	9.90971e-05
9.73333	0.00349159	8.16828e-05	0.00353622	8.14679e-05	0.00351537	0.00016395	0.0020681	9.05711e-05
9.75	0.00350523	7.85451e-05	0.00350602	8.20179e-05	0.0035361	0.000158125	0.00198073	9.19129e-05
9.76667	0.00348066	8.22824e-05	0.00343798	7.98575e-05	0.00354651	0.000150443	0.00206984	9.9939e-05
9.78333	0.00348968	7.96069e-05	0.00352378	7.92009e-05	0.0033794	0.000165314	0.00200637	9.05184e-05
9.8	0.00349367	7.95742e-05	0.00352459	7.98671e-05	0.00344721	0.000165727	0.0020422	9.58803e-05
9.81667	0.00352796	8.06693e-05	0.00351136	7.98842e-05	0.00338239	0.00015781	0.00206083	8.5467e-05
9.83333	0.00350482	8.12457e-05	0.00342945	7.96604e-05	0.00340276	0.000154471	0.00198702	9.13595e-05
9.85	0.00343619	7.9307e-05	0.00353735	7.8051e-05	0.00338177	0.000149027	0.00201335	9.62604e-05
9.86667	0.00341405	7.85655e-05	0.00345676	7.67217e-05	0.00337297	0.000160574	0.00198625	9.01807e-05
9.88333	0.00342291	7.98306e-05	0.00350985	8.0057e-05	0.00344346	0.000159253	0.00209544	9.79256e-05
9.9	0.00352274	7.85548e-05	0.00345224	7.81368e-05	0.00345613	0.0001476	0.00205962	9.67653e-05
9.91667	0.00340254	7.67574e-05	0.0034633	7.93327e-05	0.00347738	0.000148137	0.00213468	9.52136e-05
9.93333	0.00340901	7.58567e-05	0.00347523	7.92351e-05	0.00346954	0.000156552	0.00202657	9.2046e-05
9.95	0.00341859	8.02839e-05	0.00343091	7.93288e-05	0.00320733	0.000154319	0.00204108	9.12909e-05
9.96667	0.00336786	7.60388e-05	0.00346284	7.8328e-05	0.0034401	0.000152833	0.00204115	9.15653e-05
9.98333	0.00335203	7.89156e-05	0.00345531	7.88584e-05	0.00350565	0.00015649	0.00208997	9.314e-05
10	0.00342772	7.7914e-05	0.00338566	7.88239e-05	0.00344858	0.000152887	0.00198867	9.32095e-05
10.0167	0.00338503	7.85071e-05	0.003381	8.0014e-05	0.00334334	0.000154489	0.00206205	9.44314e-05
10.0333	0.00338786	7.65607e-05	0.00340883	7.80823e-05	0.00331873	0.000152137	0.00207273	9.15353e-05
10.05	0.00333477	7.59085e-05	0.00340098	7.90266e-05	0.00349832	0.000152531	0.00201732	9.21065e-05
10.0667	0.00340983	7.6851e-05	0.00337856	7.67118e-05	0.00335635	0.000153155	0.00204385	9.42272e-05
10.0833	0.00333347	7.66129e-05	0.00341536	7.70454e-05	0.00350745	0.000158904	0.00204658	9.31004e-05
10.1	0.00334493	7.69899e-05	0.003442	7.62269e-05	0.00337598	0.000157323	0.00210172	0.000100326
10.1167	0.00339887	7.78566e-05	0.00339959	7.66802e-05	0.00326028	0.000155657	0.00199875	9.26531e-05
10.1333	0.00333439	7.72368e-05	0.00335636	7.59403e-05	0.00345249	0.000161269	0.00196812	8.7301e-05
10.15	0.00334475	7.799e-05	0.00331418	7.46742e-05	0.00327524	0.000155673	0.00203624	9.47124e-05
10.1667	0.00335372	7.51979e-05	0.00335979	7.75476e-05	0.00345595	0.000151205	0.00197675	9.37752e-05
10.1833	0.00339481	7.59826e-05	0.00337932	7.48371e-05	0.00334578	0.00015062	0.00200125	9.27917e-05
10.2	0.00335171	7.69072e-05	0.00330006	7.6807e-05	0.00321771	0.000154062	0.00199095	9.22995e-05
10.2167	0.00338897	7.49337e-05	0.00335877	7.89266e-05	0.00321892	0.00014978	0.00206349	8.81779e-05
10.2333	0.00329335	7.47705e-05	0.00332632	7.60416e-05	0.00333394	0.00014888	0.00200602	9.41566e-05
10.25	0.00334303	7.80004e-05	0.00338038	7.73126e-05	0.00326243	0.00014166	0.00206386	9.57666e-05
10.2667	0.00330009	7.50986e-05	0.00329995	7.58306e-05	0.00327246	0.000152167	0.00204031	9.0456e-05
10.2833	0.00330271	7.42291e-05	0.00334919	7.62166e-05	0.00332102	0.000147354	0.00196726	8.91207e-05
10.3	0.00334046	7.53063e-05	0.00331891	7.58028e-05	0.00336685	0.000148819	0.00202645	8.76805e-05
10.3167	0.00329731	7.59661e-05	0.00333695	7.46847e-05	0.0032943	0.000143549	0.00210671	9.78454e-05
10.3333	0.00327867	7.54698e-05	0.00333081	7.53439e-05	0.00322452	0.000144693	0.00209301	9.91233e-05
10.35	0.00324606	7.39284e-05	0.00329777	7.47141e-05	0.00346957	0.000156293	0.0019993	8.95952e-05
10.3667	0.00324485	7.39649e-05	0.00328083	7.49909e-05	0.00328404	0.000147226	0.00201796	8.7898e-05
10.3833	0.00327172	7.54365e-05	0.00323918	7.32099e-05	0.00334728	0.000147557	0.00203386	9.46347e-05
10.4	0.00330005	7.54293e-05	0.00326572	7.52464e-05	0.00335944	0.000147874	0.00209811	9.71621e-05
10.4167	0.00332247	7.46572e-05	0.00337755	7.59041e-05	0.00315797	0.00014053	0.00196872	8.77031e-05
10.4333	0.00323446	7.53186e-05	0.00325593	7.33228e-05	0.00311946	0.000134751	0.00198893	9.34766e-05
10.45	0.00330871	7.58017e-05	0.0032268	7.50135e-05	0.00331761	0.000151983	0.00198146	9.55754e-05
10.4667	0.00325237	7.51546e-05	0.00319899	7.41667e-05	0.00328033	0.000146297	0.00195315	9.32674e-05
10.4833	0.00318236	7.48081e-05	0.0032761	7.35401e-05	0.00331387	0.000151724	0.00201077	9.15285e-05
10.5	0.00330031	7.56895e-05	0.00327464	7.61094e-05	0.0031561	0.000142462	0.00212232	9.41305e-05
10.5167	0.00318893	7.56362e-05	0.00322647	7.60428e-05	0.00316168	0.000143111	0.00202138	9.74825e-05
10.5333	0.00321438	7.3439e-05	0.0032996	7.59057e-05	0.00329889	0.000154915	0.00201728	9.32e-05
10.55	0.00315997	7.17589e-05	0.00324645	7.5204e-05	0.00326977	0.000158789	0.00205128	9.07372e-05
10.5667	0.00316578	7.26804e-05	0.00332917	7.43627e-05	0.003235	0.000153883	0.00211532	9.52728e-05
10.5833	0.00318312	7.37068e-05	0.00324922	7.44993e-05	0.00339013	0.000157231	0.00210138	9.25989e-05
10.6	0.00317794	7.37581e-05	0.00325195	7.29862e-05	0.00329747	0.000142077	0.00206463	9.06656e-05
10.6167	0.00320351	7.2159e-05	0.00320239	7.37258e-05	0.00323815	0.000140926	0.00210254	9.32007e-05
10.6333	0.003185	7.41441e-05	0.00323347	7.25198e-05	0.00323661	0.000147277	0.00209078	9.45825e-05
10.65	0.00317276	7.37388e-05	0.00321907	7.34652e-05	0.00321675	0.000154245	0.00212253	9.83698e-05
10.6667	0.00316079	7.29466e-05	0.0032324	7.35302e-05	0.00331198	0.000150977	0.00204536	8.89416e-05
10.6833	0.00312808	7.18528e-05	0.00321406	7.13454e-05	0.00322382	0.000149391	0.00215622	0.000100441
10.7	0.00315181	7.24797e-05	0.00315602	7.22813e-05	0.00308179	0.000149552	0.00218056	9.95033e-05
10.7167	0.00310931	7.30995e-05	0.00318613	7.52969e-05	0.00323183	0.000146381	0.00221377	9.92092e-05
10.7333	0.0031274	7.20855e-05	0.00317734	7.2737e-05	0.0030187	0.000137715	0.00214738	0.000102054
10.75	0.0031702	7.03887e-05	0.00324838	7.34853e-05	0.00333385	0.000150982	0.00215878	9.59786e-05
10.7667	0.0030921	7.12861e-05	0.00308443	7.07806e-05	0.00327621	0.000140652	0.00222828	0.000105789
10.7833	0.0031292	7.26647e-05	0.00317445	7.37624e-05	0.00305696	0.000137817	0.00223816	9.89514e-05
10.8	0.00306406	7.07911e-05	0.00318351	7.318e-05	0.00312877	0.000149419	0.00229112	0.000104841
10.8167	0.00309267	7.01959e-05	0.00313316	7.41085e-05	0.00306537	0.000133434	0.00242117	0.000106573
10.8333	0.0031	6.97117e-05	0.00322124	7.4425e-05	0.00315349	0.000143327	0.00240684	0.00011026
10.85	0.00314742	7.27219e-05	0.00317262	7.42747e-05	0.00313381	0.000146415	0.00244302	0.000115291
10.8667	0.00311148	7.24994e-05	0.00311546	7.16985e-05	0.00319222	0.000153851	0.00281789	0.00012435
10.8833	0.00311677	7.07898e-05	0.00317342	7.03567e-05	0.0030762	0.000138518	0.00284621	0.000130815
10.9	0.00314543	7.05346e-05	0.00315444	7.09e-05	0.00293775	0.000136073	0.00313409	0.000140662
10.9167	0.00309951	6.90113e-05	0.00308374	7.24371e-05	0.00309596	0.000143215	0.00344236	0.000150012
10.9333	0.00307863	7.05544e-05	0.0031381	7.33619e-05	0.00298942	0.000138888	0.00361654	0.000176983
10.95	0.00310456	7.34325e-05	0.00310792	7.20276e-05	0.00312913	0.000144165	0.00413038	0.000176271
10.9667	0.00309997	7.00174e-05	0.00311376	7.20012e-05	0.00325157	0.000141251	0.00448235	0.000211007
10.9833	0.00310559	7.1461e-05	0.0030984	7.00234e-05	0.00311707	0.000143203	0.00458129	0.00021533
11	0.00304852	6.84157e-05	0.00309942	7.01053e-05	0.00311989	0.000138535	0.00447816	0.000201319
11.0167	0.0030662	6.87169e-05	0.00320952	7.23107e-05	0.00327694	0.00014829	0.00401133	0.000192086
11.0333	0.00306605	7.0208e-05	0.00312901	7.00354e-05	0.00303898	0.000141946	0.00369199	0.000162764
11.05	0.00313185	7.09819e-05	0.00314027	7.20984e-05	0.00306693	0.000137089	0.00340827	0.000153826
11.0667	0.00317913	7.09109e-05	0.00310672	7.00278e-05	0.00315291	0.000140981	0.00309162	0.000139809
11.0833	0.00308026	7.23706e-05	0.00319134	7.39218e-05	0.00310488	0.000138351	0.0028535	0.0001267
11.1	0.00313631	7.11138e-05	0.00319872	7.23637e-05	0.00311574	0.00014121	0.00253288	0.000115912
11.1167	0.0031273	7.12557e-05	0.00317572	7.12402e-05	0.00308223	0.000142106	0.00248838	0.000114068
11.1333	0.00318566	7.30847e-05	0.00318703	7.37508e-05	0.00314588	0.000145042	0.00236345	0.000100604
11.15	0.00321333	7.26778e-05	0.00320117	7.37904e-05	0.00318934	0.000144762	0.0023097	0.000103476
11.1667	0.00331877	7.49399e-05	0.00332955	7.70631e-05	0.00335565	0.000154873	0.00232676	0.000100968
11.1833	0.00326651	7.50109e-05	0.00336679	7.59278e-05	0.00331292	0.00014913	0.00223	9.89777e-05
11.2	0.0034553	7.88861e-05	0.0033895	7.72543e-05	0.00355702	0.00016005	0.00218696	9.7397e-05
11.2167	0.00328297	7.61662e-05	0.00336167	7.6744e-05	0.00340986	0.000160241	0.00212154	9.6515e-05
11.2333	0.00329233	7.55278e-05	0.00327582	7.59703e-05	0.00323847	0.000148183	0.00209287	9.51229e-05
11.25	0.00317084	7.4042e-05	0.00325799	7.28232e-05	0.00330124	0.00015159	0.00194294	9.07856e-05
11.2667	0.00321677	7.17705e-05	0.00319827	7.40822e-05	0.00333377	0.000146943	0.00202367	9.36712e-05
11.2833	0.00314044	7.15691e-05	0.00313011	7.18724e-05	0.00329538	0.000148141	0.00207658	9.89258e-05
11.3	0.00313435	7.10982e-05	0.00312429	7.09886e-05	0.00311676	0.000145498	0.00195978	8.94864e-05
11.3167	0.0030319	7.04402e-05	0.00309219	6.98571e-05	0.00303613	0.000140656	0.00195435	9.27746e-05
11.3333	0.00304303	6.911e-05	0.00307335	6.8697e-05	0.00305081	0.000130983	0.00190655	9.20837e-05
11.35	0.0029955	6.81285e-05	0.00309958	6.9959e-05	0.00313461	0.00014331	0.00200208	9.12422e-05
11.3667	0.00303492	7.05903e-05	0.00301398	7.25393e-05	0.00294218	0.000137376	0.00196153	8.25745e-05
11.3833	0.00300448	6.84185e-05	0.00300439	6.91442e-05	0.00301079	0.000132507	0.00185258	9.01817e-05
11.4	0.00302779	6.90886e-05	0.00306079	6.94853e-05	0.00303772	0.000136718	0.00189138	8.77858e-05
11.4167	0.00295501	6.86982e-05	0.00297879	6.79282e-05	0.00289508	0.00012724	0.00187989	8.82518e-05
11.4333	0.00293615	6.75865e-05	0.00307158	7.04631e-05	0.00310327	0.000141879	0.00199091	8.81459e-05
11.45	0.00297637	6.83551e-05	0.00302833	6.96929e-05	0.00299334	0.000138583	0.00203125	9.01905e-05
11.4667	0.00298842	6.707e-05	0.00300632	6.94102e-05	0.00284374	0.000125821	0.00193953	8.85514e-05
11.4833	0.00294093	6.74967e-05	0.00297322	6.73559e-05	0.00288674	0.000131233	0.00191625	8.44896e-05
11.5	0.00296988	6.77365e-05	0.00298066	6.66711e-05	0.00293132	0.00012963	0.00192741	8.67053e-05
11.5167	0.0029536	6.70243e-05	0.00294021	6.84868e-05	0.00301249	0.000134895	0.00190462	8.19559e-05
11.5333	0.00293672	6.84245e-05	0.00298263	6.86823e-05	0.00291366	0.000132545	0.00190658	8.83901e-05
11.55	0.0029349	6.7714e-05	0.00296174	6.86014e-05	0.00277203	0.000143568	0.00191068	9.37149e-05
11.5667	0.00291312	6.54204e-05	0.00292985	6.78135e-05	0.00298956	0.000134231	0.00189662	8.4321e-05
11.5833	0.00289946	6.58548e-05	0.0029153	6.75048e-05	0.00283709	0.000130966	0.00191153	8.82411e-05
11.6	0.00290763	6.68241e-05	0.00292946	6.8248e-05	0.00277	0.00012878	0.00185703	8.85809e-05
11.6167	0.00292333	6.7937e-05	0.00295692	6.74001e-05	0.00295909	0.000132892	0.001877	8.70804e-05
11.6333	0.00285652	6.58186e-05	0.00296179	6.69967e-05	0.00291305	0.00013352	0.00192768	8.55265e-05
11.65	0.00291975	6.60678e-05	0.00293241	6.7175e-05	0.00298912	0.000141295	0.00188484	8.79743e-05
11.6667	0.00288925	6.57817e-05	0.00292994	6.70059e-05	0.00285341	0.000125448	0.00188241	8.71484e-05
11.6833	0.00290226	6.60143e-05	0.00297873	6.64851e-05	0.00293223	0.000137962	0.00185289	8.71841e-05
11.7	0.00284957	6.61021e-05	0.00297951	6.92533e-05	0.00292746	0.000127354	0.00183265	8.08701e-05
11.7167	0.00290887	6.65068e-05	0.00285833	6.69539e-05	0.00290861	0.000144476	0.0018631	8.67057e-05
11.7333	0.00293631	6.74659e-05	0.00289935	6.71582e-05	0.00297136	0.000141749	0.00179418	8.52362e-05
11.75	0.00288269	6.59406e-05	0.00291116	6.72354e-05	0.0028892	0.000132853	0.00184519	8.19831e-05
11.7667	0.00285449	6.68046e-05	0.00285374	6.46923e-05	0.0030234	0.000142651	0.00188179	8.52346e-05
11.7833	0.00289337	6.60983e-05	0.00290439	6.611e-05	0.00290587	0.000138389	0.00184323	8.18484e-05
11.8	0.00289628	6.76911e-05	0.00290194	6.79838e-05	0.00289225	0.000132652	0.0018507	8.71746e-05
11.8167	0.00284734	6.61446e-05	0.00285965	6.48556e-05	0.00297976	0.000130849	0.00181194	8.22532e-05
11.8333	0.00283228	6.64655e-05	0.00295109	6.71067e-05	0.00287726	0.000129597	0.0018788	8.29417e-05
11.85	0.00282617	6.6617e-05	0.00287385	6.75748e-05	0.00287767	0.00012672	0.00184326	8.67605e-05
11.8667	0.00286578	6.599e-05	0.00288299	6.67704e-05	0.00296565	0.000129534	0.00185624	8.33305e-05
11.8833	0.00282997	6.43904e-05	0.00290781	6.57704e-05	0.00287724	0.000129872	0.00191479	8.33805e-05
11.9	0.0028421	6.58751e-05	0.00292928	6.61085e-05	0.00302211	0.000141928	0.00178024	8.43686e-05
11.9167	0.00282634	6.55072e-05	0.00285647	6.37372e-05	0.00290032	0.000135222	0.00182105	7.83565e-05
11.9333	0.00289956	6.55979e-05	0.00290877	6.63851e-05	0.00289465	0.000134621	0.00182152	8.2429e-05
11.95	0.00288191	6.72199e-05	0.00283608	6.53708e-05	0.00271472	0.000122589	0.00183456	8.26338e-05
11.9667	0.00280102	6.33885e-05	0.00291137	6.63504e-05	0.00264459	0.000117418	0.00192748	8.67134e-05
11.9833	0.00286515	6.38481e-05	0.00280318	6.6626e-05	0.00277076	0.000130011	0.00188425	8.21435e-05
12	0.00286468	6.4533e-05	0.00282937	6.61717e-05	0.00288116	0.000133869	0.00175369	8.29285e-05
12.0167	0.00286129	6.43934e-05	0.00285196	6.5772e-05	0.00283888	0.000130488	0.00182709	8.10503e-05
12.0333	0.00281113	6.39071e-05	0.00284639	6.41544e-05	0.00273612	0.000124502	0.00178036	7.899e-05
12.05	0.0028873	6.5489e-05	0.00281508	6.55815e-05	0.00285182	0.000125395	0.00183209	8.76449e-05
12.0667	0.0027957	6.46693e-05	0.00289125	6.41846e-05	0.00277085	0.000132507	0.00180943	8.48756e-05
12.0833	0.0028157	6.46521e-05	0.00286689	6.51633e-05	0.00275138	0.000129646	0.00185781	8.61521e-05
12.1	0.00273181	6.31595e-05	0.00286185	6.40956e-05	0.0028451	0.000124616	0.00182484	8.1006e-05
12.1167	0.00279706	6.29021e-05	0.00283456	6.53589e-05	0.00295934	0.000134357	0.00186267	8.44581e-05
12.1333	0.00281997	6.59339e-05	0.00284926	6.32045e-05	0.0028565	0.000129283	0.00173999	7.88696e-05
12.15	0.00281712	6.35385e-05	0.00280809	6.50999e-05	0.00276574	0.000127962	0.00178406	7.95358e-05
12.1667	0.00280054	6.35144e-05	0.0027993	6.46876e-05	0.00279777	0.000131861	0.00186822	8.70259e-05
12.1833	0.00281358	6.34434e-05	0.00287722	6.58088e-05	0.0028484	0.000127608	0.00178324	8.03565e-05
12.2	0.00277524	6.31018e-05	0.00281895	6.5387e-05	0.00281509	0.00012528	0.00182741	8.46013e-05
12.2167	0.0027799	6.38974e-05	0.00276125	6.43726e-05	0.00282929	0.000133581	0.00180813	8.06575e-05
12.2333	0.0027452	6.2651e-05	0.00280959	6.46221e-05	0.00284827	0.000128279	0.00180182	8.58547e-05
12.25	0.00279406	6.26486e-05	0.00273925	6.55583e-05	0.00280564	0.000132626	0.00178069	8.09412e-05
12.2667	0.0027795	6.42943e-05	0.00281717	6.50312e-05	0.00274325	0.000127664	0.00181365	7.72655e-05
12.2833	0.00279425	6.23736e-05	0.00275384	6.23652e-05	0.00277423	0.000119218	0.00181827	8.04707e-05
12.3	0.0027861	6.35557e-05	0.00283359	6.40153e-05	0.00293496	0.00013204	0.00187129	8.13229e-05
12.3167	0.00283215	6.47875e-05	0.00283754	6.41598e-05	0.00270433	0.000122521	0.00170079	7.99009e-05
12.3333	0.00277449	6.37945e-05	0.00283324	6.51287e-05	0.00276949	0.000122281	0.00179294	8.44504e-05
12.35	0.00276464	6.30471e-05	0.00279991	6.55643e-05	0.00284692	0.000122486	0.00179574	8.43343e-05
12.3667	0.0027756	6.24874e-05	0.00281791	6.45614e-05	0.00285874	0.000131688	0.00173683	7.97131e-05
12.3833	0.00271473	6.41713e-05	0.00278155	6.51451e-05	0.00285874	0.000124494	0.00182141	8.21671e-05
12.4	0.00273135	6.12776e-05	0.00274973	6.30423e-05	0.00275251	0.000127302	0.00188674	8.23172e-05
12.4167	0.00276032	6.26864e-05	0.00278081	6.31434e-05	0.00287489	0.000139033	0.0017498	7.48563e-05
12.4333	0.00269126	6.35283e-05	0.00281946	6.28936e-05	0.0027724	0.000127009	0.00186308	8.02236e-05
12.45	0.00277177	6.31447e-05	0.00284003	6.35505e-05	0.00277838	0.000125913	0.00174986	8.14725e-05
12.4667	0.00278927	6.2755e-05	0.00278414	6.45332e-05	0.00278254	0.000128061	0.00178253	8.10683e-05
12.4833	0.00281808	6.47749e-05	0.00276854	6.30227e-05	0.00278617	0.000127827	0.00181005	8.0673e-05
12.5	0.002731	6.11713e-05	0.00274812	6.17545e-05	0.00276179	0.000128485	0.00169932	8.46539e-05
12.5167	0.00271295	6.39848e-05	0.00275746	6.21216e-05	0.00271302	0.00012141	0.00180271	8.40754e-05
12.5333	0.00271667	6.30219e-05	0.00270597	6.29627e-05	0.00263111	0.000121849	0.0017962	8.32365e-05
12.55	0.00276782	6.2356e-05	0.00279644	6.50277e-05	0.00284189	0.000136545	0.00173486	8.11223e-05
12.5667	0.00273449	6.11498e-05	0.0027528	6.3075e-05	0.00266969	0.000129252	0.00179812	8.61828e-05
12.5833	0.00272847	6.39433e-05	0.00278859	6.31763e-05	0.00269047	0.000120766	0.00183266	8.70285e-05
12.6	0.00271204	6.22757e-05	0.00273701	6.47135e-05	0.00271889	0.000124054	0.00170534	7.94395e-05
12.6167	0.0027431	6.31205e-05	0.002725	6.26344e-05	0.0027827	0.000131165	0.0017706	8.10197e-05
12.6333	0.00270117	6.07187e-05	0.00273845	6.46009e-05	0.00265926	0.000117094	0.00175206	7.79861e-05
12.65	0.00272696	6.24893e-05	0.0027111	6.20123e-05	0.00276385	0.000123326	0.00176907	8.11771e-05
12.6667	0.00270849	6.33353e-05	0.00272427	6.45791e-05	0.00274899	0.000133061	0.00170864	7.72942e-05
12.6833	0.00271476	6.18245e-05	0.00273605	6.30982e-05	0.00271162	0.000123754	0.00174163	7.72916e-05
12.7	0.00270292	6.2362e-05	0.00275511	6.12721e-05	0.00269649	0.000122108	0.001737	7.76583e-05
12.7167	0.00273404	6.17727e-05	0.00269519	6.2431e-05	0.00276048	0.000124188	0.00172064	8.104e-05
12.7333	0.00274503	6.31617e-05	0.00270025	5.97817e-05	0.00266224	0.000125041	0.00179689	8.04928e-05
12.75	0.00271109	6.11452e-05	0.00272336	6.22964e-05	0.00264772	0.000129135	0.00173784	7.88114e-05
12.7667	0.0026947	6.33114e-05	0.00274274	6.36565e-05	0.00264763	0.000117759	0.00176346	7.94833e-05
12.7833	0.00267764	6.17297e-05	0.00274474	6.24572e-05	0.00265545	0.000116277	0.00182581	8.33794e-05
12.8	0.00271757	6.34291e-05	0.00272237	6.22055e-05	0.00271391	0.000122759	0.00173648	8.26014e-05
12.8167	0.00271816	6.28965e-05	0.00273783	6.39231e-05	0.00257069	0.000116545	0.00171086	7.78741e-05
12.8333	0.002631	6.11546e-05	0.002688	6.17883e-05	0.00260219	0.000118284	0.00173545	7.97411e-05
12.85	0.00270413	6.24176e-05	0.00271287	6.28846e-05	0.00275361	0.000129314	0.00174067	7.39271e-05
12.8667	0.00265766	5.94512e-05	0.00268557	6.25878e-05	0.00277097	0.000128095	0.00186879	8.36465e-05
12.8833	0.00268249	6.20529e-05	0.00262273	6.13516e-05	0.00271771	0.000126753	0.00167013	7.95537e-05
12.9	0.00271346	6.1079e-05	0.00274504	6.2716e-05	0.00270526	0.000122493	0.00173689	7.56497e-05
12.9167	0.00271556	6.17273e-05	0.00269005	6.10139e-05	0.00269862	0.000116334	0.00170926	7.79216e-05
12.9333	0.00265822	6.0634e-05	0.00269718	6.14586e-05	0.00267722	0.00012168	0.00180025	8.19719e-05
12.95	0.00264979	6.14078e-05	0.00265751	6.1152e-05	0.00271008	0.000120017	0.00178893	8.40592e-05
12.9667	0.00265705	6.15245e-05	0.00270437	6.26376e-05	0.00267567	0.00012149	0.00167611	8.01816e-05
12.9833	0.00265994	5.88186e-05	0.00270843	6.2224e-05	0.00257471	0.000127829	0.0018236	8.17353e-05
13	0.00265528	6.05758e-05	0.00271266	6.19825e-05	0.0027416	0.000125137	0.00169673	8.13741e-05
13.0167	0.00263656	6.15342e-05	0.00273447	6.21798e-05	0.00261931	0.000114697	0.00171812	8.23411e-05
13.0333	0.00265588	6.116e-05	0.0026885	6.10909e-05	0.00270235	0.000119844	0.00175693	8.46036e-05
13.05	0.00265253	5.96545e-05	0.00265876	6.00927e-05	0.00265437	0.000126633	0.00178291	7.80156e-05
13.0667	0.00261565	6.03925e-05	0.00260553	5.9823e-05	0.00262845	0.000115212	0.00167041	7.93389e-05
13.0833	0.00261899	6.04689e-05	0.00265486	6.03555e-05	0.00259343	0.000118848	0.00172804	7.40903e-05
13.1	0.00261936	5.98969e-05	0.00261591	6.1229e-05	0.00267936	0.000118984	0.00172679	7.78535e-05
13.1167	0.00264072	5.93561e-05	0.0027018	6.13803e-05	0.00268719	0.000123001	0.00175475	8.12668e-05
13.1333	0.00258893	6.12572e-05	0.00267717	6.00186e-05	0.00258516	0.000118288	0.00175787	7.71394e-05
13.15	0.00261261	6.08106e-05	0.00266762	6.19558e-05	0.00264829	0.00012337	0.00173013	8.30836e-05
13.1667	0.00265009	5.99134e-05	0.00271754	6.27506e-05	0.00270557	0.000124098	0.00167571	7.89138e-05
13.1833	0.00256006	5.94659e-05	0.00268575	6.0583e-05	0.00263519	0.000115376	0.00169219	7.95577e-05
13.2	0.0026206	6.08034e-05	0.00266149	6.22042e-05	0.00264366	0.000124809	0.00174419	8.0213e-05
13.2167	0.00264993	6.0026e-05	0.00268806	5.97119e-05	0.00254383	0.000115157	0.00162602	7.68212e-05
13.2333	0.00260826	5.82755e-05	0.00263419	5.96333e-05	0.00267652	0.000120654	0.00174635	7.94017e-05
13.25	0.00265625	6.235e-05	0.00265595	6.09539e-05	0.00263822	0.000120094	0.00166561	8.06273e-05
13.2667	0.00259845	5.88997e-05	0.00263771	6.02482e-05	0.00253455	0.000116571	0.00170012	7.7721e-05
13.2833	0.00256791	6.00374e-05	0.00267136	6.05688e-05	0.00248745	0.00011053	0.00174669	8.11135e-05
13.3	0.00265212	5.98868e-05	0.00264636	6.02711e-05	0.00280199	0.000125215	0.00172822	7.90657e-05
13.3167	0.00267653	6.04048e-05	0.00268968	6.24039e-05	0.00249556	0.000111972	0.00169651	7.76047e-05
13.3333	0.00261357	6.01105e-05	0.00260095	5.97085e-05	0.00262048	0.000119473	0.00177022	8.30138e-05
13.35	0.00257052	5.89804e-05	0.00263162	6.02291e-05	0.00254389	0.000113465	0.00174335	8.34685e-05
13.3667	0.00260281	5.98844e-05	0.00258683	5.80811e-05	0.00274517	0.000127097	0.0016873	7.5027e-05
13.3833	0.00256954	5.74091e-05	0.00266596	6.05195e-05	0.00257995	0.000115461	0.00169465	7.58485e-05
13.4	0.00258766	5.91964e-05	0.00262715	6.01281e-05	0.0025219	0.000112084	0.00174079	7.7286e-05
13.4167	0.00258576	5.91589e-05	0.00257946	5.75072e-05	0.00265119	0.000118333	0.00163307	7.69355e-05
13.4333	0.00262406	5.93155e-05	0.00264704	6.08377e-05	0.0026112	0.000120122	0.00173574	8.04819e-05
13.45	0.00263197	6.13017e-05	0.00258491	5.96763e-05	0.00265672	0.000119119	0.00172506	7.35941e-05
13.4667	0.00260326	5.9841e-05	0.00257274	5.87165e-05	0.00258179	0.000116681	0.00168757	7.46415e-05
13.4833	0.00257949	5.91889e-05	0.00259886	6.0141e-05	0.00256485	0.000121981	0.0017156	7.84518e-05
13.5	0.00258823	6.08196e-05	0.00263076	6.04577e-05	0.00262142	0.000118582	0.00168306	7.95089e-05
13.5167	0.00260004	6.07103e-05	0.00257596	5.98251e-05	0.00252508	0.000121385	0.00173822	7.89693e-05
13.5333	0.00261417	5.87108e-05	0.00259917	6.04127e-05	0.00260917	0.000122198	0.00163002	7.612e-05
13.55	0.00251585	5.74361e-05	0.00260988	5.87757e-05	0.00249141	0.000115259	0.0017648	7.84535e-05
13.5667	0.00259838	6.08229e-05	0.00259067	5.83518e-05	0.00258811	0.000119359	0.00169929	7.73256e-05
13.5833	0.00249754	5.89002e-05	0.00262096	5.96637e-05	0.00257842	0.000128133	0.00165806	7.46036e-05
13.6	0.00261558	6.00093e-05	0.00254409	6.01296e-05	0.00265774	0.000120604	0.00173932	7.97339e-05
13.6167	0.00254144	5.83023e-05	0.00259423	6.07738e-05	0.00247467	0.000116757	0.00168015	7.66582e-05
13.6333	0.00258242	5.77535e-05	0.00257069	5.86953e-05	0.00262849	0.000116448	0.00170431	8.00269e-05
13.65	0.00259139	6.07732e-05	0.00258665	5.99288e-05	0.00261601	0.000125192	0.00171023	7.68687e-05
13.6667	0.0025681	5.9196e-05	0.00258985	6.00693e-05	0.00265076	0.000116419	0.00161705	7.36897e-05
13.6833	0.00258639	5.84836e-05	0.0025762	5.80849e-05	0.00256076	0.000121656	0.00170078	7.70554e-05
13.7	0.00251957	5.80093e-05	0.00258931	6.10447e-05	0.00251871	0.00011344	0.0017211	7.87938e-05
13.7167	0.00255243	5.95637e-05	0.00258612	5.93494e-05	0.00250687	0.000119404	0.0017136	8.24582e-05
13.7333	0.00250336	5.90287e-05	0.00262443	5.89392e-05	0.00253778	0.000113167	0.00173481	8.04455e-05
13.75	0.00257703	5.86585e-05	0.0025777	5.85033e-05	0.00246648	0.000117142	0.00167671	7.34263e-05
13.7667	0.0025302	5.92486e-05	0.00259838	5.98338e-05	0.00263838	0.000125834	0.00167654	7.65629e-05
13.7833	0.00255747	5.85958e-05	0.00252133	5.66499e-05	0.00256112	0.000117517	0.00175686	8.52216e-05
13.8	0.0025909	5.80049e-05	0.00256454	5.86076e-05	0.00249837	0.000109438	0.00170288	7.82004e-05
13.8167	0.00252109	5.8292e-05	0.00259645	5.99584e-05	0.00255391	0.00011027	0.00167474	7.9407e-05
13.8333	0.00254789	5.80307e-05	0.00254362	5.83577e-05	0.00248615	0.000113807	0.00163041	8.00576e-05
13.85	0.00260421	5.90432e-05	0.00254806	6.01873e-05	0.0025219	0.000112337	0.00167334	7.78537e-05
13.8667	0.00251346	5.84091e-05	0.00258462	5.79269e-05	0.0024997	0.000116833	0.001765	8.46405e-05
13.8833	0.00250435	5.70951e-05	0.00253611	5.89334e-05	0.00255928	0.000117378	0.00167381	7.66685e-05
13.9	0.00251823	5.72883e-05	0.0025643	5.87226e-05	0.00260711	0.000116525	0.00165981	7.60219e-05
13.9167	0.00248785	5.68762e-05	0.00253541	5.92672e-05	0.00250908	0.000109825	0.00159015	7.58883e-05
13.9333	0.00252393	5.67304e-05	0.00256334	5.81266e-05	0.00252879	0.000114159	0.001682	7.58607e-05
13.95	0.00251359	5.76074e-05	0.00254371	5.82444e-05	0.00256306	0.000118944	0.00159542	7.47116e-05
13.9667	0.00252415	5.69633e-05	0.00254904	5.92457e-05	0.00259501	0.000117856	0.00171559	7.57887e-05
13.9833	0.00247518	5.6519e-05	0.0025407	5.7967e-05	0.00255011	0.000114352	0.00163037	7.39618e-05
14	0.00251536	5.75654e-05	0.00252523	5.80951e-05	0.00248457	0.000112523	0.00166558	7.67803e-05
14.0167	0.00256741	5.91555e-05	0.00254369	5.8245e-05	0.00249533	0.000115237	0.00162842	7.40915e-05
14.0333	0.00251615	5.78725e-05	0.00251683	5.84032e-05	0.00251582	0.000114801	0.00173814	7.84953e-05
14.05	0.00245043	5.64033e-05	0.00254687	5.73221e-05	0.0025732	0.000114061	0.0017323	7.72132e-05
14.0667	0.00251632	5.66612e-05	0.0025756	5.89629e-05	0.00256241	0.000112411	0.00172614	8.52064e-05
14.0833	0.00246967	5.81084e-05	0.00255596	5.83615e-05	0.00247976	0.000114568	0.00169723	7.98317e-05
14.1	0.00254562	5.93593e-05	0.00255307	5.844e-05	0.00251568	0.000115189	0.00164984	7.17979e-05
14.1167	0.0024702	5.54191e-05	0.00253372	5.92106e-05	0.00258837	0.000116045	0.00166748	8.0107e-05
14.1333	0.00250464	5.6438e-05	0.00254193	5.79527e-05	0.0024898	0.000115877	0.00167868	7.04736e-05
14.15	0.00252	5.84379e-05	0.00256304	5.78864e-05	0.00242529	0.000109382	0.0016263	7.53978e-05
14.1667	0.00249148	5.77971e-05	0.00256615	5.72268e-05	0.00252266	0.000108849	0.00163235	7.5587e-05
14.1833	0.00249006	5.8384e-05	0.00254099	5.86093e-05	0.00241158	0.000112182	0.00167716	7.90911e-05
14.2	0.0025335	5.83034e-05	0.0025241	5.79847e-05	0.00250061	0.000111142	0.00161429	7.90731e-05
14.2167	0.0024899	5.69166e-05	0.00250943	5.82663e-05	0.00252017	0.000112902	0.00163082	7.66584e-05
14.2333	0.00250308	5.65817e-05	0.00248437	5.72883e-05	0.00254989	0.000117969	0.00164996	7.70162e-05
14.25	0.00248651	5.60416e-05	0.00249767	5.75356e-05	0.00251287	0.000116645	0.00166113	7.98568e-05
14.2667	0.0024714	5.73734e-05	0.0025116	5.86111e-05	0.00246509	0.000113088	0.00161789	7.20686e-05
14.2833	0.002438	5.67093e-05	0.00252718	5.8671e-05	0.00250172	0.000110458	0.00162997	7.83185e-05
14.3	0.0025212	5.63596e-05	0.00254211	5.80798e-05	0.00247785	0.00011179	0.00171491	7.76971e-05
14.3167	0.0024137	5.57022e-05	0.00250652	5.83786e-05	0.00248616	0.00011041	0.00166084	7.75482e-05
14.3333	0.00249446	5.68665e-05	0.00248323	5.79259e-05	0.00258919	0.000119775	0.00166462	8.04009e-05
14.35	0.00246413	5.69643e-05	0.00248122	5.8055e-05	0.0023962	0.000104431	0.00161124	7.12795e-05
14.3667	0.0024933	5.67089e-05	0.00251278	5.68588e-05	0.00243853	0.000116262	0.00163845	7.10123e-05
14.3833	0.00244847	5.59457e-05	0.00248363	5.74142e-05	0.00244713	0.000108408	0.00168303	7.3559e-05
14.4	0.00248458	5.59614e-05	0.00249626	5.61802e-05	0.0025024	0.000116852	0.0016709	7.53017e-05
14.4167	0.00245614	5.52202e-05	0.002519	5.86047e-05	0.00250737	0.000117669	0.00161641	7.34e-05
14.4333	0.00249065	5.71784e-05	0.00255299	5.61552e-05	0.00261614	0.000117523	0.00163445	7.255e-05
14.45	0.00248062	5.73232e-05	0.00242841	5.69727e-05	0.00238304	0.000112393	0.00163604	7.31054e-05
14.4667	0.00248015	5.61565e-05	0.00250164	5.7688e-05	0.00248087	0.00011589	0.00165495	7.58011e-05
14.4833	0.00248604	5.61624e-05	0.00253547	5.8494e-05	0.00244126	0.000114465	0.00160089	7.10934e-05
14.5	0.00247615	5.6151e-05	0.00252593	5.79061e-05	0.00245969	0.00011969	0.0016564	7.57283e-05
14.5167	0.00245736	5.51465e-05	0.00254725	5.71375e-05	0.00252954	0.000115858	0.00172444	7.52334e-05
14.5333	0.00247434	5.63507e-05	0.0024688	5.7654e-05	0.00253426	0.000114993	0.00165011	7.22629e-05
14.55	0.00243958	5.67383e-05	0.00254101	5.74781e-05	0.00236812	0.000108667	0.00169948	7.62078e-05
14.5667	0.00245031	5.44058e-05	0.00244191	5.55347e-05	0.00248704	0.000115203	0.00162575	7.34724e-05
14.5833	0.0024377	5.77615e-05	0.00249626	5.7901e-05	0.00252749	0.000108018	0.00163592	7.39902e-05
14.6	0.00242695	5.52685e-05	0.00243173	5.62338e-05	0.00250738	0.000112736	0.00163073	7.3952e-05
14.6167	0.00247652	5.58784e-05	0.00245368	5.59108e-05	0.00245699	0.000119	0.00163882	8.02346e-05
14.6333	0.00248905	5.70278e-05	0.00239847	5.45464e-05	0.00253582	0.000115265	0.00169132	7.50912e-05
14.65	0.0024642	5.62279e-05	0.00250085	5.71071e-05	0.00246052	0.00011371	0.00159269	7.39351e-05
14.6667	0.00244623	5.5328e-05	0.00243619	5.56684e-05	0.00238012	0.00010737	0.00161539	7.38688e-05
14.6833	0.00243707	5.55361e-05	0.00247543	5.71769e-05	0.00243882	0.00010845	0.00157761	7.10774e-05
14.7	0.00236443	5.43286e-05	0.00252087	5.77953e-05	0.00245239	0.00010585	0.00169389	7.31768e-05
14.7167	0.00245701	5.67423e-05	0.00246216	5.77119e-05	0.00240675	0.000110168	0.00170505	7.60421e-05
14.7333	0.00246241	5.60102e-05	0.00246535	5.57098e-05	0.00242283	0.000109844	0.00160348	7.28735e-05
14.75	0.00240285	5.61279e-05	0.00244998	5.65861e-05	0.00250726	0.000110903	0.00167659	7.7888e-05
14.7667	0.00246518	5.63628e-05	0.00245922	5.70883e-05	0.00247155	0.00011446	0.00162171	7.32622e-05
14.7833	0.00245968	5.41397e-05	0.00248673	5.81398e-05	0.00239261	0.000112426	0.00167167	7.88765e-05
14.8	0.00240263	5.49957e-05	0.00246207	5.48824e-05	0.00246023	0.00011355	0.00166616	7.7077e-05
14.8167	0.00238968	5.50148e-05	0.00248715	5.70016e-05	0.00241272	0.000106555	0.00160032	7.74022e-05
14.8333	0.00243022	5.69539e-05	0.00245601	5.68598e-05	0.00238867	0.000111158	0.00162168	7.40985e-05
14.85	0.00241309	5.54619e-05	0.00246068	5.56209e-05	0.00240149	0.000113993	0.00166314	7.40286e-05
14.8667	0.00240802	5.76481e-05	0.00241499	5.52271e-05	0.00243466	0.000116228	0.00159237	7.15883e-05
14.8833	0.002409	5.45098e-05	0.00243746	5.53847e-05	0.00242571	0.000110724	0.00163468	7.69014e-05
14.9	0.0024396	5.63197e-05	0.00241673	5.55344e-05	0.00248699	0.000116646	0.00158011	7.53217e-05
14.9167	0.00238463	5.39608e-05	0.00243833	5.65343e-05	0.00231661	0.000107749	0.00160983	7.51346e-05
14.9333	0.00237278	5.48543e-05	0.00247333	5.5269e-05	0.00243674	0.00011234	0.00161279	7.27253e-05
14.95	0.00243358	5.49183e-05	0.00243566	5.56234e-05	0.00238291	0.000113949	0.00165642	7.30522e-05
14.9667	0.0023705	5.36844e-05	0.00243515	5.73055e-05	0.00254179	0.000115106	0.00160494	6.97926e-05
14.9833	0.00239498	5.56945e-05	0.00247014	5.63349e-05	0.00241774	0.000109373	0.00159957	7.195e-05
15	0.00240761	5.56182e-05	0.00248783	5.52931e-05	0.00242565	0.000110179	0.001617	7.71825e-05
15.0167	0.00243704	5.56595e-05	0.00246679	5.63661e-05	0.00239008	0.000107069	0.00166423	7.50265e-05
15.0333	0.00241422	5.62566e-05	0.00245147	5.55106e-05	0.0023713	0.000107268	0.00155729	7.27554e-05
15.05	0.00238354	5.55003e-05	0.00240625	5.5078e-05	0.00243228	0.000105652	0.00159576	7.55101e-05
15.0667	0.00242026	5.51196e-05	0.00240044	5.5807e-05	0.0023462	0.00010871	0.00166893	7.58282e-05
15.0833	0.00238919	5.45332e-05	0.00241359	5.63959e-05	0.00239899	0.000112055	0.00159013	7.3656e-05
15.1	0.00244138	5.50351e-05	0.00247048	5.68898e-05	0.00235795	0.000107891	0.00165404	7.54625e-05
15.1167	0.00240647	5.55165e-05	0.00239765	5.49389e-05	0.00238494	0.000109149	0.00162112	7.55108e-05
15.1333	0.00237867	5.60439e-05	0.0024458	5.53128e-05	0.00238485	0.000109036	0.00154957	6.95462e-05
15.15	0.00240957	5.60245e-05	0.00248379	5.65565e-05	0.00237031	0.000114559	0.00164236	7.13762e-05
15.1667	0.00237969	5.58189e-05	0.00242173	5.51015e-05	0.00234258	0.000109829	0.00165931	7.59474e-05
15.1833	0.00240135	5.35417e-05	0.00242661	5.51314e-05	0.00241295	0.000107066	0.00164717	7.50104e-05
15.2	0.00241432	5.38382e-05	0.0024578	5.57818e-05	0.00239462	0.000109064	0.00160842	7.36317e-05
15.2167	0.00241499	5.35511e-05	0.00241419	5.37521e-05	0.00234733	0.000108412	0.00155274	6.84811e-05
15.2333	0.00242746	5.55347e-05	0.00241475	5.60321e-05	0.00242415	0.000108299	0.00158204	7.60868e-05
15.25	0.00242906	5.46944e-05	0.00252844	5.72142e-05	0.00240857	0.000113105	0.00158239	7.34412e-05
15.2667	0.0024322	5.44851e-05	0.0023614	5.426e-05	0.00240389	0.000105231	0.0016529	7.19298e-05
15.2833	0.00237853	5.55293e-05	0.0024293	5.45745e-05	0.00244093	0.000110268	0.0016701	7.69066e-05
15.3	0.00242475	5.45368e-05	0.00242897	5.48665e-05	0.00243704	0.000116119	0.00156538	7.17503e-05
15.3167	0.00236665	5.50512e-05	0.00239653	5.49774e-05	0.00245957	0.00011859	0.0016726	7.84034e-05
15.3333	0.00237344	5.46673e-05	0.00237126	5.38917e-05	0.00238965	0.000112876	0.00155118	7.33348e-05
15.35	0.00242311	5.53565e-05	0.00241885	5.58976e-05	0.00252801	0.000112416	0.00161594	7.36654e-05
15.3667	0.0023896	5.48866e-05	0.00242544	5.51533e-05	0.00235796	0.00011071	0.00164462	7.74441e-05
15.3833	0.00233875	5.43613e-05	0.0024419	5.54688e-05	0.00239613	0.000107937	0.00162466	7.31019e-05
15.4	0.0023805	5.42062e-05	0.00239244	5.44422e-05	0.00223701	9.88735e-05	0.00157077	7.59766e-05
15.4167	0.00240696	5.38788e-05	0.0023855	5.5721e-05	0.00238543	0.000102333	0.00160779	7.30369e-05
15.4333	0.00239376	5.50833e-05	0.00241803	5.62079e-05	0.00239166	0.000105427	0.00159131	7.23742e-05
15.45	0.00233912	5.46587e-05	0.00236985	5.40815e-05	0.00237305	0.000108475	0.00158438	7.43467e-05
15.4667	0.0023749	5.45962e-05	0.002426	5.46604e-05	0.00239344	0.00010373	0.00160768	7.5161e-05
15.4833	0.00237256	5.50068e-05	0.00241714	5.6336e-05	0.00241042	0.000107249	0.00158021	7.15751e-05
15.5	0.00240587	5.30734e-05	0.00242646	5.5887e-05	0.00239169	0.000111862	0.00161553	7.08157e-05
15.5167	0.00238494	5.42344e-05	0.00237649	5.54427e-05	0.00235436	0.000101715	0.00170287	7.8822e-05
15.5333	0.00236582	5.55257e-05	0.00240171	5.49191e-05	0.00238093	0.000111261	0.00156568	7.51948e-05
15.55	0.00236984	5.44392e-05	0.00236937	5.57258e-05	0.00238283	0.000110862	0.00160564	7.69117e-05
15.5667	0.00234148	5.4426e-05	0.00238827	5.463e-05	0.00231723	0.000106785	0.00157431	7.11849e-05
15.5833	0.00234481	5.45245e-05	0.00236317	5.44818e-05	0.00238627	0.000111136	0.00160119	7.15412e-05
15.6	0.0023835	5.49908e-05	0.00238018	5.58114e-05	0.00233214	0.000108081	0.0016296	7.23368e-05
15.6167	0.00233853	5.30595e-05	0.00233612	5.35852e-05	0.00232829	0.000112918	0.00153028	7.04135e-05
15.6333	0.00238878	5.44023e-05	0.0023876	5.31121e-05	0.00233446	0.000101202	0.00158611	7.44257e-05
15.65	0.00237626	5.58934e-05	0.00239781	5.42247e-05	0.00231088	0.000106775	0.0015911	7.40855e-05
15.6667	0.0024029	5.48115e-05	0.00241149	5.5654e-05	0.00231799	0.000105484	0.00157424	7.2826e-05
15.6833	0.00232005	5.24916e-05	0.00239045	5.44382e-05	0.00245706	0.000110038	0.00157895	7.40967e-05
15.7	0.00235291	5.51995e-05	0.002371	5.56847e-05	0.00235589	0.000102483	0.00159555	7.0114e-05
15.7167	0.00237217	5.46059e-05	0.00236461	5.43726e-05	0.00226534	0.00010743	0.00160072	7.38537e-05
15.7333	0.00232851	5.31305e-05	0.00237071	5.4578e-05	0.00231588	0.000103134	0.00162517	7.20804e-05
15.75	0.00238776	5.44489e-05	0.00237496	5.30561e-05	0.00227527	0.000105581	0.00171174	7.46332e-05
15.7667	0.00238452	5.50226e-05	0.00236987	5.54313e-05	0.00230891	0.000106709	0.00155964	7.30295e-05
15.7833	0.00240044	5.44752e-05	0.00234463	5.34368e-05	0.0024548	0.000111983	0.00157107	7.10471e-05
15.8	0.00233503	5.33972e-05	0.00241031	5.40578e-05	0.00229677	0.000110763	0.00156167	7.16584e-05
15.8167	0.00236113	5.4396e-05	0.0023374	5.48003e-05	0.00232269	0.000111745	0.00157806	6.68426e-05
15.8333	0.00232402	5.30462e-05	0.00237572	5.45632e-05	0.00236051	0.000108497	0.00156608	7.4698e-05
15.85	0.00234476	5.45638e-05	0.00238589	5.3901e-05	0.00238475	0.000110884	0.0015533	7.28364e-05
15.8667	0.00236436	5.37658e-05	0.00235255	5.48595e-05	0.00245581	0.000110924	0.0015605	7.43397e-05
15.8833	0.00236526	5.27633e-05	0.00236025	5.41153e-05	0.0023511	9.7658e-05	0.00156341	6.85537e-05
15.9	0.0023671	5.24e-05	0.00234012	5.34564e-05	0.00229038	0.000106276	0.00154691	7.27607e-05
15.9167	0.0023467	5.43329e-05	0.0023406	5.3897e-05	0.00237047	0.000106167	0.00158001	7.48851e-05
15.9333	0.00231612	5.44887e-05	0.00235857	5.34246e-05	0.00229291	0.000106541	0.00155411	7.25652e-05
15.95	0.00228083	5.24114e-05	0.00236729	5.37748e-05	0.0023028	0.000106086	0.0015897	6.98982e-05
15.9667	0.00233157	5.28761e-05	0.00236634	5.42139e-05	0.00240219	0.000111056	0.0015975	7.42146e-05
15.9833	0.00229959	5.19268e-05	0.00234441	5.47451e-05	0.0022704	0.000107882	0.00153937	7.39184e-05
16	0.00235159	5.38458e-05	0.00238709	5.37934e-05	0.00234994	0.000102755	0.00157417	7.20204e-05
16.0167	0.00230358	5.33466e-05	0.00236467	5.54008e-05	0.00235592	0.000109677	0.00160704	7.3351e-05
16.0333	0.00234237	5.21953e-05	0.00238992	5.34805e-05	0.00241783	0.00011505	0.0015501	7.30147e-05
16.05	0.0023456	5.33179e-05	0.00235346	5.12062e-05	0.00233365	0.000102288	0.0016211	7.3555e-05
16.0667	0.00231667	5.41428e-05	0.00237334	5.40257e-05	0.00231293	0.000112654	0.00151447	6.94299e-05
16.0833	0.00233873	5.27792e-05	0.00239071	5.56842e-05	0.00229346	0.000101375	0.00155905	7.22118e-05
16.1	0.00235925	5.3167e-05	0.00231388	5.28972e-05	0.00226495	0.000104081	0.00159932	7.21586e-05
16.1167	0.0023283	5.29175e-05	0.00232204	5.48923e-05	0.00236016	0.000109359	0.00151187	6.98802e-05
16.1333	0.0023213	5.27086e-05	0.00235658	5.52792e-05	0.00231543	0.000105065	0.00155912	6.93637e-05
16.15	0.00226969	5.33691e-05	0.00233493	5.37373e-05	0.0022517	0.000105825	0.00158946	7.22111e-05
16.1667	0.00230067	5.30699e-05	0.00235111	5.37767e-05	0.00236898	0.00010422	0.00157165	7.08316e-05
16.1833	0.00229324	5.38014e-05	0.00235223	5.57646e-05	0.00228342	0.000106664	0.00155504	6.74082e-05
16.2	0.00235084	5.44427e-05	0.00237865	5.53883e-05	0.00221002	0.000106023	0.00166237	7.05131e-05
16.2167	0.00229563	5.27913e-05	0.00234802	5.34889e-05	0.00225703	0.000108487	0.00151604	7.49121e-05
16.2333	0.00228635	5.31967e-05	0.00232457	5.37098e-05	0.00235749	0.000111075	0.00157142	7.15757e-05
16.25	0.0022915	5.19708e-05	0.00231413	5.40708e-05	0.00236119	0.000109894	0.00156933	7.54366e-05
16.2667	0.00232789	5.23006e-05	0.00233559	5.29994e-05	0.002283	0.000102243	0.00150942	7.0874e-05
16.2833	0.00232666	5.26238e-05	0.00232367	5.16824e-05	0.00234608	0.000110744	0.00155702	7.00649e-05
16.3	0.00231665	5.23552e-05	0.00236116	5.37743e-05	0.00230012	0.000107439	0.00159082	7.05173e-05
16.3167	0.00234814	5.22475e-05	0.00233086	5.35647e-05	0.00239637	0.000103956	0.0015459	7.45039e-05
16.3333	0.00238009	5.4852e-05	0.00234822	5.38524e-05	0.00218886	0.000108467	0.00157092	6.88231e-05
16.35	0.00228258	5.33214e-05	0.00234635	5.45359e-05	0.00224106	0.000103146	0.00155759	6.55707e-05
16.3667	0.00230817	5.21656e-05	0.00234122	5.30204e-05	0.00231651	0.000107391	0.00155539	7.10463e-05
16.3833	0.002304	5.29134e-05	0.00232637	5.37323e-05	0.00230935	9.96249e-05	0.00153787	6.8243e-05
16.4	0.00229862	5.26331e-05	0.00232621	5.36747e-05	0.00228668	0.000100948	0.00154742	6.71383e-05
16.4167	0.00228317	5.23537e-05	0.00234202	5.35344e-05	0.00234162	0.000104262	0.00154549	7.10873e-05
16.4333	0.00231343	5.19043e-05	0.00231376	5.40318e-05	0.00226432	0.000103674	0.00160289	7.30224e-05
16.45	0.00229448	5.20303e-05	0.00235647	5.37378e-05	0.00248429	0.000115625	0.001544	7.12176e-05
16.4667	0.00228057	5.19946e-05	0.00236714	5.48754e-05	0.00235173	0.00010733	0.00160144	7.44746e-05
16.4833	0.00235504	5.30978e-05	0.00233481	5.29061e-05	0.00234297	0.000105428	0.00159142	7.11847e-05
16.5	0.00226565	5.28076e-05	0.00232511	5.41579e-05	0.00229321	0.000106656	0.00155499	7.14796e-05
16.5167	0.00229105	5.22159e-05	0.00234522	5.33042e-05	0.0023326	0.000108382	0.00152405	6.75531e-05
16.5333	0.00231999	5.38178e-05	0.00230012	5.31791e-05	0.00224431	0.000100102	0.00150675	7.04275e-05
16.55	0.00229113	5.0978e-05	0.00230435	5.30833e-05	0.00223364	0.000102463	0.00159247	7.46719e-05
16.5667	0.00230211	5.43393e-05	0.00231451	5.31328e-05	0.0021922	0.000100076	0.00150806	7.06591e-05
16.5833	0.00231996	5.40456e-05	0.00235581	5.25525e-05	0.0024029	0.000111899	0.00158174	7.04175e-05
16.6	0.00234699	5.43223e-05	0.00237106	5.17466e-05	0.00231039	0.000101755	0.00152889	7.23392e-05
16.6167	0.00232573	5.31495e-05	0.00234489	5.43811e-05	0.00231362	0.000104596	0.00156964	6.84407e-05
16.6333	0.00230527	5.41082e-05	0.00229376	5.33944e-05	0.00232549	0.000109834	0.00158787	6.99546e-05
16.65	0.00229179	5.33273e-05	0.00229735	5.25882e-05	0.00232569	0.000100206	0.00152373	6.88496e-05
16.6667	0.00229492	5.1757e-05	0.00232221	5.37448e-05	0.00240073	0.000105927	0.00154105	7.01384e-05
16.6833	0.00232142	5.32519e-05	0.00230457	5.38583e-05	0.00235818	0.000105067	0.00157265	7.29172e-05
16.7	0.0022591	5.19341e-05	0.0023004	5.22544e-05	0.00217117	9.3291e-05	0.00159541	7.31491e-05
16.7167	0.00227834	5.20477e-05	0.00230668	5.36551e-05	0.00238981	0.000109084	0.00156464	7.5165e-05
16.7333	0.00229535	5.26312e-05	0.00229354	5.30186e-05	0.00234777	0.00010803	0.00155751	7.1364e-05
16.75	0.00223967	5.2044e-05	0.00233898	5.29296e-05	0.00226996	0.000106852	0.00158328	7.37155e-05
16.7667	0.00225815	5.19771e-05	0.00230702	5.28555e-05	0.00229049	0.000105385	0.00154409	6.75912e-05
16.7833	0.0023013	5.15397e-05	0.00233214	5.41463e-05	0.00230244	0.000106968	0.00157095	7.23279e-05
16.8	0.00231426	5.33683e-05	0.00231143	5.32213e-05	0.00242063	0.000112947	0.00157501	7.32047e-05
16.8167	0.00230955	5.29258e-05	0.0023018	5.18937e-05	0.0022565	0.000106765	0.00158321	7.05851e-05
16.8333	0.0022964	5.28347e-05	0.00235532	5.30229e-05	0.00228928	9.95113e-05	0.00151746	7.2312e-05
16.85	0.00230856	5.23469e-05	0.00228973	5.35282e-05	0.00232588	0.000106941	0.00156978	7.54778e-05
16.8667	0.00226737	5.08762e-05	0.00225179	5.17859e-05	0.00227799	0.000105762	0.00156362	7.13947e-05
16.8833	0.00227121	5.08308e-05	0.00234573	5.37796e-05	0.00233831	0.000106226	0.00160585	6.94385e-05
16.9	0.00230658	5.20132e-05	0.0023145	5.37946e-05	0.00240511	0.000110978	0.00151824	7.12961e-05
16.9167	0.00231573	5.25272e-05	0.00231716	5.27359e-05	0.00230554	0.000105807	0.00146098	6.76991e-05
16.9333	0.00230704	5.43383e-05	0.00232946	5.21749e-05	0.00232222	9.83908e-05	0.00156043	7.01884e-05
16.95	0.0022761	5.22897e-05	0.00230565	5.16025e-05	0.00235946	0.000107634	0.00156247	6.99406e-05
16.9667	0.00224851	5.26735e-05	0.00225506	5.32089e-05	0.00220809	0.000101453	0.00154769	6.82137e-05
16.9833	0.00223614	5.32919e-05	0.00238858	5.40397e-05	0.00228223	0.000100367	0.00149208	6.71013e-05
17	0.00226583	5.18271e-05	0.00229383	5.18248e-05	0.00236359	0.00010529	0.00152094	6.82691e-05
17.0167	0.00228675	5.22137e-05	0.00236269	5.31273e-05	0.0022334	0.000101655	0.00163219	7.09103e-05
17.0333	0.00228599	5.14472e-05	0.00226278	5.28851e-05	0.00225168	0.000101082	0.00153874	7.07188e-05
17.05	0.00228636	5.30368e-05	0.00227389	5.40791e-05	0.00235828	0.0001009	0.00153132	7.20458e-05
17.0667	0.0022593	5.21159e-05	0.00226987	5.14874e-05	0.00226418	0.000104068	0.0015841	6.87733e-05
17.0833	0.00228331	5.28148e-05	0.00234562	5.2182e-05	0.00234177	0.000100016	0.00157004	7.3235e-05
17.1	0.00227567	5.11688e-05	0.00231334	5.18527e-05	0.0023186	0.000103791	0.00151318	6.8774e-05
17.1167	0.00224185	5.16085e-05	0.00233735	5.3026e-05	0.00237406	0.000105797	0.00152963	7.11831e-05
17.1333	0.0022426	5.14803e-05	0.00226127	5.14515e-05	0.00224156	0.000101714	0.00154837	7.34536e-05
17.15	0.00224631	4.9834e-05	0.00227581	5.2117e-05	0.00228549	0.000104339	0.00153483	7.05467e-05
17.1667	0.00224635	5.14377e-05	0.00227428	5.25788e-05	0.00236994	0.000101671	0.00144976	6.69639e-05
17.1833	0.00226758	5.34798e-05	0.00227392	5.2898e-05	0.00229216	0.000102662	0.00153784	6.96688e-05
17.2	0.00225222	5.19737e-05	0.00225284	5.13305e-05	0.00231687	0.000107634	0.00150961	7.02172e-05
17.2167	0.00226362	5.17246e-05	0.00230171	5.3711e-05	0.00232179	0.00010634	0.00158536	7.14929e-05
17.2333	0.00227794	5.25579e-05	0.00227069	5.20697e-05	0.00226462	0.000102395	0.00156358	6.94712e-05
17.25	0.00221022	5.11554e-05	0.00230813	5.25379e-05	0.00222442	0.000105053	0.00149791	7.02246e-05
17.2667	0.00229631	5.24885e-05	0.00226785	5.08365e-05	0.0022508	0.000102534	0.00153517	7.02011e-05
17.2833	0.00226949	5.13081e-05	0.00230019	5.24645e-05	0.00226082	0.000104317	0.00154619	7.00423e-05
17.3	0.00229932	5.3792e-05	0.00226141	5.24061e-05	0.00232326	0.000107153	0.00154452	7.46843e-05
17.3167	0.00225163	5.20399e-05	0.00234742	5.24905e-05	0.00223709	0.000104849	0.00150912	7.06178e-05
17.3333	0.00226459	5.25602e-05	0.00225251	5.07723e-05	0.00226627	0.000106493	0.00153137	6.81388e-05
17.35	0.00226954	5.33144e-05	0.00233897	5.35332e-05	0.00234221	0.000108364	0.00156576	7.11115e-05
17.3667	0.00224596	5.19103e-05	0.00229898	5.27369e-05	0.00222143	9.39506e-05	0.00151362	6.84588e-05
17.3833	0.00221082	5.16446e-05	0.00228975	5.24578e-05	0.00223456	0.000107467	0.00150296	7.10941e-05
17.4	0.00226049	5.37038e-05	0.00234977	5.38361e-05	0.0022989	0.000103842	0.00154984	6.99151e-05
17.4167	0.00224085	5.17674e-05	0.00228345	5.22423e-05	0.00221232	0.000106782	0.00156257	7.55235e-05
17.4333	0.00227161	5.056e-05	0.00226889	5.13735e-05	0.00233214	0.000103374	0.00155626	6.89986e-05
17.45	0.00227935	5.18673e-05	0.00231358	5.15109e-05	0.00221364	0.000102361	0.00154335	6.8414e-05
17.4667	0.00225513	5.09953e-05	0.00227845	5.15589e-05	0.00221191	0.000103137	0.00152967	7.02771e-05
17.4833	0.00222304	5.08358e-05	0.00226702	5.29053e-05	0.00213302	0.000106451	0.00157607	7.57546e-05
17.5	0.00223242	5.01714e-05	0.00227422	5.09113e-05	0.00232866	0.000102836	0.00158227	6.89035e-05
17.5167	0.00218273	5.09754e-05	0.00227331	5.28421e-05	0.00227024	0.000104986	0.00159388	7.12675e-05
17.5333	0.00227548	5.22458e-05	0.00223672	5.21342e-05	0.00217974	9.85556e-05	0.00151569	7.09571e-05
17.55	0.0022636	5.06938e-05	0.00227827	5.21567e-05	0.00220872	0.000102314	0.0015386	6.96802e-05
17.5667	0.00227185	5.25951e-05	0.00230148	5.30755e-05	0.00219062	9.98947e-05	0.00155912	6.97618e-05
17.5833	0.00224	5.15589e-05	0.0023424	5.18241e-05	0.00223897	0.000105762	0.00157727	7.16838e-05
17.6	0.00225187	5.22112e-05	0.0022466	5.06002e-05	0.00221554	0.000100259	0.00155376	6.89122e-05
17.6167	0.00225733	5.21102e-05	0.00224797	5.17317e-05	0.0022329	0.000102872	0.00154944	7.13817e-05
17.6333	0.00226068	5.08962e-05	0.00224805	5.13445e-05	0.00234842	0.000105123	0.00151185	6.81899e-05
17.65	0.00230584	5.10036e-05	0.0022589	5.13623e-05	0.00231801	0.000112227	0.00149471	6.96954e-05
17.6667	0.00226239	5.22188e-05	0.00226193	5.21829e-05	0.00230343	0.00010298	0.00152362	6.91425e-05
17.6833	0.00223466	5.11076e-05	0.00231289	5.28451e-05	0.00230706	0.000101867	0.00154836	7.21656e-05
17.7	0.00226145	5.28075e-05	0.00221754	5.04088e-05	0.00223545	0.000101093	0.00152432	6.87488e-05
17.7167	0.00226088	5.36182e-05	0.00223699	5.12208e-05	0.0023005	0.000100315	0.00151748	6.90488e-05
17.7333	0.00226225	5.25318e-05	0.00223896	5.10805e-05	0.00222542	0.000108576	0.00155254	7.04083e-05
17.75	0.00223836	5.11338e-05	0.00222581	5.19864e-05	0.00217485	9.94104e-05	0.00150491	7.01955e-05
17.7667	0.00224262	5.08284e-05	0.00225088	5.21295e-05	0.00224276	0.000101771	0.00157684	6.95021e-05
17.7833	0.00225456	5.13193e-05	0.00224366	5.12511e-05	0.00218192	9.98361e-05	0.00151211	7.24208e-05
17.8	0.00225655	5.1537e-05	0.00230975	5.21323e-05	0.00220371	0.000103842	0.00152695	7.06768e-05
17.8167	0.00224858	5.13168e-05	0.00225822	5.09459e-05	0.00229125	0.000108054	0.00155386	7.40079e-05
17.8333	0.00223655	5.13172e-05	0.00227974	5.23511e-05	0.00230295	0.000100238	0.00152958	6.73551e-05
17.85	0.00224164	5.07182e-05	0.00225989	5.04779e-05	0.0023286	0.000105444	0.00155673	6.97781e-05
17.8667	0.00221644	5.21882e-05	0.00222197	5.11983e-05	0.0022854	0.000108252	0.00155097	6.71054e-05
17.8833	0.00226439	5.22121e-05	0.00227912	5.2742e-05	0.00228478	0.000103473	0.00146999	6.76054e-05
17.9	0.00222489	5.11999e-05	0.00225881	5.15942e-05	0.00220959	0.000100122	0.00151577	6.62605e-05
17.9167	0.0022352	5.15696e-05	0.00226638	5.19721e-05	0.00230545	0.00010472	0.00155645	7.24836e-05
17.9333	0.002216	5.08065e-05	0.00227773	5.24007e-05	0.00230905	0.000105714	0.00158401	7.47253e-05
17.95	0.00225177	5.1251e-05	0.00228839	5.39295e-05	0.00220462	0.000104608	0.00146755	6.72456e-05
17.9667	0.00230548	5.05124e-05	0.0022748	5.35693e-05	0.0022334	0.000102951	0.00148279	6.67654e-05
17.9833	0.00221643	5.02153e-05	0.002286	5.32452e-05	0.00224343	0.000103261	0.00149971	6.8008e-05
18	0.00220442	5.02658e-05	0.00226961	5.25525e-05	0.00218642	9.8634e-05	0.0014986	6.87054e-05
18.0167	0.00221258	4.97144e-05	0.00224693	5.23185e-05	0.00220182	0.000100579	0.00150109	6.7346e-05
18.0333	0.00225604	5.25313e-05	0.00227789	5.31964e-05	0.00216782	0.00010529	0.00156602	7.45837e-05
18.05	0.00222151	5.08387e-05	0.00226071	5.32524e-05	0.00227	0.000105707	0.00150581	6.75129e-05
18.0667	0.0022572	5.19099e-05	0.00225735	5.17569e-05	0.00224309	0.000100226	0.0015515	6.50321e-05
18.0833	0.00222156	5.16833e-05	0.00228041	5.25457e-05	0.00226508	0.000103946	0.00154049	6.9085e-05
18.1	0.00226227	5.15127e-05	0.00227931	5.18121e-05	0.00223033	0.00010212	0.00158317	6.99395e-05
18.1167	0.00224147	5.05648e-05	0.00224309	5.1325e-05	0.00226841	0.000104193	0.00153224	7.11755e-05
18.1333	0.0022973	5.15379e-05	0.00222433	5.19103e-05	0.00214473	0.000102051	0.00154042	7.068e-05
18.15	0.00225549	5.14782e-05	0.00230653	5.08897e-05	0.00231446	9.88516e-05	0.00150916	6.93297e-05
18.1667	0.00226214	5.21216e-05	0.00225313	5.1577e-05	0.0023445	0.000109368	0.00156889	6.99086e-05
18.1833	0.00224611	5.16157e-05	0.0022356	5.11572e-05	0.00228241	0.000104548	0.00151607	6.85501e-05
18.2	0.00221025	5.13986e-05	0.00229693	5.10997e-05	0.00223689	9.92779e-05	0.00155185	7.20695e-05
18.2167	0.00221677	5.09491e-05	0.00223672	5.07529e-05	0.00224361	0.000106318	0.00156491	7.2749e-05
18.2333	0.00222731	5.07302e-05	0.00223321	5.16479e-05	0.00227506	0.000102275	0.00151537	7.07761e-05
18.25	0.00225742	5.13972e-05	0.00224306	5.01919e-05	0.00232091	0.000104897	0.00154755	7.16049e-05
18.2667	0.00222222	5.10241e-05	0.0022459	5.23157e-05	0.0022887	0.00010521	0.00150206	6.98071e-05
18.2833	0.00224562	5.13078e-05	0.00225305	5.26792e-05	0.00228342	9.96141e-05	0.00149057	7.07893e-05
18.3	0.0022743	5.09505e-05	0.00218676	4.99702e-05	0.0022703	0.000101647	0.001519	6.83198e-05
18.3167	0.00223678	5.09365e-05	0.00227465	5.29215e-05	0.00226676	0.000109575	0.00149803	6.65592e-05
18.3333	0.00218362	5.09046e-05	0.00224367	5.2199e-05	0.00220059	0.00010224	0.00146347	6.90657e-05
18.35	0.00220232	5.02962e-05	0.00226991	5.2125e-05	0.00227854	0.000102812	0.00152035	6.50911e-05
18.3667	0.00221052	5.05512e-05	0.00222298	5.23163e-05	0.00217885	0.000101146	0.00146628	6.33444e-05
18.3833	0.00230205	5.21525e-05	0.00220549	5.17752e-05	0.00220658	9.85388e-05	0.00152603	7.07569e-05
18.4	0.00222036	5.06848e-05	0.00228411	5.26842e-05	0.00222864	9.85894e-05	0.00153363	7.00664e-05
18.4167	0.00219279	5.18853e-05	0.00222632	5.30796e-05	0.00232141	9.74851e-05	0.00151853	6.95527e-05
18.4333	0.00222398	5.05264e-05	0.00223421	5.18498e-05	0.00227945	9.5717e-05	0.0015706	6.68999e-05
18.45	0.00223781	5.29449e-05	0.00223555	5.18454e-05	0.00215568	0.000103582	0.00146907	7.03677e-05
18.4667	0.00224884	5.0461e-05	0.00224902	5.14902e-05	0.00215082	0.000100973	0.00152176	7.35657e-05
18.4833	0.0021988	4.93391e-05	0.00229505	5.38706e-05	0.00222025	0.000100159	0.00147853	6.66793e-05
18.5	0.00217713	4.97157e-05	0.00224433	5.29376e-05	0.00223042	0.000106416	0.00151089	6.71199e-05
18.5167	0.00220142	5.06507e-05	0.00221522	5.1549e-05	0.0022144	0.000103709	0.00150695	6.85735e-05
18.5333	0.00220896	5.05261e-05	0.00222258	5.00528e-05	0.00218408	0.000101005	0.00154311	7.24368e-05
18.55	0.00222648	5.03302e-05	0.00220525	5.258e-05	0.00211739	9.9704e-05	0.00154945	7.10233e-05
18.5667	0.00225636	5.08452e-05	0.00224563	5.28702e-05	0.00222659	0.000101262	0.00154976	7.24887e-05
18.5833	0.00228514	5.15261e-05	0.00225302	5.21238e-05	0.00216331	0.00010034	0.00150073	6.7616e-05
18.6	0.00221522	5.17886e-05	0.00220418	5.04422e-05	0.00226891	0.00010184	0.00152433	7.25993e-05
18.6167	0.00219426	4.92021e-05	0.00226975	5.11904e-05	0.00224127	0.000101206	0.00150827	7.00931e-05
18.6333	0.00223689	5.19286e-05	0.00226638	5.2537e-05	0.00222983	0.000105095	0.00156066	6.8058e-05
18.65	0.0022329	5.07321e-05	0.00229052	5.16259e-05	0.00223381	0.000105135	0.00148399	6.87083e-05
18.6667	0.00224778	5.19195e-05	0.00227316	5.25891e-05	0.00215739	0.000102791	0.00155375	6.40725e-05
18.6833	0.00221625	5.18282e-05	0.00219334	4.97632e-05	0.00218661	0.000102261	0.001541	7.23231e-05
18.7	0.00222994	5.04451e-05	0.00223898	5.10902e-05	0.00220401	0.000102448	0.00153516	6.86957e-05
18.7167	0.00219828	5.19335e-05	0.00228999	5.25145e-05	0.00212534	9.56866e-05	0.00150938	7.32139e-05
18.7333	0.0022437	5.20867e-05	0.00226124	5.19214e-05	0.0022428	0.000106165	0.00148683	6.73076e-05
18.75	0.00225394	5.15608e-05	0.002227	5.21703e-05	0.0022862	0.000104944	0.00157359	7.19553e-05
18.7667	0.00227311	5.12498e-05	0.00224814	5.21544e-05	0.00228505	0.000105676	0.00155485	6.91744e-05
18.7833	0.00225419	5.16597e-05	0.00223849	5.09617e-05	0.00218488	9.43561e-05	0.0014714	6.96893e-05
18.8	0.00219016	5.02834e-05	0.00223131	5.18599e-05	0.00210785	9.62849e-05	0.00150938	6.52773e-05
18.8167	0.00222035	5.03111e-05	0.00223176	5.21187e-05	0.00223244	9.94968e-05	0.00154245	7.23922e-05
18.8333	0.0022542	5.19503e-05	0.0022318	5.17025e-05	0.00228898	0.000102858	0.00147807	7.20168e-05
18.85	0.0022065	5.05286e-05	0.00227261	5.27905e-05	0.0021775	0.000102425	0.00155747	7.25438e-05
18.8667	0.00222399	5.08867e-05	0.00223508	5.31083e-05	0.00221229	9.81593e-05	0.00149794	6.71853e-05
18.8833	0.00218032	4.99443e-05	0.00222684	5.0335e-05	0.00213278	9.67466e-05	0.00147912	6.8379e-05
18.9	0.00225699	5.23976e-05	0.0022159	5.22189e-05	0.00222781	0.000107732	0.0015297	6.87931e-05
18.9167	0.00219407	5.00332e-05	0.00225823	5.19465e-05	0.00223295	0.000103525	0.00150854	6.83843e-05
18.9333	0.00223831	5.16444e-05	0.00227778	5.24084e-05	0.00219129	9.93142e-05	0.00154454	6.84763e-05
18.95	0.00222082	5.08669e-05	0.00224458	5.20515e-05	0.00220495	9.63149e-05	0.00149203	7.04566e-05
18.9667	0.00220151	5.03352e-05	0.00223865	4.933e-05	0.00219817	0.000103391	0.00154234	7.10341e-05
18.9833	0.00223843	5.0773e-05	0.00223461	5.11718e-05	0.00215194	9.98483e-05	0.00144149	6.94351e-05
19	0.00220039	5.03184e-05	0.0022823	5.18497e-05	0.00219888	0.000107447	0.001537	6.64991e-05
19.0167	0.0021281	4.8858e-05	0.00227934	5.10559e-05	0.00221924	0.000103302	0.0014809	7.02443e-05
19.0333	0.00223849	5.16036e-05	0.00222739	5.0769e-05	0.0022988	0.000106163	0.00147229	6.50602e-05
19.05	0.0022693	5.09983e-05	0.00223639	5.09027e-05	0.00223981	0.000101852	0.00148808	6.75724e-05
19.0667	0.00227083	5.23596e-05	0.00218231	5.0543e-05	0.00227322	0.000102542	0.00153577	7.07972e-05
19.0833	0.00221786	5.20294e-05	0.00223593	5.09917e-05	0.00224371	0.000101251	0.00155119	7.07129e-05
19.1	0.00222094	5.09497e-05	0.0022465	5.17171e-05	0.00221595	0.000106495	0.00152604	6.81198e-05
19.1167	0.00219547	4.88015e-05	0.00224778	5.04841e-05	0.00218335	9.98914e-05	0.00145489	6.64108e-05
19.1333	0.00223261	4.94769e-05	0.00221818	5.14158e-05	0.0022276	0.000105447	0.0015581	6.69056e-05
19.15	0.00224352	5.14102e-05	0.00222356	5.1318e-05	0.00219917	0.000105617	0.00149172	6.97474e-05
19.1667	0.00220666	5.09837e-05	0.00224656	5.0638e-05	0.00225508	0.000106562	0.00148417	7.04568e-05
19.1833	0.00221675	5.05639e-05	0.0022665	5.32884e-05	0.00209001	9.93801e-05	0.00153408	7.15207e-05
19.2	0.0022158	5.10925e-05	0.00226433	5.19309e-05	0.00225899	9.84372e-05	0.00152278	6.49119e-05
19.2167	0.00222693	5.06557e-05	0.00219757	5.05964e-05	0.00226556	0.000102738	0.00156719	7.13902e-05
19.2333	0.00219898	5.07456e-05	0.00224041	4.97923e-05	0.00221836	9.94042e-05	0.00154636	6.45201e-05
19.25	0.00221151	5.08028e-05	0.00222148	5.03925e-05	0.00223491	9.87933e-05	0.00149236	6.76269e-05
19.2667	0.00221312	5.16994e-05	0.00221807	5.12707e-05	0.00220692	0.000102625	0.00155186	7.29568e-05
19.2833	0.00226285	5.08572e-05	0.00224471	5.00671e-05	0.00234386	0.000108535	0.00148779	6.94428e-05
19.3	0.00223656	5.21115e-05	0.00222927	5.17058e-05	0.002212	0.000105602	0.00154412	6.85517e-05
19.3167	0.00219868	5.09708e-05	0.00224173	4.99878e-05	0.00224585	0.000101794	0.00151928	7.10497e-05
19.3333	0.0022017	5.09645e-05	0.00218063	4.99038e-05	0.00220543	0.00010381	0.00153219	6.74e-05
19.35	0.0021574	4.9629e-05	0.00224799	5.1397e-05	0.00222769	0.0001017	0.00148743	6.97515e-05
19.3667	0.00222729	5.09134e-05	0.00221889	5.00684e-05	0.00222304	0.000107083	0.00153527	7.0049e-05
19.3833	0.00220306	5.01509e-05	0.0022619	5.05975e-05	0.00223542	9.74172e-05	0.0015305	6.96375e-05
19.4	0.00221852	5.0093e-05	0.00222631	5.14554e-05	0.00224165	0.000100842	0.00148159	6.47812e-05
19.4167	0.00217812	5.18235e-05	0.00227202	5.22518e-05	0.00216021	9.7293e-05	0.00149772	7.28496e-05
19.4333	0.00220954	5.14638e-05	0.00221138	5.07186e-05	0.0022119	9.95798e-05	0.00153521	6.67786e-05
19.45	0.00221958	5.06171e-05	0.0022387	5.22631e-05	0.00218902	0.000102204	0.00157218	6.84115e-05
19.4667	0.00219705	5.14511e-05	0.00221513	5.051e-05	0.00229225	0.000103153	0.00149692	7.36609e-05
19.4833	0.00218282	5.08834e-05	0.00228181	5.11516e-05	0.00225694	0.000104981	0.00148075	6.37817e-05
19.5	0.00221517	5.23157e-05	0.00221379	5.06801e-05	0.00221239	0.000102098	0.00151311	7.29605e-05
19.5167	0.00220962	4.95703e-05	0.00221681	5.147e-05	0.00216642	0.000102256	0.00152862	7.02895e-05
19.5333	0.00221118	5.06248e-05	0.00222427	5.10001e-05	0.00213322	9.76364e-05	0.00149662	7.06636e-05
19.55	0.00222569	5.13593e-05	0.00223141	5.17828e-05	0.0022571	0.000102507	0.0014955	7.10029e-05
19.5667	0.00217806	5.02114e-05	0.00222387	5.14836e-05	0.00223059	0.000103745	0.00149549	7.02884e-05
19.5833	0.00220099	4.9968e-05	0.00224798	5.23383e-05	0.00219444	0.000100159	0.00146124	7.19818e-05
19.6	0.00219953	5.22384e-05	0.00225011	5.19377e-05	0.00229487	0.000104612	0.00146465	6.74128e-05
19.6167	0.00217536	4.92211e-05	0.00219754	5.03121e-05	0.0021938	0.000102048	0.00151162	6.92454e-05
19.6333	0.00218872	5.10915e-05	0.00221637	5.03708e-05	0.00229098	9.95787e-05	0.00148293	6.83586e-05
19.65	0.00220725	5.03711e-05	0.0022592	5.19678e-05	0.00224303	9.91297e-05	0.00149041	6.85154e-05
19.6667	0.00218792	5.14837e-05	0.00223729	5.08595e-05	0.0022598	0.000107466	0.00151588	6.94469e-05
19.6833	0.00227105	5.20105e-05	0.00223165	5.16626e-05	0.00222376	0.000102656	0.00149122	7.12725e-05
19.7	0.00224752	5.12918e-05	0.00226624	5.22262e-05	0.00217527	0.000105749	0.00149137	6.91879e-05
19.7167	0.00219194	5.0631e-05	0.00220757	5.24464e-05	0.00223487	0.000105987	0.00150909	6.80428e-05
19.7333	0.00219859	4.99709e-05	0.0022533	5.27006e-05	0.00219977	0.000101128	0.00150811	7.0169e-05
19.75	0.00218805	5.03675e-05	0.00223885	5.21851e-05	0.00230412	0.000103333	0.00149843	7.17333e-05
19.7667	0.00221158	5.1002e-05	0.00223883	5.13056e-05	0.00223645	9.73714e-05	0.00147138	6.63864e-05
19.7833	0.00224097	4.9579e-05	0.00227737	5.28016e-05	0.00216322	9.71777e-05	0.00153951	7.24831e-05
19.8	0.0022447	5.0311e-05	0.00224766	5.14589e-05	0.00226403	0.000101827	0.00148037	7.23439e-05
19.8167	0.00224706	5.03573e-05	0.00222826	5.17041e-05	0.00223989	0.000101325	0.00146819	6.76774e-05
19.8333	0.0021955	4.97525e-05	0.00221295	5.2033e-05	0.002183	0.000100793	0.00149596	6.75678e-05
19.85	0.00223013	4.96274e-05	0.00221158	5.08863e-05	0.00227886	0.000101183	0.00150938	7.2329e-05
19.8667	0.00226487	5.16632e-05	0.0022211	4.97261e-05	0.00225143	0.0001085	0.00146257	6.8811e-05
19.8833	0.00220952	4.98708e-05	0.00218935	5.02747e-05	0.00225826	0.00010272	0.00151703	6.99547e-05
19.9	0.00222551	4.9769e-05	0.00221307	5.13581e-05	0.0020717	9.77597e-05	0.00152177	7.04202e-05
19.9167	0.0021978	5.03692e-05	0.0022262	5.04865e-05	0.00215881	0.000102934	0.00153564	6.92886e-05
19.9333	0.0022023	5.04396e-05	0.00224879	5.27194e-05	0.00226611	0.000101371	0.00148591	7.04643e-05
19.95	0.00222797	4.91221e-05	0.00225159	5.20158e-05	0.00219899	0.000102665	0.00153573	7.45405e-05
19.9667	0.00221572	5.01975e-05	0.0022634	5.31047e-05	0.00222722	0.000106825	0.00148398	7.10163e-05
19.9833	0.0022361	5.13747e-05	0.00220156	5.02457e-05	0.00227339	0.000101505	0.00153485	6.96146e-05

## Sheet: Panel_b
	Exact_M	Predicted_M_mean	Predicted_M_stddev
Low momentum	0.1789	0.180207	0.00688329
High momentum	0.2689	0.271924	0.00684194
Varying H_G2+H_G3	0.197233	0.202751	0.01466
Varying H_Comp11	0.197233	0.199834	0.00274188

## Sheet: Panel_c
Filter	Frequency	R
0	0.104616	-0.0200093
1	0.104616	-0.00601075
2	0.104616	0.00834304
3	0.104616	-0.0337457
4	0.104616	-0.0275212
5	0.104616	-0.00841824
6	0.104616	0.0343999
7	0.104616	0.0109877
8	0.104616	-0.00782998
9	0.104616	-0.0106273
10	0.104616	-0.0105633
11	0.104616	0.00112887
12	0.104616	0.0261524
13	0.104616	0.0074018
14	0.104616	-0.0102079
15	0.104616	-0.000206215
16	0.104616	-0.028119
17	0.104616	0.0473677
18	0.104616	-0.0134243
19	0.104616	0.0749599
20	0.104616	0.00170281
21	0.104616	0.00985941
22	0.104616	0.0341473
23	0.104616	0.00527844
24	0.104616	-0.0139723
25	0.104616	0.0332068
26	0.104616	-0.0107543
27	0.104616	0.0135955
28	0.104616	0.0396816
29	0.104616	0.0124972
30	0.104616	0.028034
31	0.104616	0.0116234
32	0.104616	0.0570824
33	0.104616	0.0284033
34	0.104616	-0.00423451
35	0.104616	0.0285472
36	0.104616	0.0189113
37	0.104616	0.0330493
38	0.104616	0.0192427
39	0.104616	0.0470148
40	0.104616	0.0151569
41	0.104616	0.0147897
42	0.104616	0.00445896
43	0.104616	0.000824592
44	0.104616	0.0176074
45	0.104616	0.0974324
46	0.104616	0.0391977
47	0.104616	-0.00443928
48	0.104616	0.0700691
49	0.104616	0.0204849
50	0.104616	0.00522474
51	0.104616	-0.00340877
52	0.104616	0.0145799
53	0.104616	0.00806537
54	0.104616	-1.64094e-05
55	0.104616	0.0278718
56	0.104616	0.0876619
57	0.104616	-0.00683034
58	0.104616	0.040884
59	0.104616	0.00797001
60	0.104616	0.00890062
61	0.104616	0.0139979
62	0.104616	0.0297838
63	0.104616	0.0398315
0	0.114274	-0.0257374
1	0.114274	-0.024552
2	0.114274	-0.0012317
3	0.114274	-0.0303214
4	0.114274	-0.0254517
5	0.114274	-0.0143758
6	0.114274	0.0296357
7	0.114274	0.0144935
8	0.114274	-0.00946197
9	0.114274	-0.0141586
10	0.114274	-0.0123907
11	0.114274	0.0078931
12	0.114274	0.0381931
13	0.114274	0.00272073
14	0.114274	-0.0169066
15	0.114274	0.00614322
16	0.114274	-0.0330376
17	0.114274	0.0418851
18	0.114274	0.00172682
19	0.114274	0.0680566
20	0.114274	0.00377821
21	0.114274	0.0104429
22	0.114274	0.0230995
23	0.114274	0.00900564
24	0.114274	-0.00519818
25	0.114274	0.0369401
26	0.114274	0.00867978
27	0.114274	0.0129622
28	0.114274	0.0373124
29	0.114274	0.000998025
30	0.114274	0.0223676
31	0.114274	-0.00485465
32	0.114274	0.0660074
33	0.114274	0.0154353
34	0.114274	-0.0125396
35	0.114274	0.0354571
36	0.114274	0.0250378
37	0.114274	0.0252355
38	0.114274	0.0112679
39	0.114274	0.0378996
40	0.114274	0.0181758
41	0.114274	0.0237124
42	0.114274	0.00665099
43	0.114274	-0.00418103
44	0.114274	0.0183559
45	0.114274	0.0976307
46	0.114274	0.0309748
47	0.114274	-0.00293452
48	0.114274	0.0573821
49	0.114274	0.0180114
50	0.114274	0.00336918
51	0.114274	-0.0174156
52	0.114274	0.0150136
53	0.114274	0.00781391
54	0.114274	0.000300381
55	0.114274	0.0222092
56	0.114274	0.107186
57	0.114274	-0.00161925
58	0.114274	0.036273
59	0.114274	0.0121411
60	0.114274	0.0182715
61	0.114274	0.019508
62	0.114274	0.0310187
63	0.114274	0.0470906
0	0.124824	-0.0429509
1	0.124824	-0.0210498
2	0.124824	-0.00919458
3	0.124824	-0.0303352
4	0.124824	-0.0262137
5	0.124824	-0.0151794
6	0.124824	0.0396569
7	0.124824	0.00593385
8	0.124824	-0.0076621
9	0.124824	-0.0102417
10	0.124824	-0.0147247
11	0.124824	0.00692082
12	0.124824	0.0261278
13	0.124824	0.01496
14	0.124824	-0.0198526
15	0.124824	-0.00823528
16	0.124824	-0.0402268
17	0.124824	0.0345467
18	0.124824	-0.0187367
19	0.124824	0.0661147
20	0.124824	-0.000270417
21	0.124824	0.00634519
22	0.124824	0.017431
23	0.124824	0.00766372
24	0.124824	-0.016054
25	0.124824	0.0271749
26	0.124824	0.00413338
27	0.124824	0.0198407
28	0.124824	0.0348293
29	0.124824	-0.0101592
30	0.124824	0.0188476
31	0.124824	-0.00441646
32	0.124824	0.0447954
33	0.124824	0.0162162
34	0.124824	-0.00999658
35	0.124824	0.0267217
36	0.124824	0.0239672
37	0.124824	0.0314614
38	0.124824	0.0292029
39	0.124824	0.0446152
40	0.124824	0.0146977
41	0.124824	0.0164388
42	0.124824	-0.00399855
43	0.124824	0.00179899
44	0.124824	0.0244312
45	0.124824	0.0741535
46	0.124824	0.030696
47	0.124824	-0.00365834
48	0.124824	0.0508915
49	0.124824	0.0200316
50	0.124824	0.000160581
51	0.124824	-0.0163745
52	0.124824	0.014215
53	0.124824	0.00952044
54	0.124824	0.00214039
55	0.124824	0.0260616
56	0.124824	0.0898014
57	0.124824	-0.00661577
58	0.124824	0.036867
59	0.124824	0.0074153
60	0.124824	-0.00224778
61	0.124824	0.0145673
62	0.124824	0.0236961
63	0.124824	0.0387174
0	0.136348	-0.0098322
1	0.136348	-0.00823619
2	0.136348	-0.00537568
3	0.136348	-0.0304198
4	0.136348	-0.0359505
5	0.136348	-0.0171255
6	0.136348	0.0374046
7	0.136348	0.00586106
8	0.136348	-0.00835154
9	0.136348	-0.016754
10	0.136348	-0.018372
11	0.136348	0.0127344
12	0.136348	0.0199426
13	0.136348	0.00982418
14	0.136348	-0.0166212
15	0.136348	-0.00791376
16	0.136348	-0.0285497
17	0.136348	0.0396731
18	0.136348	-0.00377057
19	0.136348	0.0667695
20	0.136348	0.00032395
21	0.136348	0.00981454
22	0.136348	0.013608
23	0.136348	0.00729585
24	0.136348	-0.0139628
25	0.136348	0.0283293
26	0.136348	0.00164961
27	0.136348	0.00971257
28	0.136348	0.0303479
29	0.136348	-0.0262414
30	0.136348	0.010712
31	0.136348	-0.0010286
32	0.136348	0.0290532
33	0.136348	0.0211611
34	0.136348	-0.00868672
35	0.136348	0.0284834
36	0.136348	0.0249317
37	0.136348	0.0265787
38	0.136348	0.0397713
39	0.136348	0.0214081
40	0.136348	0.0125277
41	0.136348	0.0200833
42	0.136348	-0.0128514
43	0.136348	-0.000895539
44	0.136348	0.00746911
45	0.136348	0.0743317
46	0.136348	0.0273644
47	0.136348	-0.013263
48	0.136348	0.0527655
49	0.136348	0.011026
50	0.136348	0.00690091
51	0.136348	-0.00976989
52	0.136348	0.0216861
53	0.136348	-0.003684
54	0.136348	0.00399138
55	0.136348	0.0189232
56	0.136348	0.0747923
57	0.136348	-0.00993518
58	0.136348	0.0450814
59	0.136348	0.00435897
60	0.136348	-0.00207597
61	0.136348	0.0158713
62	0.136348	0.0329058
63	0.136348	0.0285226
0	0.148936	-0.0270421
1	0.148936	0.0072951
2	0.148936	0.0108527
3	0.148936	-0.0196895
4	0.148936	-0.0285749
5	0.148936	-0.0188934
6	0.148936	0.0269821
7	0.148936	0.00456144
8	0.148936	-0.0105943
9	0.148936	-0.00929468
10	0.148936	-0.0172547
11	0.148936	-0.00323848
12	0.148936	0.016538
13	0.148936	0.011196
14	0.148936	-0.008348
15	0.148936	-0.00297135
16	0.148936	-0.0224416
17	0.148936	0.0314864
18	0.148936	-0.014485
19	0.148936	0.0709249
20	0.148936	0.00493557
21	0.148936	0.0110672
22	0.148936	0.0136161
23	0.148936	0.0103443
24	0.148936	-0.0163518
25	0.148936	0.0142667
26	0.148936	-0.00919093
27	0.148936	0.0180918
28	0.148936	0.0324099
29	0.148936	-0.0170541
30	0.148936	0.00766788
31	0.148936	0.00376051
32	0.148936	0.0373923
33	0.148936	0.0154276
34	0.148936	-0.00827603
35	0.148936	0.03409
36	0.148936	0.0241754
37	0.148936	0.0216435
38	0.148936	0.0166528
39	0.148936	0.0253714
40	0.148936	0.0112464
41	0.148936	0.0134851
42	0.148936	-0.00778382
43	0.148936	0.00166005
44	0.148936	0.0168345
45	0.148936	0.091597
46	0.148936	0.0204857
47	0.148936	-0.00213271
48	0.148936	0.0560733
49	0.148936	0.0107694
50	0.148936	0.00728399
51	0.148936	-0.0263657
52	0.148936	0.0161545
53	0.148936	0.000743704
54	0.148936	0.00445588
55	0.148936	0.0179053
56	0.148936	0.0854289
57	0.148936	-0.00624537
58	0.148936	0.037194
59	0.148936	0.00467428
60	0.148936	0.00472519
61	0.148936	0.0174305
62	0.148936	0.0185918
63	0.148936	0.0300867
0	0.162686	-0.0220867
1	0.162686	-0.00633001
2	0.162686	0.00151703
3	0.162686	-0.030049
4	0.162686	-0.0330235
5	0.162686	-0.0156824
6	0.162686	0.00876372
7	0.162686	0.00290263
8	0.162686	-0.00867284
9	0.162686	-0.00641305
10	0.162686	-0.0162779
11	0.162686	0.00428304
12	0.162686	0.028928
13	0.162686	0.0125885
14	0.162686	-0.023058
15	0.162686	-0.00140307
16	0.162686	-0.0272087
17	0.162686	0.0411164
18	0.162686	-0.0156235
19	0.162686	0.0615447
20	0.162686	0.00234691
21	0.162686	0.00962466
22	0.162686	0.00559457
23	0.162686	0.00918518
24	0.162686	-0.0128797
25	0.162686	0.000660135
26	0.162686	-0.00772497
27	0.162686	0.0062762
28	0.162686	0.0334904
29	0.162686	-0.0195107
30	0.162686	0.0150726
31	0.162686	0.00576234
32	0.162686	0.0281209
33	0.162686	0.00389031
34	0.162686	-0.0143162
35	0.162686	0.0246147
36	0.162686	0.0169101
37	0.162686	0.0261013
38	0.162686	0.0150314
39	0.162686	0.0231176
40	0.162686	0.0127701
41	0.162686	0.021671
42	0.162686	0.0100996
43	0.162686	-0.000252725
44	0.162686	0.0145547
45	0.162686	0.0751539
46	0.162686	0.0161935
47	0.162686	-0.0135755
48	0.162686	0.0502041
49	0.162686	0.0203432
50	0.162686	0.00568842
51	0.162686	-0.0192066
52	0.162686	0.0158581
53	0.162686	-0.00946776
54	0.162686	0.000604132
55	0.162686	0.00736282
56	0.162686	0.0719256
57	0.162686	-0.0128264
58	0.162686	0.0285919
59	0.162686	0.000279686
60	0.162686	-0.000512858
61	0.162686	0.0196047
62	0.162686	0.0243763
63	0.162686	0.0215102
0	0.177706	-0.0262588
1	0.177706	-0.00737194
2	0.177706	-0.00911642
3	0.177706	-0.0267777
4	0.177706	-0.0264708
5	0.177706	-0.0153202
6	0.177706	0.0171824
7	0.177706	-0.00379916
8	0.177706	-0.0137153
9	0.177706	-0.0189598
10	0.177706	-0.0109589
11	0.177706	0.0070323
12	0.177706	0.0269247
13	0.177706	0.0217635
14	0.177706	-0.0133248
15	0.177706	-0.00308663
16	0.177706	-0.0232766
17	0.177706	0.0424376
18	0.177706	-0.02109
19	0.177706	0.0612764
20	0.177706	0.00120825
21	0.177706	0.0130797
22	0.177706	0.00700545
23	0.177706	0.00408183
24	0.177706	-0.014377
25	0.177706	0.00405354
26	0.177706	-0.0148462
27	0.177706	0.000386857
28	0.177706	0.0255445
29	0.177706	-0.01653
30	0.177706	0.0155732
31	0.177706	0.00662152
32	0.177706	0.0262587
33	0.177706	0.0183003
34	0.177706	-0.0227688
35	0.177706	0.022371
36	0.177706	0.0274711
37	0.177706	0.0171868
38	0.177706	0.015943
39	0.177706	0.0435641
40	0.177706	0.0120165
41	0.177706	0.0273511
42	0.177706	-0.00816824
43	0.177706	0.00422248
44	0.177706	0.0208584
45	0.177706	0.0764903
46	0.177706	0.0140969
47	0.177706	-0.0217425
48	0.177706	0.0409788
49	0.177706	0.0339111
50	0.177706	0.00347324
51	0.177706	-0.0166629
52	0.177706	0.0117737
53	0.177706	-0.00620037
54	0.177706	0.00752352
55	0.177706	0.0165197
56	0.177706	0.0694545
57	0.177706	-0.00941201
58	0.177706	0.0447164
59	0.177706	-0.0047618
60	0.177706	-0.00770987
61	0.177706	0.0198427
62	0.177706	0.0238192
63	0.177706	0.01893
0	0.194112	-0.0276873
1	0.194112	-0.0170248
2	0.194112	-0.00179122
3	0.194112	-0.023724
4	0.194112	-0.0313818
5	0.194112	-0.0054117
6	0.194112	0.0248145
7	0.194112	-0.00261098
8	0.194112	-0.0152788
9	0.194112	0.000764022
10	0.194112	-0.00708142
11	0.194112	-0.00674751
12	0.194112	0.0239163
13	0.194112	0.0167594
14	0.194112	-0.00302379
15	0.194112	-0.00381558
16	0.194112	-0.0317655
17	0.194112	0.0310296
18	0.194112	-0.0514821
19	0.194112	0.056344
20	0.194112	0.0042284
21	0.194112	0.0142403
22	0.194112	0.000274059
23	0.194112	0.0115453
24	0.194112	-0.0157846
25	0.194112	0.0229919
26	0.194112	-0.0201844
27	0.194112	-0.00230998
28	0.194112	0.031292
29	0.194112	-0.0155488
30	0.194112	0.0151288
31	0.194112	0.00392593
32	0.194112	0.00980795
33	0.194112	0.0191761
34	0.194112	-0.0166904
35	0.194112	0.0175702
36	0.194112	0.0235682
37	0.194112	0.0196717
38	0.194112	0.0168089
39	0.194112	0.0193859
40	0.194112	0.00934724
41	0.194112	0.0242032
42	0.194112	-0.00239166
43	0.194112	-0.00986418
44	0.194112	0.0168142
45	0.194112	0.0759836
46	0.194112	0.0191064
47	0.194112	-0.0253792
48	0.194112	0.0386883
49	0.194112	0.0173792
50	0.194112	0.00630395
51	0.194112	-0.0134704
52	0.194112	0.0118893
53	0.194112	-0.0267102
54	0.194112	0.00381416
55	0.194112	0.00674045
56	0.194112	0.0596792
57	0.194112	-0.0122031
58	0.194112	0.0381988
59	0.194112	-0.012808
60	0.194112	0.00102216
61	0.194112	0.0149834
62	0.194112	0.015697
63	0.194112	0.0192574
0	0.212032	0.00160495
1	0.212032	-0.0324926
2	0.212032	-0.00344003
3	0.212032	-0.0293044
4	0.212032	-0.042028
5	0.212032	-0.0120545
6	0.212032	-0.00724846
7	0.212032	-0.0156046
8	0.212032	-0.0222558
9	0.212032	-0.0140083
10	0.212032	-0.0328474
11	0.212032	0.00223014
12	0.212032	0.0236765
13	0.212032	0.0245169
14	0.212032	-0.0236923
15	0.212032	-0.0137905
16	0.212032	-0.0331126
17	0.212032	0.0298929
18	0.212032	-0.0141896
19	0.212032	0.0407484
20	0.212032	-0.00484184
21	0.212032	0.0148736
22	0.212032	-0.00792212
23	0.212032	-0.000424647
24	0.212032	-0.0367969
25	0.212032	0.00990826
26	0.212032	-0.0379938
27	0.212032	-0.00630922
28	0.212032	0.0317716
29	0.212032	-0.0194534
30	0.212032	0.0184091
31	0.212032	0.00669732
32	0.212032	0.0195304
33	0.212032	0.0269852
34	0.212032	-0.0272801
35	0.212032	0.0250743
36	0.212032	0.0140685
37	0.212032	0.0299802
38	0.212032	0.0282115
39	0.212032	0.00606509
40	0.212032	-0.000659268
41	0.212032	0.0110236
42	0.212032	-0.000206862
43	0.212032	0.00530032
44	0.212032	0.0104379
45	0.212032	0.0735156
46	0.212032	0.0172787
47	0.212032	-0.0305315
48	0.212032	0.0397214
49	0.212032	0.0197838
50	0.212032	0.0110415
51	0.212032	-0.0291308
52	0.212032	0.015017
53	0.212032	-0.00136395
54	0.212032	0.00783433
55	0.212032	0.000128256
56	0.212032	0.037531
57	0.212032	-0.0186203
58	0.212032	0.0404339
59	0.212032	-0.0197503
60	0.212032	-0.0107331
61	0.212032	0.0147787
62	0.212032	0.016411
63	0.212032	0.00355973
0	0.231608	0.00520864
1	0.231608	-0.0171933
2	0.231608	0.00498131
3	0.231608	-0.0449138
4	0.231608	-0.0359903
5	0.231608	-0.00798607
6	0.231608	0.0302553
7	0.231608	-0.0159992
8	0.231608	-0.011738
9	0.231608	-0.0149202
10	0.231608	-0.021616
11	0.231608	-0.0117733
12	0.231608	0.0356056
13	0.231608	0.0210731
14	0.231608	-0.0207903
15	0.231608	-0.00835447
16	0.231608	-0.0361344
17	0.231608	0.0267311
18	0.231608	-0.0176274
19	0.231608	0.041272
20	0.231608	-0.00273763
21	0.231608	0.0267326
22	0.231608	0.00304852
23	0.231608	0.00856578
24	0.231608	-0.0272497
25	0.231608	0.00411469
26	0.231608	-0.0209044
27	0.231608	5.15562e-05
28	0.231608	0.0315662
29	0.231608	-0.0240195
30	0.231608	0.0288887
31	0.231608	0.025979
32	0.231608	0.0266821
33	0.231608	0.01564
34	0.231608	-0.0283596
35	0.231608	0.0296713
36	0.231608	0.0133602
37	0.231608	0.0188217
38	0.231608	0.0202685
39	0.231608	0.00305266
40	0.231608	0.00905159
41	0.231608	0.00418574
42	0.231608	-0.0109413
43	0.231608	-0.00393176
44	0.231608	0.0154936
45	0.231608	0.0611322
46	0.231608	0.0188371
47	0.231608	-0.039004
48	0.231608	0.038497
49	0.231608	0.000154868
50	0.231608	0.0162876
51	0.231608	-0.0209277
52	0.231608	0.0240597
53	0.231608	-0.00702556
54	0.231608	0.0170304
55	0.231608	0.00788895
56	0.231608	0.0579711
57	0.231608	-0.0164958
58	0.231608	0.043058
59	0.231608	-0.00690007
60	0.231608	-0.0048207
61	0.231608	0.0276296
62	0.231608	0.0209093
63	0.231608	0.0145009
0	0.25299	0.0319153
1	0.25299	-0.0128829
2	0.25299	-0.00484904
3	0.25299	-0.0436298
4	0.25299	-0.0329996
5	0.25299	-0.0188673
6	0.25299	0.0079422
7	0.25299	-0.011719
8	0.25299	-0.00547876
9	0.25299	-0.0101843
10	0.25299	-0.0199235
11	0.25299	-0.00251764
12	0.25299	0.0165578
13	0.25299	0.0137238
14	0.25299	-0.00979138
15	0.25299	0.00699682
16	0.25299	-0.00741399
17	0.25299	0.0455802
18	0.25299	-0.00348086
19	0.25299	0.0620491
20	0.25299	-0.00324032
21	0.25299	0.0210543
22	0.25299	0.00214333
23	0.25299	0.00172088
24	0.25299	-0.00508802
25	0.25299	-0.0115807
26	0.25299	-0.0178585
27	0.25299	0.0106796
28	0.25299	0.0143963
29	0.25299	0.00205671
30	0.25299	0.029149
31	0.25299	0.00629633
32	0.25299	0.0313401
33	0.25299	0.0335198
34	0.25299	-0.0128727
35	0.25299	0.0358781
36	0.25299	0.0298995
37	0.25299	0.0316145
38	0.25299	0.0178801
39	0.25299	0.0111646
40	0.25299	0.0217108
41	0.25299	0.00354518
42	0.25299	-0.00913824
43	0.25299	0.0268453
44	0.25299	0.0284502
45	0.25299	0.0964343
46	0.25299	0.0235242
47	0.25299	-0.0313582
48	0.25299	0.0434009
49	0.25299	-0.00554368
50	0.25299	0.0266137
51	0.25299	-0.0397623
52	0.25299	0.0226647
53	0.25299	0.0114472
54	0.25299	0.0250131
55	0.25299	-0.0170934
56	0.25299	0.0542565
57	0.25299	-0.0122777
58	0.25299	0.0572382
59	0.25299	-0.00545328
60	0.25299	0.00782128
61	0.25299	0.0226154
62	0.25299	0.00519756
63	0.25299	0.0172947
0	0.276346	-3.26636e-05
1	0.276346	-0.0240258
2	0.276346	-0.011404
3	0.276346	-0.0259242
4	0.276346	-0.0452699
5	0.276346	-0.00519144
6	0.276346	0.00614551
7	0.276346	-0.0147632
8	0.276346	-0.00362535
9	0.276346	-0.0112823
10	0.276346	-0.0144216
11	0.276346	-0.00623621
12	0.276346	0.028674
13	0.276346	0.00516668
14	0.276346	0.0109626
15	0.276346	0.00115094
16	0.276346	-0.028892
17	0.276346	0.0388765
18	0.276346	-0.0116463
19	0.276346	0.0441966
20	0.276346	0.00389369
21	0.276346	0.0102018
22	0.276346	0.00764783
23	0.276346	0.0152286
24	0.276346	-0.0012471
25	0.276346	-0.000347717
26	0.276346	-0.0137891
27	0.276346	0.0217864
28	0.276346	0.037033
29	0.276346	-0.0125053
30	0.276346	0.0338009
31	0.276346	0.0192312
32	0.276346	0.0289617
33	0.276346	0.0318633
34	0.276346	-0.0266248
35	0.276346	0.0250271
36	0.276346	0.0108106
37	0.276346	0.0202462
38	0.276346	0.0513013
39	0.276346	0.00567224
40	0.276346	0.00429322
41	0.276346	0.00182711
42	0.276346	0.00440108
43	0.276346	0.00318012
44	0.276346	0.0319035
45	0.276346	0.0950838
46	0.276346	0.0113129
47	0.276346	-0.00173072
48	0.276346	0.0156077
49	0.276346	-0.0142845
50	0.276346	0.0214687
51	0.276346	-0.0220412
52	0.276346	0.00884302
53	0.276346	0.00240993
54	0.276346	0.000213249
55	0.276346	0.0278286
56	0.276346	0.0190669
57	0.276346	-0.00959759
58	0.276346	0.0167874
59	0.276346	-0.00365022
60	0.276346	0.0166716
61	0.276346	0.0208579
62	0.276346	0.0295541
63	0.276346	0.019873
0	0.301859	0.0145675
1	0.301859	-0.0083662
2	0.301859	0.0228323
3	0.301859	-0.0249508
4	0.301859	-0.0258857
5	0.301859	-0.00533327
6	0.301859	-0.00504487
7	0.301859	-0.0100473
8	0.301859	-0.000184034
9	0.301859	-0.0119545
10	0.301859	-0.00659213
11	0.301859	0.00142358
12	0.301859	0.00834285
13	0.301859	-0.00374223
14	0.301859	0.00596043
15	0.301859	-0.0140993
16	0.301859	-0.0146178
17	0.301859	0.0324942
18	0.301859	-0.01492
19	0.301859	0.0157527
20	0.301859	0.00112123
21	0.301859	0.0217164
22	0.301859	0.0176036
23	0.301859	0.00407068
24	0.301859	-0.0162507
25	0.301859	0.0109336
26	0.301859	0.0103997
27	0.301859	0.00597088
28	0.301859	0.0246138
29	0.301859	0.00946926
30	0.301859	0.0460963
31	0.301859	0.0393093
32	0.301859	0.0134726
33	0.301859	0.0152066
34	0.301859	-0.020363
35	0.301859	0.0218145
36	0.301859	0.0257804
37	0.301859	0.00846229
38	0.301859	0.0387399
39	0.301859	-0.0105164
40	0.301859	0.0205148
41	0.301859	-0.0237078
42	0.301859	0.0126532
43	0.301859	0.00208845
44	0.301859	0.033708
45	0.301859	0.0687718
46	0.301859	0.0197737
47	0.301859	-0.00257397
48	0.301859	0.0582611
49	0.301859	0.00332987
50	0.301859	0.021529
51	0.301859	-0.0128802
52	0.301859	0.0141182
53	0.301859	0.00537205
54	0.301859	0.00121487
55	0.301859	-0.0053256
56	0.301859	0.0452011
57	0.301859	0.00941497
58	0.301859	0.0462342
59	0.301859	0.000763829
60	0.301859	0.0304136
61	0.301859	0.0133333
62	0.301859	0.0105882
63	0.301859	0.0275383
0	0.329727	-0.0196025
1	0.329727	0.018747
2	0.329727	0.0177373
3	0.329727	-0.0266967
4	0.329727	-0.0145359
5	0.329727	0.0045487
6	0.329727	0.0119372
7	0.329727	-0.0102322
8	0.329727	0.00165558
9	0.329727	0.00328177
10	0.329727	-0.00787304
11	0.329727	0.00509419
12	0.329727	0.00673812
13	0.329727	-0.0136524
14	0.329727	0.022903
15	0.329727	0.00952316
16	0.329727	-0.000836624
17	0.329727	0.0302167
18	0.329727	-0.00265554
19	0.329727	0.042676
20	0.329727	0.00949556
21	0.329727	0.00879017
22	0.329727	0.0267231
23	0.329727	0.0207365
24	0.329727	0.00784898
25	0.329727	-0.00399165
26	0.329727	-0.0176744
27	0.329727	-0.00798141
28	0.329727	0.0344706
29	0.329727	-0.000590714
30	0.329727	0.0439662
31	0.329727	0.0165401
32	0.329727	0.0175204
33	0.329727	0.0134774
34	0.329727	-0.0212922
35	0.329727	0.00781649
36	0.329727	0.015137
37	0.329727	0.0109676
38	0.329727	0.0569563
39	0.329727	0.0108821
40	0.329727	0.00415383
41	0.329727	-0.00897802
42	0.329727	0.0266827
43	0.329727	-0.00272146
44	0.329727	0.0307652
45	0.329727	0.0742922
46	0.329727	0.0110343
47	0.329727	0.0114546
48	0.329727	0.0598262
49	0.329727	-0.00579872
50	0.329727	0.0124336
51	0.329727	-0.0197725
52	0.329727	0.00161209
53	0.329727	-0.0134714
54	0.329727	0.00594541
55	0.329727	0.00596699
56	0.329727	0.056893
57	0.329727	0.00841983
58	0.329727	0.0534899
59	0.329727	0.00597405
60	0.329727	0.0401091
61	0.329727	0.0278617
62	0.329727	0.0177237
63	0.329727	-0.0029735
0	0.360168	0.018879
1	0.360168	-0.0143178
2	0.360168	-0.00952355
3	0.360168	-0.0259053
4	0.360168	-0.0122742
5	0.360168	0.020488
6	0.360168	-0.0066123
7	0.360168	-0.0222275
8	0.360168	0.0101686
9	0.360168	-0.00216404
10	0.360168	-0.0123451
11	0.360168	0.0223001
12	0.360168	-0.0106018
13	0.360168	0.0045558
14	0.360168	0.0104226
15	0.360168	-0.000408897
16	0.360168	-0.0336219
17	0.360168	0.0306553
18	0.360168	0.0078655
19	0.360168	0.0792427
20	0.360168	0.00455728
21	0.360168	0.0274108
22	0.360168	0.0377646
23	0.360168	0.00871875
24	0.360168	0.019925
25	0.360168	0.0198685
26	0.360168	0.0158288
27	0.360168	0.0132429
28	0.360168	0.0262953
29	0.360168	0.0228173
30	0.360168	0.0580729
31	0.360168	0.047677
32	0.360168	0.0163191
33	0.360168	0.0277568
34	0.360168	-0.00973697
35	0.360168	0.0425039
36	0.360168	0.0328239
37	0.360168	0.0121553
38	0.360168	0.0348767
39	0.360168	0.0234098
40	0.360168	0.0204483
41	0.360168	0.01993
42	0.360168	0.0212631
43	0.360168	0.0101043
44	0.360168	0.0497014
45	0.360168	0.0328432
46	0.360168	0.0250022
47	0.360168	0.0107966
48	0.360168	0.0609314
49	0.360168	0.00976058
50	0.360168	0.0259695
51	0.360168	-0.000355757
52	0.360168	0.00909984
53	0.360168	0.0246349
54	0.360168	0.0258297
55	0.360168	0.015363
56	0.360168	0.0156702
57	0.360168	0.0234753
58	0.360168	0.0618452
59	0.360168	0.0114095
60	0.360168	0.0430673
61	0.360168	0.0286568
62	0.360168	0.0244428
63	0.360168	0.02058
0	0.39342	-0.000501552
1	0.39342	-0.00565411
2	0.39342	0.0148081
3	0.39342	-0.028155
4	0.39342	0.000653323
5	0.39342	0.00863058
6	0.39342	0.0155598
7	0.39342	-0.0125747
8	0.39342	0.0115894
9	0.39342	0.0142573
10	0.39342	0.00785742
11	0.39342	0.0382265
12	0.39342	-0.00249034
13	0.39342	0.016232
14	0.39342	0.0312995
15	0.39342	-0.00326946
16	0.39342	-0.0289112
17	0.39342	0.0429761
18	0.39342	0.00223178
19	0.39342	0.0496055
20	0.39342	0.0113599
21	0.39342	0.0245651
22	0.39342	0.0457473
23	0.39342	0.0237205
24	0.39342	0.0203969
25	0.39342	0.00705618
26	0.39342	0.00767291
27	0.39342	-0.00025003
28	0.39342	0.0476548
29	0.39342	0.0251194
30	0.39342	0.0554222
31	0.39342	0.0440292
32	0.39342	0.0150856
33	0.39342	0.0228269
34	0.39342	-0.0173553
35	0.39342	0.0351762
36	0.39342	0.0104214
37	0.39342	0.00467425
38	0.39342	0.0229554
39	0.39342	0.047093
40	0.39342	0.0088123
41	0.39342	0.0150815
42	0.39342	0.0283199
43	0.39342	-0.00631919
44	0.39342	0.0371866
45	0.39342	0.0814171
46	0.39342	0.0345068
47	0.39342	0.0365276
48	0.39342	0.0553037
49	0.39342	-0.00982341
50	0.39342	0.0391966
51	0.39342	0.0184696
52	0.39342	-0.0101045
53	0.39342	-0.000917373
54	0.39342	0.0153509
55	0.39342	0.0541212
56	0.39342	0.0870224
57	0.39342	0.0253762
58	0.39342	0.0542725
59	0.39342	0.0172522
60	0.39342	0.0676108
61	0.39342	0.029051
62	0.39342	0.0533728
63	0.39342	0.0379487
0	0.429741	-0.00508597
1	0.429741	-0.0193935
2	0.429741	-0.0026989
3	0.429741	-0.0155419
4	0.429741	0.0073628
5	0.429741	0.016781
6	0.429741	-0.000726878
7	0.429741	-0.0166344
8	0.429741	0.00178199
9	0.429741	0.0118009
10	0.429741	0.0202224
11	0.429741	0.032717
12	0.429741	-0.0242556
13	0.429741	-0.00428922
14	0.429741	1.99106e-05
15	0.429741	0.0303863
16	0.429741	0.0030092
17	0.429741	0.0170608
18	0.429741	0.00677324
19	0.429741	0.0427105
20	0.429741	-0.00939101
21	0.429741	0.0235159
22	0.429741	0.0278752
23	0.429741	0.00480414
24	0.429741	0.00127731
25	0.429741	-0.0246355
26	0.429741	0.0101565
27	0.429741	0.00369499
28	0.429741	0.0592869
29	0.429741	0.0360976
30	0.429741	0.0474066
31	0.429741	0.046587
32	0.429741	0.0326987
33	0.429741	0.0165904
34	0.429741	-0.0238326
35	0.429741	0.0247233
36	0.429741	0.0357362
37	0.429741	0.00986931
38	0.429741	0.0188575
39	0.429741	0.0532569
40	0.429741	0.0181259
41	0.429741	0.0295054
42	0.429741	0.0459502
43	0.429741	0.0012407
44	0.429741	0.0377156
45	0.429741	0.0310007
46	0.429741	0.0190911
47	0.429741	0.0115721
48	0.429741	0.076745
49	0.429741	-0.0105297
50	0.429741	0.0158051
51	0.429741	0.0426184
52	0.429741	0.00633718
53	0.429741	-0.0109558
54	0.429741	0.0127837
55	0.429741	0.0470326
56	0.429741	0.0686587
57	0.429741	0.0386058
58	0.429741	0.0654746
59	0.429741	0.0287528
60	0.429741	0.06349
61	0.429741	0.0238605
62	0.429741	0.025894
63	0.429741	0.0391899
0	0.469415	-0.00957942
1	0.469415	0.00287062
2	0.469415	0.00911173
3	0.469415	-0.0146558
4	0.469415	0.015318
5	0.469415	0.0434373
6	0.469415	0.0221443
7	0.469415	-0.0141911
8	0.469415	0.0200202
9	0.469415	-0.00925601
10	0.469415	0.0206686
11	0.469415	0.0535598
12	0.469415	0.00063467
13	0.469415	0.0515368
14	0.469415	0.0251969
15	0.469415	0.000186943
16	0.469415	-0.00369403
17	0.469415	0.0129978
18	0.469415	0.0231088
19	0.469415	0.07094
20	0.469415	0.00412298
21	0.469415	0.0202847
22	0.469415	0.0418369
23	0.469415	0.00759365
24	0.469415	0.0277933
25	0.469415	-0.0235658
26	0.469415	0.0205018
27	0.469415	0.00030589
28	0.469415	0.070582
29	0.469415	0.0431869
30	0.469415	0.0468205
31	0.469415	0.0496256
32	0.469415	0.0370102
33	0.469415	0.0409149
34	0.469415	-0.00257276
35	0.469415	0.0365047
36	0.469415	0.0154893
37	0.469415	0.00313004
38	0.469415	0.0297213
39	0.469415	0.0328586
40	0.469415	0.00754361
41	0.469415	0.00571063
42	0.469415	0.0386937
43	0.469415	0.0119611
44	0.469415	0.0341325
45	0.469415	0.10658
46	0.469415	0.0354979
47	0.469415	0.0249071
48	0.469415	0.0305768
49	0.469415	0.0030386
50	0.469415	0.0242185
51	0.469415	0.0432335
52	0.469415	-0.00179315
53	0.469415	-0.000265769
54	0.469415	0.00900822
55	0.469415	0.0677641
56	0.469415	0.0870942
57	0.469415	0.0183197
58	0.469415	0.0549561
59	0.469415	0.00506892
60	0.469415	0.0558323
61	0.469415	0.0108957
62	0.469415	0.037274
63	0.469415	0.0343096
0	0.512752	-0.0118423
1	0.512752	-0.0497823
2	0.512752	0.015742
3	0.512752	-0.0330362
4	0.512752	0.0179828
5	0.512752	0.0720313
6	0.512752	0.0487513
7	0.512752	-0.0134332
8	0.512752	0.00715566
9	0.512752	0.00820042
10	0.512752	0.017689
11	0.512752	0.0770415
12	0.512752	-0.0264584
13	0.512752	0.021746
14	0.512752	0.016207
15	0.512752	0.0530945
16	0.512752	0.00350584
17	0.512752	0.0198316
18	0.512752	0.0448726
19	0.512752	0.0246074
20	0.512752	0.014368
21	0.512752	0.0276445
22	0.512752	0.00108508
23	0.512752	0.0208658
24	0.512752	0.0408161
25	0.512752	-0.00199695
26	0.512752	0.0547019
27	0.512752	0.00434921
28	0.512752	0.0635994
29	0.512752	0.0567751
30	0.512752	0.0604884
31	0.512752	0.078192
32	0.512752	0.0719746
33	0.512752	0.0657763
34	0.512752	0.0116553
35	0.512752	0.034663
36	0.512752	0.0419345
37	0.512752	0.00302592
38	0.512752	0.0650523
39	0.512752	0.0426012
40	0.512752	0.0333185
41	0.512752	-0.000636599
42	0.512752	0.0904711
43	0.512752	0.0199026
44	0.512752	0.0326416
45	0.512752	0.0723192
46	0.512752	0.00671494
47	0.512752	0.0519895
48	0.512752	0.0373128
49	0.512752	-0.0189472
50	0.512752	0.028634
51	0.512752	0.0325478
52	0.512752	-0.00780758
53	0.512752	0.00386107
54	0.512752	0.00690157
55	0.512752	0.114109
56	0.512752	0.0597562
57	0.512752	0.0190601
58	0.512752	0.0353383
59	0.512752	0.0413294
60	0.512752	0.0767895
61	0.512752	0.0287133
62	0.512752	0.0440976
63	0.512752	0.044283
0	0.56009	-0.041066
1	0.56009	-0.0645136
2	0.56009	0.0357863
3	0.56009	0.010006
4	0.56009	0.0786262
5	0.56009	0.187532
6	0.56009	0.029017
7	0.56009	-0.0347564
8	0.56009	-0.0101489
9	0.56009	-0.00201062
10	0.56009	0.060209
11	0.56009	0.129089
12	0.56009	-0.0513297
13	0.56009	0.0472193
14	0.56009	0.0101814
15	0.56009	0.0986335
16	0.56009	0.061583
17	0.56009	-0.000264474
18	0.56009	0.0380084
19	0.56009	0.0149955
20	0.56009	0.0172153
21	0.56009	0.0567183
22	0.56009	-0.0107162
23	0.56009	0.0126025
24	0.56009	0.0817293
25	0.56009	-0.00314826
26	0.56009	0.172416
27	0.56009	-0.0336416
28	0.56009	0.108224
29	0.56009	0.162852
30	0.56009	0.0318586
31	0.56009	0.116913
32	0.56009	0.168759
33	0.56009	0.0610533
34	0.56009	0.00252716
35	0.56009	0.0387833
36	0.56009	0.0903213
37	0.56009	-0.00499938
38	0.56009	0.102278
39	0.56009	0.144889
40	0.56009	0.017159
41	0.56009	0.0392137
42	0.56009	0.199426
43	0.56009	0.0171247
44	0.56009	0.0397761
45	0.56009	0.202197
46	0.56009	0.0264176
47	0.56009	0.0654235
48	0.56009	0.0171173
49	0.56009	0.0175488
50	0.56009	0.0867056
51	0.56009	0.0416023
52	0.56009	-0.0127402
53	0.56009	0.0305921
54	0.56009	0.0273746
55	0.56009	0.189409
56	0.56009	0.197911
57	0.56009	0.0199267
58	0.56009	0.0505706
59	0.56009	0.055302
60	0.56009	0.131643
61	0.56009	0.0371044
62	0.56009	0.0577739
63	0.56009	0.0991468
0	0.611799	-0.0425749
1	0.611799	-0.205465
2	0.611799	0.163729
3	0.611799	0.0470945
4	0.611799	0.296205
5	0.611799	0.421459
6	0.611799	0.0648298
7	0.611799	-0.0659484
8	0.611799	0.0361474
9	0.611799	0.113799
10	0.611799	0.342933
11	0.611799	0.349762
12	0.611799	-0.152788
13	0.611799	0.0344142
14	0.611799	-0.0340875
15	0.611799	0.213538
16	0.611799	0.0478598
17	0.611799	-0.0593089
18	0.611799	0.148228
19	0.611799	-0.0253017
20	0.611799	0.0585308
21	0.611799	0.21211
22	0.611799	0.0065589
23	0.611799	0.0934568
24	0.611799	0.326666
25	0.611799	-0.00251953
26	0.611799	0.33455
27	0.611799	-0.0821996
28	0.611799	0.289447
29	0.611799	0.347936
30	0.611799	0.00271268
31	0.611799	0.284936
32	0.611799	0.303272
33	0.611799	-0.0413662
34	0.611799	-0.0936011
35	0.611799	0.118678
36	0.611799	0.153092
37	0.611799	-0.0268764
38	0.611799	0.150458
39	0.611799	0.23169
40	0.611799	0.080159
41	0.611799	0.133727
42	0.611799	0.252502
43	0.611799	0.0262414
44	0.611799	0.0597648
45	0.611799	0.316289
46	0.611799	0.0760955
47	0.611799	0.0722958
48	0.611799	0.0804893
49	0.611799	-0.0712739
50	0.611799	0.177228
51	0.611799	0.0737435
52	0.611799	-0.0296845
53	0.611799	0.0331068
54	0.611799	0.0281676
55	0.611799	0.377563
56	0.611799	0.284478
57	0.611799	0.0796774
58	0.611799	-0.0349573
59	0.611799	0.206712
60	0.611799	0.241671
61	0.611799	0.126186
62	0.611799	0.127319
63	0.611799	0.244825
0	0.668281	-0.00988887
1	0.668281	-0.203298
2	0.668281	0.137609
3	0.668281	-0.0174701
4	0.668281	0.276336
5	0.668281	0.36655
6	0.668281	0.0582736
7	0.668281	-0.0762872
8	0.668281	0.116257
9	0.668281	0.0911029
10	0.668281	0.345002
11	0.668281	0.350264
12	0.668281	-0.127202
13	0.668281	-0.000104657
14	0.668281	0.0119074
15	0.668281	0.176604
16	0.668281	0.0162641
17	0.668281	-0.0481063
18	0.668281	0.0722937
19	0.668281	0.0436444
20	0.668281	0.0116613
21	0.668281	0.251849
22	0.668281	0.163156
23	0.668281	0.123557
24	0.668281	0.350003
25	0.668281	-0.0755469
26	0.668281	0.260403
27	0.668281	-0.0744623
28	0.668281	0.304397
29	0.668281	0.326265
30	0.668281	0.11095
31	0.668281	0.267302
32	0.668281	0.32113
33	0.668281	-0.0200815
34	0.668281	-0.019113
35	0.668281	0.167889
36	0.668281	0.211274
37	0.668281	-0.0266391
38	0.668281	0.0960912
39	0.668281	0.0671955
40	0.668281	0.164426
41	0.668281	0.120979
42	0.668281	0.150337
43	0.668281	-0.0119549
44	0.668281	0.120298
45	0.668281	0.272102
46	0.668281	0.0470922
47	0.668281	0.127176
48	0.668281	0.187054
49	0.668281	0.0435374
50	0.668281	0.140744
51	0.668281	0.0221101
52	0.668281	-0.0275403
53	0.668281	0.0433801
54	0.668281	0.043983
55	0.668281	0.308735
56	0.668281	0.166925
57	0.668281	0.103571
58	0.668281	0.0167865
59	0.668281	0.235547
60	0.668281	0.201925
61	0.668281	0.150214
62	0.668281	0.13255
63	0.668281	0.284446
0	0.729977	0.0367916
1	0.729977	-0.0539965
2	0.729977	0.0868954
3	0.729977	-0.0669463
4	0.729977	0.107788
5	0.729977	0.15639
6	0.729977	0.0850385
7	0.729977	-0.0465771
8	0.729977	0.146756
9	0.729977	0.0326737
10	0.729977	0.222001
11	0.729977	0.255535
12	0.729977	-0.109454
13	0.729977	-0.0304274
14	0.729977	0.0875934
15	0.729977	0.0324505
16	0.729977	-0.0308557
17	0.729977	-0.00685111
18	0.729977	0.0382951
19	0.729977	0.21048
20	0.729977	-0.00440929
21	0.729977	0.189203
22	0.729977	0.228463
23	0.729977	0.111849
24	0.729977	0.236878
25	0.729977	-0.0573832
26	0.729977	0.0977582
27	0.729977	-0.00202817
28	0.729977	0.233177
29	0.729977	0.187863
30	0.729977	0.229566
31	0.729977	0.195488
32	0.729977	0.171567
33	0.729977	0.0478993
34	0.729977	0.0292669
35	0.729977	0.134879
36	0.729977	0.138366
37	0.729977	0.0247875
38	0.729977	0.0491161
39	0.729977	-0.0383804
40	0.729977	0.150555
41	0.729977	0.117234
42	0.729977	0.0910073
43	0.729977	-0.0169394
44	0.729977	0.210628
45	0.729977	0.216734
46	0.729977	0.115885
47	0.729977	0.169344
48	0.729977	0.241447
49	0.729977	0.112851
50	0.729977	0.0882215
51	0.729977	0.00105889
52	0.729977	-0.00401032
53	0.729977	0.10628
54	0.729977	0.0350473
55	0.729977	0.184285
56	0.729977	0.0519757
57	0.729977	0.104695
58	0.729977	0.128502
59	0.729977	0.194911
60	0.729977	0.14451
61	0.729977	0.125206
62	0.729977	0.120346
63	0.729977	0.165382
0	0.79737	0.00968561
1	0.79737	-0.00798643
2	0.79737	0.0258946
3	0.79737	-0.126715
4	0.79737	0.0422011
5	0.79737	0.0729101
6	0.79737	0.144912
7	0.79737	-0.0797924
8	0.79737	0.194026
9	0.79737	0.020048
10	0.79737	0.198421
11	0.79737	0.255944
12	0.79737	-0.0943635
13	0.79737	-0.0452788
14	0.79737	0.19582
15	0.79737	-0.0713472
16	0.79737	-0.035392
17	0.79737	0.0603071
18	0.79737	-0.0455204
19	0.79737	0.31176
20	0.79737	-0.00924904
21	0.79737	0.196363
22	0.79737	0.331588
23	0.79737	0.135443
24	0.79737	0.254422
25	0.79737	-0.0770621
26	0.79737	0.0350664
27	0.79737	0.0340316
28	0.79737	0.281046
29	0.79737	0.218271
30	0.79737	0.315052
31	0.79737	0.231268
32	0.79737	0.16184
33	0.79737	0.137723
34	0.79737	0.0973977
35	0.79737	0.131171
36	0.79737	0.12347
37	0.79737	0.0271631
38	0.79737	0.0104997
39	0.79737	0.00411372
40	0.79737	0.189116
41	0.79737	0.110873
42	0.79737	0.187891
43	0.79737	-0.013604
44	0.79737	0.268253
45	0.79737	0.163554
46	0.79737	0.149514
47	0.79737	0.259284
48	0.79737	0.305724
49	0.79737	0.123073
50	0.79737	0.13062
51	0.79737	0.0208773
52	0.79737	-0.00714227
53	0.79737	0.132879
54	0.79737	0.0927833
55	0.79737	0.157784
56	0.79737	-0.0364224
57	0.79737	0.163424
58	0.79737	0.266942
59	0.79737	0.207005
60	0.79737	0.23727
61	0.79737	0.172774
62	0.79737	0.140272
63	0.79737	0.216442
0	0.870985	-0.0910758
1	0.870985	0.0121757
2	0.870985	0.10121
3	0.870985	-0.254884
4	0.870985	-0.0716104
5	0.870985	-0.0726484
6	0.870985	0.204788
7	0.870985	-0.167681
8	0.870985	0.291536
9	0.870985	-0.0290962
10	0.870985	0.215275
11	0.870985	0.314858
12	0.870985	-0.229692
13	0.870985	-0.102858
14	0.870985	0.358871
15	0.870985	-0.192115
16	0.870985	-0.0132153
17	0.870985	0.183781
18	0.870985	-0.168618
19	0.870985	0.430027
20	0.870985	-0.00573545
21	0.870985	0.254543
22	0.870985	0.429613
23	0.870985	0.191644
24	0.870985	0.271646
25	0.870985	-0.0569241
26	0.870985	0.000750569
27	0.870985	0.157722
28	0.870985	0.357137
29	0.870985	0.276924
30	0.870985	0.417597
31	0.870985	0.336303
32	0.870985	0.127962
33	0.870985	0.113449
34	0.870985	0.0909536
35	0.870985	0.216149
36	0.870985	0.0358192
37	0.870985	0.0844851
38	0.870985	-0.0430321
39	0.870985	0.0698154
40	0.870985	0.246578
41	0.870985	0.206154
42	0.870985	0.3358
43	0.870985	-0.0893772
44	0.870985	0.390487
45	0.870985	0.26228
46	0.870985	0.304154
47	0.870985	0.391535
48	0.870985	0.406639
49	0.870985	0.114172
50	0.870985	0.218166
51	0.870985	0.175762
52	0.870985	-0.00705991
53	0.870985	0.231357
54	0.870985	0.182804
55	0.870985	0.249854
56	0.870985	0.121933
57	0.870985	0.302976
58	0.870985	0.387439
59	0.870985	0.304823
60	0.870985	0.374683
61	0.870985	0.295486
62	0.870985	0.221498
63	0.870985	0.259869
0	0.951395	-0.136868
1	0.951395	0.0678932
2	0.951395	0.159572
3	0.951395	-0.265869
4	0.951395	-0.170526
5	0.951395	-0.215911
6	0.951395	0.202407
7	0.951395	-0.171211
8	0.951395	0.197101
9	0.951395	-0.0776487
10	0.951395	0.104874
11	0.951395	0.201915
12	0.951395	-0.24229
13	0.951395	-0.137197
14	0.951395	0.353803
15	0.951395	-0.25064
16	0.951395	-0.0462506
17	0.951395	0.258965
18	0.951395	-0.0969651
19	0.951395	0.402108
20	0.951395	0.015516
21	0.951395	0.175255
22	0.951395	0.381054
23	0.951395	0.109055
24	0.951395	0.176495
25	0.951395	-0.129244
26	0.951395	-0.070378
27	0.951395	0.189981
28	0.951395	0.343525
29	0.951395	0.247201
30	0.951395	0.388677
31	0.951395	0.330183
32	0.951395	-0.0615034
33	0.951395	-0.0623131
34	0.951395	-0.00136456
35	0.951395	0.244591
36	0.951395	-0.0339415
37	0.951395	0.0356613
38	0.951395	-0.0353119
39	0.951395	0.0646375
40	0.951395	0.217735
41	0.951395	0.152089
42	0.951395	0.346542
43	0.951395	-0.0675365
44	0.951395	0.388798
45	0.951395	0.14965
46	0.951395	0.284914
47	0.951395	0.38722
48	0.951395	0.382516
49	0.951395	-0.0408454
50	0.951395	0.211934
51	0.951395	0.290037
52	0.951395	0.00833947
53	0.951395	0.163081
54	0.951395	0.186068
55	0.951395	0.229435
56	0.951395	0.0365236
57	0.951395	0.28896
58	0.951395	0.358684
59	0.951395	0.278365
60	0.951395	0.381382
61	0.951395	0.270125
62	0.951395	0.216697
63	0.951395	0.279038
0	1.03923	-0.0453998
1	1.03923	0.149867
2	1.03923	0.268467
3	1.03923	-0.301872
4	1.03923	-0.260213
5	1.03923	-0.302695
6	1.03923	0.28301
7	1.03923	-0.217902
8	1.03923	-0.0300635
9	1.03923	-0.077196
10	1.03923	-0.115298
11	1.03923	-0.0757734
12	1.03923	-0.276514
13	1.03923	-0.21497
14	1.03923	0.162869
15	1.03923	-0.307726
16	1.03923	-0.165313
17	1.03923	0.286015
18	1.03923	0.0959556
19	1.03923	0.210614
20	1.03923	-0.0136545
21	1.03923	-0.0333907
22	1.03923	0.164247
23	1.03923	0.174155
24	1.03923	0.0416534
25	1.03923	-0.230741
26	1.03923	-0.154209
27	1.03923	0.191899
28	1.03923	0.231572
29	1.03923	-0.00484446
30	1.03923	0.246002
31	1.03923	0.194841
32	1.03923	-0.151865
33	1.03923	0.023088
34	1.03923	0.126866
35	1.03923	0.305296
36	1.03923	0.150138
37	1.03923	-0.0153977
38	1.03923	-0.0154231
39	1.03923	0.0405054
40	1.03923	0.307038
41	1.03923	0.124467
42	1.03923	0.243209
43	1.03923	-0.0798099
44	1.03923	0.315232
45	1.03923	0.0852643
46	1.03923	0.202016
47	1.03923	0.298775
48	1.03923	0.233706
49	1.03923	0.021257
50	1.03923	0.254782
51	1.03923	0.351029
52	1.03923	0.0123409
53	1.03923	-0.0232518
54	1.03923	0.232958
55	1.03923	0.106037
56	1.03923	0.0124526
57	1.03923	0.315956
58	1.03923	0.191698
59	1.03923	0.349581
60	1.03923	0.338261
61	1.03923	0.320393
62	1.03923	0.294452
63	1.03923	0.371347
0	1.13517	0.0572766
1	1.13517	0.192107
2	1.13517	0.311882
3	1.13517	-0.313132
4	1.13517	-0.26924
5	1.13517	-0.317417
6	1.13517	0.299139
7	1.13517	-0.176617
8	1.13517	-0.210648
9	1.13517	-0.0117872
10	1.13517	-0.219904
11	1.13517	-0.240833
12	1.13517	-0.262142
13	1.13517	-0.175666
14	1.13517	-0.0850275
15	1.13517	-0.272658
16	1.13517	-0.218585
17	1.13517	0.261409
18	1.13517	0.238015
19	1.13517	-0.028294
20	1.13517	-0.0960876
21	1.13517	-0.120492
22	1.13517	-0.12563
23	1.13517	0.265446
24	1.13517	-0.107046
25	1.13517	-0.293929
26	1.13517	-0.129545
27	1.13517	0.2811
28	1.13517	0.0619594
29	1.13517	-0.191064
30	1.13517	0.0367414
31	1.13517	-0.0495394
32	1.13517	-0.111793
33	1.13517	0.300668
34	1.13517	0.27623
35	1.13517	0.314227
36	1.13517	0.31812
37	1.13517	-0.0541428
38	1.13517	-0.0835809
39	1.13517	-0.0063398
40	1.13517	0.333547
41	1.13517	0.0498163
42	1.13517	0.0774816
43	1.13517	-0.0731766
44	1.13517	0.182807
45	1.13517	0.0136952
46	1.13517	0.168621
47	1.13517	0.114661
48	1.13517	0.0482971
49	1.13517	0.271667
50	1.13517	0.269121
51	1.13517	0.3584
52	1.13517	0.0223868
53	1.13517	-0.0977279
54	1.13517	0.297823
55	1.13517	0.0895303
56	1.13517	0.0108511
57	1.13517	0.328976
58	1.13517	0.0656024
59	1.13517	0.37004
60	1.13517	0.297017
61	1.13517	0.356898
62	1.13517	0.345685
63	1.13517	0.403593
0	1.23997	0.0215059
1	1.23997	0.121968
2	1.23997	0.122413
3	1.23997	-0.169643
4	1.23997	-0.124935
5	1.23997	-0.120105
6	1.23997	0.173012
7	1.23997	-0.0326743
8	1.23997	-0.110821
9	1.23997	0.0513863
10	1.23997	-0.0827613
11	1.23997	-0.0909644
12	1.23997	-0.0649341
13	1.23997	-0.0920968
14	1.23997	-0.029541
15	1.23997	-0.14241
16	1.23997	-0.0476512
17	1.23997	0.126675
18	1.23997	0.207004
19	1.23997	0.0195785
20	1.23997	-0.0490569
21	1.23997	-0.0569947
22	1.23997	-0.0223857
23	1.23997	0.201315
24	1.23997	0.0259495
25	1.23997	-0.167679
26	1.23997	-0.0170806
27	1.23997	0.17088
28	1.23997	0.0423359
29	1.23997	-0.0426213
30	1.23997	0.0693128
31	1.23997	-0.00985976
32	1.23997	0.0353203
33	1.23997	0.250577
34	1.23997	0.275047
35	1.23997	0.182819
36	1.23997	0.226113
37	1.23997	0.000438376
38	1.23997	0.0282142
39	1.23997	0.00231639
40	1.23997	0.246532
41	1.23997	0.00967164
42	1.23997	0.0353425
43	1.23997	-0.0443121
44	1.23997	0.0809075
45	1.23997	-0.000302425
46	1.23997	0.0922279
47	1.23997	0.0756286
48	1.23997	0.0835288
49	1.23997	0.240697
50	1.23997	0.15659
51	1.23997	0.246628
52	1.23997	0.024985
53	1.23997	0.00618426
54	1.23997	0.181918
55	1.23997	0.120766
56	1.23997	0.0570045
57	1.23997	0.256685
58	1.23997	0.139612
59	1.23997	0.316884
60	1.23997	0.197954
61	1.23997	0.263922
62	1.23997	0.276539
63	1.23997	0.331214
0	1.35445	-0.105253
1	1.35445	-0.00802852
2	1.35445	-0.0181995
3	1.35445	-0.107313
4	1.35445	-0.0941855
5	1.35445	-0.100055
6	1.35445	0.0412704
7	1.35445	0.0312154
8	1.35445	-0.0193158
9	1.35445	0.0350493
10	1.35445	-0.0254014
11	1.35445	-0.0228721
12	1.35445	-0.0270738
13	1.35445	-0.00771765
14	1.35445	0.0275582
15	1.35445	-0.0270974
16	1.35445	0.0215053
17	1.35445	0.0300288
18	1.35445	0.0884718
19	1.35445	0.027149
20	1.35445	-0.00770588
21	1.35445	0.0122374
22	1.35445	0.0696963
23	1.35445	0.136346
24	1.35445	0.0406554
25	1.35445	-0.121559
26	1.35445	-0.0289648
27	1.35445	0.170764
28	1.35445	0.00611723
29	1.35445	0.00902652
30	1.35445	0.0732945
31	1.35445	-0.00955643
32	1.35445	0.0780788
33	1.35445	0.17445
34	1.35445	0.232929
35	1.35445	0.0700458
36	1.35445	0.151344
37	1.35445	0.021621
38	1.35445	-0.0243755
39	1.35445	0.0163296
40	1.35445	0.139989
41	1.35445	0.00362162
42	1.35445	0.120737
43	1.35445	0.0183716
44	1.35445	0.0944606
45	1.35445	-0.0133512
46	1.35445	0.088157
47	1.35445	0.161096
48	1.35445	0.175983
49	1.35445	0.157427
50	1.35445	0.100343
51	1.35445	0.181624
52	1.35445	0.0538865
53	1.35445	0.0556587
54	1.35445	0.137277
55	1.35445	0.170006
56	1.35445	0.121556
57	1.35445	0.233454
58	1.35445	0.202152
59	1.35445	0.236678
60	1.35445	0.117222
61	1.35445	0.202334
62	1.35445	0.221498
63	1.35445	0.271055
0	1.47949	-0.157935
1	1.47949	-0.074977
2	1.47949	-0.104616
3	1.47949	-0.110267
4	1.47949	-0.0770735
5	1.47949	-0.0868755
6	1.47949	-0.0191932
7	1.47949	-0.00246198
8	1.47949	-0.0193326
9	1.47949	0.0109016
10	1.47949	-0.0195476
11	1.47949	0.0149885
12	1.47949	-0.0309788
13	1.47949	-0.0590626
14	1.47949	0.0292071
15	1.47949	-0.025236
16	1.47949	0.0381226
17	1.47949	-0.0505253
18	1.47949	0.0208842
19	1.47949	0.0102211
20	1.47949	0.013385
21	1.47949	-0.00335737
22	1.47949	0.0553854
23	1.47949	0.0876922
24	1.47949	0.0736918
25	1.47949	-0.0144697
26	1.47949	0.0325046
27	1.47949	0.09367
28	1.47949	0.0125435
29	1.47949	0.055916
30	1.47949	0.0779998
31	1.47949	0.0141291
32	1.47949	-0.0164732
33	1.47949	0.0339706
34	1.47949	0.157267
35	1.47949	0.0250304
36	1.47949	0.0839326
37	1.47949	0.0244894
38	1.47949	0.0316241
39	1.47949	0.061873
40	1.47949	0.108142
41	1.47949	0.06094
42	1.47949	0.128087
43	1.47949	0.0120547
44	1.47949	0.106966
45	1.47949	0.00659594
46	1.47949	0.0824067
47	1.47949	0.161749
48	1.47949	0.160233
49	1.47949	0.113571
50	1.47949	0.0660192
51	1.47949	0.129184
52	1.47949	0.0525201
53	1.47949	0.0953276
54	1.47949	0.100538
55	1.47949	0.169684
56	1.47949	0.188065
57	1.47949	0.179901
58	1.47949	0.168699
59	1.47949	0.236811
60	1.47949	0.137133
61	1.47949	0.180025
62	1.47949	0.209606
63	1.47949	0.235324
0	1.61608	-0.256394
1	1.61608	-0.133074
2	1.61608	-0.11437
3	1.61608	-0.109648
4	1.61608	-0.102294
5	1.61608	-0.0920794
6	1.61608	-0.0878785
7	1.61608	-0.0728312
8	1.61608	-0.0658928
9	1.61608	-0.0624527
10	1.61608	-0.0513479
11	1.61608	-0.0500747
12	1.61608	-0.0479896
13	1.61608	-0.0362863
14	1.61608	-0.0361901
[truncated: 1,841 more rows]

## Sheet: Panel_d
Filter	Frequency	R
0	0.104616	0.0109877
1	0.104616	-0.0134243
2	0.104616	-0.0337457
3	0.104616	0.00170281
4	0.104616	0.0396816
5	0.104616	0.0074018
6	0.104616	0.0261524
7	0.104616	0.0332068
8	0.104616	-0.00601075
9	0.104616	-0.00782998
10	0.104616	-0.000206215
11	0.104616	0.00890062
12	0.104616	0.0391977
13	0.104616	0.0147897
14	0.104616	0.040884
15	0.104616	0.0297838
16	0.104616	0.0343999
17	0.104616	0.0116234
18	0.104616	0.0876619
19	0.104616	-0.0275212
20	0.104616	-0.0105633
21	0.104616	0.0278718
22	0.104616	0.00527844
23	0.104616	-0.0139723
24	0.104616	0.00112887
25	0.104616	0.0974324
26	0.104616	0.0473677
27	0.104616	0.0749599
28	0.104616	0.0470148
29	0.104616	0.0192427
30	0.104616	-0.0200093
31	0.104616	0.000824592
32	0.104616	-0.0106273
33	0.104616	-0.0107543
34	0.104616	0.00834304
35	0.104616	0.0204849
36	0.104616	-0.00423451
37	0.104616	0.0330493
38	0.104616	0.0570824
39	0.104616	0.00806537
40	0.104616	0.0189113
41	0.104616	0.0176074
42	0.104616	0.0124972
43	0.104616	-0.0102079
44	0.104616	-0.028119
45	0.104616	-0.00340877
46	0.104616	0.0139979
47	0.104616	-0.00443928
48	0.104616	0.0700691
49	0.104616	0.0145799
50	0.104616	0.0135955
51	0.104616	0.028034
52	0.104616	0.00985941
53	0.104616	0.0284033
54	0.104616	0.00522474
55	0.104616	-0.00841824
56	0.104616	0.0285472
57	0.104616	0.00445896
58	0.104616	-1.64094e-05
59	0.104616	0.0151569
60	0.104616	-0.00683034
61	0.104616	0.00797001
62	0.104616	0.0341473
63	0.104616	0.0398315
0	0.114274	0.0144935
1	0.114274	0.00172682
2	0.114274	-0.0303214
3	0.114274	0.00377821
4	0.114274	0.0373124
5	0.114274	0.00272073
6	0.114274	0.0381931
7	0.114274	0.0369401
8	0.114274	-0.024552
9	0.114274	-0.00946197
10	0.114274	0.00614322
11	0.114274	0.0182715
12	0.114274	0.0309748
13	0.114274	0.0237124
14	0.114274	0.036273
15	0.114274	0.0310187
16	0.114274	0.0296357
17	0.114274	-0.00485465
18	0.114274	0.107186
19	0.114274	-0.0254517
20	0.114274	-0.0123907
21	0.114274	0.0222092
22	0.114274	0.00900564
23	0.114274	-0.00519818
24	0.114274	0.0078931
25	0.114274	0.0976307
26	0.114274	0.0418851
27	0.114274	0.0680566
28	0.114274	0.0378996
29	0.114274	0.0112679
30	0.114274	-0.0257374
31	0.114274	-0.00418103
32	0.114274	-0.0141586
33	0.114274	0.00867978
34	0.114274	-0.0012317
35	0.114274	0.0180114
36	0.114274	-0.0125396
37	0.114274	0.0252355
38	0.114274	0.0660074
39	0.114274	0.00781391
40	0.114274	0.0250378
41	0.114274	0.0183559
42	0.114274	0.000998025
43	0.114274	-0.0169066
44	0.114274	-0.0330376
45	0.114274	-0.0174156
46	0.114274	0.019508
47	0.114274	-0.00293452
48	0.114274	0.0573821
49	0.114274	0.0150136
50	0.114274	0.0129622
51	0.114274	0.0223676
52	0.114274	0.0104429
53	0.114274	0.0154353
54	0.114274	0.00336918
55	0.114274	-0.0143758
56	0.114274	0.0354571
57	0.114274	0.00665099
58	0.114274	0.000300381
59	0.114274	0.0181758
60	0.114274	-0.00161925
61	0.114274	0.0121411
62	0.114274	0.0230995
63	0.114274	0.0470906
0	0.124824	0.00593385
1	0.124824	-0.0187367
2	0.124824	-0.0303352
3	0.124824	-0.000270417
4	0.124824	0.0348293
5	0.124824	0.01496
6	0.124824	0.0261278
7	0.124824	0.0271749
8	0.124824	-0.0210498
9	0.124824	-0.0076621
10	0.124824	-0.00823528
11	0.124824	-0.00224778
12	0.124824	0.030696
13	0.124824	0.0164388
14	0.124824	0.036867
15	0.124824	0.0236961
16	0.124824	0.0396569
17	0.124824	-0.00441646
18	0.124824	0.0898014
19	0.124824	-0.0262137
20	0.124824	-0.0147247
21	0.124824	0.0260616
22	0.124824	0.00766372
23	0.124824	-0.016054
24	0.124824	0.00692082
25	0.124824	0.0741535
26	0.124824	0.0345467
27	0.124824	0.0661147
28	0.124824	0.0446152
29	0.124824	0.0292029
30	0.124824	-0.0429509
31	0.124824	0.00179899
32	0.124824	-0.0102417
33	0.124824	0.00413338
34	0.124824	-0.00919458
35	0.124824	0.0200316
36	0.124824	-0.00999658
37	0.124824	0.0314614
38	0.124824	0.0447954
39	0.124824	0.00952044
40	0.124824	0.0239672
41	0.124824	0.0244312
42	0.124824	-0.0101592
43	0.124824	-0.0198526
44	0.124824	-0.0402268
45	0.124824	-0.0163745
46	0.124824	0.0145673
47	0.124824	-0.00365834
48	0.124824	0.0508915
49	0.124824	0.014215
50	0.124824	0.0198407
51	0.124824	0.0188476
52	0.124824	0.00634519
53	0.124824	0.0162162
54	0.124824	0.000160581
55	0.124824	-0.0151794
56	0.124824	0.0267217
57	0.124824	-0.00399855
58	0.124824	0.00214039
59	0.124824	0.0146977
60	0.124824	-0.00661577
61	0.124824	0.0074153
62	0.124824	0.017431
63	0.124824	0.0387174
0	0.136348	0.00586106
1	0.136348	-0.00377057
2	0.136348	-0.0304198
3	0.136348	0.00032395
4	0.136348	0.0303479
5	0.136348	0.00982418
6	0.136348	0.0199426
7	0.136348	0.0283293
8	0.136348	-0.00823619
9	0.136348	-0.00835154
10	0.136348	-0.00791376
11	0.136348	-0.00207597
12	0.136348	0.0273644
13	0.136348	0.0200833
14	0.136348	0.0450814
15	0.136348	0.0329058
16	0.136348	0.0374046
17	0.136348	-0.0010286
18	0.136348	0.0747923
19	0.136348	-0.0359505
20	0.136348	-0.018372
21	0.136348	0.0189232
22	0.136348	0.00729585
23	0.136348	-0.0139628
24	0.136348	0.0127344
25	0.136348	0.0743317
26	0.136348	0.0396731
27	0.136348	0.0667695
28	0.136348	0.0214081
29	0.136348	0.0397713
30	0.136348	-0.0098322
31	0.136348	-0.000895539
32	0.136348	-0.016754
33	0.136348	0.00164961
34	0.136348	-0.00537568
35	0.136348	0.011026
36	0.136348	-0.00868672
37	0.136348	0.0265787
38	0.136348	0.0290532
39	0.136348	-0.003684
40	0.136348	0.0249317
41	0.136348	0.00746911
42	0.136348	-0.0262414
43	0.136348	-0.0166212
44	0.136348	-0.0285497
45	0.136348	-0.00976989
46	0.136348	0.0158713
47	0.136348	-0.013263
48	0.136348	0.0527655
49	0.136348	0.0216861
50	0.136348	0.00971257
51	0.136348	0.010712
52	0.136348	0.00981454
53	0.136348	0.0211611
54	0.136348	0.00690091
55	0.136348	-0.0171255
56	0.136348	0.0284834
57	0.136348	-0.0128514
58	0.136348	0.00399138
59	0.136348	0.0125277
60	0.136348	-0.00993518
61	0.136348	0.00435897
62	0.136348	0.013608
63	0.136348	0.0285226
0	0.148936	0.00456144
1	0.148936	-0.014485
2	0.148936	-0.0196895
3	0.148936	0.00493557
4	0.148936	0.0324099
5	0.148936	0.011196
6	0.148936	0.016538
7	0.148936	0.0142667
8	0.148936	0.0072951
9	0.148936	-0.0105943
10	0.148936	-0.00297135
11	0.148936	0.00472519
12	0.148936	0.0204857
13	0.148936	0.0134851
14	0.148936	0.037194
15	0.148936	0.0185918
16	0.148936	0.0269821
17	0.148936	0.00376051
18	0.148936	0.0854289
19	0.148936	-0.0285749
20	0.148936	-0.0172547
21	0.148936	0.0179053
22	0.148936	0.0103443
23	0.148936	-0.0163518
24	0.148936	-0.00323848
25	0.148936	0.091597
26	0.148936	0.0314864
27	0.148936	0.0709249
28	0.148936	0.0253714
29	0.148936	0.0166528
30	0.148936	-0.0270421
31	0.148936	0.00166005
32	0.148936	-0.00929468
33	0.148936	-0.00919093
34	0.148936	0.0108527
35	0.148936	0.0107694
36	0.148936	-0.00827603
37	0.148936	0.0216435
38	0.148936	0.0373923
39	0.148936	0.000743704
40	0.148936	0.0241754
41	0.148936	0.0168345
42	0.148936	-0.0170541
43	0.148936	-0.008348
44	0.148936	-0.0224416
45	0.148936	-0.0263657
46	0.148936	0.0174305
47	0.148936	-0.00213271
48	0.148936	0.0560733
49	0.148936	0.0161545
50	0.148936	0.0180918
51	0.148936	0.00766788
52	0.148936	0.0110672
53	0.148936	0.0154276
54	0.148936	0.00728399
55	0.148936	-0.0188934
56	0.148936	0.03409
57	0.148936	-0.00778382
58	0.148936	0.00445588
59	0.148936	0.0112464
60	0.148936	-0.00624537
61	0.148936	0.00467428
62	0.148936	0.0136161
63	0.148936	0.0300867
0	0.162686	0.00290263
1	0.162686	-0.0156235
2	0.162686	-0.030049
3	0.162686	0.00234691
4	0.162686	0.0334904
5	0.162686	0.0125885
6	0.162686	0.028928
7	0.162686	0.000660135
8	0.162686	-0.00633001
9	0.162686	-0.00867284
10	0.162686	-0.00140307
11	0.162686	-0.000512858
12	0.162686	0.0161935
13	0.162686	0.021671
14	0.162686	0.0285919
15	0.162686	0.0243763
16	0.162686	0.00876372
17	0.162686	0.00576234
18	0.162686	0.0719256
19	0.162686	-0.0330235
20	0.162686	-0.0162779
21	0.162686	0.00736282
22	0.162686	0.00918518
23	0.162686	-0.0128797
24	0.162686	0.00428304
25	0.162686	0.0751539
26	0.162686	0.0411164
27	0.162686	0.0615447
28	0.162686	0.0231176
29	0.162686	0.0150314
30	0.162686	-0.0220867
31	0.162686	-0.000252725
32	0.162686	-0.00641305
33	0.162686	-0.00772497
34	0.162686	0.00151703
35	0.162686	0.0203432
36	0.162686	-0.0143162
37	0.162686	0.0261013
38	0.162686	0.0281209
39	0.162686	-0.00946776
40	0.162686	0.0169101
41	0.162686	0.0145547
42	0.162686	-0.0195107
43	0.162686	-0.023058
44	0.162686	-0.0272087
45	0.162686	-0.0192066
46	0.162686	0.0196047
47	0.162686	-0.0135755
48	0.162686	0.0502041
49	0.162686	0.0158581
50	0.162686	0.0062762
51	0.162686	0.0150726
52	0.162686	0.00962466
53	0.162686	0.00389031
54	0.162686	0.00568842
55	0.162686	-0.0156824
56	0.162686	0.0246147
57	0.162686	0.0100996
58	0.162686	0.000604132
59	0.162686	0.0127701
60	0.162686	-0.0128264
61	0.162686	0.000279686
62	0.162686	0.00559457
63	0.162686	0.0215102
0	0.177706	-0.00379916
1	0.177706	-0.02109
2	0.177706	-0.0267777
3	0.177706	0.00120825
4	0.177706	0.0255445
5	0.177706	0.0217635
6	0.177706	0.0269247
7	0.177706	0.00405354
8	0.177706	-0.00737194
9	0.177706	-0.0137153
10	0.177706	-0.00308663
11	0.177706	-0.00770987
12	0.177706	0.0140969
13	0.177706	0.0273511
14	0.177706	0.0447164
15	0.177706	0.0238192
16	0.177706	0.0171824
17	0.177706	0.00662152
18	0.177706	0.0694545
19	0.177706	-0.0264708
20	0.177706	-0.0109589
21	0.177706	0.0165197
22	0.177706	0.00408183
23	0.177706	-0.014377
24	0.177706	0.0070323
25	0.177706	0.0764903
26	0.177706	0.0424376
27	0.177706	0.0612764
28	0.177706	0.0435641
29	0.177706	0.015943
30	0.177706	-0.0262588
31	0.177706	0.00422248
32	0.177706	-0.0189598
33	0.177706	-0.0148462
34	0.177706	-0.00911642
35	0.177706	0.0339111
36	0.177706	-0.0227688
37	0.177706	0.0171868
38	0.177706	0.0262587
39	0.177706	-0.00620037
40	0.177706	0.0274711
41	0.177706	0.0208584
42	0.177706	-0.01653
43	0.177706	-0.0133248
44	0.177706	-0.0232766
45	0.177706	-0.0166629
46	0.177706	0.0198427
47	0.177706	-0.0217425
48	0.177706	0.0409788
49	0.177706	0.0117737
50	0.177706	0.000386857
51	0.177706	0.0155732
52	0.177706	0.0130797
53	0.177706	0.0183003
54	0.177706	0.00347324
55	0.177706	-0.0153202
56	0.177706	0.022371
57	0.177706	-0.00816824
58	0.177706	0.00752352
59	0.177706	0.0120165
60	0.177706	-0.00941201
61	0.177706	-0.0047618
62	0.177706	0.00700545
63	0.177706	0.01893
0	0.194112	-0.00261098
1	0.194112	-0.0514821
2	0.194112	-0.023724
3	0.194112	0.0042284
4	0.194112	0.031292
5	0.194112	0.0167594
6	0.194112	0.0239163
7	0.194112	0.0229919
8	0.194112	-0.0170248
9	0.194112	-0.0152788
10	0.194112	-0.00381558
11	0.194112	0.00102216
12	0.194112	0.0191064
13	0.194112	0.0242032
14	0.194112	0.0381988
15	0.194112	0.015697
16	0.194112	0.0248145
17	0.194112	0.00392593
18	0.194112	0.0596792
19	0.194112	-0.0313818
20	0.194112	-0.00708142
21	0.194112	0.00674045
22	0.194112	0.0115453
23	0.194112	-0.0157846
24	0.194112	-0.00674751
25	0.194112	0.0759836
26	0.194112	0.0310296
27	0.194112	0.056344
28	0.194112	0.0193859
29	0.194112	0.0168089
30	0.194112	-0.0276873
31	0.194112	-0.00986418
32	0.194112	0.000764022
33	0.194112	-0.0201844
34	0.194112	-0.00179122
35	0.194112	0.0173792
36	0.194112	-0.0166904
37	0.194112	0.0196717
38	0.194112	0.00980795
39	0.194112	-0.0267102
40	0.194112	0.0235682
41	0.194112	0.0168142
42	0.194112	-0.0155488
43	0.194112	-0.00302379
44	0.194112	-0.0317655
45	0.194112	-0.0134704
46	0.194112	0.0149834
47	0.194112	-0.0253792
48	0.194112	0.0386883
49	0.194112	0.0118893
50	0.194112	-0.00230998
51	0.194112	0.0151288
52	0.194112	0.0142403
53	0.194112	0.0191761
54	0.194112	0.00630395
55	0.194112	-0.0054117
56	0.194112	0.0175702
57	0.194112	-0.00239166
58	0.194112	0.00381416
59	0.194112	0.00934724
60	0.194112	-0.0122031
61	0.194112	-0.012808
62	0.194112	0.000274059
63	0.194112	0.0192574
0	0.212032	-0.0156046
1	0.212032	-0.0141896
2	0.212032	-0.0293044
3	0.212032	-0.00484184
4	0.212032	0.0317716
5	0.212032	0.0245169
6	0.212032	0.0236765
7	0.212032	0.00990826
8	0.212032	-0.0324926
9	0.212032	-0.0222558
10	0.212032	-0.0137905
11	0.212032	-0.0107331
12	0.212032	0.0172787
13	0.212032	0.0110236
14	0.212032	0.0404339
15	0.212032	0.016411
16	0.212032	-0.00724846
17	0.212032	0.00669732
18	0.212032	0.037531
19	0.212032	-0.042028
20	0.212032	-0.0328474
21	0.212032	0.000128256
22	0.212032	-0.000424647
23	0.212032	-0.0367969
24	0.212032	0.00223014
25	0.212032	0.0735156
26	0.212032	0.0298929
27	0.212032	0.0407484
28	0.212032	0.00606509
29	0.212032	0.0282115
30	0.212032	0.00160495
31	0.212032	0.00530032
32	0.212032	-0.0140083
33	0.212032	-0.0379938
34	0.212032	-0.00344003
35	0.212032	0.0197838
36	0.212032	-0.0272801
37	0.212032	0.0299802
38	0.212032	0.0195304
39	0.212032	-0.00136395
40	0.212032	0.0140685
41	0.212032	0.0104379
42	0.212032	-0.0194534
43	0.212032	-0.0236923
44	0.212032	-0.0331126
45	0.212032	-0.0291308
46	0.212032	0.0147787
47	0.212032	-0.0305315
48	0.212032	0.0397214
49	0.212032	0.015017
50	0.212032	-0.00630922
51	0.212032	0.0184091
52	0.212032	0.0148736
53	0.212032	0.0269852
54	0.212032	0.0110415
55	0.212032	-0.0120545
56	0.212032	0.0250743
57	0.212032	-0.000206862
58	0.212032	0.00783433
59	0.212032	-0.000659268
60	0.212032	-0.0186203
61	0.212032	-0.0197503
62	0.212032	-0.00792212
63	0.212032	0.00355973
0	0.231608	-0.0159992
1	0.231608	-0.0176274
2	0.231608	-0.0449138
3	0.231608	-0.00273763
4	0.231608	0.0315662
5	0.231608	0.0210731
6	0.231608	0.0356056
7	0.231608	0.00411469
8	0.231608	-0.0171933
9	0.231608	-0.011738
10	0.231608	-0.00835447
11	0.231608	-0.0048207
12	0.231608	0.0188371
13	0.231608	0.00418574
14	0.231608	0.043058
15	0.231608	0.0209093
16	0.231608	0.0302553
17	0.231608	0.025979
18	0.231608	0.0579711
19	0.231608	-0.0359903
20	0.231608	-0.021616
21	0.231608	0.00788895
22	0.231608	0.00856578
23	0.231608	-0.0272497
24	0.231608	-0.0117733
25	0.231608	0.0611322
26	0.231608	0.0267311
27	0.231608	0.041272
28	0.231608	0.00305266
29	0.231608	0.0202685
30	0.231608	0.00520864
31	0.231608	-0.00393176
32	0.231608	-0.0149202
33	0.231608	-0.0209044
34	0.231608	0.00498131
35	0.231608	0.000154868
36	0.231608	-0.0283596
37	0.231608	0.0188217
38	0.231608	0.0266821
39	0.231608	-0.00702556
40	0.231608	0.0133602
41	0.231608	0.0154936
42	0.231608	-0.0240195
43	0.231608	-0.0207903
44	0.231608	-0.0361344
45	0.231608	-0.0209277
46	0.231608	0.0276296
47	0.231608	-0.039004
48	0.231608	0.038497
49	0.231608	0.0240597
50	0.231608	5.15562e-05
51	0.231608	0.0288887
52	0.231608	0.0267326
53	0.231608	0.01564
54	0.231608	0.0162876
55	0.231608	-0.00798607
56	0.231608	0.0296713
57	0.231608	-0.0109413
58	0.231608	0.0170304
59	0.231608	0.00905159
60	0.231608	-0.0164958
61	0.231608	-0.00690007
62	0.231608	0.00304852
63	0.231608	0.0145009
0	0.25299	-0.011719
1	0.25299	-0.00348086
2	0.25299	-0.0436298
3	0.25299	-0.00324032
4	0.25299	0.0143963
5	0.25299	0.0137238
6	0.25299	0.0165578
7	0.25299	-0.0115807
8	0.25299	-0.0128829
9	0.25299	-0.00547876
10	0.25299	0.00699682
11	0.25299	0.00782128
12	0.25299	0.0235242
13	0.25299	0.00354518
14	0.25299	0.0572382
15	0.25299	0.00519756
16	0.25299	0.0079422
17	0.25299	0.00629633
18	0.25299	0.0542565
19	0.25299	-0.0329996
20	0.25299	-0.0199235
21	0.25299	-0.0170934
22	0.25299	0.00172088
23	0.25299	-0.00508802
24	0.25299	-0.00251764
25	0.25299	0.0964343
26	0.25299	0.0455802
27	0.25299	0.0620491
28	0.25299	0.0111646
29	0.25299	0.0178801
30	0.25299	0.0319153
31	0.25299	0.0268453
32	0.25299	-0.0101843
33	0.25299	-0.0178585
34	0.25299	-0.00484904
35	0.25299	-0.00554368
36	0.25299	-0.0128727
37	0.25299	0.0316145
38	0.25299	0.0313401
39	0.25299	0.0114472
40	0.25299	0.0298995
41	0.25299	0.0284502
42	0.25299	0.00205671
43	0.25299	-0.00979138
44	0.25299	-0.00741399
45	0.25299	-0.0397623
46	0.25299	0.0226154
47	0.25299	-0.0313582
48	0.25299	0.0434009
49	0.25299	0.0226647
50	0.25299	0.0106796
51	0.25299	0.029149
52	0.25299	0.0210543
53	0.25299	0.0335198
54	0.25299	0.0266137
55	0.25299	-0.0188673
56	0.25299	0.0358781
57	0.25299	-0.00913824
58	0.25299	0.0250131
59	0.25299	0.0217108
60	0.25299	-0.0122777
61	0.25299	-0.00545328
62	0.25299	0.00214333
63	0.25299	0.0172947
0	0.276346	-0.0147632
1	0.276346	-0.0116463
2	0.276346	-0.0259242
3	0.276346	0.00389369
4	0.276346	0.037033
5	0.276346	0.00516668
6	0.276346	0.028674
7	0.276346	-0.000347717
8	0.276346	-0.0240258
9	0.276346	-0.00362535
10	0.276346	0.00115094
11	0.276346	0.0166716
12	0.276346	0.0113129
13	0.276346	0.00182711
14	0.276346	0.0167874
15	0.276346	0.0295541
16	0.276346	0.00614551
17	0.276346	0.0192312
18	0.276346	0.0190669
19	0.276346	-0.0452699
20	0.276346	-0.0144216
21	0.276346	0.0278286
22	0.276346	0.0152286
23	0.276346	-0.0012471
24	0.276346	-0.00623621
25	0.276346	0.0950838
26	0.276346	0.0388765
27	0.276346	0.0441966
28	0.276346	0.00567224
29	0.276346	0.0513013
30	0.276346	-3.26636e-05
31	0.276346	0.00318012
32	0.276346	-0.0112823
33	0.276346	-0.0137891
34	0.276346	-0.011404
35	0.276346	-0.0142845
36	0.276346	-0.0266248
37	0.276346	0.0202462
38	0.276346	0.0289617
39	0.276346	0.00240993
40	0.276346	0.0108106
41	0.276346	0.0319035
42	0.276346	-0.0125053
43	0.276346	0.0109626
44	0.276346	-0.028892
45	0.276346	-0.0220412
46	0.276346	0.0208579
47	0.276346	-0.00173072
48	0.276346	0.0156077
49	0.276346	0.00884302
50	0.276346	0.0217864
51	0.276346	0.0338009
52	0.276346	0.0102018
53	0.276346	0.0318633
54	0.276346	0.0214687
55	0.276346	-0.00519144
56	0.276346	0.0250271
57	0.276346	0.00440108
58	0.276346	0.000213249
59	0.276346	0.00429322
60	0.276346	-0.00959759
61	0.276346	-0.00365022
62	0.276346	0.00764783
63	0.276346	0.019873
0	0.301859	-0.0100473
1	0.301859	-0.01492
2	0.301859	-0.0249508
3	0.301859	0.00112123
4	0.301859	0.0246138
5	0.301859	-0.00374223
6	0.301859	0.00834285
7	0.301859	0.0109336
8	0.301859	-0.0083662
9	0.301859	-0.000184034
10	0.301859	-0.0140993
11	0.301859	0.0304136
12	0.301859	0.0197737
13	0.301859	-0.0237078
14	0.301859	0.0462342
15	0.301859	0.0105882
16	0.301859	-0.00504487
17	0.301859	0.0393093
18	0.301859	0.0452011
19	0.301859	-0.0258857
20	0.301859	-0.00659213
21	0.301859	-0.0053256
22	0.301859	0.00407068
23	0.301859	-0.0162507
24	0.301859	0.00142358
25	0.301859	0.0687718
26	0.301859	0.0324942
27	0.301859	0.0157527
28	0.301859	-0.0105164
29	0.301859	0.0387399
30	0.301859	0.0145675
31	0.301859	0.00208845
32	0.301859	-0.0119545
33	0.301859	0.0103997
34	0.301859	0.0228323
35	0.301859	0.00332987
36	0.301859	-0.020363
37	0.301859	0.00846229
38	0.301859	0.0134726
39	0.301859	0.00537205
40	0.301859	0.0257804
41	0.301859	0.033708
42	0.301859	0.00946926
43	0.301859	0.00596043
44	0.301859	-0.0146178
45	0.301859	-0.0128802
46	0.301859	0.0133333
47	0.301859	-0.00257397
48	0.301859	0.0582611
49	0.301859	0.0141182
50	0.301859	0.00597088
51	0.301859	0.0460963
52	0.301859	0.0217164
53	0.301859	0.0152066
54	0.301859	0.021529
55	0.301859	-0.00533327
56	0.301859	0.0218145
57	0.301859	0.0126532
58	0.301859	0.00121487
59	0.301859	0.0205148
60	0.301859	0.00941497
61	0.301859	0.000763829
62	0.301859	0.0176036
63	0.301859	0.0275383
0	0.329727	-0.0102322
1	0.329727	-0.00265554
2	0.329727	-0.0266967
3	0.329727	0.00949556
4	0.329727	0.0344706
5	0.329727	-0.0136524
6	0.329727	0.00673812
7	0.329727	-0.00399165
8	0.329727	0.018747
9	0.329727	0.00165558
10	0.329727	0.00952316
11	0.329727	0.0401091
12	0.329727	0.0110343
13	0.329727	-0.00897802
14	0.329727	0.0534899
15	0.329727	0.0177237
16	0.329727	0.0119372
17	0.329727	0.0165401
18	0.329727	0.056893
19	0.329727	-0.0145359
20	0.329727	-0.00787304
21	0.329727	0.00596699
22	0.329727	0.0207365
23	0.329727	0.00784898
24	0.329727	0.00509419
25	0.329727	0.0742922
26	0.329727	0.0302167
27	0.329727	0.042676
28	0.329727	0.0108821
29	0.329727	0.0569563
30	0.329727	-0.0196025
31	0.329727	-0.00272146
32	0.329727	0.00328177
33	0.329727	-0.0176744
34	0.329727	0.0177373
35	0.329727	-0.00579872
36	0.329727	-0.0212922
37	0.329727	0.0109676
38	0.329727	0.0175204
39	0.329727	-0.0134714
40	0.329727	0.015137
41	0.329727	0.0307652
42	0.329727	-0.000590714
43	0.329727	0.022903
44	0.329727	-0.000836624
45	0.329727	-0.0197725
46	0.329727	0.0278617
47	0.329727	0.0114546
48	0.329727	0.0598262
49	0.329727	0.00161209
50	0.329727	-0.00798141
51	0.329727	0.0439662
52	0.329727	0.00879017
53	0.329727	0.0134774
54	0.329727	0.0124336
55	0.329727	0.0045487
56	0.329727	0.00781649
57	0.329727	0.0266827
58	0.329727	0.00594541
59	0.329727	0.00415383
60	0.329727	0.00841983
61	0.329727	0.00597405
62	0.329727	0.0267231
63	0.329727	-0.0029735
0	0.360168	-0.0222275
1	0.360168	0.0078655
2	0.360168	-0.0259053
3	0.360168	0.00455728
4	0.360168	0.0262953
5	0.360168	0.0045558
6	0.360168	-0.0106018
7	0.360168	0.0198685
8	0.360168	-0.0143178
9	0.360168	0.0101686
10	0.360168	-0.000408897
11	0.360168	0.0430673
12	0.360168	0.0250022
13	0.360168	0.01993
14	0.360168	0.0618452
15	0.360168	0.0244428
16	0.360168	-0.0066123
17	0.360168	0.047677
18	0.360168	0.0156702
19	0.360168	-0.0122742
20	0.360168	-0.0123451
21	0.360168	0.015363
22	0.360168	0.00871875
23	0.360168	0.019925
24	0.360168	0.0223001
25	0.360168	0.0328432
26	0.360168	0.0306553
27	0.360168	0.0792427
28	0.360168	0.0234098
29	0.360168	0.0348767
30	0.360168	0.018879
31	0.360168	0.0101043
32	0.360168	-0.00216404
33	0.360168	0.0158288
34	0.360168	-0.00952355
35	0.360168	0.00976058
36	0.360168	-0.00973697
37	0.360168	0.0121553
38	0.360168	0.0163191
39	0.360168	0.0246349
40	0.360168	0.0328239
41	0.360168	0.0497014
42	0.360168	0.0228173
43	0.360168	0.0104226
44	0.360168	-0.0336219
45	0.360168	-0.000355757
46	0.360168	0.0286568
47	0.360168	0.0107966
48	0.360168	0.0609314
49	0.360168	0.00909984
50	0.360168	0.0132429
51	0.360168	0.0580729
52	0.360168	0.0274108
53	0.360168	0.0277568
54	0.360168	0.0259695
55	0.360168	0.020488
56	0.360168	0.0425039
57	0.360168	0.0212631
58	0.360168	0.0258297
59	0.360168	0.0204483
60	0.360168	0.0234753
61	0.360168	0.0114095
62	0.360168	0.0377646
63	0.360168	0.02058
0	0.39342	-0.0125747
1	0.39342	0.00223178
2	0.39342	-0.028155
3	0.39342	0.0113599
4	0.39342	0.0476548
5	0.39342	0.016232
6	0.39342	-0.00249034
7	0.39342	0.00705618
8	0.39342	-0.00565411
9	0.39342	0.0115894
10	0.39342	-0.00326946
11	0.39342	0.0676108
12	0.39342	0.0345068
13	0.39342	0.0150815
14	0.39342	0.0542725
15	0.39342	0.0533728
16	0.39342	0.0155598
17	0.39342	0.0440292
18	0.39342	0.0870224
19	0.39342	0.000653323
20	0.39342	0.00785742
21	0.39342	0.0541212
22	0.39342	0.0237205
23	0.39342	0.0203969
24	0.39342	0.0382265
25	0.39342	0.0814171
26	0.39342	0.0429761
27	0.39342	0.0496055
28	0.39342	0.047093
29	0.39342	0.0229554
30	0.39342	-0.000501552
31	0.39342	-0.00631919
32	0.39342	0.0142573
33	0.39342	0.00767291
34	0.39342	0.0148081
35	0.39342	-0.00982341
36	0.39342	-0.0173553
37	0.39342	0.00467425
38	0.39342	0.0150856
39	0.39342	-0.000917373
40	0.39342	0.0104214
41	0.39342	0.0371866
42	0.39342	0.0251194
43	0.39342	0.0312995
44	0.39342	-0.0289112
45	0.39342	0.0184696
46	0.39342	0.029051
47	0.39342	0.0365276
48	0.39342	0.0553037
49	0.39342	-0.0101045
50	0.39342	-0.00025003
51	0.39342	0.0554222
52	0.39342	0.0245651
53	0.39342	0.0228269
54	0.39342	0.0391966
55	0.39342	0.00863058
56	0.39342	0.0351762
57	0.39342	0.0283199
58	0.39342	0.0153509
59	0.39342	0.0088123
60	0.39342	0.0253762
61	0.39342	0.0172522
62	0.39342	0.0457473
63	0.39342	0.0379487
0	0.429741	-0.0166344
1	0.429741	0.00677324
2	0.429741	-0.0155419
3	0.429741	-0.00939101
4	0.429741	0.0592869
5	0.429741	-0.00428922
6	0.429741	-0.0242556
7	0.429741	-0.0246355
8	0.429741	-0.0193935
9	0.429741	0.00178199
10	0.429741	0.0303863
11	0.429741	0.06349
12	0.429741	0.0190911
13	0.429741	0.0295054
14	0.429741	0.0654746
15	0.429741	0.025894
16	0.429741	-0.000726878
17	0.429741	0.046587
18	0.429741	0.0686587
19	0.429741	0.0073628
20	0.429741	0.0202224
21	0.429741	0.0470326
22	0.429741	0.00480414
23	0.429741	0.00127731
24	0.429741	0.032717
25	0.429741	0.0310007
26	0.429741	0.0170608
27	0.429741	0.0427105
28	0.429741	0.0532569
29	0.429741	0.0188575
30	0.429741	-0.00508597
31	0.429741	0.0012407
32	0.429741	0.0118009
33	0.429741	0.0101565
34	0.429741	-0.0026989
35	0.429741	-0.0105297
36	0.429741	-0.0238326
37	0.429741	0.00986931
38	0.429741	0.0326987
39	0.429741	-0.0109558
40	0.429741	0.0357362
41	0.429741	0.0377156
42	0.429741	0.0360976
43	0.429741	1.99106e-05
44	0.429741	0.0030092
45	0.429741	0.0426184
46	0.429741	0.0238605
47	0.429741	0.0115721
48	0.429741	0.076745
49	0.429741	0.00633718
50	0.429741	0.00369499
51	0.429741	0.0474066
52	0.429741	0.0235159
53	0.429741	0.0165904
54	0.429741	0.0158051
55	0.429741	0.016781
56	0.429741	0.0247233
57	0.429741	0.0459502
58	0.429741	0.0127837
59	0.429741	0.0181259
60	0.429741	0.0386058
61	0.429741	0.0287528
62	0.429741	0.0278752
63	0.429741	0.0391899
0	0.469415	-0.0141911
1	0.469415	0.0231088
2	0.469415	-0.0146558
3	0.469415	0.00412298
4	0.469415	0.070582
5	0.469415	0.0515368
6	0.469415	0.00063467
7	0.469415	-0.0235658
8	0.469415	0.00287062
9	0.469415	0.0200202
10	0.469415	0.000186943
11	0.469415	0.0558323
12	0.469415	0.0354979
13	0.469415	0.00571063
14	0.469415	0.0549561
15	0.469415	0.037274
16	0.469415	0.0221443
17	0.469415	0.0496256
18	0.469415	0.0870942
19	0.469415	0.015318
20	0.469415	0.0206686
21	0.469415	0.0677641
22	0.469415	0.00759365
23	0.469415	0.0277933
24	0.469415	0.0535598
25	0.469415	0.10658
26	0.469415	0.0129978
27	0.469415	0.07094
28	0.469415	0.0328586
29	0.469415	0.0297213
30	0.469415	-0.00957942
31	0.469415	0.0119611
32	0.469415	-0.00925601
33	0.469415	0.0205018
34	0.469415	0.00911173
35	0.469415	0.0030386
36	0.469415	-0.00257276
37	0.469415	0.00313004
38	0.469415	0.0370102
39	0.469415	-0.000265769
40	0.469415	0.0154893
41	0.469415	0.0341325
42	0.469415	0.0431869
43	0.469415	0.0251969
44	0.469415	-0.00369403
45	0.469415	0.0432335
46	0.469415	0.0108957
47	0.469415	0.0249071
48	0.469415	0.0305768
49	0.469415	-0.00179315
50	0.469415	0.00030589
51	0.469415	0.0468205
52	0.469415	0.0202847
53	0.469415	0.0409149
54	0.469415	0.0242185
55	0.469415	0.0434373
56	0.469415	0.0365047
57	0.469415	0.0386937
58	0.469415	0.00900822
59	0.469415	0.00754361
60	0.469415	0.0183197
61	0.469415	0.00506892
62	0.469415	0.0418369
63	0.469415	0.0343096
0	0.512752	-0.0134332
1	0.512752	0.0448726
2	0.512752	-0.0330362
3	0.512752	0.014368
4	0.512752	0.0635994
5	0.512752	0.021746
6	0.512752	-0.0264584
7	0.512752	-0.00199695
8	0.512752	-0.0497823
9	0.512752	0.00715566
10	0.512752	0.0530945
11	0.512752	0.0767895
12	0.512752	0.00671494
13	0.512752	-0.000636599
14	0.512752	0.0353383
15	0.512752	0.0440976
16	0.512752	0.0487513
17	0.512752	0.078192
18	0.512752	0.0597562
19	0.512752	0.0179828
20	0.512752	0.017689
21	0.512752	0.114109
22	0.512752	0.0208658
23	0.512752	0.0408161
24	0.512752	0.0770415
25	0.512752	0.0723192
26	0.512752	0.0198316
27	0.512752	0.0246074
28	0.512752	0.0426012
29	0.512752	0.0650523
30	0.512752	-0.0118423
31	0.512752	0.0199026
32	0.512752	0.00820042
33	0.512752	0.0547019
34	0.512752	0.015742
35	0.512752	-0.0189472
36	0.512752	0.0116553
37	0.512752	0.00302592
38	0.512752	0.0719746
39	0.512752	0.00386107
40	0.512752	0.0419345
41	0.512752	0.0326416
42	0.512752	0.0567751
43	0.512752	0.016207
44	0.512752	0.00350584
45	0.512752	0.0325478
46	0.512752	0.0287133
47	0.512752	0.0519895
48	0.512752	0.0373128
49	0.512752	-0.00780758
50	0.512752	0.00434921
51	0.512752	0.0604884
52	0.512752	0.0276445
53	0.512752	0.0657763
54	0.512752	0.028634
55	0.512752	0.0720313
56	0.512752	0.034663
57	0.512752	0.0904711
58	0.512752	0.00690157
59	0.512752	0.0333185
60	0.512752	0.0190601
61	0.512752	0.0413294
62	0.512752	0.00108508
63	0.512752	0.044283
0	0.56009	-0.0347564
1	0.56009	0.0380084
2	0.56009	0.010006
3	0.56009	0.0172153
4	0.56009	0.108224
5	0.56009	0.0472193
6	0.56009	-0.0513297
7	0.56009	-0.00314826
8	0.56009	-0.0645136
9	0.56009	-0.0101489
10	0.56009	0.0986335
11	0.56009	0.131643
12	0.56009	0.0264176
13	0.56009	0.0392137
14	0.56009	0.0505706
15	0.56009	0.0577739
16	0.56009	0.029017
17	0.56009	0.116913
18	0.56009	0.197911
19	0.56009	0.0786262
20	0.56009	0.060209
21	0.56009	0.189409
22	0.56009	0.0126025
23	0.56009	0.0817293
24	0.56009	0.129089
25	0.56009	0.202197
26	0.56009	-0.000264474
27	0.56009	0.0149955
28	0.56009	0.144889
29	0.56009	0.102278
30	0.56009	-0.041066
31	0.56009	0.0171247
32	0.56009	-0.00201062
33	0.56009	0.172416
34	0.56009	0.0357863
35	0.56009	0.0175488
36	0.56009	0.00252716
37	0.56009	-0.00499938
38	0.56009	0.168759
39	0.56009	0.0305921
40	0.56009	0.0903213
41	0.56009	0.0397761
42	0.56009	0.162852
43	0.56009	0.0101814
44	0.56009	0.061583
45	0.56009	0.0416023
46	0.56009	0.0371044
47	0.56009	0.0654235
48	0.56009	0.0171173
49	0.56009	-0.0127402
50	0.56009	-0.0336416
51	0.56009	0.0318586
52	0.56009	0.0567183
53	0.56009	0.0610533
54	0.56009	0.0867056
55	0.56009	0.187532
56	0.56009	0.0387833
57	0.56009	0.199426
58	0.56009	0.0273746
59	0.56009	0.017159
60	0.56009	0.0199267
61	0.56009	0.055302
62	0.56009	-0.0107162
63	0.56009	0.0991468
0	0.611799	-0.0659484
1	0.611799	0.148228
2	0.611799	0.0470945
3	0.611799	0.0585308
4	0.611799	0.289447
5	0.611799	0.0344142
6	0.611799	-0.152788
7	0.611799	-0.00251953
8	0.611799	-0.205465
9	0.611799	0.0361474
10	0.611799	0.213538
11	0.611799	0.241671
12	0.611799	0.0760955
13	0.611799	0.133727
14	0.611799	-0.0349573
15	0.611799	0.127319
16	0.611799	0.0648298
17	0.611799	0.284936
18	0.611799	0.284478
19	0.611799	0.296205
20	0.611799	0.342933
21	0.611799	0.377563
22	0.611799	0.0934568
23	0.611799	0.326666
24	0.611799	0.349762
25	0.611799	0.316289
26	0.611799	-0.0593089
27	0.611799	-0.0253017
28	0.611799	0.23169
29	0.611799	0.150458
30	0.611799	-0.0425749
31	0.611799	0.0262414
32	0.611799	0.113799
33	0.611799	0.33455
34	0.611799	0.163729
35	0.611799	-0.0712739
36	0.611799	-0.0936011
37	0.611799	-0.0268764
38	0.611799	0.303272
39	0.611799	0.0331068
40	0.611799	0.153092
41	0.611799	0.0597648
42	0.611799	0.347936
43	0.611799	-0.0340875
44	0.611799	0.0478598
45	0.611799	0.0737435
46	0.611799	0.126186
47	0.611799	0.0722958
48	0.611799	0.0804893
49	0.611799	-0.0296845
50	0.611799	-0.0821996
51	0.611799	0.00271268
52	0.611799	0.21211
53	0.611799	-0.0413662
54	0.611799	0.177228
55	0.611799	0.421459
56	0.611799	0.118678
57	0.611799	0.252502
58	0.611799	0.0281676
59	0.611799	0.080159
60	0.611799	0.0796774
61	0.611799	0.206712
62	0.611799	0.0065589
63	0.611799	0.244825
0	0.668281	-0.0762872
1	0.668281	0.0722937
2	0.668281	-0.0174701
3	0.668281	0.0116613
4	0.668281	0.304397
5	0.668281	-0.000104657
6	0.668281	-0.127202
7	0.668281	-0.0755469
8	0.668281	-0.203298
9	0.668281	0.116257
10	0.668281	0.176604
11	0.668281	0.201925
12	0.668281	0.0470922
13	0.668281	0.120979
14	0.668281	0.0167865
15	0.668281	0.13255
16	0.668281	0.0582736
17	0.668281	0.267302
18	0.668281	0.166925
19	0.668281	0.276336
20	0.668281	0.345002
21	0.668281	0.308735
22	0.668281	0.123557
23	0.668281	0.350003
24	0.668281	0.350264
25	0.668281	0.272102
26	0.668281	-0.0481063
27	0.668281	0.0436444
28	0.668281	0.0671955
29	0.668281	0.0960912
30	0.668281	-0.00988887
31	0.668281	-0.0119549
32	0.668281	0.0911029
33	0.668281	0.260403
34	0.668281	0.137609
35	0.668281	0.0435374
36	0.668281	-0.019113
37	0.668281	-0.0266391
38	0.668281	0.32113
39	0.668281	0.0433801
40	0.668281	0.211274
41	0.668281	0.120298
42	0.668281	0.326265
43	0.668281	0.0119074
44	0.668281	0.0162641
45	0.668281	0.0221101
46	0.668281	0.150214
47	0.668281	0.127176
48	0.668281	0.187054
49	0.668281	-0.0275403
50	0.668281	-0.0744623
51	0.668281	0.11095
52	0.668281	0.251849
53	0.668281	-0.0200815
54	0.668281	0.140744
55	0.668281	0.36655
56	0.668281	0.167889
57	0.668281	0.150337
58	0.668281	0.043983
59	0.668281	0.164426
60	0.668281	0.103571
61	0.668281	0.235547
62	0.668281	0.163156
63	0.668281	0.284446
0	0.729977	-0.0465771
1	0.729977	0.0382951
2	0.729977	-0.0669463
3	0.729977	-0.00440929
4	0.729977	0.233177
5	0.729977	-0.0304274
6	0.729977	-0.109454
7	0.729977	-0.0573832
8	0.729977	-0.0539965
9	0.729977	0.146756
10	0.729977	0.0324505
11	0.729977	0.14451
12	0.729977	0.115885
13	0.729977	0.117234
14	0.729977	0.128502
15	0.729977	0.120346
16	0.729977	0.0850385
17	0.729977	0.195488
18	0.729977	0.0519757
19	0.729977	0.107788
20	0.729977	0.222001
21	0.729977	0.184285
22	0.729977	0.111849
23	0.729977	0.236878
24	0.729977	0.255535
25	0.729977	0.216734
26	0.729977	-0.00685111
27	0.729977	0.21048
28	0.729977	-0.0383804
29	0.729977	0.0491161
30	0.729977	0.0367916
31	0.729977	-0.0169394
32	0.729977	0.0326737
33	0.729977	0.0977582
34	0.729977	0.0868954
35	0.729977	0.112851
36	0.729977	0.0292669
37	0.729977	0.0247875
38	0.729977	0.171567
39	0.729977	0.10628
40	0.729977	0.138366
41	0.729977	0.210628
42	0.729977	0.187863
43	0.729977	0.0875934
44	0.729977	-0.0308557
45	0.729977	0.00105889
46	0.729977	0.125206
47	0.729977	0.169344
48	0.729977	0.241447
49	0.729977	-0.00401032
50	0.729977	-0.00202817
51	0.729977	0.229566
52	0.729977	0.189203
53	0.729977	0.0478993
54	0.729977	0.0882215
55	0.729977	0.15639
56	0.729977	0.134879
57	0.729977	0.0910073
58	0.729977	0.0350473
59	0.729977	0.150555
60	0.729977	0.104695
61	0.729977	0.194911
62	0.729977	0.228463
63	0.729977	0.165382
0	0.79737	-0.0797924
1	0.79737	-0.0455204
2	0.79737	-0.126715
3	0.79737	-0.00924904
4	0.79737	0.281046
5	0.79737	-0.0452788
6	0.79737	-0.0943635
7	0.79737	-0.0770621
8	0.79737	-0.00798643
9	0.79737	0.194026
10	0.79737	-0.0713472
11	0.79737	0.23727
12	0.79737	0.149514
13	0.79737	0.110873
14	0.79737	0.266942
15	0.79737	0.140272
16	0.79737	0.144912
17	0.79737	0.231268
18	0.79737	-0.0364224
19	0.79737	0.0422011
20	0.79737	0.198421
21	0.79737	0.157784
22	0.79737	0.135443
23	0.79737	0.254422
24	0.79737	0.255944
25	0.79737	0.163554
26	0.79737	0.0603071
27	0.79737	0.31176
28	0.79737	0.00411372
29	0.79737	0.0104997
30	0.79737	0.00968561
31	0.79737	-0.013604
32	0.79737	0.020048
33	0.79737	0.0350664
34	0.79737	0.0258946
35	0.79737	0.123073
36	0.79737	0.0973977
37	0.79737	0.0271631
38	0.79737	0.16184
39	0.79737	0.132879
40	0.79737	0.12347
41	0.79737	0.268253
42	0.79737	0.218271
43	0.79737	0.19582
44	0.79737	-0.035392
45	0.79737	0.0208773
46	0.79737	0.172774
47	0.79737	0.259284
48	0.79737	0.305724
49	0.79737	-0.00714227
50	0.79737	0.0340316
51	0.79737	0.315052
52	0.79737	0.196363
53	0.79737	0.137723
54	0.79737	0.13062
55	0.79737	0.0729101
56	0.79737	0.131171
57	0.79737	0.187891
58	0.79737	0.0927833
59	0.79737	0.189116
60	0.79737	0.163424
61	0.79737	0.207005
62	0.79737	0.331588
63	0.79737	0.216442
0	0.870985	-0.167681
1	0.870985	-0.168618
2	0.870985	-0.254884
3	0.870985	-0.00573545
4	0.870985	0.357137
5	0.870985	-0.102858
6	0.870985	-0.229692
7	0.870985	-0.0569241
8	0.870985	0.0121757
9	0.870985	0.291536
10	0.870985	-0.192115
11	0.870985	0.374683
12	0.870985	0.304154
13	0.870985	0.206154
14	0.870985	0.387439
15	0.870985	0.221498
16	0.870985	0.204788
17	0.870985	0.336303
18	0.870985	0.121933
19	0.870985	-0.0716104
20	0.870985	0.215275
21	0.870985	0.249854
22	0.870985	0.191644
23	0.870985	0.271646
24	0.870985	0.314858
25	0.870985	0.26228
26	0.870985	0.183781
27	0.870985	0.430027
28	0.870985	0.0698154
29	0.870985	-0.0430321
30	0.870985	-0.0910758
31	0.870985	-0.0893772
32	0.870985	-0.0290962
33	0.870985	0.000750569
34	0.870985	0.10121
35	0.870985	0.114172
36	0.870985	0.0909536
37	0.870985	0.0844851
38	0.870985	0.127962
39	0.870985	0.231357
40	0.870985	0.0358192
41	0.870985	0.390487
42	0.870985	0.276924
43	0.870985	0.358871
44	0.870985	-0.0132153
45	0.870985	0.175762
46	0.870985	0.295486
47	0.870985	0.391535
48	0.870985	0.406639
49	0.870985	-0.00705991
50	0.870985	0.157722
51	0.870985	0.417597
52	0.870985	0.254543
53	0.870985	0.113449
54	0.870985	0.218166
55	0.870985	-0.0726484
56	0.870985	0.216149
57	0.870985	0.3358
58	0.870985	0.182804
59	0.870985	0.246578
60	0.870985	0.302976
61	0.870985	0.304823
62	0.870985	0.429613
63	0.870985	0.259869
0	0.951395	-0.171211
1	0.951395	-0.0969651
2	0.951395	-0.265869
3	0.951395	0.015516
4	0.951395	0.343525
5	0.951395	-0.137197
6	0.951395	-0.24229
7	0.951395	-0.129244
8	0.951395	0.0678932
9	0.951395	0.197101
10	0.951395	-0.25064
11	0.951395	0.381382
12	0.951395	0.284914
13	0.951395	0.152089
14	0.951395	0.358684
15	0.951395	0.216697
16	0.951395	0.202407
17	0.951395	0.330183
18	0.951395	0.0365236
19	0.951395	-0.170526
20	0.951395	0.104874
21	0.951395	0.229435
22	0.951395	0.109055
23	0.951395	0.176495
24	0.951395	0.201915
25	0.951395	0.14965
26	0.951395	0.258965
27	0.951395	0.402108
28	0.951395	0.0646375
29	0.951395	-0.0353119
30	0.951395	-0.136868
31	0.951395	-0.0675365
32	0.951395	-0.0776487
33	0.951395	-0.070378
34	0.951395	0.159572
35	0.951395	-0.0408454
36	0.951395	-0.00136456
37	0.951395	0.0356613
38	0.951395	-0.0615034
39	0.951395	0.163081
40	0.951395	-0.0339415
41	0.951395	0.388798
42	0.951395	0.247201
43	0.951395	0.353803
44	0.951395	-0.0462506
45	0.951395	0.290037
46	0.951395	0.270125
47	0.951395	0.38722
48	0.951395	0.382516
49	0.951395	0.00833947
50	0.951395	0.189981
51	0.951395	0.388677
52	0.951395	0.175255
53	0.951395	-0.0623131
54	0.951395	0.211934
55	0.951395	-0.215911
56	0.951395	0.244591
57	0.951395	0.346542
58	0.951395	0.186068
59	0.951395	0.217735
60	0.951395	0.28896
61	0.951395	0.278365
62	0.951395	0.381054
63	0.951395	0.279038
0	1.03923	-0.217902
1	1.03923	0.0959556
2	1.03923	-0.301872
3	1.03923	-0.0136545
4	1.03923	0.231572
5	1.03923	-0.21497
6	1.03923	-0.276514
7	1.03923	-0.230741
8	1.03923	0.149867
9	1.03923	-0.0300635
10	1.03923	-0.307726
11	1.03923	0.338261
12	1.03923	0.202016
13	1.03923	0.124467
14	1.03923	0.191698
15	1.03923	0.294452
16	1.03923	0.28301
17	1.03923	0.194841
18	1.03923	0.0124526
19	1.03923	-0.260213
20	1.03923	-0.115298
21	1.03923	0.106037
22	1.03923	0.174155
23	1.03923	0.0416534
24	1.03923	-0.0757734
25	1.03923	0.0852643
26	1.03923	0.286015
27	1.03923	0.210614
28	1.03923	0.0405054
29	1.03923	-0.0154231
30	1.03923	-0.0453998
31	1.03923	-0.0798099
32	1.03923	-0.077196
33	1.03923	-0.154209
34	1.03923	0.268467
35	1.03923	0.021257
36	1.03923	0.126866
37	1.03923	-0.0153977
38	1.03923	-0.151865
39	1.03923	-0.0232518
40	1.03923	0.150138
41	1.03923	0.315232
42	1.03923	-0.00484446
43	1.03923	0.162869
44	1.03923	-0.165313
45	1.03923	0.351029
46	1.03923	0.320393
47	1.03923	0.298775
48	1.03923	0.233706
49	1.03923	0.0123409
50	1.03923	0.191899
51	1.03923	0.246002
52	1.03923	-0.0333907
53	1.03923	0.023088
54	1.03923	0.254782
55	1.03923	-0.302695
56	1.03923	0.305296
57	1.03923	0.243209
58	1.03923	0.232958
59	1.03923	0.307038
60	1.03923	0.315956
61	1.03923	0.349581
62	1.03923	0.164247
63	1.03923	0.371347
0	1.13517	-0.176617
1	1.13517	0.238015
2	1.13517	-0.313132
3	1.13517	-0.0960876
4	1.13517	0.0619594
5	1.13517	-0.175666
6	1.13517	-0.262142
7	1.13517	-0.293929
8	1.13517	0.192107
9	1.13517	-0.210648
10	1.13517	-0.272658
11	1.13517	0.297017
12	1.13517	0.168621
13	1.13517	0.0498163
14	1.13517	0.0656024
15	1.13517	0.345685
16	1.13517	0.299139
17	1.13517	-0.0495394
18	1.13517	0.0108511
19	1.13517	-0.26924
20	1.13517	-0.219904
21	1.13517	0.0895303
22	1.13517	0.265446
23	1.13517	-0.107046
24	1.13517	-0.240833
25	1.13517	0.0136952
26	1.13517	0.261409
27	1.13517	-0.028294
28	1.13517	-0.0063398
29	1.13517	-0.0835809
30	1.13517	0.0572766
31	1.13517	-0.0731766
32	1.13517	-0.0117872
33	1.13517	-0.129545
34	1.13517	0.311882
35	1.13517	0.271667
36	1.13517	0.27623
37	1.13517	-0.0541428
38	1.13517	-0.111793
39	1.13517	-0.0977279
40	1.13517	0.31812
41	1.13517	0.182807
42	1.13517	-0.191064
43	1.13517	-0.0850275
44	1.13517	-0.218585
45	1.13517	0.3584
46	1.13517	0.356898
47	1.13517	0.114661
48	1.13517	0.0482971
49	1.13517	0.0223868
50	1.13517	0.2811
51	1.13517	0.0367414
52	1.13517	-0.120492
53	1.13517	0.300668
54	1.13517	0.269121
55	1.13517	-0.317417
56	1.13517	0.314227
57	1.13517	0.0774816
58	1.13517	0.297823
59	1.13517	0.333547
60	1.13517	0.328976
61	1.13517	0.37004
62	1.13517	-0.12563
63	1.13517	0.403593
0	1.23997	-0.0326743
1	1.23997	0.207004
2	1.23997	-0.169643
3	1.23997	-0.0490569
4	1.23997	0.0423359
5	1.23997	-0.0920968
6	1.23997	-0.0649341
7	1.23997	-0.167679
8	1.23997	0.121968
9	1.23997	-0.110821
10	1.23997	-0.14241
11	1.23997	0.197954
12	1.23997	0.0922279
13	1.23997	0.00967164
14	1.23997	0.139612
15	1.23997	0.276539
16	1.23997	0.173012
17	1.23997	-0.00985976
18	1.23997	0.0570045
19	1.23997	-0.124935
20	1.23997	-0.0827613
21	1.23997	0.120766
22	1.23997	0.201315
23	1.23997	0.0259495
24	1.23997	-0.0909644
25	1.23997	-0.000302425
26	1.23997	0.126675
27	1.23997	0.0195785
28	1.23997	0.00231639
29	1.23997	0.0282142
30	1.23997	0.0215059
31	1.23997	-0.0443121
32	1.23997	0.0513863
33	1.23997	-0.0170806
34	1.23997	0.122413
35	1.23997	0.240697
36	1.23997	0.275047
37	1.23997	0.000438376
38	1.23997	0.0353203
39	1.23997	0.00618426
40	1.23997	0.226113
41	1.23997	0.0809075
42	1.23997	-0.0426213
43	1.23997	-0.029541
44	1.23997	-0.0476512
45	1.23997	0.246628
46	1.23997	0.263922
47	1.23997	0.0756286
48	1.23997	0.0835288
49	1.23997	0.024985
50	1.23997	0.17088
51	1.23997	0.0693128
52	1.23997	-0.0569947
53	1.23997	0.250577
54	1.23997	0.15659
55	1.23997	-0.120105
56	1.23997	0.182819
57	1.23997	0.0353425
58	1.23997	0.181918
59	1.23997	0.246532
60	1.23997	0.256685
61	1.23997	0.316884
62	1.23997	-0.0223857
63	1.23997	0.331214
0	1.35445	0.0312154
1	1.35445	0.0884718
2	1.35445	-0.107313
3	1.35445	-0.00770588
4	1.35445	0.00611723
5	1.35445	-0.00771765
6	1.35445	-0.0270738
7	1.35445	-0.121559
8	1.35445	-0.00802852
9	1.35445	-0.0193158
10	1.35445	-0.0270974
11	1.35445	0.117222
12	1.35445	0.088157
13	1.35445	0.00362162
14	1.35445	0.202152
15	1.35445	0.221498
16	1.35445	0.0412704
17	1.35445	-0.00955643
18	1.35445	0.121556
19	1.35445	-0.0941855
20	1.35445	-0.0254014
21	1.35445	0.170006
22	1.35445	0.136346
23	1.35445	0.0406554
24	1.35445	-0.0228721
25	1.35445	-0.0133512
26	1.35445	0.0300288
27	1.35445	0.027149
28	1.35445	0.0163296
29	1.35445	-0.0243755
30	1.35445	-0.105253
31	1.35445	0.0183716
32	1.35445	0.0350493
33	1.35445	-0.0289648
34	1.35445	-0.0181995
35	1.35445	0.157427
36	1.35445	0.232929
37	1.35445	0.021621
38	1.35445	0.0780788
39	1.35445	0.0556587
40	1.35445	0.151344
41	1.35445	0.0944606
42	1.35445	0.00902652
43	1.35445	0.0275582
44	1.35445	0.0215053
45	1.35445	0.181624
46	1.35445	0.202334
47	1.35445	0.161096
48	1.35445	0.175983
49	1.35445	0.0538865
50	1.35445	0.170764
51	1.35445	0.0732945
52	1.35445	0.0122374
53	1.35445	0.17445
54	1.35445	0.100343
55	1.35445	-0.100055
56	1.35445	0.0700458
57	1.35445	0.120737
58	1.35445	0.137277
59	1.35445	0.139989
60	1.35445	0.233454
61	1.35445	0.236678
62	1.35445	0.0696963
63	1.35445	0.271055
0	1.47949	-0.00246198
1	1.47949	0.0208842
2	1.47949	-0.110267
3	1.47949	0.013385
4	1.47949	0.0125435
5	1.47949	-0.0590626
6	1.47949	-0.0309788
7	1.47949	-0.0144697
8	1.47949	-0.074977
9	1.47949	-0.0193326
10	1.47949	-0.025236
11	1.47949	0.137133
12	1.47949	0.0824067
13	1.47949	0.06094
14	1.47949	0.168699
15	1.47949	0.209606
16	1.47949	-0.0191932
17	1.47949	0.0141291
18	1.47949	0.188065
19	1.47949	-0.0770735
20	1.47949	-0.0195476
21	1.47949	0.169684
22	1.47949	0.0876922
23	1.47949	0.0736918
24	1.47949	0.0149885
25	1.47949	0.00659594
26	1.47949	-0.0505253
27	1.47949	0.0102211
28	1.47949	0.061873
29	1.47949	0.0316241
30	1.47949	-0.157935
31	1.47949	0.0120547
32	1.47949	0.0109016
33	1.47949	0.0325046
34	1.47949	-0.104616
35	1.47949	0.113571
36	1.47949	0.157267
37	1.47949	0.0244894
38	1.47949	-0.0164732
39	1.47949	0.0953276
40	1.47949	0.0839326
41	1.47949	0.106966
42	1.47949	0.055916
43	1.47949	0.0292071
44	1.47949	0.0381226
45	1.47949	0.129184
46	1.47949	0.180025
47	1.47949	0.161749
48	1.47949	0.160233
49	1.47949	0.0525201
50	1.47949	0.09367
51	1.47949	0.0779998
52	1.47949	-0.00335737
53	1.47949	0.0339706
54	1.47949	0.0660192
55	1.47949	-0.0868755
56	1.47949	0.0250304
57	1.47949	0.128087
58	1.47949	0.100538
59	1.47949	0.108142
60	1.47949	0.179901
61	1.47949	0.236811
62	1.47949	0.0553854
63	1.47949	0.235324
0	1.61608	-0.0728312
1	1.61608	-0.0307514
2	1.61608	-0.109648
3	1.61608	-0.0211969
4	1.61608	0.0110097
5	1.61608	-0.0362863
6	1.61608	-0.0479896
7	1.61608	-0.0062363
8	1.61608	-0.133074
9	1.61608	-0.0658928
10	1.61608	-0.0354128
11	1.61608	0.140595
12	1.61608	0.0728626
13	1.61608	0.0595869
14	1.61608	0.130066
[truncated: 1,841 more rows]
