# Supplementary material for: Continuous estimation of power system inertia using convolutional neural networks
Source: Nat Commun. 2023 Jul 24;14:4440. doi: 10.1038/s41467-023-40192-2 (PMC10366096; doi:10.1038/s41467-023-40192-2)
Supplement: Supplementary file 3 — Source Data [file 41467_2023_40192_MOESM3_ESM.zip › Source_data/figure_S1.xlsx]

## Sheet: Panel_a1
Filter	Frequency	R
0	0.115166	-0.0133075
1	0.115166	0.0287576
2	0.115166	-0.0224552
3	0.115166	-0.0175577
4	0.115166	0.0236952
5	0.115166	-0.00387923
6	0.115166	-0.000517603
7	0.115166	0.0451115
8	0.115166	0.00724834
9	0.115166	0.0367372
10	0.115166	0.0532586
11	0.115166	0.0155354
12	0.115166	-0.0222667
13	0.115166	-0.00217714
14	0.115166	0.043435
15	0.115166	0.0363891
16	0.115166	0.0042702
17	0.115166	-0.0238725
18	0.115166	0.0212265
19	0.115166	0.0231474
20	0.115166	-0.00604075
21	0.115166	-0.00309535
22	0.115166	0.0345041
23	0.115166	0.0108377
24	0.115166	-0.0235813
25	0.115166	0.011699
26	0.115166	0.0258961
27	0.115166	0.00799676
28	0.115166	0.0196294
29	0.115166	0.00577567
30	0.115166	0.00306981
31	0.115166	0.026586
32	0.115166	-0.0105529
33	0.115166	-0.00339338
34	0.115166	0.0308235
35	0.115166	0.00271362
36	0.115166	-0.0161901
37	0.115166	0.0042612
38	0.115166	-0.0188201
39	0.115166	0.0235752
40	0.115166	0.0128481
41	0.115166	0.029268
42	0.115166	0.000252316
43	0.115166	0.0333091
44	0.115166	-0.00302665
45	0.115166	0.0159581
46	0.115166	-0.00680833
47	0.115166	0.00229837
48	0.115166	0.0309844
49	0.115166	-0.00625666
50	0.115166	0.0123214
51	0.115166	0.00871537
52	0.115166	0.0579448
53	0.115166	0.00246601
54	0.115166	0.0149283
55	0.115166	0.0132453
56	0.115166	0.025574
57	0.115166	0.0274821
58	0.115166	0.0180111
59	0.115166	0.00061371
60	0.115166	0.0491864
61	0.115166	0.0318633
62	0.115166	0.0367974
63	0.115166	0.0240486
0	0.150098	0.00180252
1	0.150098	0.000136845
2	0.150098	0.0228149
3	0.150098	-0.00139074
4	0.150098	0.0195406
5	0.150098	-0.0344466
6	0.150098	0.0198634
7	0.150098	0.0124797
8	0.150098	0.00503544
9	0.150098	0.0429351
10	0.150098	0.0434995
11	0.150098	0.00867142
12	0.150098	0.00624248
13	0.150098	-0.00125866
14	0.150098	0.0128283
15	0.150098	0.0449903
16	0.150098	0.0223708
17	0.150098	-0.0224241
18	0.150098	0.0326296
19	0.150098	0.00536165
20	0.150098	0.00702212
21	0.150098	-0.0224994
22	0.150098	0.0250743
23	0.150098	0.030381
24	0.150098	-0.00843795
25	0.150098	0.00520369
26	0.150098	0.0638593
27	0.150098	-0.00256481
28	0.150098	0.0222115
29	0.150098	0.00816246
30	0.150098	0.0131003
31	0.150098	0.0299963
32	0.150098	0.0222082
33	0.150098	0.0189905
34	0.150098	0.0312673
35	0.150098	0.0144752
36	0.150098	-0.000630688
37	0.150098	0.0392305
38	0.150098	-0.0311238
39	0.150098	0.0416572
40	0.150098	0.0273554
41	0.150098	0.0459189
42	0.150098	0.0427508
43	0.150098	0.107785
44	0.150098	-0.0104805
45	0.150098	0.0212306
46	0.150098	-0.0199013
47	0.150098	0.00228679
48	0.150098	0.0233148
49	0.150098	0.0278713
50	0.150098	0.00492588
51	0.150098	0.00623298
52	0.150098	0.0557697
53	0.150098	0.0369628
54	0.150098	0.00662261
55	0.150098	0.0346934
56	0.150098	0.0270658
57	0.150098	0.0346875
58	0.150098	0.0414012
59	0.150098	0.0580928
60	0.150098	0.0417194
61	0.150098	0.0140082
62	0.150098	0.0256826
63	0.150098	0.0813591
0	0.195626	0.00938476
1	0.195626	0.0121232
2	0.195626	0.031529
3	0.195626	0.0353318
4	0.195626	0.083652
5	0.195626	-0.0239298
6	0.195626	0.0814217
7	0.195626	0.0876554
8	0.195626	0.0681432
9	0.195626	0.0554515
10	0.195626	0.0807894
11	0.195626	0.0378493
12	0.195626	0.0471395
13	0.195626	-0.000150247
14	0.195626	0.0605013
15	0.195626	0.0423102
16	0.195626	0.063636
17	0.195626	-0.0521668
18	0.195626	0.0584955
19	0.195626	0.00911428
20	0.195626	0.0318885
21	0.195626	0.0297727
22	0.195626	0.0164226
23	0.195626	0.0379952
24	0.195626	-0.00155547
25	0.195626	0.0637025
26	0.195626	0.0294187
27	0.195626	0.0166935
28	0.195626	0.045827
29	0.195626	0.0146633
30	0.195626	0.0252519
31	0.195626	0.0505908
32	0.195626	0.0137558
33	0.195626	0.0339007
34	0.195626	0.0961531
35	0.195626	-0.0334943
36	0.195626	-0.0397069
37	0.195626	0.0551159
38	0.195626	-0.0242522
39	0.195626	0.0483927
40	0.195626	0.0179783
41	0.195626	0.0470693
42	0.195626	0.0491357
43	0.195626	0.054058
44	0.195626	-0.0248485
45	0.195626	0.00261443
46	0.195626	-0.00539596
47	0.195626	0.0164629
48	0.195626	0.0155841
49	0.195626	0.0289362
50	0.195626	-0.00633562
51	0.195626	-0.0047232
52	0.195626	0.0376965
53	0.195626	0.0393078
54	0.195626	0.00990539
55	0.195626	0.0328497
56	0.195626	0.0227145
57	0.195626	0.0160234
58	0.195626	-0.00925993
59	0.195626	0.0250302
60	0.195626	0.0595338
61	0.195626	0.0256608
62	0.195626	0.0440618
63	0.195626	0.0302996
0	0.254964	0.035494
1	0.254964	0.0228353
2	0.254964	0.0420141
3	0.254964	0.0199734
4	0.254964	0.074823
5	0.254964	0.00960194
6	0.254964	0.0447106
7	0.254964	0.0637023
8	0.254964	0.0358736
9	0.254964	0.0870842
10	0.254964	0.0749452
11	0.254964	0.0342876
12	0.254964	0.0557731
13	0.254964	-0.00744139
14	0.254964	0.0409844
15	0.254964	0.0375168
16	0.254964	0.0545608
17	0.254964	0.00633933
18	0.254964	0.0534133
19	0.254964	-0.00937626
20	0.254964	-0.0176161
21	0.254964	0.0217384
22	0.254964	0.0266447
23	0.254964	0.0422044
24	0.254964	0.0821106
25	0.254964	0.0624745
26	0.254964	0.0281406
27	0.254964	-0.00702222
28	0.254964	0.0514455
29	0.254964	0.0270931
30	0.254964	0.0133093
31	0.254964	0.017696
32	0.254964	-0.00107455
33	0.254964	0.0322735
34	0.254964	0.0603038
35	0.254964	0.00232328
36	0.254964	-0.0477556
37	0.254964	0.0792052
38	0.254964	-0.00927057
39	0.254964	0.0397248
40	0.254964	0.00548823
41	0.254964	0.0891552
42	0.254964	0.0626005
43	0.254964	0.116774
44	0.254964	-0.0144561
45	0.254964	0.00535199
46	0.254964	-0.00465213
47	0.254964	0.042039
48	0.254964	0.0474694
49	0.254964	0.0503019
50	0.254964	0.0273852
51	0.254964	-0.0104531
52	0.254964	0.0448093
53	0.254964	0.0410696
54	0.254964	0.00709725
55	0.254964	0.0516483
56	0.254964	0.0234629
57	0.254964	0.019977
58	0.254964	0.0304996
59	0.254964	0.0470761
60	0.254964	0.0383153
61	0.254964	0.0115791
62	0.254964	0.0512117
63	0.254964	0.0800004
0	0.3323	0.110661
1	0.3323	0.0382363
2	0.3323	0.079369
3	0.3323	0.106566
4	0.3323	0.105805
5	0.3323	0.0295464
6	0.3323	0.107698
7	0.3323	0.0804552
8	0.3323	0.0998541
9	0.3323	0.159088
10	0.3323	0.132965
11	0.3323	0.108814
12	0.3323	0.110913
13	0.3323	0.0188297
14	0.3323	0.0706621
15	0.3323	0.0568839
16	0.3323	0.0691755
17	0.3323	-0.0188749
18	0.3323	0.0918744
19	0.3323	0.002724
20	0.3323	-0.012009
21	0.3323	0.0462559
22	0.3323	0.0615087
23	0.3323	0.0926552
24	0.3323	0.144186
25	0.3323	0.0759497
26	0.3323	0.00577515
27	0.3323	0.0403472
28	0.3323	0.0630034
29	0.3323	0.062828
30	0.3323	0.0195044
31	0.3323	0.0351562
32	0.3323	0.00765314
33	0.3323	0.0571329
34	0.3323	0.0805407
35	0.3323	-0.0232842
36	0.3323	0.0198383
37	0.3323	0.0475532
38	0.3323	-0.0250828
39	0.3323	0.0763187
40	0.3323	0.0153241
41	0.3323	0.102497
42	0.3323	0.117168
43	0.3323	0.121418
44	0.3323	0.018606
45	0.3323	0.0804971
46	0.3323	0.0291844
47	0.3323	0.0629333
48	0.3323	0.00846664
49	0.3323	0.0314974
50	0.3323	0.0419842
51	0.3323	0.0117509
52	0.3323	0.0745772
53	0.3323	0.0739976
54	0.3323	0.0319631
55	0.3323	0.0892072
56	0.3323	0.0488389
57	0.3323	0.0422506
58	0.3323	0.0903333
59	0.3323	0.0234395
60	0.3323	0.0433317
61	0.3323	0.0691611
62	0.3323	0.033136
63	0.3323	0.0788565
0	0.433094	0.107434
1	0.433094	0.041031
2	0.433094	0.165597
3	0.433094	0.107086
4	0.433094	0.0977197
5	0.433094	0.0315791
6	0.433094	0.113806
7	0.433094	0.0854674
8	0.433094	0.0447077
9	0.433094	0.183602
10	0.433094	0.144716
11	0.433094	0.120333
12	0.433094	0.11991
13	0.433094	0.0434716
14	0.433094	0.058127
15	0.433094	0.0851501
16	0.433094	0.030895
17	0.433094	0.0110875
18	0.433094	0.0937354
19	0.433094	0.0215361
20	0.433094	0.00485127
21	0.433094	0.0291793
22	0.433094	0.110341
23	0.433094	0.0888668
24	0.433094	0.122421
25	0.433094	0.0999906
26	0.433094	-0.000897584
27	0.433094	0.0239521
28	0.433094	0.085273
29	0.433094	0.0345234
30	0.433094	0.0492057
31	0.433094	0.014714
32	0.433094	-0.0484708
33	0.433094	0.0918942
34	0.433094	0.132806
35	0.433094	-0.0460964
36	0.433094	-0.00107052
37	0.433094	0.00194799
38	0.433094	-0.0552791
39	0.433094	0.100526
40	0.433094	0.0196686
41	0.433094	0.14853
42	0.433094	0.0600431
43	0.433094	0.072004
44	0.433094	-0.00629317
45	0.433094	0.105116
46	0.433094	0.00737362
47	0.433094	-0.00757277
48	0.433094	0.0417574
49	0.433094	0.0550816
50	0.433094	0.0150665
51	0.433094	-0.00131793
52	0.433094	0.0843056
53	0.433094	0.0387857
54	0.433094	0.021482
55	0.433094	0.0931786
56	0.433094	0.0242128
57	0.433094	0.0251974
58	0.433094	0.0372356
59	0.433094	0.0664246
60	0.433094	0.0916306
61	0.433094	0.052085
62	0.433094	0.0597702
63	0.433094	0.0691508
0	0.56446	-0.195629
1	0.56446	0.399483
2	0.56446	0.308109
3	0.56446	-0.257032
4	0.56446	-0.0338863
5	0.56446	-0.148357
6	0.56446	-0.0127304
7	0.56446	0.108097
8	0.56446	0.168752
9	0.56446	-0.0481198
10	0.56446	-0.179901
11	0.56446	0.0792463
12	0.56446	0.164278
13	0.56446	0.369815
14	0.56446	0.466115
15	0.56446	0.331362
16	0.56446	-0.181843
17	0.56446	0.0418562
18	0.56446	-0.00907672
19	0.56446	0.0460989
20	0.56446	0.188386
21	0.56446	0.432614
22	0.56446	0.185104
23	0.56446	0.265886
24	0.56446	0.250019
25	0.56446	0.39808
26	0.56446	0.0919159
27	0.56446	0.386383
28	0.56446	0.358087
29	0.56446	0.401246
30	0.56446	0.139438
31	0.56446	-0.237319
32	0.56446	-0.356516
33	0.56446	0.0479345
34	0.56446	0.438606
35	0.56446	-0.26905
36	0.56446	-0.312029
37	0.56446	-0.0405294
38	0.56446	0.229343
39	0.56446	0.263064
40	0.56446	-0.225004
41	0.56446	0.314885
42	0.56446	0.164056
43	0.56446	-0.113149
44	0.56446	-0.279064
45	0.56446	0.261067
46	0.56446	-0.183739
47	0.56446	-0.160334
48	0.56446	-0.312014
49	0.56446	0.0746248
50	0.56446	-0.262031
51	0.56446	0.0376109
52	0.56446	0.365032
53	0.56446	-0.00854557
54	0.56446	0.265263
55	0.56446	0.364281
56	0.56446	0.337939
57	0.56446	-0.0056757
58	0.56446	0.250517
59	0.56446	-0.0196057
60	0.56446	0.267927
61	0.56446	-0.138804
62	0.56446	0.213978
63	0.56446	0.0998821
0	0.735673	0.359446
1	0.735673	0.377012
2	0.735673	0.23918
3	0.735673	0.156601
4	0.735673	0.397723
5	0.735673	-0.120867
6	0.735673	0.419788
7	0.735673	0.410166
8	0.735673	0.432587
9	0.735673	0.378264
10	0.735673	0.409066
11	0.735673	0.406728
12	0.735673	-0.222878
13	0.735673	0.383497
14	0.735673	0.495631
15	0.735673	0.453983
16	0.735673	0.404353
17	0.735673	-0.0888836
18	0.735673	0.410012
19	0.735673	0.0337331
20	0.735673	-0.0364645
21	0.735673	0.478978
22	0.735673	0.198268
23	0.735673	0.452524
24	0.735673	0.2282
25	0.735673	0.377415
26	0.735673	0.0266626
27	0.735673	0.462875
28	0.735673	0.108905
29	0.735673	0.459468
30	0.735673	0.265855
31	0.735673	0.182005
32	0.735673	-0.384826
33	0.735673	0.343981
34	0.735673	0.428861
35	0.735673	-0.299555
36	0.735673	-0.35259
37	0.735673	-0.148992
38	0.735673	0.107785
39	0.735673	0.324621
40	0.735673	-0.202929
41	0.735673	0.413095
42	0.735673	0.229412
43	0.735673	-0.131583
44	0.735673	-0.335187
45	0.735673	0.30464
46	0.735673	-0.215165
47	0.735673	-0.00376667
48	0.735673	-0.328069
49	0.735673	0.0956345
50	0.735673	-0.355563
51	0.735673	0.175147
52	0.735673	0.405591
53	0.735673	-0.148114
54	0.735673	0.327276
55	0.735673	0.428641
56	0.735673	0.406526
57	0.735673	0.0731969
58	0.735673	0.317689
59	0.735673	0.0191031
60	0.735673	0.345469
61	0.735673	-0.131849
62	0.735673	0.100209
63	0.735673	0.219586
0	0.958819	0.404955
1	0.958819	-0.386576
2	0.958819	0.191636
3	0.958819	0.231394
4	0.958819	0.427134
5	0.958819	-0.375179
6	0.958819	0.434777
7	0.958819	0.319187
8	0.958819	0.399924
9	0.958819	0.449008
10	0.958819	0.449998
11	0.958819	0.357246
12	0.958819	-0.409079
13	0.958819	-0.386068
14	0.958819	0.300459
15	0.958819	0.394384
16	0.958819	0.379865
17	0.958819	-0.400843
18	0.958819	0.465533
19	0.958819	-0.353866
20	0.958819	-0.348984
21	0.958819	0.394231
22	0.958819	0.287465
23	0.958819	0.465828
24	0.958819	0.144015
25	0.958819	0.122091
26	0.958819	-0.349581
27	0.958819	0.454246
28	0.958819	-0.28632
29	0.958819	0.416012
30	0.958819	-0.016132
31	0.958819	0.342322
32	0.958819	-0.393712
33	0.958819	0.397273
34	0.958819	0.275698
35	0.958819	-0.278273
36	0.958819	-0.369379
37	0.958819	0.00331442
38	0.958819	-0.0104691
39	0.958819	0.423753
40	0.958819	0.304444
41	0.958819	0.446142
42	0.958819	0.256156
43	0.958819	0.35639
44	0.958819	-0.0952263
45	0.958819	0.392845
46	0.958819	0.061218
47	0.958819	0.400519
48	0.958819	0.227998
49	0.958819	0.35529
50	0.958819	0.0430848
51	0.958819	0.326974
52	0.958819	0.457133
53	0.958819	0.387461
54	0.958819	0.484567
55	0.958819	0.406354
56	0.958819	0.466943
57	0.958819	0.407454
58	0.958819	0.449033
59	0.958819	0.44343
60	0.958819	0.496335
61	0.958819	0.43702
62	0.958819	0.445329
63	0.958819	0.463307
0	1.24965	-0.437389
1	1.24965	-0.435656
2	1.24965	-0.430528
3	1.24965	-0.43002
4	1.24965	-0.429924
5	1.24965	-0.423725
6	1.24965	-0.421063
7	1.24965	-0.416543
8	1.24965	-0.414479
9	1.24965	-0.402938
10	1.24965	-0.396913
11	1.24965	-0.396187
12	1.24965	-0.392981
13	1.24965	-0.389938
14	1.24965	-0.383568
15	1.24965	-0.382682
16	1.24965	-0.365033
17	1.24965	-0.363487
18	1.24965	-0.355407
19	1.24965	-0.350517
20	1.24965	-0.349362
21	1.24965	-0.349267
22	1.24965	-0.341726
23	1.24965	-0.324648
24	1.24965	-0.321262
25	1.24965	-0.313683
26	1.24965	-0.293736
27	1.24965	-0.255909
28	1.24965	-0.244998
29	1.24965	-0.236005
30	1.24965	-0.16089
31	1.24965	-0.106993
32	1.24965	-0.082552
33	1.24965	-0.0532429
34	1.24965	-0.00931746
35	1.24965	0.0666258
36	1.24965	0.107926
37	1.24965	0.169301
38	1.24965	0.213785
39	1.24965	0.255302
40	1.24965	0.278023
41	1.24965	0.326291
42	1.24965	0.336333
43	1.24965	0.36334
44	1.24965	0.373586
45	1.24965	0.375378
46	1.24965	0.392177
47	1.24965	0.399816
48	1.24965	0.400434
49	1.24965	0.411951
50	1.24965	0.416538
51	1.24965	0.423812
52	1.24965	0.431569
53	1.24965	0.448783
54	1.24965	0.455447
55	1.24965	0.474742
56	1.24965	0.479956
57	1.24965	0.48752
58	1.24965	0.488281
59	1.24965	0.491685
60	1.24965	0.494034
61	1.24965	0.498486
62	1.24965	0.509212
63	1.24965	0.517166
0	1.62869	-0.350309
1	1.62869	-0.368062
2	1.62869	-0.359854
3	1.62869	-0.32781
4	1.62869	-0.350079
5	1.62869	-0.32586
6	1.62869	-0.339306
7	1.62869	-0.340078
8	1.62869	-0.334854
9	1.62869	-0.331073
10	1.62869	-0.306826
11	1.62869	-0.317242
12	1.62869	-0.265045
13	1.62869	-0.254261
14	1.62869	-0.274815
15	1.62869	-0.295251
16	1.62869	-0.222141
17	1.62869	-0.15918
18	1.62869	-0.225375
19	1.62869	-0.259822
20	1.62869	-0.148076
21	1.62869	-0.254103
22	1.62869	-0.246805
23	1.62869	-0.213441
24	1.62869	-0.310464
25	1.62869	-0.206511
26	1.62869	-0.139231
27	1.62869	-0.175492
28	1.62869	0.0480241
29	1.62869	-0.153304
30	1.62869	-0.0745797
31	1.62869	-0.0479014
32	1.62869	-0.0154886
33	1.62869	0.0823018
34	1.62869	-0.217125
35	1.62869	0.0764644
36	1.62869	0.138583
37	1.62869	-0.00609346
38	1.62869	-0.153631
39	1.62869	0.187666
40	1.62869	0.116909
41	1.62869	0.227695
42	1.62869	0.224465
43	1.62869	0.35191
44	1.62869	0.248092
45	1.62869	0.0817647
46	1.62869	0.280263
47	1.62869	0.295774
48	1.62869	0.348332
49	1.62869	0.276984
50	1.62869	0.165633
51	1.62869	0.188758
52	1.62869	0.364165
53	1.62869	0.217373
54	1.62869	0.348376
55	1.62869	0.0742391
56	1.62869	0.299679
57	1.62869	0.255255
58	1.62869	0.401837
59	1.62869	0.310762
60	1.62869	0.422582
61	1.62869	0.256283
62	1.62869	0.312141
63	1.62869	0.385866
0	2.12271	-0.326067
1	2.12271	-0.364816
2	2.12271	-0.325171
3	2.12271	-0.317823
4	2.12271	-0.349527
5	2.12271	-0.303531
6	2.12271	-0.331353
7	2.12271	-0.296358
8	2.12271	-0.292302
9	2.12271	-0.315008
10	2.12271	-0.278449
11	2.12271	-0.331232
12	2.12271	-0.236797
13	2.12271	-0.280253
14	2.12271	-0.274032
15	2.12271	-0.248685
16	2.12271	-0.30796
17	2.12271	-0.0115876
18	2.12271	-0.190062
19	2.12271	-0.220428
20	2.12271	-0.289224
21	2.12271	-0.284543
22	2.12271	-0.136592
23	2.12271	-0.198019
24	2.12271	-0.296014
25	2.12271	-0.25712
26	2.12271	-0.2384
27	2.12271	-0.249062
28	2.12271	-0.109137
29	2.12271	-0.200206
30	2.12271	-0.0919182
31	2.12271	-0.146696
32	2.12271	0.158177
33	2.12271	0.0615139
34	2.12271	-0.18308
35	2.12271	0.116935
36	2.12271	0.131586
37	2.12271	-0.154623
38	2.12271	-0.310033
39	2.12271	0.0982442
40	2.12271	0.0142042
41	2.12271	0.238088
42	2.12271	0.255102
43	2.12271	0.263425
44	2.12271	0.191788
45	2.12271	0.109444
46	2.12271	0.215801
47	2.12271	0.104836
48	2.12271	0.268647
49	2.12271	0.120979
50	2.12271	0.107613
51	2.12271	0.0799225
52	2.12271	0.374281
53	2.12271	0.0794744
54	2.12271	0.309284
55	2.12271	0.0574124
56	2.12271	0.284454
57	2.12271	0.232441
58	2.12271	0.351584
59	2.12271	0.23849
60	2.12271	0.393536
61	2.12271	0.152169
62	2.12271	0.191979
63	2.12271	0.28893
0	2.76658	-0.17738
1	2.76658	-0.297397
2	2.76658	-0.106286
3	2.76658	-0.0690321
4	2.76658	-0.183175
5	2.76658	-0.00336256
6	2.76658	-0.205005
7	2.76658	-0.153991
8	2.76658	-0.127243
9	2.76658	-0.104396
10	2.76658	-0.115828
11	2.76658	-0.103255
12	2.76658	-0.0991734
13	2.76658	-0.243077
14	2.76658	-0.156001
15	2.76658	-0.0612184
16	2.76658	-0.289789
17	2.76658	0.269122
18	2.76658	-0.0336848
19	2.76658	0.0599217
20	2.76658	0.00563064
21	2.76658	-0.247066
22	2.76658	0.0448932
23	2.76658	-0.0785469
24	2.76658	-0.138204
25	2.76658	-0.184649
26	2.76658	-0.253042
27	2.76658	-0.244836
28	2.76658	-0.136701
29	2.76658	-0.0605643
30	2.76658	-0.0296718
31	2.76658	-0.152672
32	2.76658	0.144463
33	2.76658	-0.0563652
34	2.76658	-0.148942
35	2.76658	0.185112
36	2.76658	0.114069
37	2.76658	-0.156759
38	2.76658	-0.248873
39	2.76658	-0.0923967
40	2.76658	-0.0371186
41	2.76658	0.306037
42	2.76658	0.0518782
43	2.76658	-0.0580888
44	2.76658	0.0925921
45	2.76658	0.0958184
46	2.76658	-0.0426625
47	2.76658	-0.213096
48	2.76658	0.105038
49	2.76658	0.0273239
50	2.76658	-0.0396827
51	2.76658	0.0572286
52	2.76658	0.339252
53	2.76658	-0.0366712
54	2.76658	0.220247
55	2.76658	0.205074
56	2.76658	0.19789
57	2.76658	0.137192
58	2.76658	0.200107
59	2.76658	0.0197695
60	2.76658	0.179205
61	2.76658	0.0710454
62	2.76658	0.0235176
63	2.76658	0.00963549
0	3.60574	-0.12093
1	3.60574	-0.156369
2	3.60574	-0.0972654
3	3.60574	0.131134
4	3.60574	-0.185509
5	3.60574	-0.0082283
6	3.60574	-0.091921
7	3.60574	-0.177596
8	3.60574	-0.146075
9	3.60574	-0.087965
10	3.60574	-0.0536743
11	3.60574	-0.0577502
12	3.60574	-0.111289
13	3.60574	-0.213234
14	3.60574	-0.0767662
15	3.60574	-0.0267625
16	3.60574	-0.197242
17	3.60574	0.199757
18	3.60574	0.0037996
19	3.60574	0.231209
20	3.60574	0.197251
21	3.60574	-0.173192
22	3.60574	-0.158091
23	3.60574	-0.0736023
24	3.60574	-0.163324
25	3.60574	-0.0739391
26	3.60574	-0.117778
27	3.60574	-0.181322
28	3.60574	-0.0541064
29	3.60574	-0.0503854
30	3.60574	-0.0342568
31	3.60574	-0.136216
32	3.60574	0.198274
33	3.60574	-0.104577
34	3.60574	-0.20821
35	3.60574	0.204564
36	3.60574	0.133476
37	3.60574	-0.177839
38	3.60574	-0.267796
39	3.60574	-0.108902
40	3.60574	-0.189809
41	3.60574	0.24383
42	3.60574	0.0389916
43	3.60574	-0.0551106
44	3.60574	-0.0557516
45	3.60574	0.181508
46	3.60574	-0.0818341
47	3.60574	-0.325258
48	3.60574	0.0567407
49	3.60574	0.0574732
50	3.60574	-0.15415
51	3.60574	0.0415369
52	3.60574	0.3676
53	3.60574	-0.0556847
54	3.60574	0.227527
55	3.60574	0.124921
56	3.60574	0.128831
57	3.60574	0.0755132
58	3.60574	0.103378
59	3.60574	-0.0671836
60	3.60574	-0.0697433
61	3.60574	-0.0625148
62	3.60574	-0.0731455
63	3.60574	0.00885733
0	4.69943	-0.142501
1	4.69943	-0.223304
2	4.69943	-0.113879
3	4.69943	-0.0102764
4	4.69943	-0.227596
5	4.69943	-0.013038
6	4.69943	-0.103956
7	4.69943	-0.125557
8	4.69943	-0.130937
9	4.69943	-0.0970863
10	4.69943	-0.0691881
11	4.69943	-0.0718915
12	4.69943	-0.13953
13	4.69943	-0.0781041
14	4.69943	-0.0021887
15	4.69943	0.0308866
16	4.69943	-0.197594
17	4.69943	0.114791
18	4.69943	-0.0241818
19	4.69943	0.181055
20	4.69943	0.200439
21	4.69943	-0.0669627
22	4.69943	-0.0231125
23	4.69943	0.000511387
24	4.69943	-0.162486
25	4.69943	-0.107713
26	4.69943	0.0317906
27	4.69943	-0.147259
28	4.69943	0.0121228
29	4.69943	0.0428218
30	4.69943	-0.0679113
31	4.69943	-0.122075
32	4.69943	0.140703
33	4.69943	-0.0127919
34	4.69943	-0.0398162
35	4.69943	0.114691
36	4.69943	0.278618
37	4.69943	-0.212236
38	4.69943	-0.253038
39	4.69943	0.0467659
40	4.69943	-0.149223
41	4.69943	0.256347
42	4.69943	0.29123
43	4.69943	-0.0162777
44	4.69943	-0.108991
45	4.69943	0.219223
46	4.69943	0.148912
47	4.69943	-0.219602
48	4.69943	-0.0656754
49	4.69943	0.149187
50	4.69943	-0.216135
51	4.69943	-0.0169547
52	4.69943	0.307607
53	4.69943	0.0707462
54	4.69943	0.183865
55	4.69943	0.160764
56	4.69943	0.128085
57	4.69943	0.122184
58	4.69943	0.147664
59	4.69943	-0.100492
60	4.69943	-0.0042642
61	4.69943	-0.0569159
62	4.69943	-0.0868842
63	4.69943	0.0930687
0	6.12487	-0.0780284
1	6.12487	-0.38995
2	6.12487	-0.166922
3	6.12487	0.338549
4	6.12487	-0.226375
5	6.12487	-0.121979
6	6.12487	-0.15466
7	6.12487	-0.35105
8	6.12487	-0.276666
9	6.12487	-0.0793794
10	6.12487	-0.0928228
11	6.12487	0.130823
12	6.12487	-0.327683
13	6.12487	-0.0294318
14	6.12487	0.0405744
15	6.12487	0.292819
16	6.12487	-0.241574
17	6.12487	0.400361
18	6.12487	-0.00811041
19	6.12487	0.431688
20	6.12487	0.400332
21	6.12487	-0.229095
22	6.12487	0.125222
23	6.12487	0.117151
24	6.12487	0.0442529
25	6.12487	-0.148189
26	6.12487	0.301315
27	6.12487	-0.179337
28	6.12487	0.228222
29	6.12487	0.0323155
30	6.12487	-0.291283
31	6.12487	-0.372835
32	6.12487	0.127603
33	6.12487	0.147273
34	6.12487	0.016714
35	6.12487	0.259418
36	6.12487	0.394673
37	6.12487	-0.380893
38	6.12487	-0.308624
39	6.12487	0.268201
40	6.12487	-0.0305985
41	6.12487	0.433047
42	6.12487	0.320047
43	6.12487	-0.0989347
44	6.12487	-0.151561
45	6.12487	0.392487
46	6.12487	-0.356667
47	6.12487	-0.421453
48	6.12487	-0.247584
49	6.12487	-0.0203594
50	6.12487	-0.359348
51	6.12487	0.0740703
52	6.12487	0.410538
53	6.12487	0.284455
54	6.12487	0.303089
55	6.12487	0.191102
56	6.12487	0.374115
57	6.12487	0.210545
58	6.12487	0.260921
59	6.12487	-0.394133
60	6.12487	-0.19125
61	6.12487	-0.297127
62	6.12487	-0.214636
63	6.12487	0.017941
0	7.98268	-0.0165262
1	7.98268	-0.0868217
2	7.98268	-0.0018067
3	7.98268	0.180297
4	7.98268	0.0241238
5	7.98268	-0.0774716
6	7.98268	0.0197881
7	7.98268	-0.0951538
8	7.98268	-0.00761007
9	7.98268	0.0293828
10	7.98268	-0.0140627
11	7.98268	0.0623189
12	7.98268	-0.13469
13	7.98268	0.0375533
14	7.98268	0.0434272
15	7.98268	0.118711
16	7.98268	0.0153136
17	7.98268	0.23093
18	7.98268	0.0706559
19	7.98268	0.203503
20	7.98268	0.185766
21	7.98268	-0.0488958
22	7.98268	-0.0127598
23	7.98268	0.114015
24	7.98268	-0.0311554
25	7.98268	0.000287319
26	7.98268	0.143312
27	7.98268	0.0180742
28	7.98268	0.107736
29	7.98268	0.0469154
30	7.98268	-0.0767658
31	7.98268	-0.107521
32	7.98268	0.0950183
33	7.98268	0.105118
34	7.98268	-0.000737778
35	7.98268	0.0643096
36	7.98268	0.193327
37	7.98268	-0.249909
38	7.98268	-0.0205418
39	7.98268	0.141801
40	7.98268	0.00697268
41	7.98268	0.261858
42	7.98268	0.0643113
43	7.98268	-0.0591208
44	7.98268	-0.0437079
45	7.98268	0.192893
46	7.98268	-0.198351
47	7.98268	-0.242389
48	7.98268	-0.0307855
49	7.98268	0.0147668
50	7.98268	-0.0816029
51	7.98268	-0.0102187
52	7.98268	0.221327
53	7.98268	0.0384707
54	7.98268	0.0755031
55	7.98268	0.0510605
56	7.98268	0.0544067
57	7.98268	0.0853391
58	7.98268	0.154472
59	7.98268	-0.152871
60	7.98268	-0.0629954
61	7.98268	-0.0908522
62	7.98268	-0.0435595
63	7.98268	-0.0216438
0	10.404	-0.0125433
1	10.404	-0.0402046
2	10.404	-0.0887034
3	10.404	0.0722354
4	10.404	0.026188
5	10.404	-0.0053019
6	10.404	0.0102
7	10.404	0.0101437
8	10.404	0.0171859
9	10.404	0.0335492
10	10.404	-0.0443824
11	10.404	-0.018715
12	10.404	0.0146879
13	10.404	-0.00960207
14	10.404	-0.0385368
15	10.404	0.0235045
16	10.404	-0.0406655
17	10.404	0.0394331
18	10.404	0.0348991
19	10.404	0.00822604
20	10.404	0.00705592
21	10.404	-0.0324697
22	10.404	-0.0578664
23	10.404	0.0294556
24	10.404	-0.0533962
25	10.404	0.0912373
26	10.404	0.0630458
27	10.404	0.0300468
28	10.404	0.211678
29	10.404	-0.0327969
30	10.404	0.0900563
31	10.404	-0.00945694
32	10.404	0.0259691
33	10.404	0.161788
34	10.404	-0.111767
35	10.404	-0.137996
36	10.404	0.0851463
37	10.404	0.0262734
38	10.404	-0.162614
39	10.404	0.11473
40	10.404	0.14927
41	10.404	0.198503
42	10.404	0.0450501
43	10.404	-0.0182426
44	10.404	0.0537576
45	10.404	-0.00750555
46	10.404	-0.00203523
47	10.404	-0.114831
48	10.404	-0.0170488
49	10.404	0.0424123
50	10.404	0.164477
51	10.404	-0.065145
52	10.404	0.0443998
53	10.404	-0.00406412
54	10.404	0.060422
55	10.404	-0.019336
56	10.404	0.0342542
57	10.404	-0.0141537
58	10.404	0.148956
59	10.404	0.0882954
60	10.404	0.082975
61	10.404	-0.00204684
62	10.404	0.0839311
63	10.404	0.044234
0	13.5597	-0.0198204
1	13.5597	-0.0222026
2	13.5597	-0.106975
3	13.5597	0.0912464
4	13.5597	-0.0449472
5	13.5597	0.18067
6	13.5597	-0.0298913
7	13.5597	-0.0160608
8	13.5597	0.00669159
9	13.5597	-0.033395
10	13.5597	-0.0530033
11	13.5597	-0.0450888
12	13.5597	0.0761721
13	13.5597	-0.0108412
14	13.5597	-0.0276348
15	13.5597	0.0379333
16	13.5597	-0.13215
17	13.5597	-0.0382359
18	13.5597	-0.00177126
19	13.5597	0.0536948
20	13.5597	0.112089
21	13.5597	-0.0445036
22	13.5597	-0.0291065
23	13.5597	-0.0398863
24	13.5597	-0.0562558
25	13.5597	0.0530784
26	13.5597	0.0534188
27	13.5597	-0.0335989
28	13.5597	0.367277
29	13.5597	-0.0343937
30	13.5597	0.239842
31	13.5597	-0.00581385
32	13.5597	0.0554824
33	13.5597	0.163026
34	13.5597	-0.273134
35	13.5597	-0.255576
36	13.5597	0.0175143
37	13.5597	0.210261
38	13.5597	-0.261565
39	13.5597	0.217966
40	13.5597	0.0489536
41	13.5597	0.254803
42	13.5597	-0.147223
43	13.5597	-0.0272719
44	13.5597	0.168529
45	13.5597	-0.183979
46	13.5597	0.096502
47	13.5597	-0.197461
48	13.5597	-0.00672171
49	13.5597	0.0258946
50	13.5597	0.245403
51	13.5597	-0.086648
52	13.5597	-0.0107436
53	13.5597	-0.0581418
54	13.5597	0.0233443
55	13.5597	-0.0424951
56	13.5597	-0.00931786
57	13.5597	-0.148748
58	13.5597	0.12466
59	13.5597	0.174436
60	13.5597	0.114138
61	13.5597	-0.0614403
62	13.5597	0.0567065
63	13.5597	-0.0398251
0	17.6727	0.0589673
1	17.6727	-0.0367496
2	17.6727	-0.0657067
3	17.6727	0.0851102
4	17.6727	0.127141
5	17.6727	0.251365
6	17.6727	0.0703487
7	17.6727	0.0458482
8	17.6727	0.104029
9	17.6727	0.0531501
10	17.6727	0.0729212
11	17.6727	0.0205343
12	17.6727	0.133125
13	17.6727	0.0862901
14	17.6727	-0.0052711
15	17.6727	0.110678
16	17.6727	-0.0273169
17	17.6727	-0.113727
18	17.6727	0.0558565
19	17.6727	0.136979
20	17.6727	0.180832
21	17.6727	-0.0502466
22	17.6727	0.251545
23	17.6727	0.0707129
24	17.6727	0.147409
25	17.6727	0.147622
26	17.6727	-0.0674272
27	17.6727	-0.0298642
28	17.6727	0.34804
29	17.6727	0.0420404
30	17.6727	0.267207
31	17.6727	-0.0268028
32	17.6727	-0.0438443
33	17.6727	0.0679839
34	17.6727	-0.234398
35	17.6727	-0.344661
36	17.6727	-0.0897617
37	17.6727	0.30548
38	17.6727	-0.127517
39	17.6727	0.23799
40	17.6727	0.0609754
41	17.6727	0.223313
42	17.6727	-0.238588
43	17.6727	0.0315825
44	17.6727	0.157774
45	17.6727	-0.114468
46	17.6727	-0.112887
47	17.6727	-0.320301
48	17.6727	-0.15285
49	17.6727	0.0424376
50	17.6727	0.146794
51	17.6727	-0.0356183
52	17.6727	-0.13164
53	17.6727	-0.0854917
54	17.6727	-0.10363
55	17.6727	-0.0247044
56	17.6727	0.078823
57	17.6727	-0.0514777
58	17.6727	0.0613017
59	17.6727	0.0744122
60	17.6727	0.0901692
61	17.6727	-0.0134048
62	17.6727	0.0729909
63	17.6727	-0.0820661

## Sheet: Panel_a2
Filter	Frequency	R
0	0.115166	0.00444516
1	0.115166	-0.00497758
2	0.115166	0.00664787
3	0.115166	-0.00350701
4	0.115166	0.00593103
5	0.115166	-0.000772642
6	0.115166	0.0122327
7	0.115166	0.0108943
8	0.115166	0.010058
9	0.115166	-0.00207092
10	0.115166	0.00264955
11	0.115166	-0.00256291
12	0.115166	0.00435089
13	0.115166	0.00125472
14	0.115166	0.0120593
15	0.115166	0.00685565
16	0.115166	0.00932292
17	0.115166	0.020704
18	0.115166	-0.00595005
19	0.115166	0.003912
20	0.115166	0.0111152
21	0.115166	0.0253041
22	0.115166	0.00296293
23	0.115166	-0.00650833
24	0.115166	0.0202546
25	0.115166	0.00420553
26	0.115166	0.0182444
27	0.115166	0.000373591
28	0.115166	0.00324665
29	0.115166	-0.00295932
30	0.115166	-0.00337946
31	0.115166	0.0206943
32	0.115166	0.00796065
33	0.115166	0.0134084
34	0.115166	0.0263852
35	0.115166	-0.0110414
36	0.115166	0.0246103
37	0.115166	-0.00214231
38	0.115166	0.0639153
39	0.115166	0.0271454
40	0.115166	0.0276929
41	0.115166	-0.00823833
42	0.115166	0.0181307
43	0.115166	0.0272706
44	0.115166	0.00829915
45	0.115166	0.00222768
46	0.115166	0.000745141
47	0.115166	0.0112864
48	0.115166	0.013305
49	0.115166	0.0220613
50	0.115166	0.00935249
51	0.115166	0.0126293
52	0.115166	0.00522197
53	0.115166	0.0189001
54	0.115166	-0.00500073
55	0.115166	0.00770248
56	0.115166	0.00248211
57	0.115166	0.0641113
58	0.115166	0.0137512
59	0.115166	-0.000847699
60	0.115166	0.0136611
61	0.115166	0.0152009
62	0.115166	-0.00169151
63	0.115166	0.0265751
0	0.150098	0.00520111
1	0.150098	-0.000640237
2	0.150098	0.0261545
3	0.150098	-0.00391871
4	0.150098	0.0072116
5	0.150098	0.00884882
6	0.150098	0.0248989
7	0.150098	0.0151064
8	0.150098	0.0118143
9	0.150098	-0.0023914
10	0.150098	0.00531173
11	0.150098	0.000207226
12	0.150098	-0.00828046
13	0.150098	0.00208493
14	0.150098	0.0149122
15	0.150098	0.00418459
16	0.150098	0.0157168
17	0.150098	0.0343127
18	0.150098	0.000804206
19	0.150098	0.0132508
20	0.150098	0.0184297
21	0.150098	0.00643001
22	0.150098	0.00114908
23	0.150098	0.00537018
24	0.150098	0.0178778
25	0.150098	0.00665115
26	0.150098	0.0278739
27	0.150098	0.00510438
28	0.150098	-0.00307398
29	0.150098	0.00448322
30	0.150098	-0.00423885
31	0.150098	0.028387
32	0.150098	-0.00346105
33	0.150098	0.0180523
34	0.150098	0.0387425
35	0.150098	-0.00173243
36	0.150098	0.0187304
37	0.150098	0.00379835
38	0.150098	0.0349776
39	0.150098	0.00334505
40	0.150098	0.0308741
41	0.150098	-0.00175409
42	0.150098	0.0157782
43	0.150098	0.0419453
44	0.150098	0.00447212
45	0.150098	0.00577456
46	0.150098	0.0251822
47	0.150098	0.0208516
48	0.150098	0.0194571
49	0.150098	0.0296756
50	0.150098	0.00453579
51	0.150098	0.0317512
52	0.150098	0.0105039
53	0.150098	0.0211501
54	0.150098	-0.00148742
55	0.150098	0.0259659
56	0.150098	0.00102133
57	0.150098	0.0577879
58	0.150098	0.027228
59	0.150098	0.00466379
60	0.150098	0.0182084
61	0.150098	0.0135817
62	0.150098	0.0174404
63	0.150098	0.0299018
0	0.195626	0.0208403
1	0.195626	0.011934
2	0.195626	0.0280745
3	0.195626	0.00772241
4	0.195626	0.0185973
5	0.195626	0.00690913
6	0.195626	0.0348831
7	0.195626	0.0283429
8	0.195626	0.0254575
9	0.195626	0.0124683
10	0.195626	0.0122673
11	0.195626	0.00984891
12	0.195626	-0.00130022
13	0.195626	0.0166247
14	0.195626	0.0245539
15	0.195626	0.0121755
16	0.195626	0.0365667
17	0.195626	0.0532438
18	0.195626	0.00641416
19	0.195626	0.0353396
20	0.195626	0.0201211
21	0.195626	0.0432283
22	0.195626	0.0106559
23	0.195626	0.0146117
24	0.195626	0.0300669
25	0.195626	0.0212438
26	0.195626	0.0271209
27	0.195626	0.0032847
28	0.195626	0.0189499
29	0.195626	-0.00134979
30	0.195626	0.0288106
31	0.195626	0.0335794
32	0.195626	0.0274412
33	0.195626	0.0174259
34	0.195626	0.0709074
35	0.195626	0.008601
36	0.195626	0.0530895
37	0.195626	0.009192
38	0.195626	0.108275
39	0.195626	0.0352287
40	0.195626	0.0252176
41	0.195626	0.00563639
42	0.195626	0.0329559
43	0.195626	0.0538357
44	0.195626	0.00428436
45	0.195626	0.014029
46	0.195626	0.0520539
47	0.195626	0.0182309
48	0.195626	0.0303401
49	0.195626	0.0370889
50	0.195626	0.00893337
51	0.195626	0.0187519
52	0.195626	0.0228205
53	0.195626	0.028819
54	0.195626	0.00656115
55	0.195626	0.0636692
56	0.195626	0.00359195
57	0.195626	0.0745733
58	0.195626	0.0289136
59	0.195626	0.00945193
60	0.195626	0.0220856
61	0.195626	0.0389762
62	0.195626	0.024932
63	0.195626	0.0624052
0	0.254964	0.01582
1	0.254964	-0.00662811
2	0.254964	0.0441485
3	0.254964	-0.00680879
4	0.254964	0.0288247
5	0.254964	0.0146244
6	0.254964	0.031167
7	0.254964	0.0202261
8	0.254964	0.0272103
9	0.254964	0.00793171
10	0.254964	0.00614881
11	0.254964	-0.00658591
12	0.254964	-0.000642306
13	0.254964	0.00481738
14	0.254964	0.02927
15	0.254964	0.00806078
16	0.254964	0.0399835
17	0.254964	0.0771284
18	0.254964	-0.00113961
19	0.254964	0.0357869
20	0.254964	0.0382126
21	0.254964	0.0327104
22	0.254964	0.0117251
23	0.254964	0.0238964
24	0.254964	0.0563552
25	0.254964	0.0250276
26	0.254964	0.0394014
27	0.254964	-0.00286357
28	0.254964	0.00609763
29	0.254964	-0.00697486
30	0.254964	0.00991905
31	0.254964	0.0465005
32	0.254964	0.0189032
33	0.254964	0.0259871
34	0.254964	0.0500111
35	0.254964	0.0036729
36	0.254964	0.0418966
37	0.254964	-0.00733033
38	0.254964	0.0961543
39	0.254964	0.0426797
40	0.254964	0.0815779
41	0.254964	-0.0111313
42	0.254964	0.0436996
43	0.254964	0.0349868
44	0.254964	0.00331396
45	0.254964	0.000830245
46	0.254964	0.0502094
47	0.254964	0.0297494
48	0.254964	0.027345
49	0.254964	0.0429515
50	0.254964	0.00497915
51	0.254964	0.00545062
52	0.254964	0.0224254
53	0.254964	0.0304173
54	0.254964	-0.00587893
55	0.254964	0.0858703
56	0.254964	-0.00549786
57	0.254964	0.0919434
58	0.254964	0.0479387
59	0.254964	-0.00488876
60	0.254964	0.0342584
61	0.254964	0.0430472
62	0.254964	0.0402951
63	0.254964	0.112909
0	0.3323	0.0352602
1	0.3323	-0.0136727
2	0.3323	0.0594797
3	0.3323	-0.00928203
4	0.3323	0.0396092
5	0.3323	0.0435681
6	0.3323	0.0221074
7	0.3323	0.0559635
8	0.3323	0.0358518
9	0.3323	0.060038
10	0.3323	0.0124521
11	0.3323	0.00742508
12	0.3323	0.0169988
13	0.3323	0.012945
14	0.3323	0.0411676
15	0.3323	0.0428298
16	0.3323	0.0673421
17	0.3323	0.100943
18	0.3323	0.00818587
19	0.3323	0.0461311
20	0.3323	0.03656
21	0.3323	0.0847486
22	0.3323	0.0252747
23	0.3323	0.0461417
24	0.3323	0.0781276
25	0.3323	0.0442327
26	0.3323	0.0394963
27	0.3323	-0.00478983
28	0.3323	0.0196722
29	0.3323	-0.00993688
30	0.3323	0.0428024
31	0.3323	0.0652392
32	0.3323	0.0358355
33	0.3323	0.014803
34	0.3323	0.0934894
35	0.3323	0.017382
36	0.3323	0.0726469
37	0.3323	-0.00278301
38	0.3323	0.152838
39	0.3323	0.13038
40	0.3323	0.100792
41	0.3323	-0.0170318
42	0.3323	0.0598935
43	0.3323	0.0998531
44	0.3323	0.0124153
45	0.3323	0.00487365
46	0.3323	0.0924398
47	0.3323	0.0301069
48	0.3323	0.0703253
49	0.3323	0.0712173
50	0.3323	0.0173965
51	0.3323	0.0745389
52	0.3323	0.0663872
53	0.3323	0.0343343
54	0.3323	-0.0120108
55	0.3323	0.107663
56	0.3323	-0.00722316
57	0.3323	0.151898
58	0.3323	0.056152
59	0.3323	-0.00776643
60	0.3323	0.0388684
61	0.3323	0.0577434
62	0.3323	0.0505942
63	0.3323	0.15532
0	0.433094	0.00373213
1	0.433094	-0.0246968
2	0.433094	0.0928673
3	0.433094	-0.0200663
4	0.433094	0.0346006
5	0.433094	0.0546555
6	0.433094	0.0164764
7	0.433094	0.0772976
8	0.433094	0.0551159
9	0.433094	0.0594017
10	0.433094	-0.0123764
11	0.433094	0.00497784
12	0.433094	0.00787631
13	0.433094	0.00714741
14	0.433094	0.0378843
15	0.433094	0.0355247
16	0.433094	0.0890864
17	0.433094	0.132005
18	0.433094	-0.00731409
19	0.433094	0.0204656
20	0.433094	0.049959
21	0.433094	0.121695
22	0.433094	0.0231285
23	0.433094	0.0730804
24	0.433094	0.0624759
25	0.433094	0.0436107
26	0.433094	0.0406137
27	0.433094	-0.0297258
28	0.433094	0.0401259
29	0.433094	-0.020539
30	0.433094	0.0944658
31	0.433094	0.078639
32	0.433094	0.0360675
33	0.433094	0.0231562
34	0.433094	0.106806
35	0.433094	0.00824774
36	0.433094	0.0861432
37	0.433094	-0.0121445
38	0.433094	0.180779
39	0.433094	0.169584
40	0.433094	0.130251
41	0.433094	-0.0431185
42	0.433094	0.0331735
43	0.433094	0.137553
44	0.433094	-0.00664721
45	0.433094	-0.02023
46	0.433094	0.0758348
47	0.433094	0.0347556
48	0.433094	0.0707012
49	0.433094	0.0544057
50	0.433094	0.00764882
51	0.433094	0.0792421
52	0.433094	0.0646944
53	0.433094	0.0359943
54	0.433094	-0.0332143
55	0.433094	0.116224
56	0.433094	-0.0201442
57	0.433094	0.141388
58	0.433094	0.0763901
59	0.433094	-0.0211053
60	0.433094	0.0382195
61	0.433094	0.0865751
62	0.433094	0.0465873
63	0.433094	0.159266
0	0.56446	0.26815
1	0.56446	-0.00777814
2	0.56446	0.219277
3	0.56446	-0.0555457
4	0.56446	0.276287
5	0.56446	0.2868
6	0.56446	0.367451
7	0.56446	0.511476
8	0.56446	0.475673
9	0.56446	0.419164
10	0.56446	0.125287
11	0.56446	0.295734
12	0.56446	0.275684
13	0.56446	0.285177
14	0.56446	0.370731
15	0.56446	0.449508
16	0.56446	0.477147
17	0.56446	0.448388
18	0.56446	0.165237
19	0.56446	0.0503909
20	0.56446	0.267185
21	0.56446	0.536759
22	0.56446	0.340241
23	0.56446	0.453809
24	0.56446	0.357316
25	0.56446	0.416434
26	0.56446	0.131216
27	0.56446	0.0747564
28	0.56446	0.507707
29	0.56446	0.122829
30	0.56446	0.453557
31	0.56446	0.344868
32	0.56446	0.43206
33	0.56446	0.133125
34	0.56446	0.510439
35	0.56446	-0.1323
36	0.56446	0.500774
37	0.56446	0.107842
38	0.56446	0.433
39	0.56446	0.528073
40	0.56446	0.479157
41	0.56446	0.0783442
42	0.56446	0.433988
43	0.56446	0.448696
44	0.56446	0.429504
45	0.56446	0.0963164
46	0.56446	0.395004
47	0.56446	0.260268
48	0.56446	0.515924
49	0.56446	0.431525
50	0.56446	0.0114814
51	0.56446	0.399788
52	0.56446	0.437086
53	0.56446	0.273348
54	0.56446	-0.0444811
55	0.56446	0.389111
56	0.56446	0.144887
57	0.56446	0.446665
58	0.56446	0.275671
59	0.56446	0.27632
60	0.56446	0.279239
61	0.56446	0.505593
62	0.56446	0.360516
63	0.56446	0.422259
0	0.735673	0.261031
1	0.735673	-0.0342055
2	0.735673	0.0254732
3	0.735673	-0.0609046
4	0.735673	0.286002
5	0.735673	-0.002273
6	0.735673	0.416596
7	0.735673	0.487525
8	0.735673	0.436845
9	0.735673	0.274723
10	0.735673	0.200469
11	0.735673	0.321053
12	0.735673	0.404492
13	0.735673	0.214499
14	0.735673	0.365447
15	0.735673	0.380712
16	0.735673	0.415945
17	0.735673	0.417683
18	0.735673	0.137895
19	0.735673	0.0972838
20	0.735673	0.17367
21	0.735673	0.502479
22	0.735673	0.257647
23	0.735673	0.377353
24	0.735673	0.430337
25	0.735673	0.477454
26	0.735673	0.134398
27	0.735673	0.282263
28	0.735673	0.48438
29	0.735673	-0.13178
30	0.735673	0.340453
31	0.735673	0.340049
32	0.735673	0.438763
33	0.735673	0.271024
34	0.735673	0.468191
35	0.735673	-0.250856
36	0.735673	0.508441
37	0.735673	0.157727
38	0.735673	0.431272
39	0.735673	0.476567
40	0.735673	0.442767
41	0.735673	0.0813719
42	0.735673	0.465082
43	0.735673	0.415242
44	0.735673	0.496208
45	0.735673	0.177956
46	0.735673	0.250792
47	0.735673	0.310175
48	0.735673	0.509772
49	0.735673	0.483646
50	0.735673	-0.0692322
51	0.735673	-0.130685
52	0.735673	0.338904
53	0.735673	0.279219
54	0.735673	0.0165664
55	0.735673	0.336632
56	0.735673	0.113474
57	0.735673	0.459079
58	0.735673	0.225283
59	0.735673	0.350378
60	0.735673	0.195721
61	0.735673	0.376957
62	0.735673	0.442504
63	0.735673	0.409518
0	0.958819	0.307288
1	0.958819	-0.179677
2	0.958819	0.306776
3	0.958819	-0.0305809
4	0.958819	0.119432
5	0.958819	0.127921
6	0.958819	0.29443
7	0.958819	0.219054
8	0.958819	0.180807
9	0.958819	0.0127837
10	0.958819	0.327537
11	0.958819	0.0574014
12	0.958819	0.460672
13	0.958819	0.0704001
14	0.958819	-0.0193065
15	0.958819	0.424089
16	0.958819	0.330807
17	0.958819	0.426372
18	0.958819	-0.0302922
19	0.958819	-0.378109
20	0.958819	-0.208848
21	0.958819	0.378107
22	0.958819	0.0648052
23	0.958819	-0.320042
24	0.958819	0.474445
25	0.958819	0.51517
26	0.958819	0.225148
27	0.958819	0.360082
28	0.958819	-0.28548
29	0.958819	-0.387153
30	0.958819	0.393262
31	0.958819	0.472313
32	0.958819	0.224669
33	0.958819	0.391165
34	0.958819	0.392485
35	0.958819	0.0239074
36	0.958819	0.519374
37	0.958819	0.144986
38	0.958819	0.0625786
39	0.958819	0.224572
40	0.958819	0.425041
41	0.958819	-0.0251006
42	0.958819	0.482703
43	0.958819	0.123622
44	0.958819	0.456994
45	0.958819	0.154478
46	0.958819	0.017989
47	0.958819	0.249046
48	0.958819	0.395787
49	0.958819	0.491082
50	0.958819	0.2477
51	0.958819	-0.155238
52	0.958819	0.30892
53	0.958819	0.174894
54	0.958819	-0.0788245
55	0.958819	0.35691
56	0.958819	0.144014
57	0.958819	0.442143
58	0.958819	0.176072
59	0.958819	0.266881
60	0.958819	0.101836
61	0.958819	0.254316
62	0.958819	0.454405
63	0.958819	0.45174
0	1.24965	0.190729
1	1.24965	-0.101527
2	1.24965	0.106542
3	1.24965	0.000765017
4	1.24965	-0.0490894
5	1.24965	0.0882132
6	1.24965	0.0572319
7	1.24965	-0.0147086
8	1.24965	0.0607235
9	1.24965	0.115589
10	1.24965	0.159862
11	1.24965	-0.0843075
12	1.24965	0.20051
13	1.24965	0.0292307
14	1.24965	-0.0380035
15	1.24965	0.288558
16	1.24965	0.212865
17	1.24965	0.327299
18	1.24965	-0.0956264
19	1.24965	-0.221518
20	1.24965	-0.125698
21	1.24965	0.233742
22	1.24965	-0.00846985
23	1.24965	0.0995397
24	1.24965	0.317484
25	1.24965	0.388197
26	1.24965	0.140698
27	1.24965	0.0736082
28	1.24965	-0.247957
29	1.24965	-0.276556
30	1.24965	0.375279
31	1.24965	0.257958
32	1.24965	-0.0113645
33	1.24965	0.224381
34	1.24965	0.353073
35	1.24965	0.0960633
36	1.24965	0.460096
37	1.24965	-0.028437
38	1.24965	0.0293053
39	1.24965	0.0499147
40	1.24965	0.301393
41	1.24965	-0.0210502
42	1.24965	0.348717
43	1.24965	0.249935
44	1.24965	0.295608
45	1.24965	0.0902311
46	1.24965	0.102304
47	1.24965	0.0940969
48	1.24965	0.103054
49	1.24965	0.29115
50	1.24965	0.151879
51	1.24965	0.283128
52	1.24965	0.202174
53	1.24965	0.0713752
54	1.24965	-0.0830259
55	1.24965	0.189424
56	1.24965	0.115252
57	1.24965	0.292829
58	1.24965	0.0820142
59	1.24965	0.0991028
60	1.24965	0.130038
61	1.24965	0.151474
62	1.24965	0.260135
63	1.24965	0.345856
0	1.62869	0.00753525
1	1.62869	-0.0694394
2	1.62869	0.0674136
3	1.62869	-0.0669719
4	1.62869	-0.0857044
5	1.62869	-0.0608832
6	1.62869	0.0724489
7	1.62869	0.0204932
8	1.62869	0.0604583
9	1.62869	-0.0307777
10	1.62869	0.00080189
11	1.62869	-0.066553
12	1.62869	0.0460009
13	1.62869	-0.025236
14	1.62869	0.0377504
15	1.62869	0.0374784
16	1.62869	0.0894254
17	1.62869	0.111231
18	1.62869	-0.0478289
19	1.62869	-0.0411422
20	1.62869	0.0121055
21	1.62869	0.119874
22	1.62869	-0.024394
23	1.62869	0.0018255
24	1.62869	0.128589
25	1.62869	0.145569
26	1.62869	0.113413
27	1.62869	-0.0218649
28	1.62869	-0.12207
29	1.62869	-0.100033
30	1.62869	0.0253473
31	1.62869	0.115519
32	1.62869	0.0538186
33	1.62869	0.0875118
34	1.62869	0.0411936
35	1.62869	-0.057377
36	1.62869	0.197493
37	1.62869	-0.0536711
38	1.62869	0.0153029
39	1.62869	-0.0378691
40	1.62869	0.165231
41	1.62869	-0.0862715
42	1.62869	0.0261443
43	1.62869	0.0903016
44	1.62869	0.0776552
45	1.62869	-0.0208136
46	1.62869	-0.00796579
47	1.62869	0.0596858
48	1.62869	0.040987
49	1.62869	0.149507
50	1.62869	-0.0353468
51	1.62869	-0.0484748
52	1.62869	0.0368788
53	1.62869	0.0648636
54	1.62869	-0.0798639
55	1.62869	0.0842137
56	1.62869	-0.0405999
57	1.62869	0.148651
58	1.62869	0.0645782
59	1.62869	-0.011166
60	1.62869	0.050214
61	1.62869	0.0453249
62	1.62869	0.107486
63	1.62869	0.103826
0	2.12271	0.00407756
1	2.12271	-0.0283254
2	2.12271	0.0239321
3	2.12271	-0.0345045
4	2.12271	-0.024508
5	2.12271	-0.0557324
6	2.12271	0.0318686
7	2.12271	0.0803587
8	2.12271	0.0459709
9	2.12271	-0.0139219
10	2.12271	0.0013648
11	2.12271	-0.0375386
12	2.12271	0.0177391
13	2.12271	0.000646597
14	2.12271	-0.00233169
15	2.12271	0.050863
16	2.12271	0.0426808
17	2.12271	0.0652046
18	2.12271	-0.0241286
19	2.12271	-0.0322128
20	2.12271	0.0215384
21	2.12271	0.111315
22	2.12271	-0.0040078
23	2.12271	-0.00862967
24	2.12271	0.0969107
25	2.12271	0.0662165
26	2.12271	0.0662252
27	2.12271	-0.0108805
28	2.12271	-0.104051
29	2.12271	-0.0375435
30	2.12271	0.013912
31	2.12271	0.0594353
32	2.12271	0.0187913
33	2.12271	0.0210401
34	2.12271	0.0887899
35	2.12271	-0.0495349
36	2.12271	0.105895
37	2.12271	-0.0297841
38	2.12271	0.0377048
39	2.12271	-0.0460761
40	2.12271	0.0559075
41	2.12271	-0.0618987
42	2.12271	0.0294421
43	2.12271	-0.0298281
44	2.12271	-0.00742661
45	2.12271	0.00919078
46	2.12271	0.0768172
47	2.12271	0.00844755
48	2.12271	0.0340956
49	2.12271	0.0842064
50	2.12271	-0.0486602
51	2.12271	-0.183018
52	2.12271	0.0336374
53	2.12271	0.0378528
54	2.12271	-0.0405292
55	2.12271	0.0538109
56	2.12271	-0.0236124
57	2.12271	0.13834
58	2.12271	0.00397942
59	2.12271	-0.00173541
60	2.12271	0.0245847
61	2.12271	0.0356656
62	2.12271	0.0460661
63	2.12271	0.0146045
0	2.76658	-0.00553888
1	2.76658	-0.0462426
2	2.76658	0.0332234
3	2.76658	-0.0489617
4	2.76658	-0.0578978
5	2.76658	-0.0614417
6	2.76658	0.0249061
7	2.76658	0.080542
8	2.76658	0.0446659
9	2.76658	-0.0411799
10	2.76658	-0.0306979
11	2.76658	-0.0546664
12	2.76658	0.0179408
13	2.76658	-0.0238866
14	2.76658	0.00485457
15	2.76658	0.0558607
16	2.76658	0.0435749
17	2.76658	0.145342
18	2.76658	-0.0524232
19	2.76658	-0.036684
20	2.76658	0.0266253
21	2.76658	0.0179152
22	2.76658	-0.017832
23	2.76658	-0.0402172
24	2.76658	0.0656113
25	2.76658	0.0582389
26	2.76658	0.0579843
27	2.76658	0.00853469
28	2.76658	-0.0472054
29	2.76658	-0.00441414
30	2.76658	-0.028853
31	2.76658	0.0685733
32	2.76658	0.0125982
33	2.76658	0.0150435
34	2.76658	0.0901337
35	2.76658	-0.0389404
36	2.76658	0.0600418
37	2.76658	-0.0231913
38	2.76658	0.085289
39	2.76658	-0.0183558
40	2.76658	0.013033
41	2.76658	-0.045805
42	2.76658	-0.00444761
43	2.76658	-0.0520296
44	2.76658	-0.00945135
45	2.76658	-0.0167571
46	2.76658	0.0266117
47	2.76658	0.0295486
48	2.76658	0.0613704
49	2.76658	0.0660216
50	2.76658	-0.0676265
51	2.76658	-0.0509864
52	2.76658	0.00434162
53	2.76658	0.0414719
54	2.76658	-0.0714624
55	2.76658	0.0429332
56	2.76658	-0.0415607
57	2.76658	0.0745019
58	2.76658	0.0388908
59	2.76658	-0.0133445
60	2.76658	0.03986
61	2.76658	0.0277324
62	2.76658	0.0890095
63	2.76658	0.0764925
0	3.60574	-0.00254328
1	3.60574	-0.0386069
2	3.60574	0.0097396
3	3.60574	-0.0413323
4	3.60574	-0.0587847
5	3.60574	-0.0508108
6	3.60574	0.0529283
7	3.60574	0.120282
8	3.60574	0.0537298
9	3.60574	-0.0389842
10	3.60574	-0.0278307
11	3.60574	-0.0535943
12	3.60574	0.000894438
13	3.60574	-0.0240564
14	3.60574	0.0263039
15	3.60574	0.0345352
16	3.60574	0.0403549
17	3.60574	0.0989324
18	3.60574	-0.0465039
19	3.60574	0.0125178
20	3.60574	0.0305509
21	3.60574	0.0135248
22	3.60574	-0.0167428
23	3.60574	0.0168335
24	3.60574	0.0137858
25	3.60574	0.0288319
26	3.60574	-0.0127229
27	3.60574	-0.0248583
28	3.60574	-0.00179079
29	3.60574	-0.00434255
30	3.60574	-0.0968287
31	3.60574	0.0614038
32	3.60574	0.036345
33	3.60574	0.0412943
34	3.60574	0.0659258
35	3.60574	-0.0250906
36	3.60574	0.0639903
37	3.60574	-0.0178264
38	3.60574	0.0374408
39	3.60574	0.00850678
40	3.60574	-0.0170074
41	3.60574	-0.00240983
42	3.60574	0.028364
43	3.60574	0.0175148
44	3.60574	-0.0305151
45	3.60574	-0.0228215
46	3.60574	0.0322685
47	3.60574	0.0497739
48	3.60574	0.0418238
49	3.60574	0.0778494
50	3.60574	-0.0749918
51	3.60574	-0.0997843
52	3.60574	-0.0421582
53	3.60574	0.0508724
54	3.60574	-0.0695618
55	3.60574	0.0923278
56	3.60574	-0.0366445
57	3.60574	0.0273655
58	3.60574	0.0487694
59	3.60574	-0.0172596
60	3.60574	0.0418138
61	3.60574	0.0323309
62	3.60574	0.10324
63	3.60574	0.047561
0	4.69943	0.00259024
1	4.69943	-0.0296069
2	4.69943	0.0142517
3	4.69943	-0.0419219
4	4.69943	-0.0371846
5	4.69943	-0.0204482
6	4.69943	0.0358246
7	4.69943	0.111449
8	4.69943	0.0161524
9	4.69943	-0.0661328
10	4.69943	-0.0110222
11	4.69943	-0.0338831
12	4.69943	0.0179863
13	4.69943	-0.00929165
14	4.69943	0.029896
15	4.69943	0.0590379
16	4.69943	0.0351863
17	4.69943	0.0677305
18	4.69943	-0.033395
19	4.69943	-0.0065924
20	4.69943	0.0297476
21	4.69943	0.109474
22	4.69943	0.00105799
23	4.69943	0.0638115
24	4.69943	0.0131433
25	4.69943	0.0773782
26	4.69943	0.0146374
27	4.69943	-0.00222388
28	4.69943	-0.0267569
29	4.69943	-0.109538
30	4.69943	-0.0188926
31	4.69943	0.0419052
32	4.69943	-0.00605902
33	4.69943	0.032067
34	4.69943	0.0470124
35	4.69943	-0.0282111
36	4.69943	0.0950374
37	4.69943	-0.0173108
38	4.69943	-0.00847942
39	4.69943	0.0221339
40	4.69943	-0.00311375
41	4.69943	-0.00691566
42	4.69943	0.0830182
43	4.69943	-0.0358677
44	4.69943	0.0253709
45	4.69943	-0.00230034
46	4.69943	-0.000717131
47	4.69943	0.0207262
48	4.69943	0.0342303
49	4.69943	0.0719206
50	4.69943	-0.060127
51	4.69943	-0.1094
52	4.69943	0.00881163
53	4.69943	0.0512495
54	4.69943	-0.0463013
55	4.69943	0.0549796
56	4.69943	-0.030854
57	4.69943	0.0786165
58	4.69943	0.0583194
59	4.69943	0.00480135
60	4.69943	0.0396425
61	4.69943	-0.0240229
62	4.69943	0.0706529
63	4.69943	0.0354976
0	6.12487	-0.127571
1	6.12487	-0.0690315
2	6.12487	0.000266339
3	6.12487	-0.0483671
4	6.12487	-0.220593
5	6.12487	-0.0459644
6	6.12487	0.170458
7	6.12487	0.250757
8	6.12487	0.0424662
9	6.12487	-0.219414
10	6.12487	-0.0373662
11	6.12487	-0.0938831
12	6.12487	0.102099
13	6.12487	-0.0407083
14	6.12487	0.133838
15	6.12487	0.157289
16	6.12487	0.0170018
17	6.12487	0.0380582
18	6.12487	-0.105521
19	6.12487	0.150476
20	6.12487	0.0721266
21	6.12487	0.133662
22	6.12487	-0.0128496
23	6.12487	0.256936
24	6.12487	0.0531099
25	6.12487	0.030803
26	6.12487	0.0926351
27	6.12487	-0.0659186
28	6.12487	-0.0322988
29	6.12487	-0.318349
30	6.12487	0.088817
31	6.12487	0.107714
32	6.12487	0.0274245
33	6.12487	0.0425852
34	6.12487	0.120705
35	6.12487	-0.192471
36	6.12487	0.0885067
37	6.12487	-0.0427521
38	6.12487	0.0615818
39	6.12487	0.00797039
40	6.12487	0.0520459
41	6.12487	-0.0157913
42	6.12487	0.158956
43	6.12487	-0.100117
44	6.12487	-0.0427114
45	6.12487	-0.0326156
46	6.12487	-0.0405802
47	6.12487	0.0117864
48	6.12487	0.0952119
49	6.12487	0.0389782
50	6.12487	-0.168997
51	6.12487	-0.0809485
52	6.12487	-0.0829971
53	6.12487	0.115222
54	6.12487	-0.052463
55	6.12487	0.197821
56	6.12487	-0.0518954
57	6.12487	0.209694
58	6.12487	0.218225
59	6.12487	0.0204232
60	6.12487	0.103912
61	6.12487	-0.00905498
62	6.12487	0.265201
63	6.12487	0.0699636
0	7.98268	-0.0583389
1	7.98268	-0.034833
2	7.98268	0.0179626
3	7.98268	-0.0501413
4	7.98268	-0.0981449
5	7.98268	-0.0119305
6	7.98268	0.0889579
7	7.98268	0.0866712
8	7.98268	0.0330991
9	7.98268	-0.119125
10	7.98268	-0.0370443
11	7.98268	-0.0474747
12	7.98268	-0.00231738
13	7.98268	-0.0325995
14	7.98268	0.0480923
15	7.98268	0.00766082
16	7.98268	0.0242985
17	7.98268	0.01803
18	7.98268	-0.0565887
19	7.98268	0.0774503
20	7.98268	0.0330781
21	7.98268	0.0364137
22	7.98268	-0.00108617
23	7.98268	0.127557
24	7.98268	0.00163306
25	7.98268	-0.0383168
26	7.98268	0.0590776
27	7.98268	-0.0289536
28	7.98268	0.000893963
29	7.98268	-0.0704857
30	7.98268	0.028656
31	7.98268	0.0534406
32	7.98268	0.0359647
33	7.98268	0.0345398
34	7.98268	0.0551058
35	7.98268	-0.0845853
36	7.98268	0.0122516
37	7.98268	-0.0204265
38	7.98268	0.0699824
39	7.98268	-0.0110659
40	7.98268	0.0602398
41	7.98268	-0.0396315
42	7.98268	-0.0137051
43	7.98268	0.0168246
44	7.98268	-0.0691366
45	7.98268	-0.0380264
46	7.98268	-0.0540153
47	7.98268	0.0268219
48	7.98268	0.0583991
49	7.98268	0.0146588
50	7.98268	-0.0495317
51	7.98268	-0.0565918
52	7.98268	-0.0733124
53	7.98268	0.062052
54	7.98268	-0.0398789
55	7.98268	0.083635
56	7.98268	-0.0333112
57	7.98268	0.119877
58	7.98268	0.0925086
59	7.98268	0.00312579
60	7.98268	0.0761769
61	7.98268	0.0492254
62	7.98268	0.133335
63	7.98268	0.0417293
0	10.404	-0.0798377
1	10.404	-0.0744043
2	10.404	0.0760744
3	10.404	-0.0774599
4	10.404	-0.102893
5	10.404	-0.0252817
6	10.404	0.0738832
7	10.404	0.0623352
8	10.404	0.0472456
9	10.404	-0.0671407
10	10.404	-0.0838594
11	10.404	-0.068477
12	10.404	-0.019303
13	10.404	-0.0666487
14	10.404	0.0705516
15	10.404	0.0120074
16	10.404	0.0415127
17	10.404	0.10301
18	10.404	-0.0708781
19	10.404	0.0816449
20	10.404	0.0578879
21	10.404	0.0128776
22	10.404	-0.0479439
23	10.404	0.0248621
24	10.404	0.0558409
25	10.404	0.00457339
26	10.404	0.0852407
27	10.404	-0.0489033
28	10.404	-0.0804139
29	10.404	-0.0453489
30	10.404	-0.0715053
31	10.404	0.0803722
32	10.404	0.0677515
33	10.404	0.0603167
34	10.404	0.0458005
35	10.404	-0.090389
36	10.404	0.0529236
37	10.404	-0.0478672
38	10.404	0.00876316
39	10.404	-0.0324113
40	10.404	0.07307
41	10.404	-0.0849227
42	10.404	-0.0225841
43	10.404	0.072054
44	10.404	-0.0592691
45	10.404	-0.0635896
46	10.404	-0.0348443
47	10.404	0.0487296
48	10.404	0.0380016
49	10.404	0.0446333
50	10.404	-0.0767467
51	10.404	-0.0442032
52	10.404	-0.0623296
53	10.404	0.0820961
54	10.404	-0.0735491
55	10.404	0.0481474
56	10.404	-0.0618682
57	10.404	0.0484618
58	10.404	0.0693684
59	10.404	-0.0409873
60	10.404	0.0843941
61	10.404	0.031064
62	10.404	0.107747
63	10.404	0.0749479
0	13.5597	-0.078083
1	13.5597	-0.0374165
2	13.5597	0.0597083
3	13.5597	-0.0712662
4	13.5597	-0.051471
5	13.5597	-0.0239721
6	13.5597	0.0666571
7	13.5597	0.0457643
8	13.5597	0.0453031
9	13.5597	-0.0518534
10	13.5597	-0.0469176
11	13.5597	-0.0167479
12	13.5597	-0.0179766
13	13.5597	-0.0461823
14	13.5597	0.0553916
15	13.5597	-0.00932795
16	13.5597	0.0258642
17	13.5597	0.0557989
18	13.5597	-0.0414924
19	13.5597	0.0863482
20	13.5597	0.0633191
21	13.5597	0.0101405
22	13.5597	-0.027388
23	13.5597	0.0515675
24	13.5597	0.0111106
25	13.5597	-0.037211
26	13.5597	0.0628877
27	13.5597	-0.0417045
28	13.5597	-0.00531396
29	13.5597	-0.00998562
30	13.5597	-0.0585898
31	13.5597	0.0375432
32	13.5597	0.081555
33	13.5597	0.0350242
34	13.5597	0.047044
35	13.5597	-0.0518805
36	13.5597	-0.00046575
37	13.5597	-0.023113
38	13.5597	-0.00684297
39	13.5597	-0.0414171
40	13.5597	0.0396276
41	13.5597	-0.0648452
42	13.5597	-0.0369974
43	13.5597	0.00328026
44	13.5597	-0.0493076
45	13.5597	-0.0552798
46	13.5597	-0.0456412
47	13.5597	0.0304874
48	13.5597	0.0205658
49	13.5597	0.0277504
50	13.5597	-0.0658708
51	13.5597	-0.0922597
52	13.5597	-0.0444295
53	13.5597	0.059595
54	13.5597	-0.0344279
55	13.5597	0.0530321
56	13.5597	-0.0426864
57	13.5597	0.0509555
58	13.5597	0.052266
59	13.5597	-0.0293921
60	13.5597	0.071421
61	13.5597	0.0238735
62	13.5597	0.070606
63	13.5597	0.00952373
0	17.6727	-0.0787973
1	17.6727	-0.0824871
2	17.6727	0.076851
3	17.6727	-0.0748594
4	17.6727	-0.0572812
5	17.6727	-0.0922204
6	17.6727	0.0581702
7	17.6727	0.0241697
8	17.6727	0.0530991
9	17.6727	-0.0595686
10	17.6727	-0.0778225
11	17.6727	-0.0485715
12	17.6727	-0.0458682
13	17.6727	-0.0829072
14	17.6727	0.0699779
15	17.6727	-0.0351621
16	17.6727	0.0636064
17	17.6727	0.0810633
18	17.6727	-0.0834693
19	17.6727	0.051529
20	17.6727	0.0824892
21	17.6727	-0.0234936
22	17.6727	-0.0748608
23	17.6727	-0.0162295
24	17.6727	0.0741706
25	17.6727	-0.0629431
26	17.6727	0.0788007
27	17.6727	-0.0715553
28	17.6727	-0.0548804
29	17.6727	-0.0466786
30	17.6727	-0.0637964
31	17.6727	0.0711164
32	17.6727	0.0416471
33	17.6727	0.0728456
34	17.6727	0.0238384
35	17.6727	-0.0725828
36	17.6727	0.00143638
37	17.6727	-0.0702512
38	17.6727	0.0165505
39	17.6727	0.0284421
40	17.6727	0.0352592
41	17.6727	-0.0795947
42	17.6727	-0.0341186
43	17.6727	0.0278622
44	17.6727	-0.0508543
45	17.6727	-0.0703916
46	17.6727	-0.0473544
47	17.6727	0.0536646
48	17.6727	0.0386521
49	17.6727	0.0293375
50	17.6727	-0.0675058
51	17.6727	-0.0649442
52	17.6727	-0.0771295
53	17.6727	0.0720182
54	17.6727	-0.069127
55	17.6727	0.053589
56	17.6727	-0.0841462
57	17.6727	0.0384863
58	17.6727	0.0544219
59	17.6727	-0.0772893
60	17.6727	0.0679147
61	17.6727	0.0197623
62	17.6727	0.0786495
63	17.6727	0.0687229

## Sheet: Panel_a3
Frequency	R_trained	R_untrained	Diff
0.115166	0.0187202	0.0119282	0.00679209
0.150098	0.0249522	0.0143461	0.010606
0.195626	0.035544	0.0261704	0.00937358
0.254964	0.0375477	0.0290761	0.0084716
0.3323	0.0615	0.049145	0.012355
0.433094	0.0633216	0.0566862	0.00663538
0.56446	0.211974	0.319537	-0.107562
0.735673	0.280979	0.305521	-0.0245414
0.958819	0.342295	0.262626	0.0796687
1.24965	0.352345	0.165562	0.186783
1.62869	0.239964	0.065101	0.174862
2.12271	0.222445	0.0421805	0.180264
2.76658	0.130437	0.0422097	0.0882273
3.60574	0.125601	0.039952	0.0856491
4.69943	0.117214	0.03753	0.0796841
6.12487	0.228256	0.0961868	0.132069
7.98268	0.0858374	0.0478129	0.0380245
10.404	0.0567047	0.0589695	-0.00226487
13.5597	0.092275	0.0423714	0.0499036
17.6727	0.113284	0.0579201	0.0553643

## Sheet: Panel_b1
Filter	Frequency	R
0	0.107082	0.0417532
1	0.107082	0.00807496
2	0.107082	-0.0251589
3	0.107082	-0.00360229
4	0.107082	0.0645946
5	0.107082	-0.00549938
6	0.107082	0.0201661
7	0.107082	-0.0201365
8	0.107082	0.0415115
9	0.107082	0.0510571
10	0.107082	0.0721199
11	0.107082	0.0703806
12	0.107082	0.022079
13	0.107082	0.0493997
14	0.107082	-0.0141156
15	0.107082	0.0152946
16	0.107082	0.0265829
17	0.107082	0.0238185
18	0.107082	-0.0292937
19	0.107082	0.0147059
20	0.107082	0.0255314
21	0.107082	0.0310022
22	0.107082	-0.0228194
23	0.107082	0.0281081
24	0.107082	0.00116661
25	0.107082	0.0530414
26	0.107082	-0.0250993
27	0.107082	0.0194722
28	0.107082	-0.0176349
29	0.107082	-0.00645407
30	0.107082	0.0286861
31	0.107082	0.0449721
32	0.107082	0.0472468
33	0.107082	-0.00753202
34	0.107082	0.0283556
35	0.107082	0.0433208
36	0.107082	-0.0169601
37	0.107082	0.0141649
38	0.107082	0.0704491
39	0.107082	0.0169526
40	0.107082	0.0405704
41	0.107082	-0.0289391
42	0.107082	0.00392498
43	0.107082	0.0242358
44	0.107082	0.048735
45	0.107082	-0.0204424
46	0.107082	0.0587679
47	0.107082	0.0116818
48	0.107082	-0.00695082
49	0.107082	-0.00302098
50	0.107082	0.0295699
51	0.107082	0.0199041
52	0.107082	-0.00687978
53	0.107082	0.0382778
54	0.107082	0.0219435
55	0.107082	0.00204281
56	0.107082	0.0275863
57	0.107082	0.0150587
58	0.107082	0.012495
59	0.107082	0.0315687
60	0.107082	0.0159303
61	0.107082	0.0376192
62	0.107082	0.046749
63	0.107082	0.0445442
0	0.122248	0.0263792
1	0.122248	0.0051828
2	0.122248	-0.0205117
3	0.122248	-0.00204087
4	0.122248	0.0186076
5	0.122248	-0.00818257
6	0.122248	0.00382572
7	0.122248	-0.0256662
8	0.122248	0.0258962
9	0.122248	0.0396895
10	0.122248	0.0643937
11	0.122248	0.0621202
12	0.122248	0.0106596
13	0.122248	0.0561179
14	0.122248	-0.00603498
15	0.122248	-0.00203783
16	0.122248	0.015565
17	0.122248	0.00823448
18	0.122248	-0.0422774
19	0.122248	0.0197951
20	0.122248	0.0206132
21	0.122248	0.0242732
22	0.122248	-0.0216903
23	0.122248	0.00171808
24	0.122248	-0.0127002
25	0.122248	0.0249724
26	0.122248	-0.0323879
27	0.122248	0.00888716
28	0.122248	-0.0161804
29	0.122248	-0.00885475
30	0.122248	0.018355
31	0.122248	0.0456784
32	0.122248	0.0292005
33	0.122248	0.00435982
34	0.122248	0.0239535
35	0.122248	0.0243911
36	0.122248	-0.0116796
37	0.122248	0.0409547
38	0.122248	0.0666284
39	0.122248	0.0142298
40	0.122248	0.0351326
41	0.122248	-0.0268203
42	0.122248	-0.00472662
43	0.122248	0.0187813
44	0.122248	0.0724826
45	0.122248	-0.0142546
46	0.122248	0.0534132
47	0.122248	0.00747522
48	0.122248	-0.000669211
49	0.122248	-0.00196217
50	0.122248	0.0364179
51	0.122248	0.0211864
52	0.122248	-0.00503606
53	0.122248	0.0166118
54	0.122248	0.00793352
55	0.122248	0.0051312
56	0.122248	0.00961743
57	0.122248	0.0114588
58	0.122248	-0.00490263
59	0.122248	0.0388926
60	0.122248	0.018871
61	0.122248	0.0410937
62	0.122248	0.0353956
63	0.122248	0.0406162
0	0.139562	0.0188243
1	0.139562	-0.00247854
2	0.139562	-0.0126525
3	0.139562	-0.0152974
4	0.139562	0.0437752
5	0.139562	-0.0174302
6	0.139562	0.00830979
7	0.139562	-0.0262522
8	0.139562	0.028231
9	0.139562	0.0231566
10	0.139562	0.0334884
11	0.139562	0.0790322
12	0.139562	0.0146746
13	0.139562	0.0285175
14	0.139562	-0.0114468
15	0.139562	0.017141
16	0.139562	0.024369
17	0.139562	6.76974e-05
18	0.139562	-0.0462483
19	0.139562	0.0274799
20	0.139562	0.0271192
21	0.139562	0.0139678
22	0.139562	-0.00432763
23	0.139562	0.014524
24	0.139562	-0.0285402
25	0.139562	0.0240775
26	0.139562	-0.0406426
27	0.139562	0.0122687
28	0.139562	-0.0184028
29	0.139562	-0.00761872
30	0.139562	0.00792054
31	0.139562	0.0358395
32	0.139562	0.0336673
33	0.139562	-0.00409472
34	0.139562	0.00953696
35	0.139562	0.018919
36	0.139562	-0.0112377
37	0.139562	0.03976
38	0.139562	0.0367086
39	0.139562	0.0112125
40	0.139562	0.057245
41	0.139562	-0.0290369
42	0.139562	-0.0203091
43	0.139562	0.0305617
44	0.139562	0.0375862
45	0.139562	-0.00571001
46	0.139562	0.0538554
47	0.139562	0.0250846
48	0.139562	-0.00601118
49	0.139562	0.00436832
50	0.139562	0.0342524
51	0.139562	0.00960631
52	0.139562	-0.00943358
53	0.139562	0.0216169
54	0.139562	-0.0107054
55	0.139562	0.00872022
56	0.139562	-0.00472838
57	0.139562	0.00603643
58	0.139562	0.0169207
59	0.139562	0.0263777
60	0.139562	0.0292283
61	0.139562	0.0435255
62	0.139562	0.0402142
63	0.139562	0.0294003
0	0.159328	0.0197367
1	0.159328	0.0119356
2	0.159328	-0.00183059
3	0.159328	-0.0045704
4	0.159328	0.0432126
5	0.159328	-0.0107281
6	0.159328	0.00754217
7	0.159328	-0.00447373
8	0.159328	0.0485023
9	0.159328	0.0232865
10	0.159328	0.0534459
11	0.159328	0.0487965
12	0.159328	0.0151727
13	0.159328	0.0224463
14	0.159328	-0.0199676
15	0.159328	-0.00276796
16	0.159328	0.0153779
17	0.159328	0.00948323
18	0.159328	-0.0333968
19	0.159328	0.0226165
20	0.159328	0.0419673
21	0.159328	0.00692365
22	0.159328	0.0149439
23	0.159328	0.0106942
24	0.159328	-0.0215465
25	0.159328	0.0272132
26	0.159328	-0.0307589
27	0.159328	0.0103277
28	0.159328	-0.00835368
29	0.159328	-0.00543485
30	0.159328	-0.00590978
31	0.159328	0.00820788
32	0.159328	0.0159317
33	0.159328	-0.0102866
34	0.159328	0.0151895
35	0.159328	0.0172549
36	0.159328	-0.0137388
37	0.159328	0.0246979
38	0.159328	0.0631855
39	0.159328	0.000606598
40	0.159328	0.0244868
41	0.159328	-0.0168597
42	0.159328	-0.0235417
43	0.159328	0.0393527
44	0.159328	0.0520466
45	0.159328	-0.0105314
46	0.159328	0.0401498
47	0.159328	0.0200437
48	0.159328	0.0046457
49	0.159328	0.00612261
50	0.159328	0.0198169
51	0.159328	-0.00267797
52	0.159328	0.00679597
53	0.159328	0.0272479
54	0.159328	0.012027
55	0.159328	0.00126047
56	0.159328	-0.000127355
57	0.159328	0.00339885
58	0.159328	-0.00160299
59	0.159328	0.0233288
60	0.159328	0.0183761
61	0.159328	0.0155981
62	0.159328	0.000397757
63	0.159328	0.0266268
0	0.181894	0.0338091
1	0.181894	0.0257151
2	0.181894	-0.00564278
3	0.181894	0.00284078
4	0.181894	0.0257294
5	0.181894	-0.0114367
6	0.181894	0.0109149
7	0.181894	-0.00979565
8	0.181894	0.038249
9	0.181894	0.0210829
10	0.181894	0.0368935
11	0.181894	0.0499335
12	0.181894	0.0231563
13	0.181894	0.0370623
14	0.181894	-0.00348264
15	0.181894	-0.0107503
16	0.181894	0.0225959
17	0.181894	0.018661
18	0.181894	-0.0133387
19	0.181894	0.0280709
20	0.181894	0.0312194
21	0.181894	-0.010084
22	0.181894	0.0033225
23	0.181894	-0.00130718
24	0.181894	0.000656688
25	0.181894	0.039594
26	0.181894	-0.0175635
27	0.181894	0.013292
28	0.181894	-0.00561392
29	0.181894	0.0127568
30	0.181894	0.00947388
31	0.181894	0.0181284
32	0.181894	0.00224478
33	0.181894	0.00130637
34	0.181894	-0.0123201
35	0.181894	0.0380831
36	0.181894	-0.00778986
37	0.181894	0.0249311
38	0.181894	0.0499659
39	0.181894	0.0224823
40	0.181894	0.00578742
41	0.181894	-0.0252001
42	0.181894	0.0188513
43	0.181894	0.0269253
44	0.181894	0.033749
45	0.181894	-0.00956435
46	0.181894	0.039937
47	0.181894	0.0175364
48	0.181894	-0.00145017
49	0.181894	-0.00423
50	0.181894	0.0434811
51	0.181894	0.00338012
52	0.181894	0.0133936
53	0.181894	0.0246413
54	0.181894	0.0147699
55	0.181894	0.0109861
56	0.181894	0.0158463
57	0.181894	0.0148185
58	0.181894	-0.00610856
59	0.181894	0.0143764
60	0.181894	0.0118672
61	0.181894	0.0231087
62	0.181894	0.0285071
63	0.181894	0.0290919
0	0.207655	-0.00146
1	0.207655	0.0372094
2	0.207655	0.0110379
3	0.207655	-0.00368291
4	0.207655	0.0473583
5	0.207655	0.00453731
6	0.207655	0.0408645
7	0.207655	0.0282324
8	0.207655	0.0426832
9	0.207655	0.0188658
10	0.207655	0.0336115
11	0.207655	0.074056
12	0.207655	0.00665254
13	0.207655	0.0384936
14	0.207655	-0.0231469
15	0.207655	-0.00661949
16	0.207655	0.0475539
17	0.207655	0.0246539
18	0.207655	-0.031002
19	0.207655	0.0472257
20	0.207655	0.0587236
21	0.207655	0.0020659
22	0.207655	-0.00904276
23	0.207655	0.0331176
24	0.207655	0.0300436
25	0.207655	0.0482595
26	0.207655	0.0143149
27	0.207655	0.0501229
28	0.207655	0.00621087
29	0.207655	-0.00804125
30	0.207655	0.0269952
31	0.207655	0.044997
32	0.207655	0.0291919
33	0.207655	-0.00446684
34	0.207655	-0.0295221
35	0.207655	0.0122753
36	0.207655	-0.0151502
37	0.207655	-0.0031568
38	0.207655	0.0261905
39	0.207655	0.0307263
40	0.207655	0.00362131
41	0.207655	-0.0226132
42	0.207655	8.06556e-05
43	0.207655	-0.00607304
44	0.207655	0.0390914
45	0.207655	-0.0331698
46	0.207655	0.0423448
47	0.207655	0.0214578
48	0.207655	-0.0152604
49	0.207655	-0.0208363
50	0.207655	0.00565679
51	0.207655	-0.0142474
52	0.207655	-0.00308198
53	0.207655	0.021229
54	0.207655	-0.0196981
55	0.207655	0.0158757
56	0.207655	0.0182197
57	0.207655	0.0318511
58	0.207655	0.00154264
59	0.207655	0.00519014
60	0.207655	0.0135829
61	0.207655	0.0138078
62	0.207655	0.0161155
63	0.207655	-0.00325004
0	0.237066	0.0226239
1	0.237066	0.0329013
2	0.237066	0.00746286
3	0.237066	-0.000995047
4	0.237066	0.0549731
5	0.237066	-0.00987107
6	0.237066	0.0228575
7	0.237066	-0.000456935
8	0.237066	0.0284741
9	0.237066	0.0446832
10	0.237066	0.0528802
11	0.237066	0.0451597
12	0.237066	0.0115826
13	0.237066	0.0686108
14	0.237066	-0.0253951
15	0.237066	0.0142372
16	0.237066	0.0370597
17	0.237066	0.0313666
18	0.237066	-0.00486481
19	0.237066	0.0430526
20	0.237066	0.0734663
21	0.237066	0.00890034
22	0.237066	-0.000189722
23	0.237066	0.0202151
24	0.237066	-0.0291989
25	0.237066	0.0113704
26	0.237066	-0.0121408
27	0.237066	0.0296484
28	0.237066	0.0124973
29	0.237066	-0.00549058
30	0.237066	0.00452782
31	0.237066	0.0511495
32	0.237066	0.0133182
33	0.237066	0.0368125
34	0.237066	-0.0365106
35	0.237066	0.0322537
36	0.237066	0.00647374
37	0.237066	0.0140967
38	0.237066	0.0125255
39	0.237066	0.0108534
40	0.237066	0.0308019
41	0.237066	-0.0422963
42	0.237066	0.0436433
43	0.237066	0.0429651
44	0.237066	0.0830669
45	0.237066	-0.0388928
46	0.237066	0.0475211
47	0.237066	0.0246001
48	0.237066	-0.00733796
49	0.237066	0.00610782
50	0.237066	0.0111991
51	0.237066	-0.0352701
52	0.237066	0.00817955
53	0.237066	0.0231666
54	0.237066	-0.0212025
55	0.237066	0.0290248
56	0.237066	0.0150945
57	0.237066	0.0443743
58	0.237066	0.0149373
59	0.237066	0.0327092
60	0.237066	0.0493439
61	0.237066	-0.00586374
62	0.237066	0.0196039
63	0.237066	0.0538075
0	0.270642	-0.00361218
1	0.270642	0.0688782
2	0.270642	0.0265028
3	0.270642	0.0169584
4	0.270642	0.0719372
5	0.270642	-0.006524
6	0.270642	0.0259981
7	0.270642	0.0238541
8	0.270642	0.0273754
9	0.270642	0.055125
10	0.270642	0.0638687
11	0.270642	0.0630328
12	0.270642	0.0167091
13	0.270642	0.011075
14	0.270642	-0.00704529
15	0.270642	-0.0395288
16	0.270642	0.0485765
17	0.270642	0.0146084
18	0.270642	-0.0104617
19	0.270642	0.0354279
20	0.270642	0.0518582
21	0.270642	0.00434212
22	0.270642	0.00896309
23	0.270642	0.0243423
24	0.270642	-0.00392748
25	0.270642	0.0110514
26	0.270642	0.00912148
27	0.270642	0.0301856
28	0.270642	-0.0117306
29	0.270642	0.0211353
30	0.270642	0.00619023
31	0.270642	0.0108025
32	0.270642	-0.0198322
33	0.270642	0.00235189
34	0.270642	-0.0463051
35	0.270642	0.0143253
36	0.270642	0.00775225
37	0.270642	-0.0194501
38	0.270642	0.0286202
39	0.270642	0.0163759
40	0.270642	0.0612795
41	0.270642	-0.0124237
42	0.270642	0.0400474
43	0.270642	0.0276285
44	0.270642	0.0753647
45	0.270642	-0.0272877
46	0.270642	0.0356758
47	0.270642	0.0298604
48	0.270642	-0.0129695
49	0.270642	-0.0399112
50	0.270642	0.0204076
51	0.270642	-0.0124594
52	0.270642	0.0113225
53	0.270642	0.0412507
54	0.270642	-0.0145028
55	0.270642	-0.000369545
56	0.270642	0.0199403
57	0.270642	0.0333884
58	0.270642	0.0100361
59	0.270642	0.00656722
60	0.270642	0.0262153
61	0.270642	0.00251989
62	0.270642	0.0350863
63	0.270642	0.0472213
0	0.308973	0.00191874
1	0.308973	0.0160489
2	0.308973	0.00471432
3	0.308973	0.0400413
4	0.308973	0.0630139
5	0.308973	-0.0295365
6	0.308973	0.0579969
7	0.308973	-0.00491692
8	0.308973	0.0327051
9	0.308973	0.104099
10	0.308973	0.0734894
11	0.308973	0.0555654
12	0.308973	0.0224394
13	0.308973	0.0389307
14	0.308973	0.0268039
15	0.308973	-0.0669205
16	0.308973	0.0478273
17	0.308973	0.0154215
18	0.308973	0.00765459
19	0.308973	0.0348817
20	0.308973	0.0523765
21	0.308973	-0.00221718
22	0.308973	0.0573354
23	0.308973	0.0524686
24	0.308973	-0.000808348
25	0.308973	0.0142701
26	0.308973	-0.00377023
27	0.308973	0.0241412
28	0.308973	0.0290077
29	0.308973	0.0176707
30	0.308973	0.0229675
31	0.308973	0.0288022
32	0.308973	0.00913708
33	0.308973	0.0363669
34	0.308973	-0.0177701
35	0.308973	0.0372012
36	0.308973	-0.0180805
37	0.308973	-0.0155671
38	0.308973	0.037733
39	0.308973	0.00502429
40	0.308973	0.0263511
41	0.308973	-0.0240478
42	0.308973	0.0740107
43	0.308973	0.0404119
44	0.308973	0.0662842
45	0.308973	0.0144306
46	0.308973	0.02442
47	0.308973	0.0154869
48	0.308973	-0.00282798
49	0.308973	0.00428828
50	0.308973	0.0530605
51	0.308973	-0.0182271
52	0.308973	0.0178533
53	0.308973	0.0567647
54	0.308973	0.00498352
55	0.308973	0.0345494
56	0.308973	0.0486211
57	0.308973	0.0229648
58	0.308973	0.0143226
59	0.308973	0.0144766
60	0.308973	0.00446532
61	0.308973	0.0306556
62	0.308973	0.0419264
63	0.308973	0.037334
0	0.352733	0.0253595
1	0.352733	0.0336479
2	0.352733	0.0299545
3	0.352733	0.0454165
4	0.352733	0.052584
5	0.352733	0.00519146
6	0.352733	0.0529334
7	0.352733	0.0253553
8	0.352733	0.0464858
9	0.352733	0.0887917
10	0.352733	0.0851066
11	0.352733	0.037517
12	0.352733	0.0614454
13	0.352733	0.0598234
14	0.352733	-0.0157724
15	0.352733	-0.0572221
16	0.352733	0.0332026
17	0.352733	0.062207
18	0.352733	0.029287
19	0.352733	0.0486391
20	0.352733	0.0469279
21	0.352733	0.00439835
22	0.352733	0.0631046
23	0.352733	0.0607204
24	0.352733	-0.00253234
25	0.352733	0.0178772
26	0.352733	0.0402807
27	0.352733	0.0755061
28	0.352733	0.011514
29	0.352733	0.0508624
30	0.352733	0.00408636
31	0.352733	0.0230626
32	0.352733	-0.0113085
33	0.352733	0.0335918
34	0.352733	-0.015718
35	0.352733	0.0861764
36	0.352733	-0.0156704
37	0.352733	0.00625599
38	0.352733	0.00234265
39	0.352733	-0.0175941
40	0.352733	0.0781491
41	0.352733	-0.0220434
42	0.352733	0.0839118
43	0.352733	0.0653319
44	0.352733	0.0229659
45	0.352733	0.00074377
46	0.352733	0.000514684
47	0.352733	0.0116828
48	0.352733	0.00487651
49	0.352733	0.0108691
50	0.352733	0.0134674
51	0.352733	-0.0264982
52	0.352733	0.026472
53	0.352733	0.0547592
54	0.352733	-0.00541555
55	0.352733	0.0379743
56	0.352733	0.0796049
57	0.352733	0.0395536
58	0.352733	0.0200186
59	0.352733	0.0233691
60	0.352733	0.035821
61	0.352733	0.0384
62	0.352733	0.0205055
63	0.352733	0.0685102
0	0.402691	0.0218866
1	0.402691	0.0460869
2	0.402691	0.0515612
3	0.402691	0.0641862
4	0.402691	0.0687168
5	0.402691	0.0181746
6	0.402691	0.0669346
7	0.402691	0.0439861
8	0.402691	0.0756446
9	0.402691	0.111693
10	0.402691	0.0975625
11	0.402691	0.078246
12	0.402691	0.0543201
13	0.402691	0.088096
14	0.402691	0.0052515
15	0.402691	-0.0184725
16	0.402691	0.0379665
17	0.402691	0.0543427
18	0.402691	0.0116354
19	0.402691	0.0546465
20	0.402691	0.0664025
21	0.402691	-0.0145644
22	0.402691	0.0412372
23	0.402691	0.0612923
24	0.402691	-0.0432401
25	0.402691	-0.00318533
26	0.402691	0.0484001
27	0.402691	0.0690115
28	0.402691	0.026429
29	0.402691	0.0289832
30	0.402691	0.0214653
31	0.402691	0.0285543
32	0.402691	-0.0359577
33	0.402691	0.0520277
34	0.402691	-0.0300788
35	0.402691	0.0817316
36	0.402691	-0.0305525
37	0.402691	0.0240816
38	0.402691	0.045573
39	0.402691	0.0136736
40	0.402691	0.0679801
41	0.402691	-0.0214898
42	0.402691	0.0995381
43	0.402691	-0.0070494
44	0.402691	0.0680858
45	0.402691	0.00482789
46	0.402691	0.0110556
47	0.402691	0.0234902
48	0.402691	0.0185537
49	0.402691	0.0642318
50	0.402691	0.0143341
51	0.402691	0.00271494
52	0.402691	0.0336529
53	0.402691	0.0620113
54	0.402691	0.0526612
55	0.402691	0.0491951
56	0.402691	0.0717583
57	0.402691	0.0743462
58	0.402691	0.0319196
59	0.402691	0.0194391
60	0.402691	0.0297681
61	0.402691	0.0256064
62	0.402691	0.0248795
63	0.402691	0.0516548
0	0.459725	0.0284069
1	0.459725	0.0989546
2	0.459725	0.0389638
3	0.459725	0.0494302
4	0.459725	0.0517436
5	0.459725	0.00215968
6	0.459725	0.0221709
7	0.459725	0.0482078
8	0.459725	0.0965944
9	0.459725	0.100003
10	0.459725	0.0976591
11	0.459725	0.041235
12	0.459725	0.0674076
13	0.459725	0.074928
14	0.459725	0.0213845
15	0.459725	-0.0109684
16	0.459725	0.0400287
17	0.459725	0.0702512
18	0.459725	0.0302915
19	0.459725	0.0454428
20	0.459725	0.0743047
21	0.459725	0.0128213
22	0.459725	0.0811518
23	0.459725	0.0395747
24	0.459725	-0.00441392
25	0.459725	0.0289854
26	0.459725	0.0584417
27	0.459725	0.0853443
28	0.459725	0.0083462
29	0.459725	0.0585382
30	0.459725	0.0309309
31	0.459725	0.0422209
32	0.459725	-0.0165541
33	0.459725	0.0344644
34	0.459725	-0.00147026
35	0.459725	0.0688998
36	0.459725	-0.00720067
37	0.459725	-0.0568876
38	0.459725	-0.00209874
39	0.459725	0.0184622
40	0.459725	0.0457497
41	0.459725	-0.0145369
42	0.459725	0.0592176
43	0.459725	0.0346791
44	0.459725	0.041454
45	0.459725	-0.0136334
46	0.459725	0.0239492
47	0.459725	0.0465877
48	0.459725	0.0104405
49	0.459725	0.0232935
50	0.459725	0.0373131
51	0.459725	0.00180508
52	0.459725	0.00954735
53	0.459725	0.058975
54	0.459725	0.0587555
55	0.459725	0.012
56	0.459725	0.086294
57	0.459725	0.0607088
58	0.459725	0.0542356
59	0.459725	0.00643533
60	0.459725	0.039277
61	0.459725	0.0260864
62	0.459725	0.0483743
63	0.459725	0.0548297
0	0.524836	0.0788278
1	0.524836	0.119935
2	0.524836	0.0304967
3	0.524836	0.0276982
4	0.524836	0.0692023
5	0.524836	0.0126594
6	0.524836	0.0453683
7	0.524836	0.0812341
8	0.524836	0.0436531
9	0.524836	0.0941775
10	0.524836	0.027682
11	0.524836	0.026789
12	0.524836	0.0678646
13	0.524836	-0.0274541
14	0.524836	0.0823606
15	0.524836	-0.00801388
16	0.524836	0.104833
17	0.524836	0.154563
18	0.524836	0.0980512
19	0.524836	0.0311153
20	0.524836	0.0939472
21	0.524836	-0.00784837
22	0.524836	0.160751
23	0.524836	0.0610985
24	0.524836	0.00655109
25	0.524836	0.0209913
26	0.524836	0.07846
27	0.524836	0.124644
28	0.524836	0.0484593
29	0.524836	0.0808844
30	0.524836	0.0287385
31	0.524836	-0.000412525
32	0.524836	-0.0789455
33	0.524836	0.0294999
34	0.524836	-0.0694404
35	0.524836	0.162862
36	0.524836	-0.0536227
37	0.524836	0.0453675
38	0.524836	0.0460136
39	0.524836	-0.0621305
40	0.524836	0.064421
41	0.524836	-0.0434225
42	0.524836	0.106689
43	0.524836	0.0277312
44	0.524836	0.0377191
45	0.524836	0.004888
46	0.524836	-0.0372984
47	0.524836	0.0332522
48	0.524836	0.039537
49	0.524836	0.0466661
50	0.524836	-0.0044198
51	0.524836	-0.0643773
52	0.524836	0.0586754
53	0.524836	0.0995575
54	0.524836	0.00834881
55	0.524836	0.0697021
56	0.524836	0.0983299
57	0.524836	0.0788646
58	0.524836	0.0311977
59	0.524836	0.00913434
60	0.524836	0.0167135
61	0.524836	0.0157765
62	0.524836	0.0480293
63	0.524836	0.0450437
0	0.599169	0.352349
1	0.599169	0.233817
2	0.599169	-0.206881
3	0.599169	-0.130861
4	0.599169	0.0488079
5	0.599169	-0.1273
6	0.599169	0.163159
7	0.599169	0.0865064
8	0.599169	0.0312073
9	0.599169	-0.0422479
10	0.599169	-0.0951992
11	0.599169	0.10381
12	0.599169	0.0751039
13	0.599169	-0.0971849
14	0.599169	0.329
15	0.599169	0.00184866
16	0.599169	0.29188
17	0.599169	0.444142
18	0.599169	0.39876
19	0.599169	0.00224083
20	0.599169	0.136661
21	0.599169	0.0452888
22	0.599169	0.204397
23	0.599169	0.23328
24	0.599169	0.142069
25	0.599169	0.0859868
26	0.599169	0.30582
27	0.599169	0.342868
28	0.599169	0.343658
29	0.599169	0.353522
30	0.599169	0.101526
31	0.599169	-0.192743
32	0.599169	-0.298688
33	0.599169	0.0203832
34	0.599169	-0.262152
35	0.599169	0.414619
36	0.599169	-0.211774
37	0.599169	0.192891
38	0.599169	-0.0522115
39	0.599169	-0.177775
40	0.599169	0.180942
41	0.599169	-0.21545
42	0.599169	0.246971
43	0.599169	0.112038
44	0.599169	-0.111662
45	0.599169	-0.133922
46	0.599169	-0.255486
47	0.599169	0.0328049
48	0.599169	0.0358437
49	0.599169	0.19636
50	0.599169	-0.0937617
51	0.599169	-0.206345
52	0.599169	0.208178
53	0.599169	0.321969
54	0.599169	-0.0298979
55	0.599169	0.276481
56	0.599169	0.310677
57	0.599169	0.228628
58	0.599169	0.201133
59	0.599169	0.022646
60	0.599169	-0.0224352
61	0.599169	-0.0972597
62	0.599169	0.175265
63	0.599169	0.0614187
0	0.68403	0.298164
1	0.68403	0.0513
2	0.68403	-0.0758477
3	0.68403	0.0978221
4	0.68403	0.181514
5	0.68403	-0.110597
6	0.68403	0.316218
7	0.68403	-0.117842
8	0.68403	0.300712
9	0.68403	0.149961
10	0.68403	0.231066
11	0.68403	0.290264
12	0.68403	0.257373
13	0.68403	0.280332
14	0.68403	0.31779
15	0.68403	-0.0418573
16	0.68403	0.373105
17	0.68403	0.445133
18	0.68403	0.420261
19	0.68403	0.197881
20	0.68403	0.0462517
21	0.68403	0.0698018
22	0.68403	0.117045
23	0.68403	0.352533
24	0.68403	0.042183
25	0.68403	0.0585254
26	0.68403	0.120228
27	0.68403	0.288835
28	0.68403	0.391214
29	0.68403	0.398695
30	0.68403	0.144273
31	0.68403	-0.00916974
32	0.68403	-0.287885
33	0.68403	0.163214
34	0.68403	-0.257223
35	0.68403	0.390963
36	0.68403	-0.196438
37	0.68403	0.15019
38	0.68403	-0.105465
39	0.68403	-0.145666
40	0.68403	0.215414
41	0.68403	-0.207364
42	0.68403	0.315266
43	0.68403	0.161672
44	0.68403	-0.0840962
45	0.68403	-0.112812
46	0.68403	-0.255226
47	0.68403	0.0408349
48	0.68403	0.0655101
49	0.68403	0.187375
50	0.68403	-0.047711
51	0.68403	-0.293351
52	0.68403	0.183223
53	0.68403	0.293848
54	0.68403	-0.0661843
55	0.68403	0.280253
56	0.68403	0.371262
57	0.68403	0.211796
58	0.68403	0.202271
59	0.68403	0.0670306
60	0.68403	0.0241493
61	0.68403	-0.0830243
62	0.68403	0.111708
63	0.68403	0.102206
0	0.78091	0.10373
1	0.78091	0.230182
2	0.78091	0.284
3	0.78091	0.340135
4	0.78091	0.367386
5	0.78091	-0.0054618
6	0.78091	0.356581
7	0.78091	-0.128701
8	0.78091	0.376357
9	0.78091	0.368192
10	0.78091	0.384552
11	0.78091	0.32239
12	0.78091	0.343154
13	0.78091	0.346697
14	0.78091	0.108416
15	0.78091	-0.0980059
16	0.78091	0.360197
17	0.78091	0.347048
18	0.78091	0.357991
19	0.78091	0.360142
20	0.78091	0.190807
21	0.78091	-0.0395222
22	0.78091	0.123633
23	0.78091	0.38312
24	0.78091	-0.101532
25	0.78091	-0.0429738
26	0.78091	0.000507035
27	0.78091	0.16406
28	0.78091	0.359138
29	0.78091	0.318215
30	0.78091	0.0813397
31	0.78091	0.250851
32	0.78091	-0.221445
33	0.78091	0.262501
34	0.78091	-0.131689
35	0.78091	0.193584
36	0.78091	-0.135017
37	0.78091	-0.0282905
38	0.78091	-0.0647353
39	0.78091	-0.0282632
40	0.78091	0.230014
41	0.78091	-0.163503
42	0.78091	0.332498
43	0.78091	0.14575
44	0.78091	0.0251632
45	0.78091	-0.0778975
46	0.78091	-0.0563023
47	0.78091	0.0640364
48	0.78091	0.0708875
49	0.78091	0.183011
50	0.78091	0.0612696
51	0.78091	-0.200922
52	0.78091	0.151977
53	0.78091	0.26689
54	0.78091	-0.0658194
55	0.78091	0.218111
56	0.78091	0.272927
57	0.78091	0.198415
58	0.78091	0.164761
59	0.78091	0.0579537
60	0.78091	0.0517715
61	0.78091	-0.0085805
62	0.78091	0.0322369
63	0.78091	0.131737
0	0.891511	-0.151467
1	0.891511	0.327377
2	0.891511	0.376408
3	0.891511	0.430102
4	0.891511	0.420238
5	0.891511	-0.100959
6	0.891511	0.409157
7	0.891511	-0.261619
8	0.891511	0.427917
9	0.891511	0.435086
10	0.891511	0.436452
11	0.891511	0.359408
12	0.891511	0.400234
13	0.891511	0.395171
14	0.891511	-0.182089
15	0.891511	-0.300546
16	0.891511	0.406142
17	0.891511	0.354187
18	0.891511	0.379307
19	0.891511	0.437926
20	0.891511	0.300361
21	0.891511	-0.206953
22	0.891511	0.221464
23	0.891511	0.442951
24	0.891511	-0.227071
25	0.891511	-0.180335
26	0.891511	-0.0949611
27	0.891511	0.20065
28	0.891511	0.419279
29	0.891511	0.377499
30	0.891511	0.0716582
31	0.891511	0.349827
32	0.891511	-0.310742
33	0.891511	0.339203
34	0.891511	-0.290928
35	0.891511	0.217786
36	0.891511	-0.166433
37	0.891511	-0.110625
38	0.891511	-0.0688194
39	0.891511	0.0695333
40	0.891511	0.380713
41	0.891511	-0.175776
42	0.891511	0.398649
43	0.891511	0.194303
44	0.891511	0.177778
45	0.891511	-0.0694525
46	0.891511	-0.00564987
47	0.891511	0.143943
48	0.891511	0.127486
49	0.891511	0.261444
50	0.891511	0.257411
51	0.891511	-0.187633
52	0.891511	0.363102
53	0.891511	0.381589
54	0.891511	0.114303
55	0.891511	0.351137
56	0.891511	0.239128
57	0.891511	0.406122
58	0.891511	0.318088
59	0.891511	0.124345
60	0.891511	0.238894
61	0.891511	0.21299
62	0.891511	0.26931
63	0.891511	0.334639
0	1.01778	-0.35818
1	1.01778	-0.222666
2	1.01778	-0.244005
3	1.01778	-0.0567172
4	1.01778	0.00119138
5	1.01778	-0.342414
6	1.01778	-0.0172177
7	1.01778	-0.367315
8	1.01778	0.103222
9	1.01778	0.155489
10	1.01778	0.127644
11	1.01778	-0.118185
12	1.01778	-0.109088
13	1.01778	-0.034662
14	1.01778	-0.331824
15	1.01778	-0.33723
16	1.01778	-0.0388672
17	1.01778	-0.0716895
18	1.01778	0.0365706
19	1.01778	0.168052
20	1.01778	0.0387489
21	1.01778	-0.285538
22	1.01778	-0.0638427
23	1.01778	0.245217
24	1.01778	-0.19027
25	1.01778	-0.253228
26	1.01778	-0.221833
27	1.01778	-0.0742391
28	1.01778	0.234735
29	1.01778	0.17788
30	1.01778	-0.0724692
31	1.01778	0.041455
32	1.01778	-0.242482
33	1.01778	0.14931
34	1.01778	-0.194481
35	1.01778	0.115357
36	1.01778	-0.133705
37	1.01778	0.0651687
38	1.01778	0.141244
39	1.01778	0.268067
40	1.01778	0.364609
41	1.01778	0.0949976
42	1.01778	0.332038
43	1.01778	0.19069
44	1.01778	0.301382
45	1.01778	0.17642
46	1.01778	0.235614
47	1.01778	0.274792
48	1.01778	0.245323
49	1.01778	0.347176
50	1.01778	0.359547
51	1.01778	0.294604
52	1.01778	0.410454
53	1.01778	0.413445
54	1.01778	0.386405
55	1.01778	0.419989
56	1.01778	0.39117
57	1.01778	0.442248
58	1.01778	0.425519
59	1.01778	0.417359
60	1.01778	0.441336
61	1.01778	0.437369
62	1.01778	0.434201
63	1.01778	0.437918
0	1.16193	-0.389429
1	1.16193	-0.387676
2	1.16193	-0.384469
3	1.16193	-0.37975
4	1.16193	-0.378851
5	1.16193	-0.366812
6	1.16193	-0.356169
7	1.16193	-0.354009
8	1.16193	-0.348631
9	1.16193	-0.348583
10	1.16193	-0.343759
11	1.16193	-0.340327
12	1.16193	-0.326453
13	1.16193	-0.315642
14	1.16193	-0.315292
15	1.16193	-0.312362
16	1.16193	-0.309942
17	1.16193	-0.30867
18	1.16193	-0.284576
19	1.16193	-0.280408
20	1.16193	-0.278521
21	1.16193	-0.269007
22	1.16193	-0.262939
23	1.16193	-0.246808
24	1.16193	-0.241671
25	1.16193	-0.222278
26	1.16193	-0.213979
27	1.16193	-0.213278
28	1.16193	-0.201153
29	1.16193	-0.149202
30	1.16193	-0.0967881
31	1.16193	-0.0939946
32	1.16193	-0.0803567
33	1.16193	-0.0540708
34	1.16193	-0.00978787
35	1.16193	-0.00479226
36	1.16193	0.00832177
37	1.16193	0.143004
38	1.16193	0.199973
39	1.16193	0.23427
40	1.16193	0.237051
41	1.16193	0.270512
42	1.16193	0.273606
43	1.16193	0.273638
44	1.16193	0.29645
45	1.16193	0.319516
46	1.16193	0.329408
47	1.16193	0.336134
48	1.16193	0.337278
49	1.16193	0.340256
50	1.16193	0.361292
51	1.16193	0.375467
52	1.16193	0.383655
53	1.16193	0.389684
54	1.16193	0.413641
55	1.16193	0.418141
56	1.16193	0.429211
57	1.16193	0.430841
58	1.16193	0.438125
59	1.16193	0.440034
60	1.16193	0.454912
61	1.16193	0.455596
62	1.16193	0.462454
63	1.16193	0.467619
0	1.32649	-0.259478
1	1.32649	-0.236852
2	1.32649	-0.176686
3	1.32649	-0.22279
4	1.32649	-0.209136
5	1.32649	-0.20525
6	1.32649	-0.189087
7	1.32649	-0.177391
8	1.32649	-0.190191
9	1.32649	-0.192866
10	1.32649	-0.134287
11	1.32649	-0.231075
12	1.32649	-0.154461
13	1.32649	-0.133863
14	1.32649	-0.142706
15	1.32649	-0.13487
16	1.32649	-0.160284
17	1.32649	-0.138163
18	1.32649	-0.113024
19	1.32649	-0.0770804
20	1.32649	-0.182248
21	1.32649	-0.210717
22	1.32649	-0.194852
23	1.32649	-0.0936693
24	1.32649	-0.213338
25	1.32649	-0.0360988
26	1.32649	0.00271924
27	1.32649	-0.0981032
28	1.32649	-0.076039
29	1.32649	-0.0623499
30	1.32649	-0.0156606
31	1.32649	0.0657905
32	1.32649	0.0231462
33	1.32649	0.0142293
34	1.32649	0.172667
35	1.32649	-0.054882
36	1.32649	0.0878863
37	1.32649	0.0549592
38	1.32649	0.0181801
39	1.32649	0.0670077
40	1.32649	0.117601
41	1.32649	0.226216
42	1.32649	0.176741
43	1.32649	0.245865
44	1.32649	0.225107
45	1.32649	0.210843
46	1.32649	0.260867
47	1.32649	0.230214
48	1.32649	0.203906
49	1.32649	0.123664
50	1.32649	0.208121
51	1.32649	0.230517
52	1.32649	0.277486
53	1.32649	0.227257
54	1.32649	0.293164
55	1.32649	0.272632
56	1.32649	0.296397
57	1.32649	0.339299
58	1.32649	0.355035
59	1.32649	0.325677
60	1.32649	0.316869
61	1.32649	0.34369
62	1.32649	0.348381
63	1.32649	0.371809
0	1.51436	-0.276454
1	1.51436	-0.2646
2	1.51436	-0.245839
3	1.51436	-0.271201
4	1.51436	-0.247215
5	1.51436	-0.223867
6	1.51436	-0.215848
7	1.51436	-0.194047
8	1.51436	-0.227507
9	1.51436	-0.253677
10	1.51436	-0.20454
11	1.51436	-0.227228
12	1.51436	-0.222275
13	1.51436	-0.11203
14	1.51436	-0.16419
15	1.51436	-0.121229
16	1.51436	-0.165842
17	1.51436	-0.126261
18	1.51436	-0.110281
19	1.51436	-0.117396
20	1.51436	-0.139272
21	1.51436	-0.19936
22	1.51436	-0.183838
23	1.51436	-0.0912749
24	1.51436	-0.0701557
25	1.51436	-0.0520345
26	1.51436	0.0614433
27	1.51436	-0.105002
28	1.51436	-0.0490485
29	1.51436	-0.0554227
30	1.51436	-0.01782
31	1.51436	0.0274522
32	1.51436	-0.0512605
33	1.51436	0.0261975
34	1.51436	0.0785692
35	1.51436	-0.0707374
36	1.51436	0.0426508
37	1.51436	-0.0531253
38	1.51436	-0.017749
39	1.51436	0.0700581
40	1.51436	0.157478
41	1.51436	0.171833
42	1.51436	0.187491
43	1.51436	0.188492
44	1.51436	0.291501
45	1.51436	0.149391
46	1.51436	0.298029
47	1.51436	0.220277
48	1.51436	0.13169
49	1.51436	0.0960051
50	1.51436	0.196763
51	1.51436	0.11947
52	1.51436	0.271188
53	1.51436	0.262494
54	1.51436	0.206027
55	1.51436	0.19935
56	1.51436	0.0922824
57	1.51436	0.374501
58	1.51436	0.356847
59	1.51436	0.189449
60	1.51436	0.222655
61	1.51436	0.180161
62	1.51436	0.275091
63	1.51436	0.356297
0	1.72884	-0.287829
1	1.72884	-0.302177
2	1.72884	-0.238991
3	1.72884	-0.269863
4	1.72884	-0.287421
5	1.72884	-0.24197
6	1.72884	-0.238741
7	1.72884	-0.161995
8	1.72884	-0.254048
9	1.72884	-0.241286
10	1.72884	-0.211707
11	1.72884	-0.252115
12	1.72884	-0.224663
13	1.72884	-0.147083
14	1.72884	-0.158144
15	1.72884	-0.0643117
16	1.72884	-0.207431
17	1.72884	-0.172343
18	1.72884	-0.159883
19	1.72884	-0.141228
20	1.72884	-0.199517
21	1.72884	-0.195751
22	1.72884	-0.211086
23	1.72884	-0.12688
24	1.72884	-0.164292
25	1.72884	-0.0730151
26	1.72884	-0.00544371
27	1.72884	-0.109848
28	1.72884	-0.124436
29	1.72884	-0.0936199
30	1.72884	-0.081997
31	1.72884	-0.0448067
32	1.72884	-0.0429317
33	1.72884	0.105604
34	1.72884	0.0377416
35	1.72884	-0.0880763
36	1.72884	0.0337498
37	1.72884	-0.145779
38	1.72884	0.061784
39	1.72884	0.0717747
40	1.72884	0.173855
41	1.72884	0.1383
42	1.72884	0.152219
43	1.72884	0.164117
44	1.72884	0.270992
45	1.72884	0.16653
46	1.72884	0.265082
47	1.72884	0.15072
48	1.72884	0.085171
49	1.72884	0.0667892
50	1.72884	0.191424
51	1.72884	0.0859088
52	1.72884	0.228581
53	1.72884	0.285303
54	1.72884	0.0971073
55	1.72884	0.219124
56	1.72884	0.0309126
57	1.72884	0.382338
58	1.72884	0.328479
59	1.72884	0.172189
60	1.72884	0.193602
61	1.72884	0.185101
62	1.72884	0.201247
63	1.72884	0.307309
0	1.9737	-0.294087
1	1.9737	-0.280987
2	1.9737	-0.254002
3	1.9737	-0.255277
4	1.9737	-0.274496
5	1.9737	-0.252394
6	1.9737	-0.21644
7	1.9737	-0.171133
8	1.9737	-0.222763
9	1.9737	-0.246271
10	1.9737	-0.199616
11	1.9737	-0.21304
12	1.9737	-0.230033
13	1.9737	-0.174333
14	1.9737	-0.175526
15	1.9737	-0.0471542
16	1.9737	-0.202423
17	1.9737	-0.201084
18	1.9737	-0.172733
19	1.9737	-0.129842
20	1.9737	-0.0912126
21	1.9737	-0.142669
22	1.9737	-0.223759
23	1.9737	-0.133434
24	1.9737	-0.248286
25	1.9737	-0.182858
26	1.9737	-0.0817545
27	1.9737	-0.16075
28	1.9737	-0.139826
29	1.9737	-0.146408
30	1.9737	-0.0556302
31	1.9737	-0.0526767
32	1.9737	0.0772498
33	1.9737	0.0697019
34	1.9737	0.0748181
35	1.9737	-0.126478
36	1.9737	0.0412844
37	1.9737	-0.191296
38	1.9737	-0.00654409
39	1.9737	0.0372983
40	1.9737	0.0926454
41	1.9737	0.133618
42	1.9737	0.186499
43	1.9737	0.171846
44	1.9737	0.236806
45	1.9737	0.169227
46	1.9737	0.201928
47	1.9737	0.0774075
48	1.9737	0.0574137
49	1.9737	0.083741
50	1.9737	0.112045
51	1.9737	0.0239245
52	1.9737	0.223001
53	1.9737	0.302734
54	1.9737	0.0610766
55	1.9737	0.217554
56	1.9737	0.056955
57	1.9737	0.362002
58	1.9737	0.306521
59	1.9737	0.155383
60	1.9737	0.145181
61	1.9737	0.155227
62	1.9737	0.193309
63	1.9737	0.239911
0	2.25324	-0.30852
1	2.25324	-0.2046
2	2.25324	-0.166523
3	2.25324	-0.243275
4	2.25324	-0.243088
5	2.25324	-0.159025
6	2.25324	-0.188623
7	2.25324	-0.1465
8	2.25324	-0.236534
9	2.25324	-0.237942
10	2.25324	-0.221143
11	2.25324	-0.211202
12	2.25324	-0.227886
13	2.25324	-0.264186
14	2.25324	-0.187203
15	2.25324	0.0687515
16	2.25324	-0.130573
17	2.25324	-0.204678
18	2.25324	-0.199288
19	2.25324	-0.0885621
20	2.25324	-0.065362
21	2.25324	-0.0845357
22	2.25324	-0.166716
23	2.25324	-0.106954
24	2.25324	-0.228658
25	2.25324	-0.163006
26	2.25324	-0.0897147
27	2.25324	-0.161277
28	2.25324	-0.203102
29	2.25324	-0.137356
30	2.25324	-0.0314251
31	2.25324	-0.103973
32	2.25324	0.151546
33	2.25324	-0.0193697
34	2.25324	0.123663
35	2.25324	-0.0789517
36	2.25324	0.107356
37	2.25324	-0.270834
38	2.25324	-0.131352
39	2.25324	0.0365192
40	2.25324	0.0652117
41	2.25324	0.110353
42	2.25324	0.20671
43	2.25324	0.153737
44	2.25324	0.124447
45	2.25324	0.0857091
46	2.25324	0.17744
47	2.25324	0.0883588
48	2.25324	0.0318734
49	2.25324	0.0618842
50	2.25324	0.0555122
51	2.25324	0.0364507
52	2.25324	0.194501
53	2.25324	0.317439
54	2.25324	0.0282756
55	2.25324	0.182556
56	2.25324	0.134432
57	2.25324	0.297335
58	2.25324	0.230298
59	2.25324	0.162649
60	2.25324	0.183143
61	2.25324	0.12614
62	2.25324	0.151091
63	2.25324	0.192982
0	2.57237	-0.275232
1	2.57237	-0.148025
2	2.57237	-0.0945941
3	2.57237	-0.140712
4	2.57237	-0.168314
5	2.57237	-0.0546438
6	2.57237	-0.147636
7	2.57237	-0.0983547
8	2.57237	-0.1657
9	2.57237	-0.103723
10	2.57237	-0.105137
11	2.57237	-0.144275
12	2.57237	-0.106871
13	2.57237	-0.226798
14	2.57237	-0.144009
15	2.57237	0.180311
16	2.57237	-0.0489015
17	2.57237	-0.0866471
18	2.57237	-0.167459
19	2.57237	-0.044009
20	2.57237	0.0358933
21	2.57237	0.0063245
22	2.57237	-0.106364
23	2.57237	-0.0488401
24	2.57237	-0.110359
25	2.57237	-0.211364
26	2.57237	-0.0792195
27	2.57237	-0.145815
28	2.57237	-0.155429
29	2.57237	-0.0520446
30	2.57237	-0.0472409
31	2.57237	-0.0832613
32	2.57237	0.0872504
33	2.57237	-0.00831166
34	2.57237	0.0754144
35	2.57237	-0.0547748
36	2.57237	0.146208
37	2.57237	-0.207954
38	2.57237	-0.142278
39	2.57237	-0.0402849
40	2.57237	-0.0175459
41	2.57237	0.0811297
42	2.57237	0.247952
43	2.57237	0.111751
44	2.57237	0.0173201
45	2.57237	0.0267336
46	2.57237	0.0795684
47	2.57237	0.0287055
48	2.57237	0.0508485
49	2.57237	0.102231
50	2.57237	-0.0806587
51	2.57237	0.00677254
52	2.57237	0.170961
53	2.57237	0.308073
54	2.57237	-0.0230575
55	2.57237	0.192131
56	2.57237	0.151794
57	2.57237	0.21172
58	2.57237	0.215242
59	2.57237	0.132815
60	2.57237	0.0300857
61	2.57237	0.0421772
62	2.57237	0.0751632
63	2.57237	0.0934184
0	2.93669	-0.194512
1	2.93669	-0.0163982
2	2.93669	0.0400431
3	2.93669	-0.0513882
4	2.93669	-0.0736948
5	2.93669	0.0145513
6	2.93669	-0.0203121
7	2.93669	-0.0526473
8	2.93669	-0.0300848
9	2.93669	-0.0295173
10	2.93669	0.0122491
11	2.93669	-0.110793
12	2.93669	-0.00770704
13	2.93669	-0.151465
14	2.93669	-0.164079
15	2.93669	0.219515
16	2.93669	-0.00123961
17	2.93669	-0.086802
18	2.93669	-0.147919
19	2.93669	0.0127485
20	2.93669	0.0147999
21	2.93669	0.124284
22	2.93669	-0.0597941
23	2.93669	0.0136487
24	2.93669	0.0296867
25	2.93669	-0.111936
26	2.93669	-0.102624
27	2.93669	-0.0834575
28	2.93669	-0.100872
29	2.93669	-0.0165664
30	2.93669	0.0193506
31	2.93669	-0.0883004
32	2.93669	0.0934726
33	2.93669	-0.0367505
34	2.93669	0.0878308
35	2.93669	-0.0891394
36	2.93669	0.10306
37	2.93669	-0.217165
38	2.93669	-0.0976025
39	2.93669	0.0104094
40	2.93669	-0.01131
41	2.93669	0.00281609
42	2.93669	0.255925
43	2.93669	0.0475391
44	2.93669	-0.0743832
45	2.93669	-0.0653869
46	2.93669	0.068227
47	2.93669	0.00411804
48	2.93669	0.0338243
49	2.93669	0.121758
50	2.93669	-0.197545
51	2.93669	-0.0185317
52	2.93669	0.164676
53	2.93669	0.304677
54	2.93669	-0.0078005
55	2.93669	0.115027
56	2.93669	0.177555
57	2.93669	0.0359892
58	2.93669	0.104871
59	2.93669	0.0708187
60	2.93669	0.0245703
61	2.93669	0.0729919
62	2.93669	0.00887652
63	2.93669	-0.00677178
0	3.35262	-0.0666846
1	3.35262	-0.0508129
2	3.35262	0.0806164
3	3.35262	-0.0207117
4	3.35262	-0.0659282
5	3.35262	0.0114773
6	3.35262	-0.0608042
7	3.35262	-0.0430281
8	3.35262	-0.0113776
9	3.35262	0.0219532
10	3.35262	0.0485394
11	3.35262	-0.055502
12	3.35262	0.0348446
13	3.35262	-0.137388
14	3.35262	-0.0956366
15	3.35262	0.192412
16	3.35262	0.0285599
17	3.35262	-0.0254102
18	3.35262	-0.0996567
19	3.35262	0.0134078
20	3.35262	-0.0404371
21	3.35262	0.116274
22	3.35262	-0.0342992
23	3.35262	-0.0324469
24	3.35262	0.125806
25	3.35262	-0.101938
26	3.35262	-0.0423335
27	3.35262	-0.0198636
28	3.35262	-0.110382
29	3.35262	-0.0147679
30	3.35262	-0.00547938
31	3.35262	-0.0873629
32	3.35262	0.133904
33	3.35262	-0.0105519
34	3.35262	0.0599281
35	3.35262	-0.0961303
36	3.35262	0.130275
37	3.35262	-0.150719
38	3.35262	-0.136229
39	3.35262	-0.0694693
40	3.35262	-0.0449171
41	3.35262	-0.0422878
42	3.35262	0.251297
43	3.35262	0.0296685
44	3.35262	0.0194648
45	3.35262	-0.115906
46	3.35262	0.0420009
47	3.35262	0.0218944
48	3.35262	0.0637108
49	3.35262	0.100039
50	3.35262	-0.203315
51	3.35262	-0.073667
52	3.35262	0.127839
53	3.35262	0.280171
54	3.35262	-0.0139904
55	3.35262	0.130879
56	3.35262	0.128183
57	3.35262	-0.0206869
58	3.35262	0.094166
59	3.35262	0.0865248
60	3.35262	-0.0310101
61	3.35262	-0.0168172
62	3.35262	0.0454159
63	3.35262	-0.0175949
0	3.82745	-0.175082
1	3.82745	-0.102861
2	3.82745	0.12045
3	3.82745	-0.109608
4	3.82745	-0.152847
5	3.82745	-0.0324623
6	3.82745	-0.132975
7	3.82745	-0.127503
8	3.82745	-0.0603922
9	3.82745	-0.0594341
10	3.82745	-0.0464836
11	3.82745	-0.178852
12	3.82745	-0.0497538
13	3.82745	-0.133877
14	3.82745	-0.191389
15	3.82745	0.147933
16	3.82745	-0.0303943
17	3.82745	-0.067689
18	3.82745	-0.120339
19	3.82745	0.00745889
20	3.82745	-0.195615
21	3.82745	0.178596
22	3.82745	-0.176685
23	3.82745	-0.0611603
24	3.82745	0.165984
25	3.82745	-0.061083
26	3.82745	-0.0401273
27	3.82745	-0.0568614
28	3.82745	-0.135012
29	3.82745	-0.0363406
30	3.82745	-0.0753507
31	3.82745	-0.0985469
32	3.82745	0.20241
33	3.82745	-0.065265
34	3.82745	0.140735
35	3.82745	-0.19758
36	3.82745	0.129559
37	3.82745	-0.22774
38	3.82745	-0.19198
39	3.82745	-0.165528
40	3.82745	-0.0334451
41	3.82745	-0.0440971
42	3.82745	0.235389
43	3.82745	0.0743553
44	3.82745	-0.00800238
45	3.82745	-0.0169023
46	3.82745	0.0475443
47	3.82745	0.100354
48	3.82745	0.0230701
49	3.82745	0.160594
50	3.82745	-0.269538
51	3.82745	-0.0959487
52	3.82745	0.215355
53	3.82745	0.300372
54	3.82745	0.00807524
55	3.82745	0.0847603
56	3.82745	0.0789292
57	3.82745	-0.0358549
58	3.82745	0.12039
59	3.82745	0.0486127
60	3.82745	-0.0179275
61	3.82745	-0.000352771
62	3.82745	-0.0741827
63	3.82745	0.0876545
0	4.36954	-0.190091
1	4.36954	-0.0772076
2	4.36954	-0.00536419
3	4.36954	-0.140235
4	4.36954	-0.163182
5	4.36954	-0.0544226
6	4.36954	-0.0585868
7	4.36954	-0.143175
8	4.36954	-0.0619868
9	4.36954	-0.0721113
10	4.36954	-0.070499
11	4.36954	-0.123675
12	4.36954	-0.0567478
13	4.36954	-0.109317
14	4.36954	-0.0884762
15	4.36954	0.0367006
16	4.36954	0.0248203
17	4.36954	-0.00901549
18	4.36954	-0.048547
19	4.36954	-0.00760413
20	4.36954	-0.0379483
21	4.36954	0.137909
22	4.36954	-0.194664
23	4.36954	-0.00561892
24	4.36954	0.138164
25	4.36954	-0.0164081
26	4.36954	0.0191317
27	4.36954	-0.0793482
28	4.36954	-0.0716273
29	4.36954	0.0250082
30	4.36954	-0.0675972
31	4.36954	-0.0113098
32	4.36954	0.08096
33	4.36954	-0.0137658
34	4.36954	0.187007
35	4.36954	-0.068683
36	4.36954	0.105093
37	4.36954	-0.201296
38	4.36954	-0.196058
39	4.36954	-0.121568
40	4.36954	0.0474733
41	4.36954	-0.0332901
42	4.36954	0.218775
43	4.36954	0.210274
44	4.36954	0.0114044
45	4.36954	0.10179
46	4.36954	0.00964211
47	4.36954	0.109783
48	4.36954	0.0262466
49	4.36954	0.197769
50	4.36954	-0.174205
51	4.36954	-0.123842
52	4.36954	0.181203
53	4.36954	0.281134
54	4.36954	0.0509373
55	4.36954	0.105148
56	4.36954	0.134815
57	4.36954	0.0366673
58	4.36954	0.166437
59	4.36954	0.0655433
60	4.36954	-0.0186031
61	4.36954	-0.013608
62	4.36954	-0.0494357
63	4.36954	0.104563
0	4.9884	-0.160126
1	4.9884	-0.0428139
2	4.9884	0.0257273
3	4.9884	-0.0734474
4	4.9884	-0.0951721
5	4.9884	-0.00628616
6	4.9884	-0.0635186
7	4.9884	-0.130317
8	4.9884	-0.00160741
9	4.9884	-0.0751226
10	4.9884	0.000764509
11	4.9884	-0.0567879
12	4.9884	-0.0241666
13	4.9884	-0.109303
14	4.9884	-0.0473123
15	4.9884	0.11364
16	4.9884	0.0590323
17	4.9884	-0.00997629
18	4.9884	-0.0556642
19	4.9884	0.0398401
20	4.9884	0.0530158
21	4.9884	0.12275
22	4.9884	-0.056694
23	4.9884	0.0622372
24	4.9884	0.142953
25	4.9884	0.0533017
26	4.9884	0.014186
27	4.9884	-0.0548914
28	4.9884	-0.0726004
29	4.9884	0.0510146
30	4.9884	0.0020046
31	4.9884	-0.0838508
32	4.9884	0.0952255
33	4.9884	0.0106211
34	4.9884	0.236407
35	4.9884	0.0311842
36	4.9884	0.0791711
37	4.9884	-0.16038
38	4.9884	-0.178146
39	4.9884	-0.071104
40	4.9884	0.0564136
41	4.9884	-0.0822186
42	4.9884	0.261596
43	4.9884	0.247421
44	4.9884	-0.0120074
45	4.9884	0.0998957
46	4.9884	-0.0864837
47	4.9884	0.131807
48	4.9884	-0.025535
49	4.9884	0.180883
50	4.9884	-0.127161
51	4.9884	-0.153316
52	4.9884	0.103233
53	4.9884	0.20192
54	4.9884	0.103701
55	4.9884	0.102222
56	4.9884	0.121291
57	4.9884	0.0175894
58	4.9884	0.0735382
59	4.9884	0.0865502
60	4.9884	-0.0965501
61	4.9884	-0.0269034
62	4.9884	-0.0547225
63	4.9884	0.0576807
0	5.69491	-0.369472
1	5.69491	-0.066691
2	5.69491	0.265681
3	5.69491	-0.0736312
4	5.69491	-0.208242
5	5.69491	-0.0705681
6	5.69491	-0.243515
7	5.69491	-0.285956
8	5.69491	-0.135165
9	5.69491	-0.116377
10	5.69491	-0.110942
11	5.69491	-0.324935
12	5.69491	0.0442286
13	5.69491	-0.228685
14	5.69491	0.00257408
15	5.69491	0.364243
16	5.69491	0.247842
17	5.69491	0.0366597
18	5.69491	-0.169787
19	5.69491	-0.0368857
20	5.69491	0.0934263
21	5.69491	0.404277
22	5.69491	0.0400825
23	5.69491	0.0804065
24	5.69491	0.374132
25	5.69491	0.225738
26	5.69491	0.180478
27	5.69491	-0.123499
28	5.69491	-0.162416
29	5.69491	0.084588
30	5.69491	-0.229523
31	5.69491	-0.35973
32	5.69491	0.099006
33	5.69491	0.0904633
34	5.69491	0.372104
35	5.69491	0.0233946
36	5.69491	0.203845
37	5.69491	-0.28199
38	5.69491	-0.339598
39	5.69491	-0.0587251
40	5.69491	0.230751
41	5.69491	-0.0715253
42	5.69491	0.411862
43	5.69491	0.302827
44	5.69491	-0.0693166
45	5.69491	-0.12483
46	5.69491	-0.2034
47	5.69491	-0.0112037
48	5.69491	0.0835493
49	5.69491	0.366787
50	5.69491	-0.395627
51	5.69491	-0.286539
52	5.69491	0.259466
53	5.69491	0.378298
54	5.69491	0.245808
55	5.69491	0.332427
56	5.69491	0.202503
57	5.69491	-0.0931647
58	5.69491	0.236239
59	5.69491	0.170714
60	5.69491	-0.321955
61	5.69491	-0.1868
62	5.69491	-0.116915
63	5.69491	0.019325
0	6.50149	-0.350928
1	6.50149	-0.0852768
2	6.50149	0.278166
3	6.50149	-0.0189623
4	6.50149	-0.187224
5	6.50149	-0.127918
6	6.50149	-0.223278
7	6.50149	-0.268908
8	6.50149	-0.0582241
9	6.50149	0.0425595
10	6.50149	-0.00640349
11	6.50149	-0.290653
12	6.50149	0.169298
13	6.50149	-0.114943
14	6.50149	0.0405055
[truncated: 561 more rows]

## Sheet: Panel_b2
Filter	Frequency	R
0	0.107082	0.00940065
1	0.107082	0.0130659
2	0.107082	-0.00918156
3	0.107082	0.0206854
4	0.107082	-0.0353661
5	0.107082	0.00282493
6	0.107082	0.0136026
7	0.107082	-0.0251289
8	0.107082	-0.0175115
9	0.107082	0.000979617
10	0.107082	0.00874132
11	0.107082	-0.0195507
12	0.107082	0.0367298
13	0.107082	0.011484
14	0.107082	-0.0143397
15	0.107082	-0.013893
16	0.107082	-0.0212359
17	0.107082	-0.0211884
18	0.107082	-0.0221341
19	0.107082	-0.00941666
20	0.107082	0.00914495
21	0.107082	-0.0159791
22	0.107082	-0.0133623
23	0.107082	0.0045924
24	0.107082	-0.00021168
25	0.107082	-0.00183945
26	0.107082	0.00816434
27	0.107082	0.0140934
28	0.107082	0.0054994
29	0.107082	-0.00349933
30	0.107082	-0.0191412
31	0.107082	0.00587884
32	0.107082	-0.00904458
33	0.107082	-0.00796794
34	0.107082	0.0116985
35	0.107082	-0.0177514
36	0.107082	-0.0118878
37	0.107082	-0.0111758
38	0.107082	-0.0185206
39	0.107082	0.00734586
40	0.107082	0.0711986
41	0.107082	0.0100832
42	0.107082	0.00946653
43	0.107082	-0.019731
44	0.107082	0.0360971
45	0.107082	-0.0234611
46	0.107082	0.0105241
47	0.107082	0.00783405
48	0.107082	-0.0155494
49	0.107082	-0.00120893
50	0.107082	0.0222156
51	0.107082	-0.0141211
52	0.107082	0.0679165
53	0.107082	-0.00388226
54	0.107082	0.0232374
55	0.107082	0.0134974
56	0.107082	-0.00581585
57	0.107082	-0.0145292
58	0.107082	0.0145675
59	0.107082	-0.0294635
60	0.107082	0.0107663
61	0.107082	-0.0180214
62	0.107082	-0.0284351
63	0.107082	-0.0125756
0	0.122248	-4.64655e-05
1	0.122248	0.00699417
2	0.122248	-0.00976545
3	0.122248	0.0193027
4	0.122248	-0.0380633
5	0.122248	-0.00103299
6	0.122248	0.00578538
7	0.122248	-0.012529
8	0.122248	-0.0129379
9	0.122248	-0.00755652
10	0.122248	0.00883882
11	0.122248	-0.021376
12	0.122248	0.0355611
13	0.122248	0.00483865
14	0.122248	-0.00841539
15	0.122248	-0.0055934
16	0.122248	-0.0139287
17	0.122248	-0.0246544
18	0.122248	-0.0141399
19	0.122248	-0.00376726
20	0.122248	0.00301916
21	0.122248	-0.0107835
22	0.122248	-0.00589481
23	0.122248	0.00175412
24	0.122248	-0.00364609
25	0.122248	-0.00640498
26	0.122248	0.00140162
27	0.122248	0.00613899
28	0.122248	-0.00340729
29	0.122248	-0.00548977
30	0.122248	-0.0130337
31	0.122248	-0.00389346
32	0.122248	-0.0158523
33	0.122248	-0.00624294
34	0.122248	0.00628447
35	0.122248	-0.00710737
36	0.122248	-0.00865401
37	0.122248	-0.00700915
38	0.122248	0.0756499
39	0.122248	-0.0126587
40	0.122248	0.0693449
41	0.122248	0.00890958
42	0.122248	0.00556748
43	0.122248	-0.0152697
44	0.122248	0.0165906
45	0.122248	-0.0148293
46	0.122248	0.00791449
47	0.122248	0.00390302
48	0.122248	-0.00705402
49	0.122248	-0.0128803
50	0.122248	0.0143367
51	0.122248	-0.0102552
52	0.122248	0.0463041
53	0.122248	-0.00956001
54	0.122248	0.0166874
55	0.122248	0.00898705
56	0.122248	-0.0121017
57	0.122248	-0.00627343
58	0.122248	0.0125905
59	0.122248	-0.0202782
60	0.122248	0.00765259
61	0.122248	-0.00689551
62	0.122248	-0.0188578
63	0.122248	-0.00804285
0	0.139562	0.00462459
1	0.139562	0.0126256
2	0.139562	-0.015879
3	0.139562	0.0128854
4	0.139562	-0.0186459
5	0.139562	0.00191406
6	0.139562	0.0152291
7	0.139562	-0.0164497
8	0.139562	-0.0115449
9	0.139562	0.0021117
10	0.139562	0.0148306
11	0.139562	-0.019883
12	0.139562	0.0266509
13	0.139562	0.0106832
14	0.139562	-0.0123341
15	0.139562	-0.0075817
16	0.139562	-0.0208393
17	0.139562	-0.0166222
18	0.139562	-0.0168154
19	0.139562	-0.0103262
20	0.139562	0.00969538
21	0.139562	-0.0166157
22	0.139562	-0.0112534
23	0.139562	0.00594833
24	0.139562	0.00785703
25	0.139562	0.00195983
26	0.139562	0.0151113
27	0.139562	0.0122879
28	0.139562	0.00862742
29	0.139562	-0.000696996
30	0.139562	-0.0161404
31	0.139562	-0.00346986
32	0.139562	-0.00295052
33	0.139562	0.00346147
34	0.139562	0.0145117
35	0.139562	-0.0146359
36	0.139562	0.00917938
37	0.139562	-0.0125528
38	0.139562	0.0394734
39	0.139562	-0.0046034
40	0.139562	0.073988
41	0.139562	0.0186564
42	0.139562	0.0147933
43	0.139562	-0.0231626
44	0.139562	0.0210413
45	0.139562	-0.0166575
46	0.139562	0.0102025
47	0.139562	0.0126421
48	0.139562	-0.0153112
49	0.139562	0.00843588
50	0.139562	0.0246786
51	0.139562	-0.0064599
52	0.139562	0.0405884
53	0.139562	-0.00200416
54	0.139562	0.0174122
55	0.139562	0.0134305
56	0.139562	-0.00462938
57	0.139562	-0.00976819
58	0.139562	0.0135921
59	0.139562	-0.0135131
60	0.139562	0.0121222
61	0.139562	-0.0114237
62	0.139562	-0.0190066
63	0.139562	-0.0196038
0	0.159328	0.00191704
1	0.159328	0.00248382
2	0.159328	-0.00105693
3	0.159328	0.0101997
4	0.159328	-0.00469285
5	0.159328	-0.0122806
6	0.159328	0.00190498
7	0.159328	0.004031
8	0.159328	-0.00617592
9	0.159328	-0.00619485
10	0.159328	0.00177716
11	0.159328	-0.0115931
12	0.159328	0.0306902
13	0.159328	0.00489566
14	0.159328	-0.00265865
15	0.159328	-0.0018881
16	0.159328	-0.00270782
17	0.159328	-0.013686
18	0.159328	-0.00122611
19	0.159328	0.00364921
20	0.159328	0.0006152
21	0.159328	-0.00334704
22	0.159328	0.00489423
23	0.159328	-0.00369362
24	0.159328	-0.00178654
25	0.159328	-0.00876227
26	0.159328	0.00577502
27	0.159328	0.004254
28	0.159328	-0.00660319
29	0.159328	-0.0104641
30	0.159328	-0.00309218
31	0.159328	-0.0111251
32	0.159328	-0.0119191
33	0.159328	0.00207081
34	0.159328	0.00258897
35	0.159328	7.96527e-05
36	0.159328	-0.0109842
37	0.159328	0.0023804
38	0.159328	0.0480254
39	0.159328	-0.00740113
40	0.159328	0.0639476
41	0.159328	0.00992329
42	0.159328	0.00234912
43	0.159328	-0.00412719
44	0.159328	0.00370867
45	0.159328	-0.00254102
46	0.159328	0.00387635
47	0.159328	-0.00301519
48	0.159328	-0.00094986
49	0.159328	-0.00197035
50	0.159328	0.00576589
51	0.159328	0.00259288
52	0.159328	0.0388304
53	0.159328	-0.0147484
54	0.159328	0.00613442
55	0.159328	0.000687911
56	0.159328	-0.01153
57	0.159328	0.00848278
58	0.159328	0.0108431
59	0.159328	0.00150057
60	0.159328	0.00280761
61	0.159328	0.00065631
62	0.159328	-0.00337175
63	0.159328	-0.0120751
0	0.181894	0.0116949
1	0.181894	0.0107852
2	0.181894	-0.00827766
3	0.181894	0.0156032
4	0.181894	-0.00719816
5	0.181894	0.00307093
6	0.181894	0.0134795
7	0.181894	-0.00761788
8	0.181894	-0.00367903
9	0.181894	0.00773302
10	0.181894	0.00664229
11	0.181894	0.00469318
12	0.181894	0.0116626
13	0.181894	0.0135938
14	0.181894	-0.00745277
15	0.181894	-6.10852e-05
16	0.181894	-0.0107783
17	0.181894	0.00502352
18	0.181894	0.00450928
19	0.181894	-0.00504703
20	0.181894	0.0114953
21	0.181894	-0.00525698
22	0.181894	-0.000766853
23	0.181894	0.0088092
24	0.181894	0.023845
25	0.181894	0.00989025
26	0.181894	0.0112808
27	0.181894	0.0116589
28	0.181894	0.00389506
29	0.181894	0.00329597
30	0.181894	-0.00373181
31	0.181894	0.00917797
32	0.181894	0.0123944
33	0.181894	0.013636
34	0.181894	0.00949785
35	0.181894	-0.0097571
36	0.181894	0.0208178
37	0.181894	-0.00620203
38	0.181894	0.125425
39	0.181894	0.0122467
40	0.181894	0.0619222
41	0.181894	0.0164591
42	0.181894	0.0134537
43	0.181894	-0.000567966
44	0.181894	0.0397373
45	0.181894	0.00290406
46	0.181894	0.0100311
47	0.181894	0.00310542
48	0.181894	-0.00809286
49	0.181894	0.0169738
50	0.181894	0.0178484
51	0.181894	0.0181908
52	0.181894	0.0532253
53	0.181894	-0.00373122
54	0.181894	0.027817
55	0.181894	0.0112491
56	0.181894	0.00131193
57	0.181894	-0.00273618
58	0.181894	0.0241346
59	0.181894	0.019101
60	0.181894	0.022456
61	0.181894	-0.000433961
62	0.181894	0.000677929
63	0.181894	-0.0052402
0	0.207655	0.0240958
1	0.207655	0.0181255
2	0.207655	-0.0145924
3	0.207655	0.0307368
4	0.207655	-0.0189554
5	0.207655	0.0224682
6	0.207655	0.0217808
7	0.207655	-0.00741021
8	0.207655	-0.0161352
9	0.207655	0.0130928
10	0.207655	0.0235387
11	0.207655	-0.0139374
12	0.207655	0.0372501
13	0.207655	0.0259528
14	0.207655	-0.0184018
15	0.207655	-0.0173495
16	0.207655	-0.019632
17	0.207655	-0.0108048
18	0.207655	-0.0161592
19	0.207655	-0.0119033
20	0.207655	0.0201679
21	0.207655	-0.0135691
22	0.207655	-0.0104838
23	0.207655	0.0230318
24	0.207655	0.0294538
25	0.207655	0.0161469
26	0.207655	0.0248504
27	0.207655	0.0218515
28	0.207655	0.0190973
29	0.207655	0.0148366
30	0.207655	-0.0081488
31	0.207655	0.0183921
32	0.207655	0.00724523
33	0.207655	-0.0120849
34	0.207655	0.0188001
35	0.207655	-0.0200824
36	0.207655	0.0203468
37	0.207655	-0.0140657
38	0.207655	-0.0035501
39	0.207655	0.00841873
40	0.207655	0.0596231
41	0.207655	0.0245709
42	0.207655	0.0240078
43	0.207655	-0.00432475
44	0.207655	0.0252534
45	0.207655	-0.0131487
46	0.207655	0.0173563
47	0.207655	0.0153553
48	0.207655	-0.0147124
49	0.207655	0.0231843
50	0.207655	0.0256659
51	0.207655	-0.00157911
52	0.207655	0.0433165
53	0.207655	0.0153376
54	0.207655	0.0258129
55	0.207655	0.0229502
56	0.207655	-0.00670543
57	0.207655	-0.00916005
58	0.207655	0.023923
59	0.207655	0.00186479
60	0.207655	0.021216
61	0.207655	-0.00208172
62	0.207655	-0.00539824
63	0.207655	-0.0130916
0	0.237066	0.0247189
1	0.237066	0.0209894
2	0.237066	-0.0235206
3	0.237066	0.0531501
4	0.237066	0.00717371
5	0.237066	0.0220737
6	0.237066	0.0271231
7	0.237066	0.00568038
8	0.237066	-0.00650855
9	0.237066	0.0324339
10	0.237066	0.0257297
11	0.237066	0.00541541
12	0.237066	0.0516267
13	0.237066	0.0198197
14	0.237066	-0.014569
15	0.237066	-0.0148902
16	0.237066	-0.0181701
17	0.237066	0.00169949
18	0.237066	-6.16675e-05
19	0.237066	-0.0101596
20	0.237066	0.0274978
21	0.237066	-0.0197066
22	0.237066	-0.00234287
23	0.237066	0.0255195
24	0.237066	0.0510226
25	0.237066	0.0305349
26	0.237066	0.0342047
27	0.237066	0.0342802
28	0.237066	0.0245982
29	0.237066	0.025
30	0.237066	-0.0162498
31	0.237066	0.026542
32	0.237066	0.0258894
33	0.237066	0.0123374
34	0.237066	0.0319773
35	0.237066	-0.0168468
36	0.237066	0.0462618
37	0.237066	-0.0220063
38	0.237066	0.0213742
39	0.237066	0.0300857
40	0.237066	0.0541027
41	0.237066	0.0318275
42	0.237066	0.0293995
43	0.237066	-2.80798e-05
44	0.237066	0.054716
45	0.237066	-0.00662822
46	0.237066	0.0243681
47	0.237066	0.019218
48	0.237066	-0.019362
49	0.237066	0.0478319
50	0.237066	0.037819
51	0.237066	0.00816621
52	0.237066	0.0706653
53	0.237066	0.0292235
54	0.237066	0.0478406
55	0.237066	0.0274736
56	0.237066	0.00967658
57	0.237066	-0.0104244
58	0.237066	0.053305
59	0.237066	0.0139561
60	0.237066	0.0273129
61	0.237066	-0.00508368
62	0.237066	-0.00826131
63	0.237066	0.00978095
0	0.270642	0.0174901
1	0.270642	0.0108477
2	0.270642	-0.0138766
3	0.270642	0.0440583
4	0.270642	0.0306793
5	0.270642	0.0158514
6	0.270642	0.0230029
7	0.270642	-0.00187177
8	0.270642	0.00263502
9	0.270642	0.0104499
10	0.270642	0.0204902
11	0.270642	-0.00371401
12	0.270642	0.0870626
13	0.270642	0.010989
14	0.270642	-0.0088127
15	0.270642	0.00959706
16	0.270642	-0.011283
17	0.270642	-0.00423445
18	0.270642	0.000262236
19	0.270642	-0.00914361
20	0.270642	0.0204589
21	0.270642	-0.012458
22	0.270642	-0.00683271
23	0.270642	0.0127141
24	0.270642	0.0413211
25	0.270642	0.0095251
26	0.270642	0.0249903
27	0.270642	0.0161683
28	0.270642	0.0107326
29	0.270642	0.0121455
30	0.270642	-0.0128764
31	0.270642	0.0148232
32	0.270642	0.0230385
33	0.270642	-0.00411709
34	0.270642	0.0270962
35	0.270642	-0.00837559
36	0.270642	0.00748204
37	0.270642	-0.0126914
38	0.270642	0.131124
39	0.270642	0.0165488
40	0.270642	0.0794181
41	0.270642	0.0393231
42	0.270642	0.0244521
43	0.270642	-0.00801466
44	0.270642	0.0659822
45	0.270642	-0.00362881
46	0.270642	0.0200815
47	0.270642	0.0158167
48	0.270642	-0.0134942
49	0.270642	0.00419518
50	0.270642	0.0321314
51	0.270642	0.0078437
52	0.270642	0.0577866
53	0.270642	0.0187894
54	0.270642	0.0341291
55	0.270642	0.0136013
56	0.270642	0.0177377
57	0.270642	-0.00813031
58	0.270642	0.0354982
59	0.270642	0.0247297
60	0.270642	0.0161675
61	0.270642	0.00229214
62	0.270642	-0.00172753
63	0.270642	0.00899506
0	0.308973	0.0130247
1	0.308973	0.00465228
2	0.308973	0.00189991
3	0.308973	0.0250189
4	0.308973	0.0607876
5	0.308973	0.012065
6	0.308973	0.0157108
7	0.308973	0.00963885
8	0.308973	0.0171404
9	0.308973	0.019218
10	0.308973	0.00891555
11	0.308973	0.0160494
12	0.308973	0.0903517
13	0.308973	0.00416371
14	0.308973	0.000703038
15	0.308973	0.0131918
16	0.308973	-0.00042088
17	0.308973	0.0151179
18	0.308973	0.01403
19	0.308973	0.0045044
20	0.308973	0.0169987
21	0.308973	-0.00375506
22	0.308973	0.00997427
23	0.308973	0.0101659
24	0.308973	0.04391
25	0.308973	0.0209662
26	0.308973	0.0187509
27	0.308973	0.0129159
28	0.308973	0.0179187
29	0.308973	0.0150354
30	0.308973	-0.00116904
31	0.308973	0.0186803
32	0.308973	0.0210065
33	0.308973	0.013493
34	0.308973	0.00669694
35	0.308973	0.0046747
36	0.308973	0.0274698
37	0.308973	0.00420145
38	0.308973	0.0682293
39	0.308973	0.024873
40	0.308973	0.0925697
41	0.308973	0.0396528
42	0.308973	0.00910161
43	0.308973	0.00990927
44	0.308973	0.0529755
45	0.308973	0.00906986
46	0.308973	0.00212742
47	0.308973	0.00541243
48	0.308973	-0.00455699
49	0.308973	0.0157212
50	0.308973	0.0192332
51	0.308973	0.024622
52	0.308973	0.0687066
53	0.308973	0.0143843
54	0.308973	0.0364492
55	0.308973	0.00596774
56	0.308973	0.026855
57	0.308973	0.00720715
58	0.308973	0.056329
59	0.308973	0.0328283
60	0.308973	0.00943288
61	0.308973	0.0118062
62	0.308973	0.00184603
63	0.308973	0.0417066
0	0.352733	0.024094
1	0.352733	0.0100727
2	0.352733	-0.00536813
3	0.352733	0.0643276
4	0.352733	0.0383548
5	0.352733	0.0362469
6	0.352733	0.0167965
7	0.352733	0.0294765
8	0.352733	0.023008
9	0.352733	0.029582
10	0.352733	0.0137089
11	0.352733	0.0381768
12	0.352733	0.113729
13	0.352733	0.0121148
14	0.352733	0.0018717
15	0.352733	0.0178873
16	0.352733	0.00929532
17	0.352733	0.038028
18	0.352733	0.0207116
19	0.352733	0.00787114
20	0.352733	0.0217138
21	0.352733	0.00981924
22	0.352733	0.00999763
23	0.352733	0.0225161
24	0.352733	0.0601756
25	0.352733	0.0282888
26	0.352733	0.0237347
27	0.352733	0.0176459
28	0.352733	0.0356037
29	0.352733	0.0344512
30	0.352733	0.0131104
31	0.352733	0.036183
32	0.352733	0.0392464
33	0.352733	0.0459769
34	0.352733	0.0224949
35	0.352733	0.00336163
36	0.352733	0.0399522
37	0.352733	-0.00576332
38	0.352733	0.079417
39	0.352733	0.0518746
40	0.352733	0.078733
41	0.352733	0.0520408
42	0.352733	0.0222315
43	0.352733	0.0367628
44	0.352733	0.0856823
45	0.352733	0.0164653
46	0.352733	0.0119086
47	0.352733	0.00912324
48	0.352733	0.00308325
49	0.352733	0.0628526
50	0.352733	0.0213878
51	0.352733	0.0332228
52	0.352733	0.0607637
53	0.352733	0.0410783
54	0.352733	0.0862213
55	0.352733	0.0132784
56	0.352733	0.0768339
57	0.352733	0.00520055
58	0.352733	0.0702325
59	0.352733	0.0682678
60	0.352733	0.014968
61	0.352733	0.0249603
62	0.352733	0.0310703
63	0.352733	0.0520575
0	0.402691	0.0278383
1	0.402691	0.00990029
2	0.402691	-0.00933778
3	0.402691	0.0917937
4	0.402691	0.0592341
5	0.402691	0.0328269
6	0.402691	0.0239041
7	0.402691	0.0408286
8	0.402691	0.0334139
9	0.402691	0.030797
10	0.402691	0.0170616
11	0.402691	0.0566637
12	0.402691	0.117181
13	0.402691	0.0125589
14	0.402691	-0.00784752
15	0.402691	0.00207284
16	0.402691	-0.00403218
17	0.402691	0.0371098
18	0.402691	0.0180034
19	0.402691	3.73324e-05
20	0.402691	0.029529
21	0.402691	-0.0036919
22	0.402691	0.00144439
23	0.402691	0.0251748
24	0.402691	0.0683545
25	0.402691	0.0445327
26	0.402691	0.0270598
27	0.402691	0.0238249
28	0.402691	0.0272487
29	0.402691	0.0406816
30	0.402691	0.00380797
31	0.402691	0.0330471
32	0.402691	0.0385532
33	0.402691	0.0424486
34	0.402691	0.0225199
35	0.402691	-0.00101169
36	0.402691	0.0501917
37	0.402691	-0.0104301
38	0.402691	0.0913598
39	0.402691	0.0632369
40	0.402691	0.11678
41	0.402691	0.0498698
42	0.402691	0.0238068
43	0.402691	0.0335566
44	0.402691	0.0792584
45	0.402691	0.0127251
46	0.402691	0.00969956
47	0.402691	0.0165023
48	0.402691	-0.0109512
49	0.402691	0.088406
50	0.402691	0.0330677
51	0.402691	0.0403637
52	0.402691	0.0690681
53	0.402691	0.0366831
54	0.402691	0.0770048
55	0.402691	0.0147745
56	0.402691	0.08631
57	0.402691	-0.00365022
58	0.402691	0.0683187
59	0.402691	0.0471465
60	0.402691	0.0239135
61	0.402691	0.0170355
62	0.402691	0.0239573
63	0.402691	0.056931
0	0.459725	0.0242588
1	0.459725	0.0156647
2	0.459725	-0.0114129
3	0.459725	0.0760119
4	0.459725	0.0513513
5	0.459725	0.0370802
6	0.459725	0.0196769
7	0.459725	0.0289688
8	0.459725	0.0126348
9	0.459725	0.0271461
10	0.459725	0.0192549
11	0.459725	0.0503959
12	0.459725	0.150228
13	0.459725	0.0122887
14	0.459725	-0.0030072
15	0.459725	0.0157068
16	0.459725	0.00866096
17	0.459725	0.0344243
18	0.459725	0.000403053
19	0.459725	-0.00290827
20	0.459725	0.0280808
21	0.459725	-0.000284274
22	0.459725	-0.00210464
23	0.459725	0.0157147
24	0.459725	0.0703645
25	0.459725	0.0390042
26	0.459725	0.0260299
27	0.459725	0.0179311
28	0.459725	0.0315087
29	0.459725	0.0398742
30	0.459725	0.00605471
31	0.459725	0.0446932
32	0.459725	0.0617011
33	0.459725	0.0666149
34	0.459725	0.0202331
35	0.459725	-0.00206257
36	0.459725	0.0661659
37	0.459725	-0.0134337
38	0.459725	0.113167
39	0.459725	0.0851005
40	0.459725	0.0540552
41	0.459725	0.0500153
42	0.459725	0.0127944
43	0.459725	0.0291576
44	0.459725	0.102901
45	0.459725	0.00292383
46	0.459725	0.0106826
47	0.459725	0.0149577
48	0.459725	-0.00146898
49	0.459725	0.10695
50	0.459725	0.0355801
51	0.459725	0.0546748
52	0.459725	0.072152
53	0.459725	0.0480488
54	0.459725	0.0867351
55	0.459725	0.0114415
56	0.459725	0.104769
57	0.459725	-0.00779317
58	0.459725	0.124493
59	0.459725	0.0594134
60	0.459725	0.0163397
61	0.459725	0.0117266
62	0.459725	0.0119865
63	0.459725	0.0242941
0	0.524836	0.0472925
1	0.524836	0.0274068
2	0.524836	0.0062661
3	0.524836	0.173699
4	0.524836	0.146972
5	0.524836	0.0908031
6	0.524836	0.0287615
7	0.524836	0.106664
8	0.524836	0.0890739
9	0.524836	0.0775783
10	0.524836	0.0219639
11	0.524836	0.16763
12	0.524836	0.187814
13	0.524836	0.0108812
14	0.524836	-0.00502724
15	0.524836	0.0294375
16	0.524836	0.0555148
17	0.524836	0.136918
18	0.524836	0.0740228
19	0.524836	0.0109922
20	0.524836	0.0536666
21	0.524836	0.0400166
22	0.524836	0.0160782
23	0.524836	0.0625672
24	0.524836	0.204619
25	0.524836	0.117712
26	0.524836	0.053231
27	0.524836	0.0403132
28	0.524836	0.096886
29	0.524836	0.117411
30	0.524836	0.0678065
31	0.524836	0.116997
32	0.524836	0.151361
33	0.524836	0.16755
34	0.524836	0.0382092
35	0.524836	0.00629788
36	0.524836	0.170002
37	0.524836	-0.0166
38	0.524836	0.0551893
39	0.524836	0.224133
40	0.524836	0.0881287
41	0.524836	0.061889
42	0.524836	0.0251962
43	0.524836	0.105672
44	0.524836	0.120434
45	0.524836	0.0748451
46	0.524836	0.0128446
47	0.524836	0.0202445
48	0.524836	0.0076727
49	0.524836	0.252258
50	0.524836	0.0389097
51	0.524836	0.149943
52	0.524836	0.149748
53	0.524836	0.117036
54	0.524836	0.235774
55	0.524836	0.0203572
56	0.524836	0.241772
57	0.524836	0.0151135
58	0.524836	0.25608
59	0.524836	0.178345
60	0.524836	0.0195119
61	0.524836	0.0692868
62	0.524836	0.0891646
63	0.524836	0.0514438
0	0.599169	0.214587
1	0.599169	0.175562
2	0.599169	0.0166065
3	0.599169	0.428514
4	0.599169	0.336028
5	0.599169	0.346326
6	0.599169	0.0783725
7	0.599169	0.391985
8	0.599169	0.330597
9	0.599169	0.325213
10	0.599169	0.0983238
11	0.599169	0.495293
12	0.599169	0.298388
13	0.599169	0.125942
14	0.599169	-0.0383161
15	0.599169	-0.00975569
16	0.599169	0.244125
17	0.599169	0.460171
18	0.599169	0.300546
19	0.599169	0.0208671
20	0.599169	0.187495
21	0.599169	0.186305
22	0.599169	0.0430947
23	0.599169	0.306059
24	0.599169	0.465006
25	0.599169	0.412845
26	0.599169	0.176965
27	0.599169	0.142399
28	0.599169	0.323554
29	0.599169	0.405175
30	0.599169	0.329033
31	0.599169	0.381499
32	0.599169	0.45027
33	0.599169	0.48423
34	0.599169	0.124847
35	0.599169	0.0108582
36	0.599169	0.466018
37	0.599169	-0.0838057
38	0.599169	-0.155092
39	0.599169	0.474456
40	0.599169	0.26128
41	0.599169	0.108668
42	0.599169	0.105041
43	0.599169	0.426072
44	0.599169	0.378401
45	0.599169	0.338063
46	0.599169	0.0749582
47	0.599169	0.0774734
48	0.599169	0.0248403
49	0.599169	0.471472
50	0.599169	0.0395761
51	0.599169	0.456247
52	0.599169	0.310235
53	0.599169	0.37198
54	0.599169	0.46698
55	0.599169	0.111357
56	0.599169	0.517297
57	0.599169	0.0329978
58	0.599169	0.461921
59	0.599169	0.454537
60	0.599169	0.147985
61	0.599169	0.262856
62	0.599169	0.396797
63	0.599169	0.155478
0	0.68403	0.15555
1	0.68403	0.140051
2	0.68403	0.0295809
3	0.68403	0.420878
4	0.68403	0.289153
5	0.68403	0.270064
6	0.68403	0.0278679
7	0.68403	0.318975
8	0.68403	0.310308
9	0.68403	0.296699
10	0.68403	0.0586416
11	0.68403	0.447264
12	0.68403	0.153665
13	0.68403	0.147828
14	0.68403	-0.0339511
15	0.68403	-0.101096
16	0.68403	0.147795
17	0.68403	0.440625
18	0.68403	0.268587
19	0.68403	0.0249437
20	0.68403	0.116709
21	0.68403	0.135344
22	0.68403	0.0467832
23	0.68403	0.269121
24	0.68403	0.380411
25	0.68403	0.334268
26	0.68403	0.107225
27	0.68403	0.119444
28	0.68403	0.220713
29	0.68403	0.314392
30	0.68403	0.28862
31	0.68403	0.259816
32	0.68403	0.377649
33	0.68403	0.440436
34	0.68403	0.0806113
35	0.68403	-0.0309124
36	0.68403	0.410273
37	0.68403	-0.0779352
38	0.68403	-0.29053
39	0.68403	0.414809
40	0.68403	0.281543
41	0.68403	0.0020694
42	0.68403	0.112477
43	0.68403	0.408846
44	0.68403	0.382279
45	0.68403	0.335345
46	0.68403	0.0874484
47	0.68403	0.0428116
48	0.68403	0.00164085
49	0.68403	0.361366
50	0.68403	-0.0828304
51	0.68403	0.431225
52	0.68403	0.126109
53	0.68403	0.255462
54	0.68403	0.439213
55	0.68403	0.0929541
56	0.68403	0.468411
57	0.68403	0.048377
58	0.68403	0.364095
59	0.68403	0.357952
60	0.68403	0.194214
61	0.68403	0.196178
62	0.68403	0.375258
63	0.68403	0.19652
0	0.78091	0.0653956
1	0.78091	0.0465103
2	0.78091	-0.0159054
3	0.78091	0.301141
4	0.78091	0.275938
5	0.78091	0.0802968
6	0.78091	0.0401787
7	0.78091	0.162958
8	0.78091	0.206197
9	0.78091	0.181055
10	0.78091	0.0311615
11	0.78091	0.219558
12	0.78091	0.0224815
13	0.78091	0.0831048
14	0.78091	-0.0154853
15	0.78091	-0.0257132
16	0.78091	-0.002461
17	0.78091	0.275413
18	0.78091	0.15782
19	0.78091	0.00338562
20	0.78091	0.0577634
21	0.78091	0.0207506
22	0.78091	0.0192974
23	0.78091	0.132097
24	0.78091	0.15415
25	0.78091	0.142844
26	0.78091	0.0727341
27	0.78091	0.0864268
28	0.78091	0.0466421
29	0.78091	0.130013
30	0.78091	0.0890543
31	0.78091	0.0775655
32	0.78091	0.182632
33	0.78091	0.19571
34	0.78091	0.0832389
35	0.78091	-0.0512735
36	0.78091	0.212491
37	0.78091	-0.0611894
38	0.78091	-0.0844305
39	0.78091	0.190764
40	0.78091	0.28362
41	0.78091	0.0620479
42	0.78091	0.0929692
43	0.78091	0.230949
44	0.78091	0.342091
45	0.78091	0.203613
46	0.78091	0.0754958
47	0.78091	0.0278579
48	0.78091	-0.0513529
49	0.78091	0.0461976
50	0.78091	0.0319629
51	0.78091	0.236156
52	0.78091	0.151247
53	0.78091	0.0732725
54	0.78091	0.307549
55	0.78091	0.0528361
56	0.78091	0.209272
57	0.78091	0.0158925
58	0.78091	0.0375252
59	0.78091	0.147763
60	0.78091	0.164821
61	0.78091	0.0933846
62	0.78091	0.199917
63	0.78091	0.216495
0	0.891511	0.117983
1	0.891511	-0.0159492
2	0.891511	-0.0582632
3	0.891511	0.327741
4	0.891511	0.399735
5	0.891511	0.0193814
6	0.891511	0.0771106
7	0.891511	0.235987
8	0.891511	0.33535
9	0.891511	0.271988
10	0.891511	0.0599549
11	0.891511	0.252663
12	0.891511	0.0726338
13	0.891511	0.0855307
14	0.891511	-0.0147775
15	0.891511	0.131937
16	0.891511	-0.0505882
17	0.891511	0.305265
18	0.891511	0.297758
19	0.891511	0.0252385
20	0.891511	0.0741971
21	0.891511	0.00815417
22	0.891511	0.0596615
23	0.891511	0.166203
24	0.891511	0.235443
25	0.891511	0.246678
26	0.891511	0.156731
27	0.891511	0.181757
28	0.891511	0.0211058
29	0.891511	0.197736
30	0.891511	0.0307351
31	0.891511	0.0416372
32	0.891511	0.305761
33	0.891511	0.141631
34	0.891511	0.207589
35	0.891511	-0.0179573
36	0.891511	0.284815
37	0.891511	-0.12426
38	0.891511	0.213115
39	0.891511	0.195948
40	0.891511	0.406191
41	0.891511	0.134476
42	0.891511	0.182019
43	0.891511	0.239038
44	0.891511	0.400047
45	0.891511	0.296057
46	0.891511	0.141041
47	0.891511	0.0644704
48	0.891511	-0.101084
49	0.891511	0.00608857
50	0.891511	0.255244
51	0.891511	0.228299
52	0.891511	0.365481
53	0.891511	0.119661
54	0.891511	0.333392
55	0.891511	0.0671488
56	0.891511	0.189804
57	0.891511	0.0498735
58	0.891511	-0.184264
59	0.891511	0.256871
60	0.891511	0.256624
61	0.891511	0.16659
62	0.891511	0.217987
63	0.891511	0.350322
0	1.01778	0.11793
1	1.01778	-0.0617602
2	1.01778	-0.0731953
3	1.01778	0.200076
4	1.01778	0.42179
5	1.01778	-0.0341621
6	1.01778	0.0733955
7	1.01778	0.217255
8	1.01778	0.34252
9	1.01778	0.240362
10	1.01778	0.0615892
11	1.01778	0.247302
12	1.01778	0.164887
13	1.01778	0.0119635
14	1.01778	-0.018897
15	1.01778	0.149527
16	1.01778	-0.0206468
17	1.01778	0.225755
18	1.01778	0.338606
19	1.01778	0.0377948
20	1.01778	0.0599832
21	1.01778	0.0037772
22	1.01778	0.0925596
23	1.01778	0.12516
24	1.01778	0.313032
25	1.01778	0.280831
26	1.01778	0.160341
27	1.01778	0.144603
28	1.01778	-0.00613273
29	1.01778	0.186949
30	1.01778	-0.0402119
31	1.01778	0.0150122
32	1.01778	0.347241
33	1.01778	0.105448
34	1.01778	0.244512
35	1.01778	0.0910533
36	1.01778	0.304822
37	1.01778	-0.103349
38	1.01778	0.235154
39	1.01778	0.161386
40	1.01778	0.332538
41	1.01778	0.119267
42	1.01778	0.150492
43	1.01778	0.14892
44	1.01778	0.366233
45	1.01778	0.286622
46	1.01778	0.138852
47	1.01778	0.0697967
48	1.01778	-0.0793877
49	1.01778	0.118253
50	1.01778	0.306942
51	1.01778	0.177475
52	1.01778	0.402036
53	1.01778	0.172214
54	1.01778	0.32202
55	1.01778	0.0457005
56	1.01778	0.155812
57	1.01778	0.0314115
58	1.01778	-0.199516
59	1.01778	0.320876
60	1.01778	0.20885
61	1.01778	0.162216
62	1.01778	0.143757
63	1.01778	0.307914
0	1.16193	0.103041
1	1.16193	-0.0390139
2	1.16193	-0.0644754
3	1.16193	0.0647688
4	1.16193	0.33105
5	1.16193	-0.0216572
6	1.16193	0.0511909
7	1.16193	0.10735
8	1.16193	0.248333
9	1.16193	0.14672
10	1.16193	0.0524938
11	1.16193	0.226429
12	1.16193	0.195863
13	1.16193	-0.0205539
14	1.16193	-0.0392681
15	1.16193	-0.0205493
16	1.16193	-0.000333295
17	1.16193	0.12689
18	1.16193	0.271682
19	1.16193	0.0342745
20	1.16193	0.0493265
21	1.16193	-0.00763768
22	1.16193	0.100726
23	1.16193	0.105846
24	1.16193	0.280424
25	1.16193	0.240528
26	1.16193	0.119327
27	1.16193	0.0820255
28	1.16193	-0.0052302
29	1.16193	0.107525
30	1.16193	-0.0112464
31	1.16193	0.0350974
32	1.16193	0.294968
33	1.16193	0.122751
34	1.16193	0.168653
35	1.16193	0.0676049
36	1.16193	0.25488
37	1.16193	-0.0673808
38	1.16193	0.0574182
39	1.16193	0.145616
40	1.16193	0.24692
41	1.16193	0.0523774
42	1.16193	0.0969833
43	1.16193	0.0650934
44	1.16193	0.231221
45	1.16193	0.174542
46	1.16193	0.0839573
47	1.16193	0.0349974
48	1.16193	-0.0668486
49	1.16193	0.157304
50	1.16193	0.186625
51	1.16193	0.165509
52	1.16193	0.329294
53	1.16193	0.146034
54	1.16193	0.25114
55	1.16193	0.0461338
56	1.16193	0.155917
57	1.16193	0.00880313
58	1.16193	-0.151358
59	1.16193	0.256437
60	1.16193	0.0831786
61	1.16193	0.112383
62	1.16193	0.0758861
63	1.16193	0.143852
0	1.32649	0.0662157
1	1.32649	0.0117153
2	1.32649	-0.0375522
3	1.32649	0.0290909
4	1.32649	0.118448
5	1.32649	-0.00126477
6	1.32649	0.0204023
7	1.32649	-0.0116904
8	1.32649	0.0683515
9	1.32649	0.031422
10	1.32649	0.0225832
11	1.32649	0.0600925
12	1.32649	0.0715183
13	1.32649	0.0116353
14	1.32649	-0.0280949
15	1.32649	-0.0632469
16	1.32649	-0.0211951
17	1.32649	0.0443573
18	1.32649	0.0942825
19	1.32649	0.00580918
20	1.32649	0.0246628
21	1.32649	-0.022477
22	1.32649	0.02373
23	1.32649	0.0498464
24	1.32649	0.07655
25	1.32649	0.0847281
26	1.32649	0.0407121
27	1.32649	0.0350746
28	1.32649	0.00860815
29	1.32649	0.00738367
30	1.32649	0.00575177
31	1.32649	0.0132336
32	1.32649	0.0582277
33	1.32649	0.0570658
34	1.32649	0.0392663
35	1.32649	-0.0137236
36	1.32649	0.0750125
37	1.32649	-0.0361559
38	1.32649	-0.0108702
39	1.32649	0.054505
40	1.32649	0.0922533
41	1.32649	0.0468533
42	1.32649	0.0351999
43	1.32649	0.0294045
44	1.32649	0.0778962
45	1.32649	0.0228649
46	1.32649	0.0291817
47	1.32649	0.0114597
48	1.32649	-0.0386715
49	1.32649	0.0470329
50	1.32649	0.0100142
51	1.32649	0.0455443
52	1.32649	0.105976
53	1.32649	0.0345215
54	1.32649	0.0544815
55	1.32649	0.0323324
56	1.32649	0.0448126
57	1.32649	-0.0134505
58	1.32649	-0.0583893
59	1.32649	0.0438004
60	1.32649	0.00579246
61	1.32649	0.0148615
62	1.32649	0.0214148
63	1.32649	0.0407498
0	1.51436	0.0524875
1	1.51436	0.0156673
2	1.51436	-0.016199
3	1.51436	0.0896445
4	1.51436	0.104195
5	1.51436	0.00883111
6	1.51436	0.0335424
7	1.51436	-0.000952386
8	1.51436	0.0506979
9	1.51436	0.0464987
10	1.51436	0.0310505
11	1.51436	0.0534875
12	1.51436	0.0424693
13	1.51436	0.0197104
14	1.51436	-0.0321118
15	1.51436	-0.0169278
16	1.51436	-0.0212497
17	1.51436	0.0403176
18	1.51436	0.0682418
19	1.51436	0.0147726
20	1.51436	0.0392655
21	1.51436	-0.0151046
22	1.51436	-0.00244238
23	1.51436	0.0580653
24	1.51436	0.085411
25	1.51436	0.0962187
26	1.51436	0.0519547
27	1.51436	0.0318013
28	1.51436	0.0315701
29	1.51436	0.0271847
30	1.51436	0.0102681
31	1.51436	0.0411762
32	1.51436	0.0892172
33	1.51436	0.0580776
34	1.51436	0.0491438
35	1.51436	-0.0212469
36	1.51436	0.10383
37	1.51436	-0.044362
38	1.51436	-0.0861233
39	1.51436	0.0912039
40	1.51436	0.0125959
41	1.51436	0.0403269
42	1.51436	0.0386404
43	1.51436	0.0518733
44	1.51436	0.0899192
45	1.51436	0.0229877
46	1.51436	0.0272699
47	1.51436	0.0226357
48	1.51436	-0.0491269
49	1.51436	0.106193
50	1.51436	0.0307822
51	1.51436	0.080575
52	1.51436	0.0583358
53	1.51436	0.0395388
54	1.51436	0.0932582
55	1.51436	0.0318371
56	1.51436	0.0894272
57	1.51436	-0.00802594
58	1.51436	-0.0342982
59	1.51436	0.0517901
60	1.51436	0.0330425
61	1.51436	0.0156501
62	1.51436	0.0265724
63	1.51436	0.0395051
0	1.72884	0.0467908
1	1.72884	0.00345654
2	1.72884	-0.023445
3	1.72884	0.0961052
4	1.72884	0.139675
5	1.72884	0.00952588
6	1.72884	0.0294925
7	1.72884	0.0106855
8	1.72884	0.0402884
9	1.72884	0.0386256
10	1.72884	0.0264882
11	1.72884	0.0472341
12	1.72884	0.0421279
13	1.72884	0.0118236
14	1.72884	-0.0346467
15	1.72884	-0.0370854
16	1.72884	-0.0130205
17	1.72884	0.0207095
18	1.72884	0.0554146
19	1.72884	0.00578525
20	1.72884	0.0267334
21	1.72884	-0.0134315
22	1.72884	-3.17261e-06
23	1.72884	0.0491542
24	1.72884	0.0873699
25	1.72884	0.0764371
26	1.72884	0.0410413
27	1.72884	0.0422364
28	1.72884	0.0383463
29	1.72884	0.0341647
30	1.72884	0.0059531
31	1.72884	0.0253207
32	1.72884	0.0737644
33	1.72884	0.0742888
34	1.72884	0.0445825
35	1.72884	-0.0202114
36	1.72884	0.0579248
37	1.72884	-0.0377625
38	1.72884	-0.0729231
39	1.72884	0.105059
40	1.72884	0.0575573
41	1.72884	0.0330329
42	1.72884	0.0346751
43	1.72884	0.0634106
44	1.72884	0.103057
45	1.72884	0.0172477
46	1.72884	0.028151
47	1.72884	0.00916649
48	1.72884	-0.0445789
49	1.72884	0.0935412
50	1.72884	-0.00985376
51	1.72884	0.0957386
52	1.72884	0.0893775
53	1.72884	0.0272787
54	1.72884	0.0835106
55	1.72884	0.0360104
56	1.72884	0.0800657
57	1.72884	-0.0178142
58	1.72884	-0.01829
59	1.72884	0.0299019
60	1.72884	0.0237036
61	1.72884	0.0140763
62	1.72884	0.00968831
63	1.72884	0.0556289
0	1.9737	0.0199809
1	1.9737	0.00156644
2	1.9737	-0.0186434
3	1.9737	0.0855484
4	1.9737	0.143899
5	1.9737	0.00256344
6	1.9737	0.0211239
7	1.9737	0.0101382
8	1.9737	0.0210008
9	1.9737	0.00748101
10	1.9737	0.0187394
11	1.9737	0.031242
12	1.9737	-0.0147772
13	1.9737	0.00674053
14	1.9737	-0.0226254
15	1.9737	-0.0572002
16	1.9737	-0.00475213
17	1.9737	0.00191138
18	1.9737	0.0595736
19	1.9737	0.0164606
20	1.9737	0.0225967
21	1.9737	-0.0156863
22	1.9737	-0.00364439
23	1.9737	0.0288415
24	1.9737	0.044891
25	1.9737	0.032122
26	1.9737	0.0289753
27	1.9737	0.0334433
28	1.9737	0.0259406
29	1.9737	0.020274
30	1.9737	0.00275569
31	1.9737	0.0216663
32	1.9737	0.0419864
33	1.9737	0.0704363
34	1.9737	0.0224362
35	1.9737	-0.0173924
36	1.9737	0.0412633
37	1.9737	-0.0109213
38	1.9737	0.0137309
39	1.9737	0.0990256
40	1.9737	0.022774
41	1.9737	0.03426
42	1.9737	0.0143526
43	1.9737	0.0290293
44	1.9737	0.0579558
45	1.9737	0.00815692
46	1.9737	0.0150738
47	1.9737	3.34839e-05
48	1.9737	-0.0261333
49	1.9737	0.0515461
50	1.9737	-0.0060373
51	1.9737	0.072531
52	1.9737	0.0310799
53	1.9737	0.00834687
54	1.9737	0.0577036
55	1.9737	0.0253306
56	1.9737	0.0709178
57	1.9737	-0.0173059
58	1.9737	-0.0185666
59	1.9737	0.0171702
60	1.9737	-0.00121936
61	1.9737	0.0135983
62	1.9737	0.00821953
63	1.9737	-0.00757926
0	2.25324	0.0595375
1	2.25324	0.0211568
2	2.25324	-0.0487939
3	2.25324	0.0615382
4	2.25324	0.0987873
5	2.25324	0.0150868
6	2.25324	0.0512852
7	2.25324	-0.0131794
8	2.25324	-0.0265003
9	2.25324	0.0324244
10	2.25324	0.0430547
11	2.25324	0.0203232
12	2.25324	-0.00257088
13	2.25324	0.0290151
14	2.25324	-0.0477656
15	2.25324	-0.0709408
16	2.25324	-0.0330766
17	2.25324	-0.00717706
18	2.25324	0.0287582
19	2.25324	-0.0181419
20	2.25324	0.0354676
21	2.25324	-0.0453146
22	2.25324	-0.0299161
23	2.25324	0.0499463
24	2.25324	0.0607415
25	2.25324	0.0428181
26	2.25324	0.0461878
27	2.25324	0.0556601
28	2.25324	0.0367099
29	2.25324	0.0360329
30	2.25324	-0.026368
31	2.25324	0.0274354
32	2.25324	0.0510044
33	2.25324	0.043027
34	2.25324	0.0688649
35	2.25324	-0.0461845
36	2.25324	0.0393825
37	2.25324	-0.0394632
38	2.25324	0.0490149
39	2.25324	0.1133
40	2.25324	0.0350742
41	2.25324	0.00592489
42	2.25324	0.0490342
43	2.25324	0.0178049
44	2.25324	0.0216634
45	2.25324	-0.00749414
46	2.25324	0.0428209
47	2.25324	0.0437972
48	2.25324	-0.0562266
49	2.25324	0.0869484
50	2.25324	0.0295819
51	2.25324	0.0805483
52	2.25324	0.0308169
53	2.25324	0.0404534
54	2.25324	0.0649994
55	2.25324	0.0471024
56	2.25324	0.0569565
57	2.25324	-0.0370575
58	2.25324	0.0164974
59	2.25324	0.017234
60	2.25324	0.0164785
61	2.25324	-0.0061054
62	2.25324	-0.0164662
63	2.25324	-0.0446745
0	2.57237	0.0434645
1	2.57237	-0.00647879
2	2.57237	-0.0216376
3	2.57237	0.100729
4	2.57237	0.0732438
5	2.57237	0.0277244
6	2.57237	0.00386583
7	2.57237	0.02578
8	2.57237	0.0414424
9	2.57237	0.0215928
10	2.57237	0.0106118
11	2.57237	0.0424165
12	2.57237	0.0546212
13	2.57237	-0.00157687
14	2.57237	-0.0121807
15	2.57237	-0.086115
16	2.57237	-0.000896614
17	2.57237	0.0118964
18	2.57237	0.0522528
19	2.57237	0.024006
20	2.57237	0.00964962
21	2.57237	0.00089452
22	2.57237	0.00840604
23	2.57237	0.0305269
24	2.57237	0.0754429
25	2.57237	0.0485599
26	2.57237	-0.00192389
27	2.57237	0.0321515
28	2.57237	0.0251168
29	2.57237	0.0653233
30	2.57237	0.015106
31	2.57237	0.0125918
32	2.57237	0.0323797
33	2.57237	0.057925
34	2.57237	0.0149523
35	2.57237	-0.0101081
36	2.57237	0.0714455
37	2.57237	0.00175955
38	2.57237	-0.0313214
39	2.57237	0.127187
40	2.57237	0.0417547
41	2.57237	0.0156616
42	2.57237	0.0198719
43	2.57237	0.0466583
44	2.57237	0.0365278
45	2.57237	0.0272428
46	2.57237	2.87778e-05
47	2.57237	0.00492839
48	2.57237	-0.000568316
49	2.57237	0.0621955
50	2.57237	0.00102539
51	2.57237	0.0798085
52	2.57237	0.0530007
53	2.57237	0.0302959
54	2.57237	0.1061
55	2.57237	0.0130356
56	2.57237	0.0745681
57	2.57237	-0.000925948
58	2.57237	0.021884
59	2.57237	0.0222606
60	2.57237	0.0118006
61	2.57237	0.015197
62	2.57237	0.0321164
63	2.57237	0.0402392
0	2.93669	0.0385201
1	2.93669	0.0199599
2	2.93669	-0.0335316
3	2.93669	0.050557
4	2.93669	0.0576058
5	2.93669	0.00797653
6	2.93669	0.02794
7	2.93669	-0.0311747
8	2.93669	-0.00695851
9	2.93669	0.021599
10	2.93669	0.0285353
11	2.93669	-0.0155415
12	2.93669	0.0394691
13	2.93669	0.0269024
14	2.93669	-0.0323674
15	2.93669	-0.0633624
16	2.93669	-0.0411935
17	2.93669	-0.0230817
18	2.93669	-0.0144845
19	2.93669	-0.017492
20	2.93669	0.0296477
21	2.93669	-0.0386769
22	2.93669	-0.0363391
23	2.93669	0.0317544
24	2.93669	0.00317347
25	2.93669	0.0335286
26	2.93669	0.0255698
27	2.93669	0.0299141
28	2.93669	0.0168281
29	2.93669	0.0463788
30	2.93669	-0.0219158
31	2.93669	0.0222162
32	2.93669	0.0298327
33	2.93669	-0.0311475
34	2.93669	0.0290979
35	2.93669	-0.0331713
36	2.93669	0.0243144
37	2.93669	-0.0255322
38	2.93669	0.0443264
39	2.93669	0.0466736
40	2.93669	0.0805514
41	2.93669	0.0236896
42	2.93669	0.0331348
43	2.93669	0.00129201
44	2.93669	0.0324876
45	2.93669	-0.0146442
46	2.93669	0.0268405
47	2.93669	0.0303016
48	2.93669	-0.0304644
49	2.93669	0.0201336
50	2.93669	0.00893469
51	2.93669	0.0438267
52	2.93669	0.0809551
53	2.93669	0.0334279
54	2.93669	0.0777048
55	2.93669	0.0362717
56	2.93669	0.0358253
57	2.93669	-0.0327106
58	2.93669	0.0206716
59	2.93669	-0.00490097
60	2.93669	0.0265396
61	2.93669	-0.0258351
62	2.93669	-0.0197918
63	2.93669	-0.0235024
0	3.35262	0.0335762
1	3.35262	0.00156813
2	3.35262	-0.0191347
3	3.35262	0.0818752
4	3.35262	0.0542944
5	3.35262	0.0354231
6	3.35262	0.0168963
7	3.35262	-0.020455
8	3.35262	-0.0112868
9	3.35262	0.0491654
10	3.35262	0.0194414
11	3.35262	0.0175506
12	3.35262	0.0437752
13	3.35262	0.0191586
14	3.35262	-0.0232935
15	3.35262	-0.030083
16	3.35262	-0.0229746
17	3.35262	0.00058348
18	3.35262	-0.00892228
19	3.35262	-0.000472697
20	3.35262	0.0335247
21	3.35262	-0.0291793
22	3.35262	-0.0125523
23	3.35262	0.0318708
24	3.35262	0.0728748
25	3.35262	0.0557567
26	3.35262	0.0344159
27	3.35262	0.0362035
28	3.35262	0.0301802
29	3.35262	0.0686724
30	3.35262	-0.00675993
31	3.35262	0.0347848
32	3.35262	0.037925
33	3.35262	0.000395992
34	3.35262	0.0303386
35	3.35262	-0.0220843
36	3.35262	0.0406493
37	3.35262	-0.0134441
38	3.35262	0.0207256
39	3.35262	0.0862932
40	3.35262	0.019593
41	3.35262	0.0193404
42	3.35262	0.0278543
43	3.35262	-0.00655653
44	3.35262	0.010104
45	3.35262	-0.00167902
46	3.35262	0.0265707
47	3.35262	0.0114184
48	3.35262	-0.0149298
49	3.35262	0.0121266
50	3.35262	0.0228261
51	3.35262	0.0717672
52	3.35262	0.0486405
53	3.35262	0.0508157
54	3.35262	0.112497
55	3.35262	0.0206946
56	3.35262	0.0629103
57	3.35262	-0.0106653
58	3.35262	-0.00906522
59	3.35262	0.00546443
60	3.35262	0.0222643
61	3.35262	-0.0120357
62	3.35262	-0.0174349
63	3.35262	-0.0226464
0	3.82745	0.0439879
1	3.82745	0.0204573
2	3.82745	-0.0200547
3	3.82745	0.0533191
4	3.82745	0.0610961
5	3.82745	0.0432799
6	3.82745	-0.00327244
7	3.82745	-0.0145929
8	3.82745	0.00399132
9	3.82745	0.0355095
10	3.82745	0.00977003
11	3.82745	0.00502144
12	3.82745	0.0344205
13	3.82745	0.0250994
14	3.82745	-0.0154899
15	3.82745	-0.0562652
16	3.82745	-0.0285497
17	3.82745	-0.00851311
18	3.82745	0.00320653
19	3.82745	-0.0136745
20	3.82745	0.00264728
21	3.82745	-0.0320103
22	3.82745	0.00100008
23	3.82745	0.00683572
24	3.82745	0.0568804
25	3.82745	0.0197288
26	3.82745	0.0204358
27	3.82745	0.0253614
28	3.82745	0.0262938
29	3.82745	0.0202458
30	3.82745	-0.03076
31	3.82745	0.00926865
32	3.82745	0.0492826
33	3.82745	0.0081939
34	3.82745	0.00646784
35	3.82745	-0.0402714
36	3.82745	0.0237506
37	3.82745	-0.0129545
38	3.82745	-0.0185089
39	3.82745	0.0368216
40	3.82745	0.0241434
41	3.82745	0.00589418
42	3.82745	0.0236741
43	3.82745	0.0034055
44	3.82745	-0.0178848
45	3.82745	-0.0222782
46	3.82745	0.0175879
47	3.82745	0.0146117
48	3.82745	-0.0349098
49	3.82745	0.0180748
50	3.82745	0.0150112
51	3.82745	0.0282792
52	3.82745	0.0050706
53	3.82745	0.0323642
54	3.82745	0.0798108
55	3.82745	0.023504
56	3.82745	0.0139158
57	3.82745	-0.0204153
58	3.82745	0.021001
59	3.82745	0.0359058
60	3.82745	0.01012
61	3.82745	-0.0120644
62	3.82745	-0.0143078
63	3.82745	-0.0359576
0	4.36954	0.0133744
1	4.36954	0.000329211
2	4.36954	0.00992167
3	4.36954	0.124637
4	4.36954	0.0727534
5	4.36954	0.0224434
6	4.36954	-0.00489624
7	4.36954	0.017636
8	4.36954	0.0119314
9	4.36954	0.0282243
10	4.36954	0.00231811
11	4.36954	0.03349
12	4.36954	0.0130437
13	4.36954	-0.000916934
14	4.36954	0.00477805
15	4.36954	-0.0312022
16	4.36954	-0.00336506
17	4.36954	0.057827
18	4.36954	0.023153
19	4.36954	0.0184931
20	4.36954	-0.000595767
21	4.36954	0.0105554
22	4.36954	0.00853459
23	4.36954	-0.00246396
24	4.36954	0.0537552
25	4.36954	0.0368279
26	4.36954	0.0088497
27	4.36954	0.0037423
28	4.36954	0.00259563
29	4.36954	0.0154537
30	4.36954	0.00341548
31	4.36954	0.0140466
32	4.36954	0.0294895
33	4.36954	0.0589669
34	4.36954	-0.00243253
35	4.36954	0.00610571
36	4.36954	0.0352212
37	4.36954	0.0136451
38	4.36954	0.0649346
39	4.36954	0.0562432
40	4.36954	-0.0026298
41	4.36954	0.0250754
42	4.36954	0.0118399
43	4.36954	0.0380506
44	4.36954	0.0123902
45	4.36954	0.0280441
46	4.36954	-0.00488619
47	4.36954	-0.0113146
48	4.36954	-0.0139277
49	4.36954	0.00460033
50	4.36954	-0.00221383
51	4.36954	0.0398297
52	4.36954	0.0523509
53	4.36954	0.0166747
54	4.36954	0.0698704
55	4.36954	0.00150506
56	4.36954	0.0495827
57	4.36954	0.0117902
58	4.36954	0.0163696
59	4.36954	0.0214689
60	4.36954	0.00109709
61	4.36954	0.0168406
62	4.36954	0.0278572
63	4.36954	0.000859565
0	4.9884	0.00419929
1	4.9884	0.000574851
2	4.9884	-0.020062
3	4.9884	0.0181874
4	4.9884	0.0506663
5	4.9884	0.00836767
6	4.9884	0.0127364
7	4.9884	-0.0138917
8	4.9884	0.028255
9	4.9884	0.00857172
10	4.9884	0.0106515
11	4.9884	0.0342784
12	4.9884	-0.00559776
13	4.9884	0.0157716
14	4.9884	-0.0171389
15	4.9884	-0.0221873
16	4.9884	-0.0276525
17	4.9884	0.057602
18	4.9884	0.0178569
19	4.9884	-0.00975187
20	4.9884	0.0120536
21	4.9884	-0.0242357
22	4.9884	-0.0176318
23	4.9884	-0.00839721
24	4.9884	0.0435533
25	4.9884	0.0168146
26	4.9884	0.0136606
27	4.9884	0.033312
28	4.9884	0.0262248
29	4.9884	0.0197834
30	4.9884	-0.0161716
31	4.9884	0.0137374
32	4.9884	-0.00499456
33	4.9884	0.0462112
34	4.9884	-0.00442122
35	4.9884	-0.0357782
36	4.9884	-0.00390693
37	4.9884	-0.0149452
38	4.9884	0.0224707
39	4.9884	0.0305093
40	4.9884	0.0925753
41	4.9884	0.00313267
42	4.9884	0.0199554
43	4.9884	0.034464
44	4.9884	-0.0199188
45	4.9884	0.00292213
46	4.9884	0.0263796
47	4.9884	0.0175773
48	4.9884	-0.0398322
49	4.9884	0.052307
50	4.9884	0.0182786
51	4.9884	0.0111773
52	4.9884	-0.0166446
53	4.9884	0.0288017
54	4.9884	0.0516374
55	4.9884	0.0149152
56	4.9884	0.0247568
57	4.9884	-0.013574
58	4.9884	0.0522153
59	4.9884	0.0307882
60	4.9884	-0.00687034
61	4.9884	-0.0135611
62	4.9884	0.00428893
63	4.9884	0.00264058
0	5.69491	-0.033238
1	5.69491	-0.0210073
2	5.69491	-0.0280524
3	5.69491	0.0930413
4	5.69491	-0.0169518
5	5.69491	0.0569073
6	5.69491	0.0095887
7	5.69491	0.0240846
8	5.69491	0.0542059
9	5.69491	0.0358282
10	5.69491	-0.00600238
11	5.69491	0.0541079
12	5.69491	-0.0592366
13	5.69491	0.0247622
14	5.69491	-0.0107867
15	5.69491	-0.0637435
16	5.69491	0.0195082
17	5.69491	0.179978
18	5.69491	0.0591635
19	5.69491	0.0193159
20	5.69491	0.037045
21	5.69491	0.00770385
22	5.69491	-0.0403411
23	5.69491	-0.0570167
24	5.69491	0.0952153
25	5.69491	0.0719639
26	5.69491	0.0264063
27	5.69491	-0.002016
28	5.69491	-0.00921149
29	5.69491	0.0154653
30	5.69491	-0.0148884
31	5.69491	0.0816127
32	5.69491	-0.0763322
33	5.69491	-0.00397177
34	5.69491	-0.0328328
35	5.69491	-0.0603836
36	5.69491	0.0436673
37	5.69491	0.0291802
38	5.69491	-0.0137025
39	5.69491	0.067564
40	5.69491	0.176588
41	5.69491	-0.0939678
42	5.69491	-0.000968698
43	5.69491	0.053567
44	5.69491	0.00459298
45	5.69491	0.0161339
46	5.69491	0.00696728
47	5.69491	0.0127915
48	5.69491	-0.0347067
49	5.69491	0.100871
50	5.69491	-0.0241779
51	5.69491	0.0164235
52	5.69491	0.0601946
53	5.69491	0.0555077
54	5.69491	0.133695
55	5.69491	-0.0180013
56	5.69491	0.0599421
57	5.69491	0.0149942
58	5.69491	0.138264
59	5.69491	0.0405591
60	5.69491	-0.0537684
61	5.69491	0.0259207
62	5.69491	0.0612836
63	5.69491	-0.108411
0	6.50149	0.0400259
1	6.50149	0.0313017
2	6.50149	-0.0840049
3	6.50149	0.0163468
4	6.50149	-0.0901217
5	6.50149	0.107361
6	6.50149	0.0419967
7	6.50149	-0.0577667
8	6.50149	-0.0228668
9	6.50149	0.0423266
10	6.50149	0.0423196
11	6.50149	-0.0188144
12	6.50149	-0.0398134
13	6.50149	0.0858957
14	6.50149	-0.0453282
[truncated: 561 more rows]

## Sheet: Panel_b3
Frequency	R_trained	R_untrained	Diff
0.107082	0.0275899	0.0157415	0.0118484
0.122248	0.0225595	0.0128209	0.00973858
0.139562	0.0224968	0.0141036	0.00839315
0.159328	0.0182739	0.00768762	0.0105862
0.181894	0.0185766	0.0133295	0.00524718
0.207655	0.0224916	0.0179154	0.00457614
0.237066	0.0267525	0.0243166	0.00243586
0.270642	0.0254609	0.02056	0.00490095
0.308973	0.0300064	0.0204056	0.00960071
0.352733	0.0355771	0.0332887	0.00228839
0.402691	0.0432202	0.0362558	0.00696443
0.459725	0.04118	0.0376088	0.00357125
0.524836	0.0559757	0.0892662	-0.0332905
0.599169	0.174347	0.262454	-0.0881069
0.68403	0.191788	0.22569	-0.0339019
0.78091	0.186609	0.119649	0.0669603
0.891511	0.271762	0.17311	0.0986521
1.01778	0.230095	0.169501	0.0605943
1.16193	0.296727	0.122077	0.17465
1.32649	0.178929	0.0392736	0.139655
1.51436	0.166387	0.0451083	0.121279
1.72884	0.169121	0.0427264	0.126395
1.9737	0.163493	0.0277956	0.135697
2.25324	0.153098	0.0397455	0.113353
2.57237	0.109279	0.0327031	0.0765756
2.93669	0.0771001	0.0306677	0.0464324
3.35262	0.0731999	0.0288822	0.0443177
3.82745	0.106745	0.0230857	0.0836589
4.36954	0.0905238	0.0219325	0.0685913
4.9884	0.0833282	0.0217505	0.0615777
5.69491	0.19299	0.0463801	0.14661
6.50149	0.194309	0.059551	0.134758
7.4223	0.0797791	0.0290206	0.0507585
8.47353	0.0510937	0.0350298	0.0160639
9.67364	0.0467792	0.039791	0.00698823
11.0437	0.0548305	0.0431704	0.0116601
12.6079	0.060329	0.0341092	0.0262198
14.3935	0.0729888	0.0293596	0.0436291
16.4321	0.0772823	0.0346854	0.0425968
18.7594	0.0951259	0.0424289	0.0526971

## Sheet: Panel_c1
Filter	Frequency	R
0	0.104616	0.0200273
1	0.104616	-0.0164752
2	0.104616	0.0715342
3	0.104616	0.00811466
4	0.104616	0.0446944
5	0.104616	-0.0156482
6	0.104616	0.0520497
7	0.104616	0.0899195
8	0.104616	0.00328536
9	0.104616	0.0285847
10	0.104616	0.0655838
11	0.104616	0.0445302
12	0.104616	0.034364
13	0.104616	0.0637449
14	0.104616	-0.0109367
15	0.104616	-0.0098101
16	0.104616	0.0241014
17	0.104616	0.0285994
18	0.104616	0.0418996
19	0.104616	-0.0246392
20	0.104616	-0.00106683
21	0.104616	0.0126026
22	0.104616	-0.00232147
23	0.104616	0.0455802
24	0.104616	0.0208284
25	0.104616	-0.00942913
26	0.104616	0.0495221
27	0.104616	0.0236949
28	0.104616	-0.00558539
29	0.104616	-0.00932902
30	0.104616	0.0591386
31	0.104616	0.0232987
32	0.104616	0.0330104
33	0.104616	0.0415693
34	0.104616	-0.00541345
35	0.104616	-0.00257275
36	0.104616	0.0621384
37	0.104616	0.0138272
38	0.104616	-0.0302435
39	0.104616	0.0737596
40	0.104616	0.0277022
41	0.104616	0.0595282
42	0.104616	0.0210467
43	0.104616	0.0463103
44	0.104616	0.0633992
45	0.104616	-0.00726246
46	0.104616	-0.00453609
47	0.104616	0.00876281
48	0.104616	0.0579455
49	0.104616	0.0155114
50	0.104616	-0.0120551
51	0.104616	0.0325263
52	0.104616	0.0348636
53	0.104616	0.0461091
54	0.104616	0.0104036
55	0.104616	0.037655
56	0.104616	0.0137454
57	0.104616	0.0156716
58	0.104616	0.0359032
59	0.104616	0.0297517
60	0.104616	0.0379873
61	0.104616	0.049739
62	0.104616	0.0658272
63	0.104616	0.0542459
0	0.114274	0.0226474
1	0.114274	-0.0124678
2	0.114274	0.0619364
3	0.114274	0.00212279
4	0.114274	0.0329125
5	0.114274	-0.0131735
6	0.114274	0.0387552
7	0.114274	0.0772115
8	0.114274	-0.0079933
9	0.114274	0.0246937
10	0.114274	0.0658177
11	0.114274	0.0427671
12	0.114274	0.0252869
13	0.114274	0.0637471
14	0.114274	-0.00921102
15	0.114274	-0.0132782
16	0.114274	0.0219723
17	0.114274	0.0308541
18	0.114274	0.0512105
19	0.114274	-0.0246002
20	0.114274	-0.00149965
21	0.114274	0.0148937
22	0.114274	0.00327808
23	0.114274	0.033297
24	0.114274	0.0262468
25	0.114274	-0.0200224
26	0.114274	0.04684
27	0.114274	0.0229464
28	0.114274	-0.00548871
29	0.114274	-0.00184798
30	0.114274	0.0553639
31	0.114274	0.0218914
32	0.114274	0.0313322
33	0.114274	0.0415258
34	0.114274	-0.00319191
35	0.114274	-0.00437302
36	0.114274	0.057421
37	0.114274	0.0487697
38	0.114274	-0.0293743
39	0.114274	0.0820419
40	0.114274	0.0182744
41	0.114274	0.0625429
42	0.114274	0.0162842
43	0.114274	0.0305406
44	0.114274	0.0637631
45	0.114274	-0.00383501
46	0.114274	-0.000285977
47	0.114274	0.0134663
48	0.114274	0.0561593
49	0.114274	-0.00908658
50	0.114274	-0.00833212
51	0.114274	0.0173886
52	0.114274	0.0189233
53	0.114274	0.0387912
54	0.114274	0.00609529
55	0.114274	0.0293671
56	0.114274	0.0160231
57	0.114274	0.00701726
58	0.114274	0.0359902
59	0.114274	0.0383951
60	0.114274	0.0352926
61	0.114274	0.0491522
62	0.114274	0.0634099
63	0.114274	0.0599597
0	0.124824	0.0109656
1	0.124824	-0.00670536
2	0.124824	0.0552953
3	0.124824	0.00450452
4	0.124824	0.0347818
5	0.124824	-0.00439481
6	0.124824	0.0377231
7	0.124824	0.0868899
8	0.124824	-0.00221219
9	0.124824	0.0168588
10	0.124824	0.0741137
11	0.124824	0.0387715
12	0.124824	0.0266819
13	0.124824	0.0635807
14	0.124824	-0.00426445
15	0.124824	-0.0112108
16	0.124824	0.0164538
17	0.124824	0.0157632
18	0.124824	0.0444995
19	0.124824	-0.0225053
20	0.124824	-0.00985558
21	0.124824	0.0150583
22	0.124824	0.00857032
23	0.124824	0.02987
24	0.124824	0.0181378
25	0.124824	-0.0251698
26	0.124824	0.0468219
27	0.124824	0.0180263
28	0.124824	-0.00634497
29	0.124824	-0.00269254
30	0.124824	0.0515426
31	0.124824	0.0157262
32	0.124824	0.045497
33	0.124824	0.0312678
34	0.124824	-0.00801243
35	0.124824	-0.00313235
36	0.124824	0.0477867
37	0.124824	0.0468348
38	0.124824	-0.0335294
39	0.124824	0.0593876
40	0.124824	0.00910875
41	0.124824	0.0442974
42	0.124824	0.0108194
43	0.124824	0.0239191
44	0.124824	0.0531481
45	0.124824	-0.00810758
46	0.124824	0.00356582
47	0.124824	0.012638
48	0.124824	0.0557796
49	0.124824	-0.015851
50	0.124824	-0.012543
51	0.124824	0.0241864
52	0.124824	0.0348232
53	0.124824	0.0186705
54	0.124824	0.00812185
55	0.124824	0.0310863
56	0.124824	0.0137234
57	0.124824	-0.00366981
58	0.124824	0.0225753
59	0.124824	0.0281189
60	0.124824	0.029526
61	0.124824	0.0421208
62	0.124824	0.0609838
63	0.124824	0.047294
0	0.136348	0.024164
1	0.136348	-0.0142752
2	0.136348	0.0526217
3	0.136348	-0.00671103
4	0.136348	0.0264857
5	0.136348	-0.0026986
6	0.136348	0.0398792
7	0.136348	0.0697725
8	0.136348	-0.0207825
9	0.136348	0.0206008
10	0.136348	0.0592324
11	0.136348	0.0299917
12	0.136348	0.0223679
13	0.136348	0.0750411
14	0.136348	-0.00716751
15	0.136348	-0.0182062
16	0.136348	0.0151006
17	0.136348	0.0151421
18	0.136348	0.0364413
19	0.136348	-0.0281854
20	0.136348	-0.00511461
21	0.136348	0.0072709
22	0.136348	0.0155888
23	0.136348	0.0201893
24	0.136348	0.0065533
25	0.136348	-0.0322715
26	0.136348	0.0502952
27	0.136348	0.0159853
28	0.136348	-0.0120839
29	0.136348	-0.00818045
30	0.136348	0.0388348
31	0.136348	0.0175108
32	0.136348	0.042035
33	0.136348	0.0332661
34	0.136348	-0.00645706
35	0.136348	-0.00425281
36	0.136348	0.0451249
37	0.136348	0.0194304
38	0.136348	-0.0293232
39	0.136348	0.0712439
40	0.136348	0.0147534
41	0.136348	0.0434547
42	0.136348	0.0109671
43	0.136348	0.0216226
44	0.136348	0.072833
45	0.136348	-0.00257484
46	0.136348	-0.00592826
47	0.136348	0.0166761
48	0.136348	0.0630123
49	0.136348	-0.00317289
50	0.136348	-0.0132023
51	0.136348	0.0248249
52	0.136348	0.0402761
53	0.136348	0.03089
54	0.136348	0.010049
55	0.136348	0.0160132
56	0.136348	0.0120367
57	0.136348	0.00340333
58	0.136348	0.0124337
59	0.136348	0.0298361
60	0.136348	0.0384257
61	0.136348	0.049251
62	0.136348	0.0566134
63	0.136348	0.0505747
0	0.148936	0.0285199
1	0.148936	-0.0210284
2	0.148936	0.0586517
3	0.148936	-0.00359463
4	0.148936	0.0425422
5	0.148936	-0.00286444
6	0.148936	0.0444294
7	0.148936	0.0798846
8	0.148936	-0.00742577
9	0.148936	0.0210742
10	0.148936	0.071067
11	0.148936	0.0402871
12	0.148936	0.0298355
13	0.148936	0.0655764
14	0.148936	-0.017056
15	0.148936	-0.0152922
16	0.148936	0.0217981
17	0.148936	0.013354
18	0.148936	0.0403073
19	0.148936	-0.0259413
20	0.148936	-0.0120492
21	0.148936	0.00476359
22	0.148936	0.00476313
23	0.148936	0.0257559
24	0.148936	0.0151254
25	0.148936	-0.027207
26	0.148936	0.0382037
27	0.148936	0.0158566
28	0.148936	-0.0179975
29	0.148936	-0.010166
30	0.148936	0.0444496
31	0.148936	0.0169362
32	0.148936	0.02957
33	0.148936	0.03268
34	0.148936	-0.00990701
35	0.148936	-0.00212793
36	0.148936	0.0316309
37	0.148936	0.0435117
38	0.148936	-0.0369292
39	0.148936	0.0630566
40	0.148936	0.0188012
41	0.148936	0.0632005
42	0.148936	0.0128407
43	0.148936	0.0257084
44	0.148936	0.0745224
45	0.148936	-0.000856789
46	0.148936	-0.0211423
47	0.148936	0.00715129
48	0.148936	0.0705091
49	0.148936	0.00687307
50	0.148936	-0.00903251
51	0.148936	0.00224045
52	0.148936	0.0410199
53	0.148936	0.0236954
54	0.148936	0.00598864
55	0.148936	0.00806638
56	0.148936	0.0152301
57	0.148936	0.0110067
58	0.148936	0.0123182
59	0.148936	0.029082
60	0.148936	0.0273519
61	0.148936	0.0337497
62	0.148936	0.045756
63	0.148936	0.0522087
0	0.162686	0.00569305
1	0.162686	-0.0269355
2	0.162686	0.0545456
3	0.162686	0.00189632
4	0.162686	0.0234009
5	0.162686	0.0018313
6	0.162686	0.0552597
7	0.162686	0.0776085
8	0.162686	0.00856409
9	0.162686	0.020353
10	0.162686	0.0583626
11	0.162686	0.0465381
12	0.162686	0.0222378
13	0.162686	0.0686514
14	0.162686	-0.00777255
15	0.162686	-0.0184436
16	0.162686	0.0148831
17	0.162686	0.0156014
18	0.162686	0.0218994
19	0.162686	-0.0420355
20	0.162686	-0.0154376
21	0.162686	0.016053
22	0.162686	-0.00451427
23	0.162686	0.0110334
24	0.162686	0.0327414
25	0.162686	-0.0355851
26	0.162686	0.0421131
27	0.162686	0.0190837
28	0.162686	-0.0241512
29	0.162686	-0.00377859
30	0.162686	0.0423828
31	0.162686	0.0116297
32	0.162686	0.0355281
33	0.162686	0.0335396
34	0.162686	-0.00596052
35	0.162686	-0.00531359
36	0.162686	0.0299703
37	0.162686	0.0294341
38	0.162686	-0.0285201
39	0.162686	0.0532553
40	0.162686	-0.000646623
41	0.162686	0.0405127
42	0.162686	0.00834776
43	0.162686	0.0216927
44	0.162686	0.0567064
45	0.162686	-0.00971816
46	0.162686	-0.0128141
47	0.162686	0.0107562
48	0.162686	0.0441259
49	0.162686	0.00498839
50	0.162686	-0.0068534
51	0.162686	0.0114798
52	0.162686	0.0336654
53	0.162686	0.0283267
54	0.162686	0.0026585
55	0.162686	0.0106487
56	0.162686	0.0183107
57	0.162686	0.00938137
58	0.162686	0.0173434
59	0.162686	0.0186226
60	0.162686	0.0342617
61	0.162686	0.0315325
62	0.162686	0.0430655
63	0.162686	0.0309391
0	0.177706	0.0381104
1	0.177706	-0.031842
2	0.177706	0.0470205
3	0.177706	-0.00386253
4	0.177706	0.0114472
5	0.177706	-0.00379939
6	0.177706	0.0394695
7	0.177706	0.0686798
8	0.177706	-0.00948191
9	0.177706	0.0292869
10	0.177706	0.0542042
11	0.177706	0.0333418
12	0.177706	0.0194959
13	0.177706	0.0773975
14	0.177706	-0.000447237
15	0.177706	-0.0221407
16	0.177706	0.0233207
17	0.177706	0.00925871
18	0.177706	0.0174324
19	0.177706	-0.0292625
20	0.177706	-0.020257
21	0.177706	0.0149264
22	0.177706	-0.00115284
23	0.177706	0.0100898
24	0.177706	0.0170764
25	0.177706	-0.0463203
26	0.177706	0.0277546
27	0.177706	0.0140745
28	0.177706	-0.0202325
29	0.177706	-0.00638173
30	0.177706	0.034977
31	0.177706	0.0247649
32	0.177706	0.0335238
33	0.177706	0.0327939
34	0.177706	-0.00602292
35	0.177706	-0.0134798
36	0.177706	0.0265411
37	0.177706	0.0353394
38	0.177706	-0.0292327
39	0.177706	0.0277959
40	0.177706	-0.00920819
41	0.177706	0.0334025
42	0.177706	0.00879379
43	0.177706	0.0242311
44	0.177706	0.0574585
45	0.177706	-0.00554697
46	0.177706	-0.00942851
47	0.177706	0.0172456
48	0.177706	0.0479344
49	0.177706	0.00558333
50	0.177706	-0.00736726
51	0.177706	0.0231034
52	0.177706	0.0497512
53	0.177706	0.0313349
54	0.177706	0.00789994
55	0.177706	0.0147164
56	0.177706	0.0144521
57	0.177706	0.00585212
58	0.177706	0.0046674
59	0.177706	0.0213729
60	0.177706	0.011962
61	0.177706	0.0274643
62	0.177706	0.0322053
63	0.177706	0.0418271
0	0.194112	-0.00355265
1	0.194112	-0.00716677
2	0.194112	0.0498661
3	0.194112	-0.0145556
4	0.194112	0.0185394
5	0.194112	-0.00887014
6	0.194112	0.0350025
7	0.194112	0.0599989
8	0.194112	-0.0177795
9	0.194112	0.0286551
10	0.194112	0.0377072
11	0.194112	0.0310977
12	0.194112	0.0234106
13	0.194112	0.0640112
14	0.194112	0.00106529
15	0.194112	-0.00348709
16	0.194112	0.0181974
17	0.194112	0.0109226
18	0.194112	0.032056
19	0.194112	-0.0380179
20	0.194112	-0.0380164
21	0.194112	0.0190465
22	0.194112	0.0219006
23	0.194112	0.0070226
24	0.194112	0.0310402
25	0.194112	-0.0489876
26	0.194112	0.00798735
27	0.194112	0.0157014
28	0.194112	-0.0242251
29	0.194112	0.000352328
30	0.194112	0.0421384
31	0.194112	0.00760694
32	0.194112	0.0462148
33	0.194112	0.0226248
34	0.194112	-0.0112791
35	0.194112	-0.0120068
36	0.194112	0.0225876
37	0.194112	0.0230778
38	0.194112	-0.032218
39	0.194112	0.0441086
40	0.194112	-0.0140208
41	0.194112	0.0336219
42	0.194112	0.007361
43	0.194112	0.0269517
44	0.194112	0.06074
45	0.194112	0.00142574
46	0.194112	-0.0146805
47	0.194112	0.0157411
48	0.194112	0.0422359
49	0.194112	-0.00489865
50	0.194112	-0.00656287
51	0.194112	0.0242376
52	0.194112	0.0461283
53	0.194112	0.00688482
54	0.194112	-0.00759347
55	0.194112	-0.00647755
56	0.194112	0.0178176
57	0.194112	-0.0108342
58	0.194112	0.000525222
59	0.194112	0.0117462
60	0.194112	0.0149264
61	0.194112	0.0230367
62	0.194112	0.0102377
63	0.194112	0.035469
0	0.212032	0.033218
1	0.212032	-0.0086606
2	0.212032	0.0401624
3	0.212032	-0.0202235
4	0.212032	0.0336106
5	0.212032	-0.0139728
6	0.212032	0.0176779
7	0.212032	0.0319833
8	0.212032	0.0107502
9	0.212032	-0.00472411
10	0.212032	0.0225855
11	0.212032	0.000606192
12	0.212032	0.0163771
13	0.212032	0.0705079
14	0.212032	-0.0181477
15	0.212032	-0.0230476
16	0.212032	0.0193422
17	0.212032	0.00745147
18	0.212032	0.021222
19	0.212032	-0.0479939
20	0.212032	-0.0552431
21	0.212032	0.0263957
22	0.212032	0.014679
23	0.212032	0.0105342
24	0.212032	0.0500332
25	0.212032	-0.0290798
26	0.212032	0.0264824
27	0.212032	0.0224655
28	0.212032	-0.0165758
29	0.212032	-0.0172332
30	0.212032	0.0371312
31	0.212032	0.0143011
32	0.212032	0.0398745
33	0.212032	0.0102123
34	0.212032	-0.00644198
35	0.212032	-0.00669981
36	0.212032	0.0282478
37	0.212032	0.0402803
38	0.212032	-0.0359633
39	0.212032	0.0486517
40	0.212032	-0.0147656
41	0.212032	0.0369891
42	0.212032	0.0213927
43	0.212032	0.0264362
44	0.212032	0.0624329
45	0.212032	-0.0114306
46	0.212032	-0.0202819
47	0.212032	0.0192476
48	0.212032	0.0390863
49	0.212032	-0.0297974
50	0.212032	-0.0094616
51	0.212032	0.0148535
52	0.212032	0.0262878
53	0.212032	0.00592548
54	0.212032	0.0030081
55	0.212032	0.00462733
56	0.212032	0.00510364
57	0.212032	-0.0170964
58	0.212032	-0.00969399
59	0.212032	0.00803164
60	0.212032	0.0144676
61	0.212032	0.0162734
62	0.212032	0.0134342
63	0.212032	0.0151508
0	0.231608	0.0329779
1	0.231608	-0.0211414
2	0.231608	0.058765
3	0.231608	0.00120453
4	0.231608	0.0333766
5	0.231608	-0.00585536
6	0.231608	0.0507115
7	0.231608	0.0511865
8	0.231608	0.00151216
9	0.231608	0.0231316
10	0.231608	0.0511706
11	0.231608	0.0374119
12	0.231608	0.0119565
13	0.231608	0.0510481
14	0.231608	-0.0105996
15	0.231608	-0.0227924
16	0.231608	0.0269707
17	0.231608	0.0029866
18	0.231608	-0.00532874
19	0.231608	-0.0453906
20	0.231608	-0.0152833
21	0.231608	0.029848
22	0.231608	-0.00794393
23	0.231608	0.0163738
24	0.231608	0.029155
25	0.231608	-0.0138914
26	0.231608	0.0249578
27	0.231608	0.0203924
28	0.231608	-0.0130153
29	0.231608	-0.00436369
30	0.231608	0.0385779
31	0.231608	0.007023
32	0.231608	0.048854
33	0.231608	0.00792258
34	0.231608	-0.0138488
35	0.231608	0.020755
36	0.231608	0.0226934
37	0.231608	0.0156541
38	0.231608	-0.0226898
39	0.231608	0.0515859
40	0.231608	0.00567668
41	0.231608	0.0211367
42	0.231608	0.0222684
43	0.231608	0.012262
44	0.231608	0.0355599
45	0.231608	-0.00564614
46	0.231608	-0.0166597
47	0.231608	0.0209606
48	0.231608	0.0381194
49	0.231608	0.0176637
50	0.231608	0.00535762
51	0.231608	0.0160061
52	0.231608	0.0208133
53	0.231608	0.0109954
54	0.231608	0.0128139
55	0.231608	0.0120139
56	0.231608	0.0216656
57	0.231608	-0.0152084
58	0.231608	-0.0149866
59	0.231608	0.0336706
60	0.231608	0.0100163
61	0.231608	0.01552
62	0.231608	0.0158725
63	0.231608	0.0159973
0	0.25299	0.0609529
1	0.25299	-0.0299275
2	0.25299	0.0569979
3	0.25299	0.0107743
4	0.25299	0.0267293
5	0.25299	-0.0106969
6	0.25299	0.0323654
7	0.25299	0.0575192
8	0.25299	-0.00852746
9	0.25299	0.0113012
10	0.25299	0.0371999
11	0.25299	0.0495367
12	0.25299	0.025496
13	0.25299	0.0748213
14	0.25299	-0.00624729
15	0.25299	-0.0142316
16	0.25299	0.0220178
17	0.25299	0.00504511
18	0.25299	-0.0103691
19	0.25299	-0.0400489
20	0.25299	-0.0362886
21	0.25299	0.0325345
22	0.25299	-0.0141129
23	0.25299	0.0032814
24	0.25299	0.0480431
25	0.25299	-0.0202843
26	0.25299	0.013597
27	0.25299	0.00926937
28	0.25299	-0.0062794
29	0.25299	0.00603498
30	0.25299	0.027535
31	0.25299	0.00340139
32	0.25299	0.0289059
33	0.25299	-0.0430986
34	0.25299	-0.0156771
35	0.25299	0.00379349
36	0.25299	0.0138304
37	0.25299	0.0135943
38	0.25299	-0.0284801
39	0.25299	0.0479874
40	0.25299	-0.0241786
41	0.25299	0.0439426
42	0.25299	0.0126241
43	0.25299	6.20834e-06
44	0.25299	0.0388455
45	0.25299	-0.00607144
46	0.25299	-0.0285066
47	0.25299	0.0310361
48	0.25299	0.0533183
49	0.25299	-0.0243788
50	0.25299	0.0103809
51	0.25299	-0.00662728
52	0.25299	0.0453551
53	0.25299	0.00649682
54	0.25299	-0.000425753
55	0.25299	-0.0103376
56	0.25299	0.0138481
57	0.25299	-0.00259524
58	0.25299	0.00381942
59	0.25299	0.0328246
60	0.25299	-0.0032657
61	0.25299	0.0131777
62	0.25299	0.0202235
63	0.25299	0.0204047
0	0.276346	0.0266159
1	0.276346	0.00236457
2	0.276346	0.0626623
3	0.276346	-0.0227437
4	0.276346	0.0100146
5	0.276346	-0.000800481
6	0.276346	0.0428559
7	0.276346	0.0246745
8	0.276346	-0.000631762
9	0.276346	0.0263294
10	0.276346	0.0417214
11	0.276346	0.0356075
12	0.276346	0.02165
13	0.276346	0.0448415
14	0.276346	-0.039296
15	0.276346	-0.0168649
16	0.276346	0.0338643
17	0.276346	0.0102445
18	0.276346	0.00078975
19	0.276346	-0.0232212
20	0.276346	-0.0552231
21	0.276346	0.0270894
22	0.276346	-0.0122502
23	0.276346	0.0277638
24	0.276346	0.0323648
25	0.276346	-0.0116882
26	0.276346	0.0127614
27	0.276346	0.0116313
28	0.276346	-0.0194885
29	0.276346	0.00339023
30	0.276346	-0.00828516
31	0.276346	0.00325846
32	0.276346	-0.00412467
33	0.276346	-0.0121475
34	0.276346	-0.0134403
35	0.276346	-0.00435907
36	0.276346	0.0174963
37	0.276346	0.0216167
38	0.276346	-0.0186326
39	0.276346	0.0293776
40	0.276346	-0.0023376
41	0.276346	0.0328401
42	0.276346	0.0306972
43	0.276346	0.0492722
44	0.276346	0.047589
45	0.276346	-0.00241099
46	0.276346	-0.0221976
47	0.276346	0.0151968
48	0.276346	0.0561106
49	0.276346	-0.0150467
50	0.276346	-0.000401427
51	0.276346	0.000548146
52	0.276346	0.0337072
53	0.276346	0.000433871
54	0.276346	0.00929641
55	0.276346	-0.00641314
56	0.276346	0.00439282
57	0.276346	0.0070547
58	0.276346	0.00726216
59	0.276346	0.00903952
60	0.276346	0.0244746
61	0.276346	0.021435
62	0.276346	0.00831743
63	0.276346	0.000738614
0	0.301859	0.0183778
1	0.301859	-0.00476219
2	0.301859	0.0150982
3	0.301859	0.0105637
4	0.301859	0.00893389
5	0.301859	-0.0176627
6	0.301859	0.0380295
7	0.301859	0.0443365
8	0.301859	-0.00418159
9	0.301859	0.0214224
10	0.301859	0.0477738
11	0.301859	0.0442068
12	0.301859	0.00496128
13	0.301859	0.0439684
14	0.301859	-0.0189923
15	0.301859	-0.0162485
16	0.301859	0.0282177
17	0.301859	0.00197745
18	0.301859	0.0138948
19	0.301859	-0.0194946
20	0.301859	-0.0012785
21	0.301859	0.0329643
22	0.301859	0.0216616
23	0.301859	0.0263084
24	0.301859	0.0642096
25	0.301859	-0.0286478
26	0.301859	0.0435766
27	0.301859	0.0172791
28	0.301859	-0.0119018
29	0.301859	0.000545628
30	0.301859	0.0485933
31	0.301859	0.0112895
32	0.301859	0.0209163
33	0.301859	-0.00795009
34	0.301859	-0.0230666
35	0.301859	0.0193662
36	0.301859	0.0138045
37	0.301859	0.0323832
38	0.301859	-0.0333676
39	0.301859	0.0120785
40	0.301859	0.0601827
41	0.301859	0.0103637
42	0.301859	0.0272554
43	0.301859	0.0109033
44	0.301859	0.0441395
45	0.301859	-0.0132819
46	0.301859	-0.0251936
47	0.301859	0.0259446
48	0.301859	0.042018
49	0.301859	-0.0182904
50	0.301859	0.0158295
51	0.301859	-0.0281893
52	0.301859	0.0205325
53	0.301859	0.0265724
54	0.301859	0.0160258
55	0.301859	-0.0463334
56	0.301859	0.0141027
57	0.301859	-0.00912041
58	0.301859	0.00147817
59	0.301859	0.0243015
60	0.301859	0.00218066
61	0.301859	0.0286598
62	0.301859	0.0140544
63	0.301859	0.00031056
0	0.329727	0.0340697
1	0.329727	0.00614015
2	0.329727	0.0248785
3	0.329727	0.0274168
4	0.329727	0.0149834
5	0.329727	-0.013956
6	0.329727	0.0516532
7	0.329727	0.0592366
8	0.329727	-0.0150923
9	0.329727	0.0525541
10	0.329727	0.032111
11	0.329727	0.0622449
12	0.329727	0.00855868
13	0.329727	0.0509969
14	0.329727	-0.0132593
15	0.329727	0.00341606
16	0.329727	0.0394579
17	0.329727	0.0305299
18	0.329727	-0.000474607
19	0.329727	-0.0156938
20	0.329727	0.00737545
21	0.329727	0.0293908
22	0.329727	0.00425209
23	0.329727	0.0102744
24	0.329727	0.0847853
25	0.329727	-0.0120187
26	0.329727	-0.00661267
27	0.329727	0.0058948
28	0.329727	-0.0124298
29	0.329727	0.0243753
30	0.329727	0.012261
31	0.329727	0.00463606
32	0.329727	0.0123574
33	0.329727	-0.00417417
34	0.329727	-0.0121157
35	0.329727	0.0165867
36	0.329727	0.0378756
37	0.329727	-0.0344632
38	0.329727	-0.0140445
39	0.329727	0.0161782
40	0.329727	0.00901533
41	0.329727	0.0532986
42	0.329727	-0.00600862
43	0.329727	0.0453022
44	0.329727	0.0438972
45	0.329727	-0.000804178
46	0.329727	0.00481148
47	0.329727	0.00816671
48	0.329727	0.00909427
49	0.329727	0.0210629
50	0.329727	0.0183999
51	0.329727	0.00730215
52	0.329727	0.00909478
53	0.329727	0.0299444
54	0.329727	0.0244137
55	0.329727	-0.0128957
56	0.329727	0.0287652
57	0.329727	0.000523719
58	0.329727	0.00797641
59	0.329727	0.00196913
60	0.329727	0.0212909
61	0.329727	-0.00580009
62	0.329727	0.0381238
63	0.329727	0.0212744
0	0.360168	0.0594885
1	0.360168	-0.019335
2	0.360168	0.0403573
3	0.360168	0.01821
4	0.360168	0.0157376
5	0.360168	-0.0195107
6	0.360168	0.0302309
7	0.360168	0.0756497
8	0.360168	-0.00527329
9	0.360168	0.0437155
10	0.360168	0.0384167
11	0.360168	0.0689635
12	0.360168	0.0369334
13	0.360168	0.041548
14	0.360168	-0.0305863
15	0.360168	-0.010345
16	0.360168	0.0261444
17	0.360168	0.040334
18	0.360168	-0.0105952
19	0.360168	0.00927856
20	0.360168	-0.00698324
21	0.360168	0.0317564
22	0.360168	-0.0488915
23	0.360168	0.0428648
24	0.360168	0.0357225
25	0.360168	-0.0165728
26	0.360168	0.0417892
27	0.360168	0.0372791
28	0.360168	0.0119644
29	0.360168	0.0436201
30	0.360168	-0.00505694
31	0.360168	0.0141635
32	0.360168	0.0213017
33	0.360168	-0.0354041
34	0.360168	-0.0176544
35	0.360168	0.0265901
36	0.360168	0.0211661
37	0.360168	0.0142613
38	0.360168	-0.02985
39	0.360168	0.0120977
40	0.360168	0.0508382
41	0.360168	0.0610491
42	0.360168	0.00631557
43	0.360168	0.0393011
44	0.360168	0.047851
45	0.360168	0.00326007
46	0.360168	0.00215002
47	0.360168	0.029799
48	0.360168	0.0186079
49	0.360168	0.000629726
50	0.360168	0.0343106
51	0.360168	-0.010642
52	0.360168	0.00935355
53	0.360168	0.0444707
54	0.360168	0.0213601
55	0.360168	-0.0186696
56	0.360168	0.0534603
57	0.360168	-0.0106036
58	0.360168	0.0591245
59	0.360168	0.0427684
60	0.360168	0.0169055
61	0.360168	0.0339698
62	0.360168	0.0317383
63	0.360168	0.00712141
0	0.39342	0.044479
1	0.39342	0.017214
2	0.39342	0.0622375
3	0.39342	0.0316791
4	0.39342	-0.00807675
5	0.39342	-0.00324754
6	0.39342	0.0528916
7	0.39342	0.0880637
8	0.39342	-0.000225349
9	0.39342	0.0335234
10	0.39342	0.0580711
11	0.39342	0.0683703
12	0.39342	0.0338645
13	0.39342	0.0619973
14	0.39342	-0.0431612
15	0.39342	0.00223
16	0.39342	0.0504466
17	0.39342	0.0409144
18	0.39342	-0.00824917
19	0.39342	0.0189283
20	0.39342	0.00615265
21	0.39342	0.0439153
22	0.39342	-0.00940885
23	0.39342	0.0399224
24	0.39342	0.0771572
25	0.39342	0.0162304
26	0.39342	0.0142514
27	0.39342	0.0195229
28	0.39342	-0.00730793
29	0.39342	0.031642
30	0.39342	-0.018336
31	0.39342	0.00883838
32	0.39342	0.0289913
33	0.39342	-0.0157263
34	0.39342	-0.00151823
35	0.39342	0.0133082
36	0.39342	0.058332
37	0.39342	0.0183894
38	0.39342	-0.0284248
39	0.39342	0.0332138
40	0.39342	0.0334842
41	0.39342	0.0356726
42	0.39342	0.00861355
43	0.39342	0.0232136
44	0.39342	0.0516979
45	0.39342	0.0183841
46	0.39342	-0.00802536
47	0.39342	0.0172309
48	0.39342	0.000585868
49	0.39342	0.0162402
50	0.39342	0.0356883
51	0.39342	-0.0100005
52	0.39342	0.00913471
53	0.39342	0.0591843
54	0.39342	0.0435587
55	0.39342	0.0431873
56	0.39342	0.0564513
57	0.39342	0.0308914
58	0.39342	0.0567058
59	0.39342	0.022351
60	0.39342	0.0166561
61	0.39342	0.0327538
62	0.39342	0.0349007
63	0.39342	0.0539772
0	0.429741	0.000729621
1	0.429741	0.0134015
2	0.429741	0.034478
3	0.429741	-0.0137942
4	0.429741	0.0127635
5	0.429741	-0.0115617
6	0.429741	0.0227426
7	0.429741	0.0410927
8	0.429741	-0.0129061
9	0.429741	-0.00765863
10	0.429741	0.00229467
11	0.429741	0.0384841
12	0.429741	0.0406678
13	0.429741	0.0408436
14	0.429741	-0.00285141
15	0.429741	-0.00989337
16	0.429741	0.0396332
17	0.429741	0.0406788
18	0.429741	0.0120365
19	0.429741	0.0123103
20	0.429741	-0.00944423
21	0.429741	0.0415677
22	0.429741	0.017297
23	0.429741	0.043568
24	0.429741	0.0725261
25	0.429741	-0.0138402
26	0.429741	0.0237583
27	0.429741	0.0384712
28	0.429741	0.0156028
29	0.429741	0.00663999
30	0.429741	-0.0148746
31	0.429741	0.014488
32	0.429741	0.0091893
33	0.429741	-0.0138923
34	0.429741	-0.0228334
35	0.429741	0.0273878
36	0.429741	0.0268671
37	0.429741	-0.0300776
38	0.429741	-0.0280167
39	0.429741	0.0190317
40	0.429741	0.0532737
41	0.429741	0.0347811
42	0.429741	0.0132752
43	0.429741	0.019054
44	0.429741	0.0493075
45	0.429741	0.00561631
46	0.429741	-0.0245197
47	0.429741	0.0257853
48	0.429741	0.0320971
49	0.429741	0.0433924
50	0.429741	0.0069219
51	0.429741	-0.01647
52	0.429741	0.0334305
53	0.429741	0.0391758
54	0.429741	0.0331207
55	0.429741	0.00771226
56	0.429741	0.057808
57	0.429741	0.00975405
58	0.429741	0.0304954
59	0.429741	0.0375053
60	0.429741	0.0128863
61	0.429741	0.0354797
62	0.429741	0.0451741
63	0.429741	0.0715974
0	0.469415	0.0267898
1	0.469415	-0.00728445
2	0.469415	0.0342299
3	0.469415	0.041935
4	0.469415	0.0310546
5	0.469415	-0.00427385
6	0.469415	0.0685134
7	0.469415	0.0573644
8	0.469415	0.0132105
9	0.469415	0.0588495
10	0.469415	0.0879428
11	0.469415	0.0295668
12	0.469415	0.00684006
13	0.469415	0.0396617
14	0.469415	-0.0200808
15	0.469415	0.0256058
16	0.469415	0.0354816
17	0.469415	0.0582406
18	0.469415	0.0154298
19	0.469415	0.0361552
20	0.469415	0.0567574
21	0.469415	0.0474627
22	0.469415	0.019215
23	0.469415	0.046862
24	0.469415	0.0433842
25	0.469415	0.0398961
26	0.469415	0.0333257
27	0.469415	0.0557895
28	0.469415	0.0135118
29	0.469415	0.0409217
30	0.469415	-0.0220984
31	0.469415	0.019071
32	0.469415	0.0241469
33	0.469415	-0.0128995
34	0.469415	-0.0131111
35	0.469415	0.0193933
36	0.469415	0.0423726
37	0.469415	-0.0482252
38	0.469415	-0.0104022
39	0.469415	-0.00964027
40	0.469415	0.0487804
41	0.469415	0.0166322
42	0.469415	0.000553518
43	0.469415	-0.0127131
44	0.469415	0.0260832
45	0.469415	0.00589024
46	0.469415	-0.0427161
47	0.469415	0.0214403
48	0.469415	0.0279402
49	0.469415	0.0254279
50	0.469415	0.0198089
51	0.469415	-0.0179529
52	0.469415	0.0099152
53	0.469415	0.0503614
54	0.469415	0.023271
55	0.469415	-0.0218704
56	0.469415	0.0365885
57	0.469415	0.0506339
58	0.469415	0.0621358
59	0.469415	0.00507027
60	0.469415	0.00389073
61	0.469415	0.0110885
62	0.469415	0.0327536
63	0.469415	0.000757192
0	0.512752	0.0666843
1	0.512752	5.88254e-05
2	0.512752	0.0403321
3	0.512752	-0.00487726
4	0.512752	0.0277356
5	0.512752	0.00226628
6	0.512752	0.0221348
7	0.512752	0.0113309
8	0.512752	0.0159683
9	0.512752	0.0157877
10	0.512752	-0.0133581
11	0.512752	0.032251
12	0.512752	0.0360181
13	0.512752	0.00895437
14	0.512752	-0.0232024
15	0.512752	0.0287053
16	0.512752	0.0560711
17	0.512752	0.0955732
18	0.512752	0.0403523
19	0.512752	0.0555194
20	0.512752	0.0734928
21	0.512752	0.0329515
22	0.512752	-0.0185826
23	0.512752	0.0435308
24	0.512752	0.106221
25	0.512752	0.0611896
26	0.512752	0.02101
27	0.512752	0.0730802
28	0.512752	0.0271256
29	0.512752	0.0461457
30	0.512752	0.00325455
31	0.512752	0.0219443
32	0.512752	-0.00692412
33	0.512752	-0.00779088
34	0.512752	-0.0206468
35	0.512752	0.00932892
36	0.512752	0.0863581
37	0.512752	-0.00803352
38	0.512752	-0.0328679
39	0.512752	-0.0433546
40	0.512752	0.0718265
41	0.512752	0.032206
42	0.512752	0.0115153
43	0.512752	0.0282097
44	0.512752	0.0636255
45	0.512752	0.0307557
46	0.512752	-0.0122119
47	0.512752	0.0261843
48	0.512752	0.0131854
49	0.512752	0.00730331
50	0.512752	0.0397607
51	0.512752	-0.0324954
52	0.512752	0.0196975
53	0.512752	0.063202
54	0.512752	0.0399968
55	0.512752	-0.011182
56	0.512752	0.0313554
57	0.512752	0.0329031
58	0.512752	0.0663042
59	0.512752	0.0349117
60	0.512752	0.0277973
61	0.512752	0.0548352
62	0.512752	0.0487621
63	0.512752	0.0166105
0	0.56009	0.159425
1	0.56009	-0.0312864
2	0.56009	0.0478127
3	0.56009	-0.0291701
4	0.56009	0.124743
5	0.56009	0.0183146
6	0.56009	-0.0374077
7	0.56009	-0.0222372
8	0.56009	0.0619188
9	0.56009	0.0363
10	0.56009	-0.0334532
11	0.56009	0.0152132
12	0.56009	0.0324771
13	0.56009	0.000706626
14	0.56009	0.010157
15	0.56009	0.0982442
16	0.56009	0.0778251
17	0.56009	0.186611
18	0.56009	-0.00588033
19	0.56009	0.100445
20	0.56009	0.0427096
21	0.56009	0.0304221
22	0.56009	0.0333377
23	0.56009	0.047538
24	0.56009	0.10922
25	0.56009	0.121582
26	0.56009	0.0439366
27	0.56009	0.156026
28	0.56009	0.0711426
29	0.56009	0.0834402
30	0.56009	-0.107357
31	0.56009	0.0319395
32	0.56009	-0.0420905
33	0.56009	-0.0678057
34	0.56009	-0.0815913
35	0.56009	0.0507158
36	0.56009	0.19935
37	0.56009	0.0673091
38	0.56009	-0.0618213
39	0.56009	0.0340358
40	0.56009	0.0884119
41	0.56009	0.0839277
42	0.56009	-0.0369644
43	0.56009	0.0744214
44	0.56009	0.0115034
45	0.56009	-0.00159109
46	0.56009	-0.0592114
47	0.56009	0.0378009
48	0.56009	-0.0513149
49	0.56009	0.0685431
50	0.56009	0.0492582
51	0.56009	-0.0868117
52	0.56009	-0.0402791
53	0.56009	0.120511
54	0.56009	0.0793591
55	0.56009	-0.00831402
56	0.56009	0.0745254
57	0.56009	0.0638939
58	0.56009	0.111365
59	0.56009	0.00619297
60	0.56009	-0.0101162
61	0.56009	0.0411718
62	0.56009	0.0346098
63	0.56009	-0.0071737
0	0.611799	0.162971
1	0.611799	-0.222282
2	0.611799	0.00997655
3	0.611799	-0.0980573
4	0.611799	0.285715
5	0.611799	-0.101333
6	0.611799	0.0265719
7	0.611799	-0.0788352
8	0.611799	0.0262269
9	0.611799	0.0739029
10	0.611799	-0.027389
11	0.611799	-0.0506482
12	0.611799	0.139588
13	0.611799	0.110863
14	0.611799	0.00737332
15	0.611799	0.282259
16	0.611799	0.240217
17	0.611799	0.406661
18	0.611799	0.0486179
19	0.611799	0.350634
20	0.611799	0.119595
21	0.611799	0.0183899
22	0.611799	0.0712704
23	0.611799	0.175291
24	0.611799	0.108958
25	0.611799	0.223342
26	0.611799	0.0408353
27	0.611799	0.266509
28	0.611799	0.285178
29	0.611799	0.307575
30	0.611799	-0.248478
31	0.611799	0.0784558
32	0.611799	-0.130972
33	0.611799	-0.208773
34	0.611799	-0.134492
35	0.611799	0.00735727
36	0.611799	0.376752
37	0.611799	0.121762
38	0.611799	-0.152468
39	0.611799	-0.0362219
40	0.611799	0.184042
41	0.611799	0.142174
42	0.611799	-0.132957
43	0.611799	0.0584267
44	0.611799	-0.0806386
45	0.611799	0.0324151
46	0.611799	-0.109775
47	0.611799	0.0184639
48	0.611799	-0.176372
49	0.611799	0.15097
50	0.611799	0.153705
51	0.611799	-0.194382
52	0.611799	-0.0452515
53	0.611799	0.267079
54	0.611799	0.227296
55	0.611799	-0.0159655
56	0.611799	0.181631
57	0.611799	0.15952
58	0.611799	0.254135
59	0.611799	-0.0371616
60	0.611799	0.0197658
61	0.611799	0.141224
62	0.611799	0.0566535
63	0.611799	-0.0729605
0	0.668281	0.0465921
1	0.668281	-0.0583208
2	0.668281	0.0889671
3	0.668281	0.0458562
4	0.668281	0.228916
5	0.668281	-0.0981213
6	0.668281	0.212384
7	0.668281	0.123472
8	0.668281	-0.0717084
9	0.668281	0.167493
10	0.668281	0.202274
11	0.668281	0.09109
12	0.668281	0.203814
13	0.668281	0.211961
14	0.668281	-0.0340374
15	0.668281	0.235837
16	0.668281	0.294492
17	0.668281	0.397022
18	0.668281	0.0492394
19	0.668281	0.358154
20	0.668281	0.0680091
21	0.668281	0.0931145
22	0.668281	0.056136
23	0.668281	0.232808
24	0.668281	0.0518721
25	0.668281	0.123693
26	0.668281	0.0476332
27	0.668281	0.188565
28	0.668281	0.297536
29	0.668281	0.304186
30	0.668281	-0.222459
31	0.668281	0.0701961
32	0.668281	-0.0394172
33	0.668281	-0.174428
34	0.668281	-0.117989
35	0.668281	0.0957585
36	0.668281	0.320991
37	0.668281	0.0978247
38	0.668281	-0.131447
39	0.668281	-0.0512541
40	0.668281	0.209922
41	0.668281	0.152542
42	0.668281	-0.102781
43	0.668281	0.105924
44	0.668281	-0.0662974
45	0.668281	0.0556485
46	0.668281	-0.0624037
47	0.668281	0.0112703
48	0.668281	-0.175851
49	0.668281	0.16363
50	0.668281	0.133336
51	0.668281	-0.149719
52	0.668281	-0.0201945
53	0.668281	0.213972
54	0.668281	0.217771
55	0.668281	-0.0277462
56	0.668281	0.170048
57	0.668281	0.174525
58	0.668281	0.28009
59	0.668281	0.0250302
60	0.668281	0.0442806
61	0.668281	0.0987754
62	0.668281	0.0628577
63	0.668281	-0.0619869
0	0.729977	0.0695428
1	0.729977	0.121004
2	0.729977	0.202397
3	0.729977	0.146376
4	0.729977	0.108162
5	0.729977	-0.0433267
6	0.729977	0.227487
7	0.729977	0.208343
8	0.729977	-0.0977299
9	0.729977	0.187998
10	0.729977	0.201003
11	0.729977	0.170805
12	0.729977	0.224253
13	0.729977	0.212134
14	0.729977	-0.00625394
15	0.729977	0.14575
16	0.729977	0.260584
17	0.729977	0.287515
18	0.729977	-0.000336741
19	0.729977	0.244036
20	0.729977	0.0679243
21	0.729977	0.190834
22	0.729977	-0.0335664
23	0.729977	0.266873
24	0.729977	0.0982526
25	0.729977	0.0452174
26	0.729977	0.00859743
27	0.729977	0.125563
28	0.729977	0.248846
29	0.729977	0.201928
30	0.729977	-0.12208
31	0.729977	0.0725458
32	0.729977	0.0892219
33	0.729977	-0.0750949
34	0.729977	-0.090779
35	0.729977	0.130402
36	0.729977	0.172898
37	0.729977	-0.0416135
38	0.729977	-0.0888924
39	0.729977	0.00864427
40	0.729977	0.219413
41	0.729977	0.0582093
42	0.729977	-0.0207834
43	0.729977	0.0999202
44	0.729977	-0.0173344
45	0.729977	0.0391299
46	0.729977	-0.0387625
47	0.729977	0.0200345
48	0.729977	-0.046038
49	0.729977	0.0862857
50	0.729977	0.0737771
51	0.729977	-0.123781
52	0.729977	-0.00583053
53	0.729977	0.185048
54	0.729977	0.122111
55	0.729977	-0.0189676
56	0.729977	0.118255
57	0.729977	0.124764
58	0.729977	0.188776
59	0.729977	0.0312295
60	0.729977	0.0662134
61	0.729977	0.00251497
62	0.729977	0.0756079
63	0.729977	0.0108233
0	0.79737	0.173276
1	0.79737	0.238048
2	0.79737	0.311384
3	0.79737	0.254304
4	0.79737	0.0529677
5	0.79737	0.000397555
6	0.79737	0.303019
7	0.79737	0.318386
8	0.79737	-0.0831677
9	0.79737	0.265399
10	0.79737	0.275789
11	0.79737	0.295012
12	0.79737	0.284339
13	0.79737	0.235668
14	0.79737	-0.0654353
15	0.79737	0.0539596
16	0.79737	0.274814
17	0.79737	0.248357
18	0.79737	0.00785872
19	0.79737	0.233508
20	0.79737	0.106907
21	0.79737	0.274855
22	0.79737	-0.0850543
23	0.79737	0.293518
24	0.79737	0.171248
25	0.79737	0.0229936
26	0.79737	-0.0113468
27	0.79737	0.106931
28	0.79737	0.26428
29	0.79737	0.215236
30	0.79737	-0.142547
31	0.79737	0.0484167
32	0.79737	0.181838
33	0.79737	-0.101714
34	0.79737	-0.0871111
35	0.79737	0.18703
36	0.79737	0.128277
37	0.79737	0.00316119
38	0.79737	-0.0991306
39	0.79737	0.000462847
40	0.79737	0.246138
41	0.79737	0.177209
42	0.79737	-0.0148503
43	0.79737	0.117079
44	0.79737	0.00787208
45	0.79737	0.0471964
46	0.79737	-0.0526694
47	0.79737	0.0357319
48	0.79737	-0.0218334
49	0.79737	0.0939444
50	0.79737	0.0970695
51	0.79737	-0.0999747
52	0.79737	0.0468398
53	0.79737	0.174582
54	0.79737	0.138519
55	0.79737	-0.0500838
56	0.79737	0.160371
57	0.79737	0.09808
58	0.79737	0.146264
59	0.79737	0.0230878
60	0.79737	0.0318128
61	0.79737	0.0168721
62	0.79737	0.0801233
63	0.79737	0.00606871
0	0.870985	0.258998
1	0.870985	0.31361
2	0.870985	0.378855
3	0.870985	0.355785
4	0.870985	-0.0434051
5	0.870985	-0.0559687
6	0.870985	0.369693
7	0.870985	0.401279
8	0.870985	-0.174223
9	0.870985	0.327466
10	0.870985	0.358304
11	0.870985	0.400921
12	0.870985	0.341287
13	0.870985	0.297975
14	0.870985	-0.221265
15	0.870985	-0.0942875
16	0.870985	0.335731
17	0.870985	0.272265
18	0.870985	-0.096422
19	0.870985	0.294377
20	0.870985	0.15898
21	0.870985	0.347574
22	0.870985	-0.168058
23	0.870985	0.368291
24	0.870985	0.210301
25	0.870985	-0.0287211
26	0.870985	-0.126223
27	0.870985	0.123875
28	0.870985	0.349514
29	0.870985	0.28099
30	0.870985	-0.235381
31	0.870985	0.067293
32	0.870985	0.266441
33	0.870985	-0.205125
34	0.870985	-0.115234
35	0.870985	0.257228
36	0.870985	0.129531
37	0.870985	-0.0675506
38	0.870985	-0.149283
39	0.870985	-0.0394146
40	0.870985	0.338902
41	0.870985	0.307874
42	0.870985	0.0477416
43	0.870985	0.104011
44	0.870985	0.118111
45	0.870985	0.0769672
46	0.870985	-0.0629138
47	0.870985	0.0888854
48	0.870985	-0.0178053
49	0.870985	0.183402
50	0.870985	0.235419
51	0.870985	-0.140291
52	0.870985	0.170918
53	0.870985	0.301492
54	0.870985	0.24105
55	0.870985	0.0453734
56	0.870985	0.306362
57	0.870985	0.228676
58	0.870985	0.141057
59	0.870985	0.102159
60	0.870985	0.0542054
61	0.870985	0.149812
62	0.870985	0.225763
63	0.870985	0.0900629
0	0.951395	0.137482
1	0.951395	0.155832
2	0.951395	0.316379
3	0.951395	0.252273
4	0.951395	-0.19495
5	0.951395	-0.15405
6	0.951395	0.309704
7	0.951395	0.321445
8	0.951395	-0.23597
9	0.951395	0.206494
10	0.951395	0.246641
11	0.951395	0.331208
12	0.951395	0.261924
13	0.951395	0.16137
14	0.951395	-0.247001
15	0.951395	-0.183596
16	0.951395	0.246748
17	0.951395	0.163901
18	0.951395	-0.153433
19	0.951395	0.200648
20	0.951395	0.0594204
21	0.951395	0.302488
22	0.951395	-0.186716
23	0.951395	0.323312
24	0.951395	0.178267
25	0.951395	-0.09669
26	0.951395	-0.13286
27	0.951395	0.0627426
28	0.951395	0.305481
29	0.951395	0.223586
30	0.951395	-0.192524
31	0.951395	0.00185334
32	0.951395	0.136335
33	0.951395	-0.183288
34	0.951395	-0.0613974
35	0.951395	0.190885
36	0.951395	0.11286
37	0.951395	-0.06686
38	0.951395	-0.0217966
39	0.951395	0.00163952
40	0.951395	0.339322
41	0.951395	0.301703
42	0.951395	0.108936
43	0.951395	0.145187
44	0.951395	0.14064
45	0.951395	0.0957356
46	0.951395	0.0332573
47	0.951395	0.12777
48	0.951395	0.0664282
49	0.951395	0.200312
50	0.951395	0.301334
51	0.951395	0.0291118
52	0.951395	0.241014
53	0.951395	0.358701
54	0.951395	0.315839
55	0.951395	0.221107
56	0.951395	0.358202
57	0.951395	0.321968
58	0.951395	0.196272
59	0.951395	0.319478
60	0.951395	0.245055
61	0.951395	0.324534
62	0.951395	0.360109
63	0.951395	0.319354
0	1.03923	-0.254077
1	1.03923	-0.25052
2	1.03923	-0.113076
3	1.03923	-0.126924
4	1.03923	-0.320655
5	1.03923	-0.291095
6	1.03923	-0.0601768
7	1.03923	-0.0331284
8	1.03923	-0.326973
9	1.03923	-0.148183
10	1.03923	-0.0921249
11	1.03923	-0.0413181
12	1.03923	-0.10177
13	1.03923	-0.124034
14	1.03923	-0.274264
15	1.03923	-0.248523
16	1.03923	-0.0837768
17	1.03923	-0.109766
18	1.03923	-0.203163
19	1.03923	-0.0481781
20	1.03923	-0.124549
21	1.03923	0.0235479
22	1.03923	-0.0983551
23	1.03923	0.0758062
24	1.03923	-0.0554351
25	1.03923	-0.173668
26	1.03923	-0.21334
27	1.03923	-0.0698998
28	1.03923	0.090801
29	1.03923	0.0609284
30	1.03923	-0.136913
31	1.03923	-0.0653117
32	1.03923	-0.0389883
33	1.03923	-0.105103
34	1.03923	-0.0722148
35	1.03923	0.0547717
36	1.03923	0.0943473
37	1.03923	0.0752503
38	1.03923	0.105084
39	1.03923	0.138619
40	1.03923	0.246522
41	1.03923	0.273334
42	1.03923	0.205762
43	1.03923	0.166673
44	1.03923	0.21759
45	1.03923	0.17646
46	1.03923	0.159981
47	1.03923	0.207274
48	1.03923	0.204715
49	1.03923	0.289607
50	1.03923	0.311264
51	1.03923	0.226482
52	1.03923	0.313043
53	1.03923	0.360883
54	1.03923	0.349354
55	1.03923	0.357089
56	1.03923	0.384976
57	1.03923	0.384217
58	1.03923	0.34401
59	1.03923	0.394325
60	1.03923	0.380893
61	1.03923	0.407296
62	1.03923	0.408598
63	1.03923	0.412385
0	1.13517	-0.348882
1	1.13517	-0.341409
2	1.13517	-0.338352
3	1.13517	-0.335113
4	1.13517	-0.32104
5	1.13517	-0.30296
6	1.13517	-0.300053
7	1.13517	-0.299106
8	1.13517	-0.293698
9	1.13517	-0.290473
10	1.13517	-0.28879
11	1.13517	-0.287007
12	1.13517	-0.285527
13	1.13517	-0.278918
14	1.13517	-0.25671
15	1.13517	-0.248556
16	1.13517	-0.241031
17	1.13517	-0.240493
18	1.13517	-0.235547
19	1.13517	-0.231103
20	1.13517	-0.21506
21	1.13517	-0.21457
22	1.13517	-0.204647
23	1.13517	-0.194367
24	1.13517	-0.180414
25	1.13517	-0.151519
26	1.13517	-0.14891
27	1.13517	-0.143236
28	1.13517	-0.120786
29	1.13517	-0.111568
30	1.13517	-0.0864485
31	1.13517	-0.0726504
32	1.13517	-0.0674218
33	1.13517	-0.061194
34	1.13517	-0.0362894
35	1.13517	-0.0142217
36	1.13517	0.0171677
37	1.13517	0.115668
38	1.13517	0.174302
39	1.13517	0.179667
40	1.13517	0.204372
41	1.13517	0.207711
42	1.13517	0.2104
43	1.13517	0.217101
44	1.13517	0.223354
45	1.13517	0.232997
46	1.13517	0.256106
47	1.13517	0.262034
48	1.13517	0.273169
49	1.13517	0.301678
50	1.13517	0.306259
51	1.13517	0.315325
52	1.13517	0.316386
53	1.13517	0.339987
54	1.13517	0.355737
55	1.13517	0.375915
56	1.13517	0.377696
57	1.13517	0.385118
58	1.13517	0.392694
59	1.13517	0.400285
60	1.13517	0.403864
61	1.13517	0.419534
62	1.13517	0.419563
63	1.13517	0.421594
0	1.23997	-0.257499
1	1.23997	-0.233586
2	1.23997	-0.187884
3	1.23997	-0.197004
4	1.23997	-0.217764
5	1.23997	-0.201098
6	1.23997	-0.162129
7	1.23997	-0.10605
8	1.23997	-0.154705
9	1.23997	-0.138541
10	1.23997	-0.116894
11	1.23997	-0.153954
12	1.23997	-0.158457
13	1.23997	-0.19767
14	1.23997	-0.143919
15	1.23997	-0.105368
16	1.23997	-0.136247
17	1.23997	-0.108357
18	1.23997	-0.120234
19	1.23997	-0.11832
20	1.23997	-0.143316
21	1.23997	-0.102864
22	1.23997	-0.13937
23	1.23997	-0.120407
24	1.23997	-0.107795
25	1.23997	0.00993211
26	1.23997	-0.0694774
27	1.23997	-0.0685271
28	1.23997	-0.0768799
29	1.23997	-0.0563751
30	1.23997	0.00564669
31	1.23997	-1.38737e-05
32	1.23997	0.0145124
33	1.23997	0.0645013
34	1.23997	0.0521274
35	1.23997	-0.0185728
36	1.23997	-0.000905824
37	1.23997	0.0375858
38	1.23997	0.142757
39	1.23997	0.103811
40	1.23997	0.158062
41	1.23997	0.0680604
42	1.23997	0.0484969
43	1.23997	0.169265
44	1.23997	0.162959
45	1.23997	0.153919
46	1.23997	0.185812
47	1.23997	0.197429
48	1.23997	0.201333
49	1.23997	0.180304
50	1.23997	0.209692
51	1.23997	0.240863
52	1.23997	0.163167
53	1.23997	0.234717
54	1.23997	0.237627
55	1.23997	0.277495
56	1.23997	0.261207
57	1.23997	0.306989
58	1.23997	0.323176
59	1.23997	0.299711
60	1.23997	0.31177
61	1.23997	0.330627
62	1.23997	0.358319
63	1.23997	0.355246
0	1.35445	-0.183031
1	1.35445	-0.132266
2	1.35445	-0.12271
3	1.35445	-0.119654
4	1.35445	-0.186714
5	1.35445	-0.156397
6	1.35445	-0.117601
7	1.35445	-0.0785703
8	1.35445	-0.0908883
9	1.35445	-0.0795585
10	1.35445	-0.0856421
11	1.35445	-0.117388
12	1.35445	-0.095295
13	1.35445	-0.171349
14	1.35445	-0.0714551
15	1.35445	-0.0960403
16	1.35445	-0.0738163
17	1.35445	-0.0659732
18	1.35445	-0.126074
19	1.35445	-0.0656342
20	1.35445	-0.171167
21	1.35445	-0.0362181
22	1.35445	-0.181317
23	1.35445	-0.0215444
24	1.35445	-0.107448
25	1.35445	0.0247606
26	1.35445	-0.0182241
27	1.35445	-0.0406006
28	1.35445	-0.0406178
29	1.35445	-0.0399604
30	1.35445	0.0197211
31	1.35445	-0.026862
32	1.35445	0.0360421
33	1.35445	0.117441
34	1.35445	0.0528332
35	1.35445	0.0185452
36	1.35445	-0.020745
37	1.35445	0.0268896
38	1.35445	0.140486
39	1.35445	-0.00237193
40	1.35445	0.130192
41	1.35445	0.0939615
42	1.35445	0.0508342
43	1.35445	0.138859
44	1.35445	0.187804
45	1.35445	0.121087
46	1.35445	0.10575
47	1.35445	0.13133
48	1.35445	0.187581
49	1.35445	0.0554885
50	1.35445	0.195433
51	1.35445	0.148666
52	1.35445	0.149451
53	1.35445	0.177187
54	1.35445	0.15383
55	1.35445	0.220696
56	1.35445	0.253626
57	1.35445	0.280629
58	1.35445	0.204272
59	1.35445	0.217422
60	1.35445	0.189697
61	1.35445	0.265445
62	1.35445	0.318375
63	1.35445	0.224178
0	1.47949	-0.171555
1	1.47949	-0.194808
2	1.47949	-0.18909
3	1.47949	-0.179823
4	1.47949	-0.192909
5	1.47949	-0.180142
6	1.47949	-0.146039
7	1.47949	-0.114638
8	1.47949	-0.13974
9	1.47949	-0.151421
10	1.47949	-0.0989196
11	1.47949	-0.131972
12	1.47949	-0.130464
13	1.47949	-0.162908
14	1.47949	-0.122252
15	1.47949	-0.0801418
16	1.47949	-0.0987738
17	1.47949	-0.0501734
18	1.47949	-0.135619
19	1.47949	-0.0393822
20	1.47949	-0.114112
21	1.47949	-0.0764246
22	1.47949	-0.039864
23	1.47949	-0.042786
24	1.47949	-0.122726
25	1.47949	0.0613641
26	1.47949	-0.0224205
27	1.47949	-0.051169
28	1.47949	-0.0178369
29	1.47949	-0.0065736
30	1.47949	-0.0471844
31	1.47949	-0.0200417
32	1.47949	-0.0142934
33	1.47949	0.0971607
34	1.47949	0.0361174
35	1.47949	0.0315472
36	1.47949	-0.0151486
37	1.47949	-0.00722121
38	1.47949	0.103687
39	1.47949	-0.00513864
40	1.47949	0.137931
41	1.47949	0.126211
42	1.47949	0.0530513
43	1.47949	0.129791
44	1.47949	0.200276
45	1.47949	0.109888
46	1.47949	0.107422
47	1.47949	0.148237
48	1.47949	0.194996
49	1.47949	0.0525492
50	1.47949	0.215134
51	1.47949	0.0808322
52	1.47949	0.151675
53	1.47949	0.215294
54	1.47949	0.146123
55	1.47949	0.179346
56	1.47949	0.304907
57	1.47949	0.29784
58	1.47949	0.0970908
59	1.47949	0.175114
60	1.47949	0.157241
61	1.47949	0.217282
62	1.47949	0.293276
63	1.47949	0.185902
0	1.61608	-0.224945
1	1.61608	-0.162195
2	1.61608	-0.216951
3	1.61608	-0.203209
4	1.61608	-0.194997
5	1.61608	-0.177687
6	1.61608	-0.176914
7	1.61608	-0.128554
8	1.61608	-0.116663
9	1.61608	-0.211558
10	1.61608	-0.0941773
11	1.61608	-0.165384
12	1.61608	-0.192859
13	1.61608	-0.177577
14	1.61608	-0.0772275
[truncated: 1,841 more rows]

## Sheet: Panel_c2
Filter	Frequency	R
0	0.104616	-0.0162176
1	0.104616	0.00677217
2	0.104616	-0.0257159
3	0.104616	-0.0152793
4	0.104616	0.00833347
5	0.104616	0.0290074
6	0.104616	-0.0169053
7	0.104616	0.0109403
8	0.104616	0.00847429
9	0.104616	0.00184252
10	0.104616	-0.00787085
11	0.104616	0.00213475
12	0.104616	0.0107367
13	0.104616	-0.0229673
14	0.104616	-0.00898606
15	0.104616	-0.0183797
16	0.104616	-0.00997458
17	0.104616	0.0117448
18	0.104616	0.0474899
19	0.104616	0.000801503
20	0.104616	-0.0158416
21	0.104616	0.00320789
22	0.104616	-0.00759639
23	0.104616	0.0113296
24	0.104616	0.0222749
25	0.104616	-0.0145843
26	0.104616	0.00511465
27	0.104616	0.0107302
28	0.104616	0.00293488
29	0.104616	-0.00614072
30	0.104616	-0.00859442
31	0.104616	-0.00190954
32	0.104616	0.00649759
33	0.104616	-0.0104169
34	0.104616	0.00220514
35	0.104616	-0.0156368
36	0.104616	0.00491801
37	0.104616	-0.00345337
38	0.104616	-0.00224178
39	0.104616	0.00580426
40	0.104616	0.00383419
41	0.104616	-0.0235781
42	0.104616	0.00290637
43	0.104616	-0.00660785
44	0.104616	1.30952e-05
45	0.104616	0.0223948
46	0.104616	0.00208848
47	0.104616	-0.0033179
48	0.104616	-0.0166996
49	0.104616	0.0333749
50	0.104616	-0.0181412
51	0.104616	-0.0117257
52	0.104616	-0.0318368
53	0.104616	0.00490593
54	0.104616	0.0147034
55	0.104616	-0.0106278
56	0.104616	0.0161339
57	0.104616	0.0106698
58	0.104616	-0.024436
59	0.104616	-0.015939
60	0.104616	0.00699624
61	0.104616	-0.0111736
62	0.104616	-0.0104726
63	0.104616	-0.00219379
0	0.114274	-0.0135868
1	0.114274	0.00530153
2	0.114274	-0.0265507
3	0.114274	-0.0147116
4	0.114274	0.00746382
5	0.114274	0.0305971
6	0.114274	-0.0178634
7	0.114274	0.0057287
8	0.114274	0.00743674
9	0.114274	0.00372615
10	0.114274	-0.00306033
11	0.114274	0.0031371
12	0.114274	0.00566477
13	0.114274	-0.018084
14	0.114274	-0.00635025
15	0.114274	-0.0173519
16	0.114274	-0.00578289
17	0.114274	0.0109638
18	0.114274	0.0673133
19	0.114274	-0.00082326
20	0.114274	-0.0100484
21	0.114274	0.00425589
22	0.114274	-0.00613889
23	0.114274	0.00852407
24	0.114274	0.0154518
25	0.114274	-0.0143954
26	0.114274	0.00258873
27	0.114274	0.00687901
28	0.114274	0.00398582
29	0.114274	-0.00824539
30	0.114274	-0.00905956
31	0.114274	0.00659708
32	0.114274	0.00897616
33	0.114274	-0.0186011
34	0.114274	0.00295973
35	0.114274	-0.0102701
36	0.114274	0.00453684
37	0.114274	-0.00417576
38	0.114274	-0.00226608
39	0.114274	0.0049682
40	0.114274	0.00462621
41	0.114274	-0.0227696
42	0.114274	0.000261763
43	0.114274	0.00478578
44	0.114274	0.000691922
45	0.114274	0.0176527
46	0.114274	-0.0029912
47	0.114274	-0.00803164
48	0.114274	-0.010139
49	0.114274	0.0229994
50	0.114274	-0.0227396
51	0.114274	-0.00826511
52	0.114274	-0.0278463
53	0.114274	0.00742567
54	0.114274	0.00961231
55	0.114274	-0.00538279
56	0.114274	0.0106404
57	0.114274	0.00597123
58	0.114274	-0.0211679
59	0.114274	-0.0119523
60	0.114274	0.00835127
61	0.114274	-0.00911596
62	0.114274	-0.0113786
63	0.114274	-0.00443799
0	0.124824	-0.028378
1	0.124824	0.00606524
2	0.124824	-0.0246244
3	0.124824	-0.013374
4	0.124824	0.0090121
5	0.124824	0.0249451
6	0.124824	-0.0201085
7	0.124824	0.00966617
8	0.124824	0.00442551
9	0.124824	0.00440527
10	0.124824	-0.0057169
11	0.124824	0.00149027
12	0.124824	0.00396911
13	0.124824	-0.012251
14	0.124824	-0.00995346
15	0.124824	-0.0192481
16	0.124824	-0.00406784
17	0.124824	0.0129928
18	0.124824	0.0428777
19	0.124824	0.00290107
20	0.124824	-0.00940189
21	0.124824	0.00273061
22	0.124824	-0.00437384
23	0.124824	0.00655021
24	0.124824	0.0164588
25	0.124824	-0.0139092
26	0.124824	0.00673226
27	0.124824	0.00995219
28	0.124824	0.00117011
29	0.124824	-0.00664915
30	0.124824	-0.00885387
31	0.124824	0.00744463
32	0.124824	0.00717967
33	0.124824	-0.0190372
34	0.124824	0.00327866
35	0.124824	-0.0111938
36	0.124824	0.00712887
37	0.124824	0.00204765
38	0.124824	-0.00369855
39	0.124824	0.0037719
40	0.124824	0.000674235
41	0.124824	-0.02439
42	0.124824	0.00105381
43	0.124824	-0.00539849
44	0.124824	-0.00175086
45	0.124824	0.0143119
46	0.124824	-0.00845517
47	0.124824	-0.018277
48	0.124824	-0.00732182
49	0.124824	0.0202694
50	0.124824	-0.0207572
51	0.124824	-0.0122583
52	0.124824	-0.0280627
53	0.124824	0.00736899
54	0.124824	0.0125112
55	0.124824	-0.00524101
56	0.124824	0.00841212
57	0.124824	0.00906072
58	0.124824	-0.0269503
59	0.124824	-0.0145446
60	0.124824	-0.000114036
61	0.124824	-0.00813257
62	0.124824	-0.0149575
63	0.124824	-0.00304277
0	0.136348	-0.027227
1	0.136348	0.00936391
2	0.136348	-0.0237674
3	0.136348	-0.0142056
4	0.136348	0.00990718
5	0.136348	0.0163486
6	0.136348	-0.0193455
7	0.136348	0.0123443
8	0.136348	0.00977443
9	0.136348	0.00555845
10	0.136348	-0.00722026
11	0.136348	0.00330645
12	0.136348	0.0072675
13	0.136348	-0.0183425
14	0.136348	-0.0127708
15	0.136348	-0.0177193
16	0.136348	-0.0074192
17	0.136348	0.0026713
18	0.136348	0.035945
19	0.136348	0.00240599
20	0.136348	-0.0112942
21	0.136348	-0.0022493
22	0.136348	-0.0103981
23	0.136348	0.0115344
24	0.136348	0.0183889
25	0.136348	-0.0146018
26	0.136348	0.0111079
27	0.136348	0.012246
28	0.136348	0.00519807
29	0.136348	-0.00528448
30	0.136348	-0.00555015
31	0.136348	0.0042633
32	0.136348	0.00712507
33	0.136348	-0.0235709
34	0.136348	0.00319021
35	0.136348	-0.0153051
36	0.136348	0.0079514
37	0.136348	-0.00201961
38	0.136348	-0.00384798
39	0.136348	0.0069889
40	0.136348	0.00115956
41	0.136348	-0.0230248
42	0.136348	0.00606451
43	0.136348	-0.00718057
44	0.136348	0.0027059
45	0.136348	0.0159749
46	0.136348	-0.00297849
47	0.136348	-0.00436835
48	0.136348	-0.00852259
49	0.136348	0.00281202
50	0.136348	-0.0207614
51	0.136348	-0.0050178
52	0.136348	-0.0270265
53	0.136348	0.00869391
54	0.136348	0.0138151
55	0.136348	-0.00271935
56	0.136348	0.0117257
57	0.136348	0.0132861
58	0.136348	-0.0312779
59	0.136348	-0.0095254
60	0.136348	-0.00173745
61	0.136348	-0.00703531
62	0.136348	-0.00926659
63	0.136348	-0.0152755
0	0.148936	-0.0124748
1	0.148936	0.00549363
2	0.148936	-0.0190231
3	0.148936	-0.00632215
4	0.148936	0.00609562
5	0.148936	0.0143582
6	0.148936	-0.0215185
7	0.148936	0.0087907
8	0.148936	0.00498255
9	0.148936	0.00990908
10	0.148936	-0.00239125
11	0.148936	-7.44295e-05
12	0.148936	0.01456
13	0.148936	-0.0148762
14	0.148936	-0.00929879
15	0.148936	-0.013875
16	0.148936	-0.00155295
17	0.148936	0.00706865
18	0.148936	0.0421925
19	0.148936	0.00111106
20	0.148936	-0.0113671
21	0.148936	-0.0012355
22	0.148936	-0.00475352
23	0.148936	0.00784636
24	0.148936	0.014414
25	0.148936	-0.00702895
26	0.148936	0.00694219
27	0.148936	0.00584971
28	0.148936	0.0015207
29	0.148936	-0.00754214
30	0.148936	-0.0120365
31	0.148936	0.000747515
32	0.148936	0.00587737
33	0.148936	-0.0169211
34	0.148936	0.00321778
35	0.148936	-0.00671193
36	0.148936	0.00443817
37	0.148936	-0.00160552
38	0.148936	-0.00126804
39	0.148936	0.00248102
40	0.148936	0.00340366
41	0.148936	-0.0210334
42	0.148936	0.00210666
43	0.148936	0.00256144
44	0.148936	0.00282382
45	0.148936	0.0196612
46	0.148936	-0.00176082
47	0.148936	-0.0250496
48	0.148936	-0.00323737
49	0.148936	0.0194151
50	0.148936	-0.0173889
51	0.148936	-0.00487068
52	0.148936	-0.0218576
53	0.148936	0.00497605
54	0.148936	0.00721131
55	0.148936	-0.00590551
56	0.148936	0.00596067
57	0.148936	0.00641089
58	0.148936	-0.0294991
59	0.148936	-0.0104938
60	0.148936	0.00606977
61	0.148936	-0.0045686
62	0.148936	-0.0127727
63	0.148936	-0.0181376
0	0.162686	-0.0185969
1	0.162686	0.00463711
2	0.162686	-0.0129333
3	0.162686	-0.00389545
4	0.162686	0.00561683
5	0.162686	0.00735113
6	0.162686	-0.0193622
7	0.162686	0.00567678
8	0.162686	0.00251337
9	0.162686	0.00199433
10	0.162686	-0.00165153
11	0.162686	0.00208284
12	0.162686	0.00678305
13	0.162686	-0.00751349
14	0.162686	-0.013745
15	0.162686	-0.0136126
16	0.162686	0.000807875
17	0.162686	0.0047997
18	0.162686	0.0254716
19	0.162686	-0.000793621
20	0.162686	-0.00605299
21	0.162686	-0.00128307
22	0.162686	-0.00844237
23	0.162686	0.00629873
24	0.162686	0.0140471
25	0.162686	-0.0101847
26	0.162686	0.00604629
27	0.162686	0.00322592
28	0.162686	0.00290084
29	0.162686	-0.00455486
30	0.162686	-0.0111597
31	0.162686	0.00605759
32	0.162686	0.000331652
33	0.162686	-0.0149593
34	0.162686	0.00035023
35	0.162686	-0.00617547
36	0.162686	0.00412785
37	0.162686	0.00418605
38	0.162686	-0.00496819
39	0.162686	0.00304772
40	0.162686	-0.00612318
41	0.162686	-0.0227348
42	0.162686	0.00131251
43	0.162686	0.00251635
44	0.162686	0.00105195
45	0.162686	0.0195872
46	0.162686	-0.0112601
47	0.162686	-0.0101435
48	0.162686	-0.0055727
49	0.162686	0.00338284
50	0.162686	-0.0179926
51	0.162686	-0.00553832
52	0.162686	-0.0239821
53	0.162686	0.00144054
54	0.162686	0.0101204
55	0.162686	-0.00338778
56	0.162686	0.00296841
57	0.162686	0.00805835
58	0.162686	-0.0227208
59	0.162686	-0.00825979
60	0.162686	-0.00230147
61	0.162686	-0.00590279
62	0.162686	-0.0171678
63	0.162686	-0.00939549
0	0.177706	-0.0196762
1	0.177706	0.0103664
2	0.177706	-0.0110014
3	0.177706	-0.00780177
4	0.177706	0.00814243
5	0.177706	0.00869354
6	0.177706	-0.0186305
7	0.177706	0.00862899
8	0.177706	0.00528973
9	0.177706	0.00643481
10	0.177706	-0.00284669
11	0.177706	0.00184965
12	0.177706	0.0340829
13	0.177706	-0.014388
14	0.177706	-0.00138751
15	0.177706	-0.0141028
16	0.177706	-0.00524074
17	0.177706	0.00266901
18	0.177706	0.0223438
19	0.177706	0.00542067
20	0.177706	-0.00954099
21	0.177706	-0.0022399
22	0.177706	-0.0157167
23	0.177706	0.0069206
24	0.177706	0.0146
25	0.177706	-0.00985151
26	0.177706	0.00877882
27	0.177706	0.00663797
28	0.177706	0.0019049
29	0.177706	-0.00205408
30	0.177706	-0.00879178
31	0.177706	0.0127919
32	0.177706	0.00754812
33	0.177706	-0.0116632
34	0.177706	0.00438953
35	0.177706	-0.00596244
36	0.177706	0.00701063
37	0.177706	-0.000942424
38	0.177706	-0.000223291
39	0.177706	0.00722376
40	0.177706	0.0065979
41	0.177706	-0.0255865
42	0.177706	0.00768523
43	0.177706	0.0126555
44	0.177706	0.00800841
45	0.177706	0.00684473
46	0.177706	-0.00168581
47	0.177706	-0.0143591
48	0.177706	-0.00752552
49	0.177706	0.0148037
50	0.177706	-0.00595547
51	0.177706	0.00437282
52	0.177706	-0.0195415
53	0.177706	0.00817686
54	0.177706	0.0115443
55	0.177706	-0.00345271
56	0.177706	0.0107393
57	0.177706	0.00699497
58	0.177706	-0.0231528
59	0.177706	-0.00737254
60	0.177706	0.00771946
61	0.177706	-0.00303023
62	0.177706	-0.0160685
63	0.177706	0.000399653
0	0.194112	-0.0224465
1	0.194112	0.00526626
2	0.194112	0.000658522
3	0.194112	-0.00329253
4	0.194112	0.00553416
5	0.194112	0.00189935
6	0.194112	-0.0162492
7	0.194112	0.00865487
8	0.194112	-0.00219931
9	0.194112	-0.00145368
10	0.194112	-0.00163232
11	0.194112	-0.00376184
12	0.194112	-0.000377887
13	0.194112	-0.0122063
14	0.194112	-0.00689377
15	0.194112	-0.0110753
16	0.194112	-0.00362934
17	0.194112	-0.00685681
18	0.194112	0.00946603
19	0.194112	-0.000123592
20	0.194112	-0.00748494
21	0.194112	-0.00604003
22	0.194112	-0.0171559
23	0.194112	0.000419758
24	0.194112	0.0150975
25	0.194112	-0.004516
26	0.194112	0.00706434
27	0.194112	0.00689157
28	0.194112	0.00356322
29	0.194112	-0.00398116
30	0.194112	-0.011783
31	0.194112	0.0100406
32	0.194112	0.00383631
33	0.194112	-0.0163127
34	0.194112	0.00249346
35	0.194112	-0.000580676
36	0.194112	0.00347793
37	0.194112	-0.000651945
38	0.194112	-0.00542519
39	0.194112	0.00117592
40	0.194112	0.000239488
41	0.194112	-0.0201711
42	0.194112	0.00509421
43	0.194112	0.0116092
44	0.194112	0.0104574
45	0.194112	-0.00333457
46	0.194112	-0.00737735
47	0.194112	-0.00741465
48	0.194112	-0.00438523
49	0.194112	-0.0107929
50	0.194112	-0.00698254
51	0.194112	-0.000859725
52	0.194112	-0.0174374
53	0.194112	0.00263445
54	0.194112	0.0109629
55	0.194112	0.00200123
56	0.194112	-0.00551946
57	0.194112	0.00802688
58	0.194112	-0.028859
59	0.194112	-0.00537233
60	0.194112	0.00126236
61	0.194112	-0.00226462
62	0.194112	-0.0185632
63	0.194112	-0.00823553
0	0.212032	-0.0245214
1	0.212032	0.020818
2	0.212032	-0.0149642
3	0.212032	-0.0157035
4	0.212032	0.0220946
5	0.212032	-0.00487408
6	0.212032	-0.0212762
7	0.212032	0.0208719
8	0.212032	0.0174267
9	0.212032	0.0137465
10	0.212032	-0.0146727
11	0.212032	0.0167912
12	0.212032	0.0155571
13	0.212032	-0.0181233
14	0.212032	0.0129905
15	0.212032	-0.0147251
16	0.212032	-0.0117595
17	0.212032	-0.000898565
18	0.212032	0.00213057
19	0.212032	0.0140979
20	0.212032	-0.0196709
21	0.212032	-0.00116572
22	0.212032	-0.0172045
23	0.212032	0.0157154
24	0.212032	0.0159982
25	0.212032	-0.0112454
26	0.212032	0.0233727
27	0.212032	0.0170688
28	0.212032	0.0153902
29	0.212032	0.00297983
30	0.212032	0.00163184
31	0.212032	0.0162192
32	0.212032	0.00945817
33	0.212032	-0.0131208
34	0.212032	0.0127261
35	0.212032	-0.00652799
36	0.212032	0.0188532
37	0.212032	-0.0068016
38	0.212032	0.0109963
39	0.212032	0.015305
40	0.212032	0.0108689
41	0.212032	-0.0293685
42	0.212032	0.0178065
43	0.212032	0.0247609
44	0.212032	0.0203566
45	0.212032	-0.000618425
46	0.212032	-0.000985704
47	0.212032	-0.00740122
48	0.212032	-0.00827626
49	0.212032	0.00810281
50	0.212032	-0.00403319
51	0.212032	0.0112122
52	0.212032	-0.0237209
53	0.212032	0.0167831
54	0.212032	0.0227069
55	0.212032	-0.0126819
56	0.212032	0.00694124
57	0.212032	0.01837
58	0.212032	-0.0313631
59	0.212032	-0.0191028
60	0.212032	0.000967952
61	0.212032	-0.012115
62	0.212032	-0.00644712
63	0.212032	-0.0160036
0	0.231608	-0.0221037
1	0.231608	0.0211687
2	0.231608	-0.0125184
3	0.231608	-0.0108638
4	0.231608	0.0189785
5	0.231608	-0.00481171
6	0.231608	-0.0131117
7	0.231608	0.0174913
8	0.231608	0.0110039
9	0.231608	0.0128596
10	0.231608	-0.0158175
11	0.231608	0.0153935
12	0.231608	0.0190464
13	0.231608	-0.0184921
14	0.231608	0.0168428
15	0.231608	-0.011885
16	0.231608	-0.00587172
17	0.231608	0.0136587
18	0.231608	0.000829898
19	0.231608	0.0137111
20	0.231608	-0.0186161
21	0.231608	0.00731652
22	0.231608	-0.01197
23	0.231608	0.0177511
24	0.231608	0.0154456
25	0.231608	-0.00694733
26	0.231608	0.0165506
27	0.231608	0.0132655
28	0.231608	0.00944061
29	0.231608	-0.000292496
30	0.231608	0.00561095
31	0.231608	0.0108324
32	0.231608	0.0116016
33	0.231608	0.00609327
34	0.231608	0.0158159
35	0.231608	-0.00454092
36	0.231608	0.0181732
37	0.231608	-0.0024953
38	0.231608	0.0123153
39	0.231608	0.0151652
40	0.231608	0.0195893
41	0.231608	-0.0206496
42	0.231608	0.0135438
43	0.231608	0.0223903
44	0.231608	0.0269677
45	0.231608	0.0110121
46	0.231608	0.00959851
47	0.231608	-0.0216328
48	0.231608	-0.000726427
49	0.231608	-0.00225608
50	0.231608	0.00951091
51	0.231608	0.0141602
52	0.231608	-0.00954085
53	0.231608	0.0139226
54	0.231608	0.018336
55	0.231608	0.00898504
56	0.231608	0.00637398
57	0.231608	0.0149994
58	0.231608	-0.0233296
59	0.231608	-0.0162922
60	0.231608	0.0173222
61	0.231608	-0.0110227
62	0.231608	0.008004
63	0.231608	0.0108617
0	0.25299	-0.0118066
1	0.25299	0.021425
2	0.25299	-0.00356753
3	0.25299	-0.0126483
4	0.25299	0.0184079
5	0.25299	0.00762736
6	0.25299	-0.0171753
7	0.25299	0.0273496
8	0.25299	0.0141428
9	0.25299	0.017769
10	0.25299	-0.01754
11	0.25299	0.0165279
12	0.25299	0.0149821
13	0.25299	-0.0210936
14	0.25299	0.0119766
15	0.25299	-0.0120773
16	0.25299	-0.0015908
17	0.25299	0.00318518
18	0.25299	0.0187872
19	0.25299	0.0156901
20	0.25299	-0.0205227
21	0.25299	0.00394316
22	0.25299	-0.0146313
23	0.25299	0.0196055
24	0.25299	0.0193918
25	0.25299	-0.0122142
26	0.25299	0.0184641
27	0.25299	0.018594
28	0.25299	0.0125454
29	0.25299	0.000874156
30	0.25299	0.00750418
31	0.25299	0.00866922
32	0.25299	0.0177775
33	0.25299	0.0079524
34	0.25299	0.0154098
35	0.25299	-0.00640294
36	0.25299	0.0200577
37	0.25299	-0.0126137
38	0.25299	0.0142577
39	0.25299	0.0139902
40	0.25299	0.0237676
41	0.25299	-0.0316508
42	0.25299	0.0171811
43	0.25299	0.0235723
44	0.25299	0.0198115
45	0.25299	0.00292414
46	0.25299	0.00165531
47	0.25299	-0.0196733
48	0.25299	0.00569208
49	0.25299	0.0104467
50	0.25299	0.013528
51	0.25299	0.0203442
52	0.25299	-0.0050961
53	0.25299	0.0202963
54	0.25299	0.0279983
55	0.25299	0.0100756
56	0.25299	0.0068845
57	0.25299	0.0192957
58	0.25299	-0.024459
59	0.25299	-0.011848
60	0.25299	0.00846853
61	0.25299	-0.00878057
62	0.25299	0.00332064
63	0.25299	0.000369721
0	0.276346	-0.0117579
1	0.276346	0.014527
2	0.276346	0.00142282
3	0.276346	-0.00287409
4	0.276346	0.0178491
5	0.276346	0.0126712
6	0.276346	0.00228046
7	0.276346	0.0138082
8	0.276346	0.00834232
9	0.276346	0.00499136
10	0.276346	-0.0144304
11	0.276346	0.0130169
12	0.276346	0.0346275
13	0.276346	-0.00500755
14	0.276346	0.0045999
15	0.276346	-0.0104426
16	0.276346	0.000405581
17	0.276346	0.018452
18	0.276346	0.0357609
19	0.276346	0.00870781
20	0.276346	-0.012899
21	0.276346	0.00045969
22	0.276346	-0.00893904
23	0.276346	0.0160916
24	0.276346	-0.00493855
25	0.276346	-0.00560153
26	0.276346	0.0135375
27	0.276346	0.0147376
28	0.276346	0.00371938
29	0.276346	0.00283973
30	0.276346	0.00267939
31	0.276346	0.0028105
32	0.276346	0.00763095
33	0.276346	0.0161406
34	0.276346	0.014441
35	0.276346	0.00332865
36	0.276346	0.0144249
37	0.276346	-0.00123901
38	0.276346	0.0102628
39	0.276346	0.00965029
40	0.276346	0.0159916
41	0.276346	-0.0162909
42	0.276346	0.0081399
43	0.276346	0.0173111
44	0.276346	0.0174552
45	0.276346	0.014599
46	0.276346	0.0123559
47	0.276346	-0.0120057
48	0.276346	0.00905121
49	0.276346	0.0198764
50	0.276346	0.00401378
51	0.276346	0.00935917
52	0.276346	-0.00343184
53	0.276346	0.0212139
54	0.276346	0.0214063
55	0.276346	0.0114092
56	0.276346	-0.00332177
57	0.276346	0.0142949
58	0.276346	-0.00579933
59	0.276346	-0.00317283
60	0.276346	0.0192625
61	0.276346	-0.0048451
62	0.276346	0.00428663
63	0.276346	-0.00351621
0	0.301859	-0.0184861
1	0.301859	0.0152206
2	0.301859	0.00310575
3	0.301859	-0.00914989
4	0.301859	0.0120429
5	0.301859	0.0163856
6	0.301859	-0.00292692
7	0.301859	0.0191453
8	0.301859	0.0088868
9	0.301859	0.00826526
10	0.301859	-0.00895615
11	0.301859	0.00803219
12	0.301859	0.0389161
13	0.301859	-0.00743736
14	0.301859	0.016781
15	0.301859	-0.00506077
16	0.301859	-0.00460319
17	0.301859	0.0165737
18	0.301859	-0.00895202
19	0.301859	0.0139224
20	0.301859	-0.0146464
21	0.301859	0.000332175
22	0.301859	-0.0115962
23	0.301859	0.0146206
24	0.301859	0.0169444
25	0.301859	-0.00640092
26	0.301859	0.0169794
27	0.301859	0.011747
28	0.301859	0.00485658
29	0.301859	0.001164
30	0.301859	0.00619574
31	0.301859	0.00761191
32	0.301859	0.0204323
33	0.301859	0.0244941
34	0.301859	0.0102412
35	0.301859	-0.00228346
36	0.301859	0.0125811
37	0.301859	-0.00696749
38	0.301859	0.0159518
39	0.301859	0.00914042
40	0.301859	0.0137142
41	0.301859	-0.0213701
42	0.301859	0.0145643
43	0.301859	0.0224501
44	0.301859	0.0179553
45	0.301859	0.0247042
46	0.301859	0.0139324
47	0.301859	0.00480498
48	0.301859	-0.00291467
49	0.301859	0.0153987
50	0.301859	0.0135883
51	0.301859	0.0108722
52	0.301859	-0.0028335
53	0.301859	0.0147622
54	0.301859	0.00736585
55	0.301859	0.0065216
56	0.301859	0.0183648
57	0.301859	0.0102356
58	0.301859	-0.0101341
59	0.301859	-0.00352844
60	0.301859	0.0183115
61	0.301859	-0.00279465
62	0.301859	0.00601526
63	0.301859	0.00119192
0	0.329727	0.00828923
1	0.329727	0.00621982
2	0.329727	0.00125923
3	0.329727	0.00446955
4	0.329727	0.00179543
5	0.329727	0.0218376
6	0.329727	0.00318663
7	0.329727	0.00437272
8	0.329727	0.00128377
9	0.329727	-0.00945267
10	0.329727	0.00367093
11	0.329727	-0.00198822
12	0.329727	0.0314408
13	0.329727	-0.00540722
14	0.329727	0.00200062
15	0.329727	0.00409554
16	0.329727	0.0103967
17	0.329727	0.0280278
18	0.329727	0.0333046
19	0.329727	0.0055267
20	0.329727	0.00364761
21	0.329727	0.00987472
22	0.329727	0.00476665
23	0.329727	0.00582549
24	0.329727	-0.00170717
25	0.329727	0.00379582
26	0.329727	0.00499379
27	0.329727	0.00451062
28	0.329727	-0.00269482
29	0.329727	-0.00370468
30	0.329727	0.0133085
31	0.329727	0.00406444
32	0.329727	0.00641164
33	0.329727	0.0281236
34	0.329727	0.00411495
35	0.329727	0.0106668
36	0.329727	0.0055745
37	0.329727	0.00364789
38	0.329727	0.00597483
39	0.329727	0.0027167
40	0.329727	0.0287187
41	0.329727	-0.0110765
42	0.329727	-0.0019434
43	0.329727	0.0308367
44	0.329727	0.0155022
45	0.329727	0.044994
46	0.329727	0.0276297
47	0.329727	-0.0084078
48	0.329727	0.0157081
49	0.329727	0.0162043
50	0.329727	0.0127595
51	0.329727	0.00790811
52	0.329727	-0.00140996
53	0.329727	0.00729453
54	0.329727	0.00898181
55	0.329727	0.0103913
56	0.329727	0.00602979
57	0.329727	0.00239873
58	0.329727	0.0058168
59	0.329727	0.00147758
60	0.329727	0.0124298
61	0.329727	0.00794092
62	0.329727	0.0119373
63	0.329727	0.00110329
0	0.360168	-0.00947469
1	0.360168	0.0127145
2	0.360168	-0.00863916
3	0.360168	0.00453464
4	0.360168	0.0148739
5	0.360168	0.0374212
6	0.360168	0.0156696
7	0.360168	0.00658504
8	0.360168	0.0156361
9	0.360168	0.0189628
10	0.360168	-0.00997969
11	0.360168	0.0175885
12	0.360168	0.0522367
13	0.360168	-0.00507642
14	0.360168	0.0217872
15	0.360168	0.00431105
16	0.360168	0.0025942
17	0.360168	0.0537282
18	0.360168	0.0393522
19	0.360168	0.0178932
20	0.360168	-0.00728689
21	0.360168	0.0292359
22	0.360168	0.0188422
23	0.360168	0.0155596
24	0.360168	0.0107577
25	0.360168	0.00760673
26	0.360168	0.0153371
27	0.360168	0.00689556
28	0.360168	0.00910443
29	0.360168	0.0061324
30	0.360168	0.0328461
31	0.360168	0.0224233
32	0.360168	0.0228068
33	0.360168	0.0691881
34	0.360168	0.0235411
35	0.360168	0.0129775
36	0.360168	0.0130025
37	0.360168	0.00408485
38	0.360168	0.0266824
39	0.360168	0.0125433
40	0.360168	0.0395091
41	0.360168	-0.00843268
42	0.360168	0.0150601
43	0.360168	0.0439482
44	0.360168	0.0209067
45	0.360168	0.0734199
46	0.360168	0.0517267
47	0.360168	-0.0271402
48	0.360168	0.0150962
49	0.360168	0.045727
50	0.360168	0.0176318
51	0.360168	0.017886
52	0.360168	0.0059974
53	0.360168	0.0186976
54	0.360168	0.010437
55	0.360168	0.0120063
56	0.360168	0.0266073
57	0.360168	0.00443146
58	0.360168	0.0165943
59	0.360168	0.0113581
60	0.360168	0.0473782
61	0.360168	-0.000578241
62	0.360168	0.0269392
63	0.360168	0.0386091
0	0.39342	0.0175444
1	0.39342	0.0111436
2	0.39342	0.00513407
3	0.39342	0.0118448
4	0.39342	0.0121734
5	0.39342	0.0368589
6	0.39342	0.0334412
7	0.39342	0.00916152
8	0.39342	0.0057891
9	0.39342	0.00115641
10	0.39342	0.00239891
11	0.39342	0.00893747
12	0.39342	0.065723
13	0.39342	0.0105391
14	0.39342	0.0123065
15	0.39342	0.00747975
16	0.39342	0.00845895
17	0.39342	0.0467146
18	0.39342	0.0908361
19	0.39342	0.0206737
20	0.39342	0.000408612
21	0.39342	0.0265721
22	0.39342	0.0266244
23	0.39342	0.00844158
24	0.39342	0.0103524
25	0.39342	0.00594197
26	0.39342	0.0144222
27	0.39342	0.00323101
28	0.39342	-0.00140015
29	0.39342	0.0022633
30	0.39342	0.0188029
31	0.39342	0.0227455
32	0.39342	0.0135717
33	0.39342	0.0575067
34	0.39342	0.0100558
35	0.39342	0.0127149
36	0.39342	0.0145444
37	0.39342	0.0026594
38	0.39342	0.0187315
39	0.39342	0.00966351
40	0.39342	0.029132
41	0.39342	0.0163324
42	0.39342	0.011996
43	0.39342	0.0479317
44	0.39342	0.0136784
45	0.39342	0.0775067
46	0.39342	0.0231007
47	0.39342	-0.00096903
48	0.39342	0.0346769
49	0.39342	0.0589391
50	0.39342	0.021925
51	0.39342	0.0117697
52	0.39342	0.0170388
53	0.39342	0.0171135
54	0.39342	0.00474216
55	0.39342	0.0160957
56	0.39342	0.0493833
57	0.39342	0.00340695
58	0.39342	0.0236829
59	0.39342	0.0132058
60	0.39342	0.0226935
61	0.39342	0.00779368
62	0.39342	0.0112285
63	0.39342	0.0481218
0	0.429741	0.0110905
1	0.429741	0.0222978
2	0.429741	-0.0076714
3	0.429741	-0.00495789
4	0.429741	0.0187137
5	0.429741	0.0634618
6	0.429741	0.0272774
7	0.429741	0.0178314
8	0.429741	0.0209095
9	0.429741	0.0052693
10	0.429741	-0.0203563
11	0.429741	0.0187517
12	0.429741	0.039432
13	0.429741	-0.0140684
14	0.429741	0.0245514
15	0.429741	-0.00401298
16	0.429741	-0.000287717
17	0.429741	0.059697
18	0.429741	0.0734115
19	0.429741	0.021995
20	0.429741	-0.0133767
21	0.429741	0.0254108
22	0.429741	0.0235142
23	0.429741	0.0237891
24	0.429741	0.000128548
25	0.429741	-0.00739518
26	0.429741	0.0185206
27	0.429741	0.0181378
28	0.429741	0.018248
29	0.429741	0.0178699
30	0.429741	0.0348706
31	0.429741	0.0308021
32	0.429741	0.02485
33	0.429741	0.0514188
34	0.429741	0.0167087
35	0.429741	0.000152496
36	0.429741	0.0193406
37	0.429741	-0.0080554
38	0.429741	0.0224009
39	0.429741	0.017885
40	0.429741	0.0404839
41	0.429741	-0.0187915
42	0.429741	0.0217098
43	0.429741	0.0465182
44	0.429741	0.0326137
45	0.429741	0.0615453
46	0.429741	0.0444165
47	0.429741	-0.00970594
48	0.429741	0.0249514
49	0.429741	0.0633128
50	0.429741	0.0344708
51	0.429741	0.0239937
52	0.429741	0.00526418
53	0.429741	0.0208506
54	0.429741	0.0140268
55	0.429741	0.00430287
56	0.429741	0.0524428
57	0.429741	0.0145711
58	0.429741	0.0347623
59	0.429741	-0.000431083
60	0.429741	0.0389541
61	0.429741	-0.00837095
62	0.429741	0.0347266
63	0.429741	0.0466608
0	0.469415	0.0326613
1	0.469415	0.0109616
2	0.469415	-0.00562041
3	0.469415	0.00690185
4	0.469415	0.0116057
5	0.469415	0.0813057
6	0.469415	0.0311768
7	0.469415	0.00851792
8	0.469415	0.00685684
9	0.469415	0.0152742
10	0.469415	0.00267507
11	0.469415	0.0107356
12	0.469415	0.0678985
13	0.469415	0.00936679
14	0.469415	0.0185738
15	0.469415	0.00334567
16	0.469415	0.00728649
17	0.469415	0.0701764
18	0.469415	0.129553
19	0.469415	0.0273651
20	0.469415	-0.00259073
21	0.469415	0.03829
22	0.469415	0.053398
23	0.469415	0.00692414
24	0.469415	0.0149389
25	0.469415	-0.000382697
26	0.469415	0.0200707
27	0.469415	0.00651009
28	0.469415	-0.00349133
29	0.469415	0.00566035
30	0.469415	0.0329614
31	0.469415	0.0354384
32	0.469415	0.0302188
33	0.469415	0.0428081
34	0.469415	0.0129813
35	0.469415	0.0110382
36	0.469415	0.0124114
37	0.469415	-0.00378991
38	0.469415	0.0329293
39	0.469415	0.00356352
40	0.469415	0.0539045
41	0.469415	0.00580739
42	0.469415	0.0200314
43	0.469415	0.0302491
44	0.469415	0.0216958
45	0.469415	0.107833
46	0.469415	0.0658932
47	0.469415	-0.0260347
48	0.469415	0.0221815
49	0.469415	0.0638759
50	0.469415	0.0267732
51	0.469415	0.0171391
52	0.469415	0.013446
53	0.469415	0.0165066
54	0.469415	0.00688417
55	0.469415	0.0113709
56	0.469415	0.0829079
57	0.469415	0.000889899
58	0.469415	0.0386568
59	0.469415	0.00740644
60	0.469415	0.0690289
61	0.469415	0.00436846
62	0.469415	0.0233495
63	0.469415	0.0548908
0	0.512752	0.045641
1	0.512752	0.018408
2	0.512752	-0.0042261
3	0.512752	0.00944866
4	0.512752	0.0198639
5	0.512752	0.109572
6	0.512752	0.0761872
7	0.512752	0.0115504
8	0.512752	0.0195778
9	0.512752	0.0203416
10	0.512752	0.00406637
11	0.512752	0.0147961
12	0.512752	0.0457956
13	0.512752	0.0265335
14	0.512752	0.0353104
15	0.512752	0.016867
16	0.512752	0.0166214
17	0.512752	0.0984122
18	0.512752	0.119446
19	0.512752	0.0458125
20	0.512752	0.00165244
21	0.512752	0.078187
22	0.512752	0.0861716
23	0.512752	0.0116106
24	0.512752	0.0338986
25	0.512752	0.0025402
26	0.512752	0.0379971
27	0.512752	0.000351086
28	0.512752	0.00345488
29	0.512752	0.017296
30	0.512752	0.0735019
31	0.512752	0.0840034
32	0.512752	0.049286
33	0.512752	0.0768214
34	0.512752	0.0392447
35	0.512752	0.0176616
36	0.512752	0.0241867
37	0.512752	-0.0251144
38	0.512752	0.0491776
39	0.512752	0.0176631
40	0.512752	0.0924759
41	0.512752	0.031384
42	0.512752	0.053748
43	0.512752	0.0453709
44	0.512752	0.0530679
45	0.512752	0.170092
46	0.512752	0.0974303
47	0.512752	-0.0618311
48	0.512752	0.0578461
49	0.512752	0.127594
50	0.512752	0.0544423
51	0.512752	0.0412943
52	0.512752	0.0334811
53	0.512752	0.0364781
54	0.512752	0.0227923
55	0.512752	0.000395167
56	0.512752	0.116917
57	0.512752	-0.000132819
58	0.512752	0.053009
59	0.512752	0.0296292
60	0.512752	0.113829
61	0.512752	0.0074204
62	0.512752	0.0756745
63	0.512752	0.103361
0	0.56009	0.111502
1	0.56009	0.0530391
2	0.56009	0.0151236
3	0.56009	0.0265031
4	0.56009	0.0532023
5	0.56009	0.241568
6	0.56009	0.167378
7	0.56009	0.02717
8	0.56009	0.047773
9	0.56009	0.0701221
10	0.56009	-0.0070614
11	0.56009	0.049355
12	0.56009	0.132276
13	0.56009	0.0739507
14	0.56009	0.089623
15	0.56009	0.0227278
16	0.56009	0.0628343
17	0.56009	0.229695
18	0.56009	0.274669
19	0.56009	0.112674
20	0.56009	-0.00267848
21	0.56009	0.17814
22	0.56009	0.224809
23	0.56009	0.0346061
24	0.56009	0.0651572
25	0.56009	0.00432744
26	0.56009	0.0750975
27	0.56009	0.0161645
28	0.56009	0.0216444
29	0.56009	0.0452531
30	0.56009	0.186579
31	0.56009	0.17214
32	0.56009	0.101575
33	0.56009	0.160926
34	0.56009	0.0999746
35	0.56009	0.039809
36	0.56009	0.0615755
37	0.56009	-0.0356437
38	0.56009	0.112096
39	0.56009	0.0539067
40	0.56009	0.213282
41	0.56009	0.0823769
42	0.56009	0.107565
43	0.56009	0.105265
44	0.56009	0.130617
45	0.56009	0.284875
46	0.56009	0.214619
47	0.56009	-0.104406
48	0.56009	0.128348
49	0.56009	0.275919
50	0.56009	0.119012
51	0.56009	0.124165
52	0.56009	0.0828564
53	0.56009	0.0794814
54	0.56009	0.0423943
55	0.56009	0.00596948
56	0.56009	0.252503
57	0.56009	0.0187037
58	0.56009	0.140924
59	0.56009	0.0617132
60	0.56009	0.238839
61	0.56009	0.00459946
62	0.56009	0.163385
63	0.56009	0.193452
0	0.611799	0.299437
1	0.611799	0.132002
2	0.611799	0.0839627
3	0.611799	0.133902
4	0.611799	0.139451
5	0.611799	0.444513
6	0.611799	0.423715
7	0.611799	0.0289155
8	0.611799	0.104745
9	0.611799	0.17967
10	0.611799	-0.0227597
11	0.611799	0.133223
12	0.611799	0.244871
13	0.611799	0.222533
14	0.611799	0.261261
15	0.611799	0.103359
16	0.611799	0.177155
17	0.611799	0.433576
18	0.611799	0.366143
19	0.611799	0.208895
20	0.611799	0.049198
21	0.611799	0.409734
22	0.611799	0.450945
23	0.611799	0.0599633
24	0.611799	0.11507
25	0.611799	0.0619557
26	0.611799	0.148304
27	0.611799	-0.00149423
28	0.611799	0.0111582
29	0.611799	0.0958557
30	0.611799	0.371527
31	0.611799	0.336658
32	0.611799	0.219567
33	0.611799	0.286136
34	0.611799	0.256159
35	0.611799	0.113158
36	0.611799	0.122429
37	0.611799	-0.0342887
38	0.611799	0.261037
39	0.611799	0.130815
40	0.611799	0.436641
41	0.611799	0.293648
42	0.611799	0.223826
43	0.611799	0.238997
44	0.611799	0.303006
45	0.611799	0.438347
46	0.611799	0.420605
47	0.611799	-0.153762
48	0.611799	0.292417
49	0.611799	0.39885
50	0.611799	0.339148
51	0.611799	0.309731
52	0.611799	0.252666
53	0.611799	0.195709
54	0.611799	0.193017
55	0.611799	0.104406
56	0.611799	0.427529
57	0.611799	0.00293536
58	0.611799	0.36324
59	0.611799	0.145276
60	0.611799	0.439464
61	0.611799	0.0519717
62	0.611799	0.383458
63	0.611799	0.392502
0	0.668281	0.182618
1	0.668281	0.0980606
2	0.668281	0.0675682
3	0.668281	0.140194
4	0.668281	0.0966188
5	0.668281	0.403375
6	0.668281	0.341683
7	0.668281	0.00920279
8	0.668281	0.0636685
9	0.668281	0.158794
10	0.668281	-0.0292869
11	0.668281	0.119407
12	0.668281	0.167386
13	0.668281	0.144757
14	0.668281	0.261381
15	0.668281	0.0841154
16	0.668281	0.110979
17	0.668281	0.36159
18	0.668281	0.186478
19	0.668281	0.107936
20	0.668281	0.0507871
21	0.668281	0.351266
22	0.668281	0.356522
23	0.668281	0.0423313
24	0.668281	0.0469758
25	0.668281	0.0735497
26	0.668281	0.0812688
27	0.668281	-0.0101767
28	0.668281	0.00214495
29	0.668281	0.0442401
30	0.668281	0.273022
31	0.668281	0.208344
32	0.668281	0.137356
33	0.668281	0.20736
34	0.668281	0.190978
35	0.668281	0.0750137
36	0.668281	0.0825926
37	0.668281	0.0245081
38	0.668281	0.191856
39	0.668281	0.0802325
40	0.668281	0.380845
41	0.668281	0.253936
42	0.668281	0.129325
43	0.668281	0.231079
44	0.668281	0.23388
45	0.668281	0.345235
46	0.668281	0.34671
47	0.668281	-0.0532103
48	0.668281	0.210209
49	0.668281	0.293089
50	0.668281	0.320771
51	0.668281	0.247464
52	0.668281	0.1882
53	0.668281	0.150197
54	0.668281	0.189735
55	0.668281	0.128735
56	0.668281	0.363955
57	0.668281	-0.0143199
58	0.668281	0.275581
59	0.668281	0.100292
60	0.668281	0.361845
61	0.668281	0.0456681
62	0.668281	0.310855
63	0.668281	0.343626
0	0.729977	0.0576733
1	0.729977	0.0416934
2	0.729977	0.0241159
3	0.729977	0.0686149
4	0.729977	0.0350502
5	0.729977	0.240207
6	0.729977	0.165268
7	0.729977	0.0167656
8	0.729977	0.0182574
9	0.729977	0.0940339
10	0.729977	-0.0235276
11	0.729977	0.0530899
12	0.729977	0.150543
13	0.729977	0.0375858
14	0.729977	0.140713
15	0.729977	0.0376766
16	0.729977	0.0341277
17	0.729977	0.203741
18	0.729977	0.0707027
19	0.729977	0.0228955
20	0.729977	0.0288488
21	0.729977	0.191748
22	0.729977	0.133528
23	0.729977	0.0184164
24	0.729977	0.0210569
25	0.729977	0.043464
26	0.729977	0.0345584
27	0.729977	-0.00734097
28	0.729977	-0.012185
29	0.729977	-0.00889827
30	0.729977	0.0897389
31	0.729977	0.0534896
32	0.729977	0.0316445
33	0.729977	0.109015
34	0.729977	0.070661
35	0.729977	0.0356861
36	0.729977	0.032163
37	0.729977	0.0320991
38	0.729977	0.0543527
39	0.729977	0.0199882
40	0.729977	0.190814
41	0.729977	0.103623
42	0.729977	0.0348378
43	0.729977	0.156956
44	0.729977	0.0994644
45	0.729977	0.114177
46	0.729977	0.153793
47	0.729977	-0.0166671
48	0.729977	0.0903152
49	0.729977	0.0974726
50	0.729977	0.183168
51	0.729977	0.111281
52	0.729977	0.0838492
53	0.729977	0.062053
54	0.729977	0.114601
55	0.729977	0.0991808
56	0.729977	0.135105
57	0.729977	-0.0108141
58	0.729977	0.128299
59	0.729977	0.0199309
60	0.729977	0.162604
61	0.729977	0.0273003
62	0.729977	0.13732
63	0.729977	0.222372
0	0.79737	0.052509
1	0.79737	0.0417564
2	0.79737	0.0360973
3	0.79737	0.0603307
4	0.79737	0.0395076
5	0.79737	0.181162
6	0.79737	0.146229
7	0.79737	0.0309951
8	0.79737	0.0234509
9	0.79737	0.0864177
10	0.79737	-0.0354793
11	0.79737	0.0554479
12	0.79737	0.173083
13	0.79737	-0.0104282
14	0.79737	0.139416
15	0.79737	0.0375687
16	0.79737	0.0315602
17	0.79737	0.199478
18	0.79737	-0.00479206
19	0.79737	0.0103566
20	0.79737	0.0037543
21	0.79737	0.163621
22	0.79737	0.0620581
23	0.79737	0.0279408
24	0.79737	-0.00959064
25	0.79737	0.0518479
26	0.79737	0.0187489
27	0.79737	0.00828768
28	0.79737	0.000337584
29	0.79737	-0.0349042
30	0.79737	0.05073
31	0.79737	-0.00943701
32	0.79737	0.00594553
33	0.79737	0.164403
34	0.79737	0.0555576
35	0.79737	0.0284053
36	0.79737	0.0339347
37	0.79737	0.0638314
38	0.79737	0.0461218
39	0.79737	0.0118582
40	0.79737	0.142508
41	0.79737	0.078375
42	0.79737	0.00811365
43	0.79737	0.182604
44	0.79737	0.0706079
45	0.79737	0.0317459
46	0.79737	0.124559
47	0.79737	0.0646358
48	0.79737	0.123002
49	0.79737	0.0165347
50	0.79737	0.160372
51	0.79737	0.0884833
52	0.79737	0.078598
53	0.79737	0.0568056
54	0.79737	0.101657
55	0.79737	0.141164
56	0.79737	0.0601437
57	0.79737	-0.00512969
58	0.79737	0.0969675
59	0.79737	0.0177722
60	0.79737	0.114623
61	0.79737	0.0225276
62	0.79737	0.107573
63	0.79737	0.221568
0	0.870985	0.0713178
1	0.870985	0.0847907
2	0.870985	0.0836934
3	0.870985	0.0639682
4	0.870985	0.0980839
5	0.870985	0.20752
6	0.870985	0.19199
7	0.870985	0.101062
8	0.870985	0.0568458
9	0.870985	0.123746
10	0.870985	-0.0895299
11	0.870985	0.1021
12	0.870985	0.322371
13	0.870985	-0.0776507
14	0.870985	0.218226
15	0.870985	0.064735
16	0.870985	0.106914
17	0.870985	0.300534
18	0.870985	0.000219498
19	0.870985	0.0339031
20	0.870985	-0.0211816
21	0.870985	0.206634
22	0.870985	0.0548576
23	0.870985	0.0733554
24	0.870985	-0.0265543
25	0.870985	0.0811312
26	0.870985	0.0611834
27	0.870985	0.0232353
28	0.870985	0.0144237
29	0.870985	-0.0671656
30	0.870985	0.0514
31	0.870985	-0.0485775
32	0.870985	0.00482564
33	0.870985	0.295758
34	0.870985	0.087452
35	0.870985	0.0737947
36	0.870985	0.0753939
37	0.870985	0.0947129
38	0.870985	0.0573576
39	0.870985	0.0320717
40	0.870985	0.189351
41	0.870985	0.0593195
42	0.870985	0.015729
43	0.870985	0.265646
44	0.870985	0.1448
45	0.870985	0.0221508
46	0.870985	0.186546
47	0.870985	0.0124119
48	0.870985	0.221974
49	0.870985	0.000986679
50	0.870985	0.241371
51	0.870985	0.152581
52	0.870985	0.144694
53	0.870985	0.104171
54	0.870985	0.150212
55	0.870985	0.275604
56	0.870985	-0.0214907
57	0.870985	0.0101026
58	0.870985	0.145406
59	0.870985	0.0135325
60	0.870985	0.157019
61	0.870985	0.0264688
62	0.870985	0.150421
63	0.870985	0.343601
0	0.951395	0.0584018
1	0.951395	0.0550315
2	0.951395	0.145704
3	0.951395	0.0357817
4	0.951395	0.0745991
5	0.951395	0.214899
6	0.951395	0.198981
7	0.951395	0.0867059
8	0.951395	0.0276899
9	0.951395	0.102598
10	0.951395	-0.069335
11	0.951395	0.0651614
12	0.951395	0.341598
13	0.951395	-0.107566
14	0.951395	0.181681
15	0.951395	0.0853491
16	0.951395	0.164148
17	0.951395	0.341264
18	0.951395	0.0291248
19	0.951395	0.017546
20	0.951395	-0.0283721
21	0.951395	0.223778
22	0.951395	0.0289897
23	0.951395	0.0556264
24	0.951395	-0.0952574
25	0.951395	0.0774915
26	0.951395	0.0374052
27	0.951395	0.00848438
28	0.951395	-0.00213976
29	0.951395	-0.0775401
30	0.951395	0.0110162
31	0.951395	-0.0829181
32	0.951395	-0.0625828
33	0.951395	0.330902
34	0.951395	0.042943
35	0.951395	0.110332
36	0.951395	0.0514975
37	0.951395	0.0979437
38	0.951395	0.0129455
39	0.951395	0.0157006
40	0.951395	0.176857
41	0.951395	-0.0150911
42	0.951395	0.0088958
43	0.951395	0.261379
44	0.951395	0.127141
45	0.951395	0.0291728
46	0.951395	0.214496
47	0.951395	-0.0992402
48	0.951395	0.253654
49	0.951395	-0.0163155
50	0.951395	0.217344
51	0.951395	0.117427
52	0.951395	0.174445
53	0.951395	0.0592176
54	0.951395	0.100158
55	0.951395	0.315493
56	0.951395	-0.0965484
57	0.951395	0.0013468
58	0.951395	0.188275
59	0.951395	0.00815404
60	0.951395	0.154922
61	0.951395	0.0394057
62	0.951395	0.101836
63	0.951395	0.360219
0	1.03923	0.0892755
1	1.03923	0.0522277
2	1.03923	0.15281
3	1.03923	0.0204131
4	1.03923	0.0692426
5	1.03923	0.176247
6	1.03923	0.232072
7	1.03923	0.0742141
8	1.03923	0.0219655
9	1.03923	0.0686938
10	1.03923	-0.0862409
11	1.03923	0.0608784
12	1.03923	0.335519
13	1.03923	-0.138647
14	1.03923	0.187917
15	1.03923	0.0901722
16	1.03923	0.192699
17	1.03923	0.347151
18	1.03923	0.0419022
19	1.03923	0.0243128
20	1.03923	-0.0431595
21	1.03923	0.262542
22	1.03923	0.0595521
23	1.03923	0.0597876
24	1.03923	-0.168766
25	1.03923	0.0677368
26	1.03923	0.0435053
27	1.03923	-0.00306651
28	1.03923	-0.00696776
29	1.03923	-0.0178582
30	1.03923	-0.0147393
31	1.03923	-0.0858928
32	1.03923	-0.0772808
33	1.03923	0.343731
34	1.03923	0.0161615
35	1.03923	0.125305
36	1.03923	0.046442
37	1.03923	0.0478837
38	1.03923	0.0341768
39	1.03923	0.0311195
40	1.03923	0.141286
41	1.03923	-0.063065
42	1.03923	0.0114036
43	1.03923	0.245292
44	1.03923	0.165399
45	1.03923	0.0707906
46	1.03923	0.29373
47	1.03923	-0.201996
48	1.03923	0.284279
49	1.03923	0.0413308
50	1.03923	0.226003
51	1.03923	0.11292
52	1.03923	0.189994
53	1.03923	0.0656422
54	1.03923	0.079723
55	1.03923	0.314953
56	1.03923	-0.11255
57	1.03923	0.00551593
58	1.03923	0.186535
59	1.03923	-0.00266074
60	1.03923	0.205039
61	1.03923	0.0334677
62	1.03923	0.0999476
63	1.03923	0.362199
0	1.13517	0.0382407
1	1.13517	0.0705508
2	1.13517	0.0362986
3	1.13517	-0.0126412
4	1.13517	0.0738308
5	1.13517	0.0932152
6	1.13517	0.182535
7	1.13517	0.0466307
8	1.13517	0.038534
9	1.13517	0.0109507
10	1.13517	-0.095978
11	1.13517	0.0744835
12	1.13517	0.240335
13	1.13517	-0.136045
14	1.13517	0.146322
15	1.13517	0.0400195
16	1.13517	0.131066
17	1.13517	0.291173
18	1.13517	0.0891919
19	1.13517	0.0506837
20	1.13517	-0.069739
21	1.13517	0.231002
22	1.13517	0.0479876
23	1.13517	0.0680443
24	1.13517	-0.167377
25	1.13517	0.0140577
26	1.13517	0.0683067
27	1.13517	0.0199889
28	1.13517	0.014541
29	1.13517	0.0435886
30	1.13517	0.0145491
31	1.13517	-0.0446358
32	1.13517	-0.0366502
33	1.13517	0.273007
34	1.13517	0.0213491
35	1.13517	0.0697567
36	1.13517	0.0647409
37	1.13517	-0.0415449
38	1.13517	0.0712584
39	1.13517	0.0557892
40	1.13517	0.0963256
41	1.13517	-0.114431
42	1.13517	0.0285653
43	1.13517	0.164449
44	1.13517	0.176441
45	1.13517	0.0779639
46	1.13517	0.269553
47	1.13517	-0.222108
48	1.13517	0.215661
49	1.13517	0.108202
50	1.13517	0.184677
51	1.13517	0.113439
52	1.13517	0.137772
53	1.13517	0.0785382
54	1.13517	0.0674247
55	1.13517	0.20791
56	1.13517	-0.102119
57	1.13517	0.026559
58	1.13517	0.115196
59	1.13517	-0.0472472
60	1.13517	0.19762
61	1.13517	0.00192
62	1.13517	0.087453
63	1.13517	0.291835
0	1.23997	0.0291679
1	1.23997	0.037299
2	1.23997	-0.0107041
3	1.23997	-0.00429845
4	1.23997	0.0329855
5	1.23997	0.083763
6	1.23997	0.0727866
7	1.23997	0.00698803
8	1.23997	0.0117951
9	1.23997	-0.0237798
10	1.23997	-0.0398656
11	1.23997	0.0419498
12	1.23997	0.0943091
13	1.23997	-0.0563148
14	1.23997	0.0684223
15	1.23997	0.00729784
16	1.23997	0.0483087
17	1.23997	0.137917
18	1.23997	0.0782491
19	1.23997	0.0274391
20	1.23997	-0.0263026
21	1.23997	0.113877
22	1.23997	0.0514168
23	1.23997	0.0233537
24	1.23997	-0.0551324
25	1.23997	-0.00168034
26	1.23997	0.0403687
27	1.23997	-0.00187056
28	1.23997	0.00913788
29	1.23997	0.0294893
30	1.23997	0.0175512
31	1.23997	0.0257494
32	1.23997	-0.00320286
33	1.23997	0.11545
34	1.23997	0.0143596
35	1.23997	0.0168598
36	1.23997	0.0344661
37	1.23997	-0.03481
38	1.23997	0.0336258
39	1.23997	0.0297125
40	1.23997	0.0486931
41	1.23997	-0.046214
42	1.23997	0.0283296
43	1.23997	0.0719227
44	1.23997	0.085952
45	1.23997	0.0670679
46	1.23997	0.117844
47	1.23997	-0.067854
48	1.23997	0.102808
49	1.23997	0.120902
50	1.23997	0.0886918
51	1.23997	0.0350986
52	1.23997	0.0593571
53	1.23997	0.0374762
54	1.23997	0.028726
55	1.23997	0.0626947
56	1.23997	-0.0026488
57	1.23997	0.00518943
58	1.23997	0.0571382
59	1.23997	-0.026026
60	1.23997	0.119229
61	1.23997	0.00285619
62	1.23997	0.0403877
63	1.23997	0.152399
0	1.35445	-0.0201103
1	1.35445	0.0180997
2	1.35445	-0.0120642
3	1.35445	-0.00495199
4	1.35445	0.0118339
5	1.35445	0.0214506
6	1.35445	0.0352119
7	1.35445	0.00510969
8	1.35445	0.00475979
9	1.35445	-0.0274459
10	1.35445	-0.0188266
11	1.35445	0.0247596
12	1.35445	0.0599324
13	1.35445	-0.0383067
14	1.35445	0.0400674
15	1.35445	-0.0014468
16	1.35445	0.00801805
17	1.35445	0.0740972
18	1.35445	0.0128717
19	1.35445	0.0194022
20	1.35445	-0.0146323
21	1.35445	0.0574433
22	1.35445	0.0116638
23	1.35445	0.0176981
24	1.35445	-0.0281922
25	1.35445	0.000258353
26	1.35445	0.0216039
27	1.35445	0.00303009
28	1.35445	0.00915098
29	1.35445	0.00896924
30	1.35445	-0.0121314
31	1.35445	0.0135239
32	1.35445	0.000417365
33	1.35445	0.0485818
34	1.35445	0.0104128
35	1.35445	0.000204379
36	1.35445	0.0199674
37	1.35445	-0.0421339
38	1.35445	0.0126432
39	1.35445	0.0131558
40	1.35445	-0.0052792
41	1.35445	-0.0203803
42	1.35445	0.00837118
43	1.35445	0.0448211
44	1.35445	0.0386972
45	1.35445	0.0239793
46	1.35445	0.0560851
47	1.35445	-0.00846766
48	1.35445	0.0432144
49	1.35445	0.0469745
50	1.35445	0.0320008
51	1.35445	0.015773
52	1.35445	0.0295891
53	1.35445	0.0168529
54	1.35445	0.0182569
55	1.35445	0.0305347
56	1.35445	-0.00677735
57	1.35445	0.00402942
58	1.35445	0.00940766
59	1.35445	-0.0151955
60	1.35445	0.0466156
61	1.35445	0.00223418
62	1.35445	0.0127424
63	1.35445	0.0707575
0	1.47949	0.0477962
1	1.47949	0.01702
2	1.47949	-0.014184
3	1.47949	-0.00623736
4	1.47949	0.0142781
5	1.47949	0.0899645
6	1.47949	0.0775236
7	1.47949	-0.00412935
8	1.47949	0.00587587
9	1.47949	-0.0219981
10	1.47949	-0.016519
11	1.47949	0.0253339
12	1.47949	0.0891053
13	1.47949	-0.0132141
14	1.47949	0.0594947
15	1.47949	0.015214
16	1.47949	0.0238097
17	1.47949	0.136134
18	1.47949	0.0222782
19	1.47949	0.0222679
20	1.47949	-0.0103888
21	1.47949	0.113909
22	1.47949	0.053483
23	1.47949	0.0117733
24	1.47949	-0.0255974
25	1.47949	0.00157091
26	1.47949	0.0179824
27	1.47949	-0.00270137
28	1.47949	0.011456
29	1.47949	-0.00106411
30	1.47949	0.0204491
31	1.47949	0.0139273
32	1.47949	0.00438512
33	1.47949	0.0720746
34	1.47949	0.0198057
35	1.47949	0.0142699
36	1.47949	0.0195054
37	1.47949	-0.0281151
38	1.47949	0.0144488
39	1.47949	0.0113603
40	1.47949	0.0619359
41	1.47949	-0.00127301
42	1.47949	0.0155524
43	1.47949	0.0700024
44	1.47949	0.04877
45	1.47949	0.0597296
46	1.47949	0.0886277
47	1.47949	-0.020073
48	1.47949	0.0738829
49	1.47949	0.0412115
50	1.47949	0.055043
51	1.47949	0.0278016
52	1.47949	0.038155
53	1.47949	0.011524
54	1.47949	0.0267745
55	1.47949	0.0450142
56	1.47949	0.0407025
57	1.47949	0.00224207
58	1.47949	0.0831492
59	1.47949	-0.0136547
60	1.47949	0.0748554
61	1.47949	0.00242385
62	1.47949	0.0472795
63	1.47949	0.108834
0	1.61608	-0.03343
1	1.61608	0.0435701
2	1.61608	-0.045862
3	1.61608	-0.0411667
4	1.61608	0.0463485
5	1.61608	0.0513536
6	1.61608	0.0232213
7	1.61608	0.0296604
8	1.61608	0.0460107
9	1.61608	-0.00088851
10	1.61608	-0.0532792
11	1.61608	0.0468511
12	1.61608	0.019449
13	1.61608	-0.045751
14	1.61608	0.0848625
[truncated: 1,841 more rows]

## Sheet: Panel_c3
Frequency	R_trained	R_untrained	Diff
0.104616	0.0314369	0.0116684	0.0197685
0.114274	0.0295731	0.0106822	0.018891
0.124824	0.0268143	0.0107086	0.0161057
0.136348	0.0266985	0.0108903	0.0158082
0.148936	0.0273683	0.00932735	0.0180409
0.162686	0.0246865	0.00783064	0.0168559
0.177706	0.0238258	0.00918849	0.0146373
0.194112	0.0222853	0.00705512	0.0152302
0.212032	0.0225635	0.0137577	0.00880588
0.231608	0.0216756	0.0129332	0.00874235
0.25299	0.0228051	0.0138739	0.00893115
0.276346	0.0193968	0.0105431	0.00885375
0.301859	0.0221806	0.0115057	0.0106749
0.329727	0.0210635	0.00964144	0.011422
0.360168	0.0282804	0.020813	0.00746736
0.39342	0.0302664	0.0200224	0.010244
0.429741	0.0256067	0.0244812	0.00112551
0.469415	0.0295511	0.0268653	0.0026858
0.512752	0.0337164	0.0463749	-0.0126585
0.56009	0.0603167	0.105244	-0.0449273
0.611799	0.137121	0.226261	-0.0891395
0.668281	0.13737	0.174756	-0.0373862
0.729977	0.111538	0.0800182	0.0315196
0.79737	0.132678	0.068179	0.0644994
0.870985	0.201037	0.107904	0.0931332
0.951395	0.199897	0.109282	0.0906149
1.03923	0.192303	0.117719	0.0745842
1.13517	0.24834	0.101094	0.147245
1.23997	0.156052	0.0479307	0.108121
1.35445	0.118463	0.0220565	0.0964068
1.47949	0.119078	0.0351431	0.083935
1.61608	0.12187	0.0435638	0.0783058
1.76528	0.118636	0.0373148	0.0813208
1.92826	0.117811	0.0303056	0.0875058
2.10628	0.125857	0.0220684	0.103788
2.30073	0.105138	0.0381469	0.0669915
2.51314	0.0865584	0.0257448	0.0608137
2.74516	0.069622	0.0273781	0.0422439
2.99859	0.0630362	0.0309281	0.0321081
3.27543	0.0573703	0.0245311	0.0328391
3.57782	0.0533119	0.0357094	0.0176025
3.90813	0.0924723	0.0389826	0.0534896
4.26893	0.0817233	0.027154	0.0545692
4.66305	0.0652115	0.0287594	0.0364521
5.09355	0.0645034	0.0298318	0.0346716
5.56379	0.132645	0.0351388	0.0975059
6.07745	0.199909	0.0713995	0.128509
6.63853	0.140715	0.0366549	0.10406
7.25141	0.0696267	0.033508	0.0361186
7.92087	0.0567764	0.0232654	0.033511
8.65214	0.0428427	0.0292287	0.013614
9.45092	0.0489344	0.0467664	0.00216796
10.3234	0.0383867	0.0278498	0.0105368
11.2765	0.0524622	0.0437782	0.00868407
12.3176	0.0550449	0.0283696	0.0266753
13.4548	0.0598404	0.0305666	0.0292738
14.6969	0.0625508	0.0323124	0.0302384
16.0538	0.0686656	0.0248803	0.0437853
17.5359	0.0696683	0.0391317	0.0305365
19.1548	0.0856627	0.0309525	0.0547102
