# Supplementary material for: Continuous estimation of power system inertia using convolutional neural networks
Source: Nat Commun. 2023 Jul 24;14:4440. doi: 10.1038/s41467-023-40192-2 (PMC10366096; doi:10.1038/s41467-023-40192-2)
Supplement: Supplementary file 3 — Source Data [file 41467_2023_40192_MOESM3_ESM.zip › Source_data/figure_2.xlsx]

## Sheet: Panel_b
Time	V_M=0.1706	V_M=0.1906	V_M=0.2106	V_M=0.2306	V_M=0.2506	V_M=0.2706
0	0.0476684	-1.34721	0.0402636	-1.11118	0.899221	-0.271201
0.025	0.186971	-1.22781	0.188823	-1.27825	0.591922	-0.243896
0.05	0.185583	-1.15006	0.218905	-1.17829	0.297118	-0.413743
0.075	0.2115	-1.19819	0.530369	-0.940873	0.0245284	-0.742795
0.1	0.484552	-1.12414	0.547493	-0.84785	-0.0782133	-0.845999
0.125	0.522039	-0.924212	0.458172	-0.897833	-0.165683	-0.965401
0.15	0.704845	-0.924675	0.464652	-0.961699	-0.382273	-1.45319
0.175	0.848313	-0.942724	0.635425	-0.855255	-0.31239	-1.57722
0.2	0.881172	-0.876544	0.541476	-0.742795	-0.417909	-1.73134
0.225	0.987616	-1.11951	0.612285	-0.733076	-0.619227	-1.84102
0.25	1.21716	-1.04778	0.702994	-0.789537	-0.802496	-2.11824
0.275	1.42774	-1.00381	0.399397	-0.786761	-1.07092	-2.25106
0.3	1.34675	-0.834892	0.349414	-0.645606	-1.09869	-2.24227
0.325	1.46754	-0.828875	0.533146	-0.564154	-1.11951	-2.20709
0.35	1.54946	-0.954757	0.472982	-0.621078	-1.20374	-2.13027
0.375	1.59527	-0.975583	0.849239	-0.694201	-1.29075	-2.33992
0.4	1.59064	-1.17412	0.750662	-0.606731	-1.56427	-2.53152
0.425	1.44394	-1.29353	0.527592	-0.584054	-1.78965	-2.34593
0.45	1.29075	-1.39581	0.30082	-0.534072	-1.7355	-2.10296
0.475	1.15237	-1.16579	0.179567	-0.334142	-1.67441	-2.01642
0.5	0.840908	-0.915419	0.225847	-0.323035	-1.64155	-1.90998
0.525	0.658565	-1.15098	0.211037	-0.143468	-1.6124	-1.96135
0.55	0.559988	-1.44116	0.0634036	-0.217979	-1.78872	-1.97477
0.575	0.579889	-1.57074	-0.209649	-0.138377	-1.85352	-1.74383
0.6	0.442437	-1.67302	-0.335067	-0.202707	-1.99976	-1.60823
0.625	0.325349	-1.54344	-0.209186	-0.131435	-2.02938	-1.2491
0.65	0.201318	-1.50734	-0.0758993	-0.258705	-1.89748	-1.03899
0.675	0.0499824	-1.44718	0.071734	-0.310076	-1.83547	-0.73539
0.7	-0.013884	-1.53603	-0.0374868	-0.444751	-1.6832	-0.690035
0.725	-0.151799	-1.82714	-0.175401	-0.685407	-1.81742	-0.522964
0.75	-0.230475	-1.85028	-0.322109	-0.6743	-1.55547	-0.383661
0.775	-0.303597	-1.57584	-0.308688	-0.592847	-1.36619	-0.39338
0.8	-0.423462	-1.0848	-0.429942	-0.599326	-0.838131	-0.0939485
0.825	-0.541476	-0.815917	-0.322572	-0.803421	-0.586368	0.159666
0.85	-0.398008	-0.95198	-0.399397	-0.74696	-0.569707	0.367001
0.875	-0.0064792	-1.0538	-0.598864	-0.521113	-0.592384	0.760844
0.9	0.19669	-1.09823	-0.749737	-0.51556	-0.566005	0.791851
0.925	0.265185	-1.09267	-0.608582	-0.594236	-0.533609	0.793703
0.95	0.0796017	-0.987616	-0.671986	-0.606731	-0.02314	1.01353
0.975	0.111072	-0.321183	-0.622466	-0.59655	0.0536848	1.20467
1	0.016198	-0.233714	-0.597012	-0.837206	0.413281	1.09175
1.025	0.180492	-0.29249	-0.725671	-0.78167	0.640978	1.10609
1.05	0.440123	-0.583128	-0.803421	-0.715026	0.603029	1.29168
1.075	0.714564	-0.603492	-0.681242	-0.909403	0.409115	1.20559
1.1	0.901998	-0.540551	-0.660879	-0.884411	0.194839	1.19541
1.125	0.771025	-0.42809	-0.462338	-1.15006	0.420685	1.20606
1.15	0.802033	-0.210111	-0.425776	-1.51475	0.984839	1.12414
1.175	1.15746	-0.400785	-0.342935	-1.77854	1.32777	1.09128
1.2	1.36248	-0.714101	-0.328588	-1.82436	1.0811	1.33009
1.225	1.41617	-0.942724	-0.52065	-1.59342	0.892742	1.19356
1.25	1.19449	-0.989004	-0.393843	-1.35832	0.945501	1.19819
1.275	1.04917	-0.930691	-0.25454	-1.69431	1.07555	1.05565
1.3	1.16626	-0.911254	-0.0920973	-1.70264	1.32407	1.05426
1.325	1.35924	-0.858495	0.0842297	-1.77623	1.48004	1.09776
1.35	1.64803	-1.01076	0.0634036	-1.48513	1.41802	0.834429
1.375	1.78595	-1.19356	0.0152724	-1.44857	1.29815	0.783058
1.4	1.34258	-1.4083	-0.0874693	-1.45921	1.11674	0.667358
1.425	1.13386	-1.6198	-0.060164	-1.27872	0.961699	0.644218
1.45	1.00196	-1.75031	0.100428	-1.27039	1.01909	0.534997
1.475	0.818231	-1.53742	0.136989	-1.49901	0.922824	0.311465
1.5	1.07277	-1.37915	0.0314704	-1.69246	0.748811	0.13884
1.525	1.09313	-1.32268	0.339695	-1.59111	0.552584	0.126344
1.55	1.17598	-1.65636	0.333679	-1.49577	0.220756	-0.0296192
1.575	1.07416	-1.8114	0.281845	-1.17459	0.240656	-0.0597012
1.6	0.890891	-1.81094	0.159203	-0.786298	0.105056	0.0282308
1.625	0.839983	-1.63507	0.0148096	-0.706696	0.169848	0.295729
1.65	0.934857	-1.30602	-0.123105	-0.711324	0.0004628	0.205946
1.675	1.16996	-1.25882	-0.0374868	-0.839983	0.0120328	0.0897833
1.7	1.15191	-1.43005	0.402636	-0.807124	-0.378571	0.169385
1.725	1.16117	-1.46754	0.329051	-0.454007	-0.555823	0.126807
1.75	1.08342	-1.21948	0.379496	-0.303134	-0.471131	0.174939
1.775	1.01261	-0.877932	0.0782133	-0.441049	-0.60488	0.403562
1.8	1.16163	-0.459098	0.132824	-0.304985	-0.67754	0.608582
1.825	0.966327	-0.143005	0.0874693	-0.570633	-0.812677	0.54703
1.85	0.960773	0.102279	0.283697	-0.773339	-1.01029	0.489643
1.875	0.935319	-0.0425776	0.527592	-0.794628	-1.08156	0.48594
1.9	0.843222	-0.4429	0.449842	-0.342009	-1.02233	0.53546
1.925	0.664118	-0.433181	0.540551	-0.248524	-0.970029	0.562302
1.95	0.782595	-0.195302	0.371629	-0.398934	-1.02325	0.802033
1.975	0.664118	0.167997	0.514634	-0.64792	-1.18384	0.791851
2	0.785835	0.0587756	0.640978	-0.876544	-1.10332	0.765472
2.025	0.946427	0.264259	0.751125	-1.33472	-1.22503	0.652548
2.05	1.08434	-0.0189748	0.560914	-1.41663	-1.25419	0.824247
2.075	0.864048	0.0124956	0.501676	-1.27363	-1.40923	0.926063
2.1	0.737241	0.0846925	0.560914	-1.16302	-1.53418	1.03621
2.125	0.525741	-0.146245	0.491031	-1.1135	-1.47263	1.17227
2.15	0.597938	-0.274441	0.495659	-1.38886	-1.34397	1.15561
2.175	0.556749	-0.204095	0.466503	-1.66516	-1.37174	1.00844
2.2	0.435032	-0.374868	0.448454	-2.09001	-1.4569	1.02279
2.225	0.0541476	-0.540551	0.399397	-2.35889	-1.31759	1.06259
2.25	0.01157	-0.914493	0.417909	-2.25754	-1.24632	1.33796
2.275	-0.116163	-0.892742	0.23464	-2.04373	-1.3523	1.61934
2.3	0.064792	-0.846925	0.153187	-2.03123	-1.39164	1.8947
2.325	0.020826	-0.676151	-0.0004628	-1.9396	-1.44857	1.87666
2.35	0.111998	-0.577575	-0.106444	-2.04002	-1.43653	1.84148
2.375	0.0296192	-0.768249	0.0592384	-1.96459	-1.3287	1.779
2.4	0.053222	-0.872379	-0.131898	-2.10667	-1.1732	1.85444
2.425	-0.267036	-0.914493	-0.152724	-1.82204	-1.09082	2.0863
2.45	-0.429016	-0.834892	-0.422537	-1.60962	-1.26206	1.90905
2.475	-0.406339	-0.520188	-0.757604	-1.49623	-1.1098	2.13629
2.5	-0.189748	-0.551195	-0.92051	-1.74059	-0.95198	2.08584
2.525	-0.0296192	-0.698366	-1.08295	-1.97708	-0.94365	1.92201
2.55	-0.0328588	-0.734464	-0.899684	-2.16452	-0.646995	1.87203
2.575	-0.0953369	-0.696052	-0.653011	-1.89424	-0.755753	1.78641
2.6	-0.197153	-0.576649	-0.996872	-1.52724	-0.784909	1.87712
2.625	-0.148559	-0.52713	-1.04361	-1.19217	-0.882097	1.74337
2.65	-0.0175864	-0.455858	-1.28705	-1.16163	-0.869139	2.00716
2.675	0.278143	-0.399859	-1.28844	-1.14543	-0.877007	2.06085
2.7	0.373017	-0.397083	-0.96355	-1.09082	-0.819157	1.82667
2.725	0.443363	-0.559063	-0.634962	-1.16996	-0.540088	1.70403
2.75	0.336919	-0.648383	-0.737704	-1.1931	-0.563691	1.74522
2.775	0.455858	-0.628946	-0.942724	-1.10424	-0.769637	1.5439
2.8	0.706696	-0.382736	-0.929766	-1.12368	-0.908477	1.65683
2.825	0.830264	-0.451693	-0.879783	-1.06213	-1.02557	1.78872
2.85	0.949666	-0.413281	-0.958459	-1.20745	-0.924212	1.66053
2.875	0.992707	-0.52389	-0.765472	-1.50456	-1.00243	1.43792
2.9	1.17135	-0.533146	-0.698829	-1.46199	-0.876544	1.37128
2.925	1.35323	-0.573872	-0.701605	-1.59481	-0.739555	1.14265
2.95	1.25789	-0.602103	-0.684019	-1.60036	-0.638664	0.91727
2.975	1.09637	-0.410041	-0.719655	-1.74429	-0.752051	0.750199
3	0.948741	-0.388752	-0.6544	-1.94608	-0.850627	0.459561
3.025	1.04038	-0.457247	-0.35034	-2.11546	-1.03204	0.392455
3.05	1.1334	-0.7701	-0.0411892	-2.18719	-1.24447	0.391992
3.075	1.33425	-0.830727	0.0037024	-2.11916	-0.982062	0.364687
3.1	1.4009	-1.15052	-0.171236	-2.19923	-0.757141	0.344323
3.125	1.18986	-1.02325	-0.174013	-2.03771	-0.715489	0.515097
3.15	0.976509	-1.02325	0.0101816	-2.24227	-0.737704	0.593773
3.175	1.05565	-0.948741	0.283234	-2.59631	-0.765935	0.379496
3.2	1.05657	-0.727059	0.48085	-2.6935	-0.478073	0.251301
3.225	0.998723	-0.695126	0.465114	-2.66156	-0.595161	-0.0620152
3.25	0.863123	-0.867751	0.271201	-2.53152	-0.540088	-0.308688
3.275	0.665507	-1.10239	0.0698828	-2.20478	-0.248061	-0.385513
3.3	0.451693	-1.09313	-0.0305448	-2.27189	-0.48085	-0.322109
3.325	0.193913	-1.00243	0.02314	-2.45978	-0.681705	-0.472519
3.35	0.215665	-1.02742	0.0398008	-2.41535	-1.15469	-0.504452
3.375	0.476222	-0.748348	0.273052	-2.37231	-1.21855	-0.644218
3.4	0.663193	-0.883949	0.118014	-2.26402	-0.744183	-0.702068
3.425	0.660879	-1.10794	0.0305448	-1.94145	-0.385975	-0.678928
3.45	0.476684	-1.06259	0.0351728	-1.77391	-0.197616	-0.741869
3.475	0.460949	-0.882097	0.0152724	-1.58185	-0.319332	-0.94041
3.5	0.455396	-0.616913	0.0920973	-1.61471	-0.502138	-0.945501
3.525	0.707159	-0.335993	0.118014	-1.5439	-0.447065	-0.98669
3.55	1.04361	-0.237879	0.286011	-1.3523	-0.427165	-0.924675
3.575	1.33796	-0.324886	-0.0236028	-1.11905	-0.729373	-0.796479
3.6	1.157	-0.164757	-0.236028	-0.984839	-0.751125	-0.808512
3.625	1.0339	-0.184195	-0.259168	-0.89413	-0.801107	-0.791851
3.65	0.784909	-0.0833041	-0.0684944	-0.871916	-0.866825	-0.684482
3.675	0.977434	-0.170311	0.127733	-0.744646	-0.67754	-0.577112
3.7	0.976046	0.192062	0.0597012	-0.699754	-0.634962	-0.626169
3.725	0.996409	0.160592	0.10737	-0.359596	-0.701605	-0.437809
3.75	0.836743	-0.0536848	0.14717	-0.279994	-0.854329	-0.437346
3.775	0.791389	-0.417909	-0.0569244	-0.298043	-1.06999	0.0296192
3.8	0.615524	-0.488254	0.0453544	-0.385513	-1.47633	-0.0828413
3.825	0.240193	-0.493345	0.151799	-0.428553	-1.48559	-0.222144
3.85	0.203169	-0.45447	0.0333216	-0.24621	-1.56473	-0.14208
3.875	0.208723	-0.237417	0.173087	-0.259631	-1.5564	0.18512
3.9	0.186971	-0.268887	-0.193451	-0.379959	-1.43792	0.315167
3.925	0.187897	-0.320258	-0.329514	-0.666895	-1.39627	0.245284
3.95	-0.118014	-0.136989	-0.155964	-0.857106	-1.75494	0.340621
3.975	-0.137914	-0.342472	-0.189285	-1.09406	-2.01781	0.613673
4	-0.272127	-0.342472	-0.0453544	-1.16255	-1.80029	0.818694
4.025	-0.440123	-0.514634	-0.141617	-1.01492	-1.79335	0.784447
4.05	-0.111998	-0.522502	-0.285548	-1.0538	-1.67395	0.683093
4.075	0.0365612	-0.472519	-0.281845	-1.22596	-1.74198	0.430404
4.1	-0.102742	-0.569244	-0.311927	-1.56149	-1.93219	0.581277
4.125	-0.305911	-0.531295	-0.388752	-2.08862	-2.05807	0.950592
4.15	-0.470205	-0.545179	-0.26935	-2.30521	-2.04558	1.14404
4.175	-0.701605	-0.517874	-0.334142	-2.35982	-1.81649	1.32037
4.2	-0.641441	-0.50908	-0.457247	-2.50005	-1.66886	1.28149
4.225	-0.409578	-0.537774	-0.54379	-2.67823	-1.27316	1.05796
4.25	-0.341547	-0.631722	-0.607194	-2.85779	-1.27363	1.03528
4.275	-0.411892	-0.566468	-0.655325	-2.8763	-1.27548	1.19171
4.3	-0.475296	-0.415595	-0.623855	-3.0281	-1.40552	1.26807
4.325	-0.4429	-0.389215	-0.912642	-2.98275	-1.37915	1.15469
4.35	-0.475296	-0.440123	-0.880709	-3.0443	-0.949203	1.22735
4.375	-0.406339	-0.344323	-0.877469	-3.06281	-0.820082	1.14219
4.4	-0.394769	-0.255466	-0.990393	-2.85733	-0.528981	1.02649
4.425	-0.268424	-0.0944113	-0.65949	-2.60742	-0.528055	0.783984
4.45	-0.512783	-0.145782	-0.289713	-2.68563	-0.687258	0.653011
4.475	-0.643292	-0.19993	-0.284622	-2.64768	-0.580352	0.317944
4.5	-0.65949	-0.348489	-0.264259	-2.66619	-0.379496	0.0962625
4.525	-0.412355	-0.366538	-0.282308	-2.75644	-0.109221	-0.0689572
4.55	-0.456784	-0.448916	-0.132824	-2.38111	0.179104	-0.38181
4.575	-0.265647	-0.623855	0.0212888	-2.23857	0.534534	-0.611822
4.6	-0.208723	-0.475759	0.377182	-2.1622	0.518799	-0.698829
4.625	-0.137452	-0.412355	0.403099	-2.29642	0.651623	-0.682168
4.65	-0.148559	-0.304523	0.416057	-2.40888	0.960773	-0.72382
4.675	-0.139303	-0.39338	0.255466	-2.37185	1.20837	-0.933468
4.7	0.12727	-0.299895	0.279531	-2.37787	1.51243	-1.08018
4.725	0.622466	-0.279994	0.659953	-2.05437	1.53742	-1.29168
4.75	0.953369	-0.235565	0.978823	-1.91599	1.4282	-1.74846
4.775	0.873304	-0.114774	1.12507	-1.8313	1.50688	-1.78086
4.8	0.921435	0.0680316	0.899684	-1.78224	1.55362	-1.85259
4.825	0.830727	-0.0004628	0.635888	-1.56473	1.5999	-2.04234
4.85	0.807124	-0.00740481	0.774265	-1.45134	1.69848	-2.18349
4.875	1.00011	0.111998	0.910791	-1.39812	1.75586	-2.38527
4.9	1.22642	0.170773	0.82795	-1.22596	1.61286	-2.52041
4.925	1.38609	0.355893	0.815454	-1.27918	1.38146	-2.1261
4.95	1.27825	0.352654	0.903849	-1.46615	1.02001	-2.1312
4.975	1.38609	0.248987	0.939022	-1.46985	0.764083	-2.00485
5	1.37128	0.385513	1.00011	-1.30093	0.962162	-2.13444
5.025	1.43514	0.420685	1.05518	-1.02047	0.76686	-2.2543
5.05	1.43144	0.56693	0.980211	-0.877932	0.428553	-2.19552
5.075	1.3611	0.655788	0.842297	-0.878858	-0.0675688	-2.14971
5.1	1.30186	0.711787	0.881172	-1.1732	-0.574798	-1.91738
5.125	1.1408	0.866825	0.846925	-1.54205	-0.847387	-1.7878
5.15	0.799719	0.917733	0.916345	-1.76003	-1.16903	-1.54344
5.175	0.529906	0.877469	0.807124	-1.76281	-1.42681	-1.47217
5.2	0.43966	1.06999	0.798793	-1.59342	-1.5564	-1.72625
5.225	0.291101	1.08203	0.949666	-1.66099	-1.6235	-1.59944
5.25	0.248524	1.0089	0.865437	-1.93127	-1.89378	-1.47309
5.275	0.100428	1.01261	0.872841	-2.01179	-1.92849	-1.37174
5.3	0.230012	1.23568	0.562765	-1.83824	-2.18164	-1.23475
5.325	-0.117551	0.956608	0.660879	-1.52909	-2.30012	-0.946889
5.35	-0.368389	0.653011	0.692812	-1.57398	-2.43479	-0.85942
5.375	-0.646995	0.653474	0.638664	-1.70634	-2.58752	-0.904775
5.4	-0.736778	0.638202	0.835817	-1.94237	-2.69072	-0.818231
5.425	-0.769174	0.66597	0.894593	-2.02336	-2.8365	-0.48085
5.45	-0.50908	0.889502	0.754827	-1.95533	-2.8291	-0.341084
5.475	-0.531295	1.01353	0.661804	-2.05298	-2.63056	-0.242507
5.5	-0.669672	0.95522	0.369315	-1.87573	-2.77079	-0.21983
5.525	-0.695126	0.575724	0.362373	-1.80307	-2.6412	-0.192525
5.55	-0.75529	0.438272	0.407264	-1.80214	-2.52134	-0.193913
5.575	-0.768249	0.47437	0.470205	-1.96089	-2.26309	-0.14208
5.6	-0.68587	0.482701	0.353117	-2.04789	-2.24227	0.347563
5.625	-0.587756	0.448454	0.250838	-2.07196	-1.77623	0.649772
5.65	-0.486866	0.257317	0.205021	-2.18072	-1.23892	0.600715
5.675	-0.230012	0.0106444	0.161517	-2.19506	-1.02001	0.648846
5.7	-0.210574	-0.254077	0.149485	-2.0067	-0.653474	0.367926
5.725	-0.364224	-0.530369	0.0629408	-1.93358	-0.503527	0.312853
5.75	-0.0342472	-0.656714	-0.479461	-1.77438	-0.187434	0.213351
5.775	0.167997	-0.703457	-0.605806	-1.74892	0.0791389	0.215665
5.8	0.101816	-1.05518	-0.724283	-1.80168	0.372554	0.279994
5.825	0.337844	-0.872841	-0.751125	-2.01364	0.82471	0.376719
5.85	0.310539	-0.73539	-0.591922	-2.09001	1.05565	0.467428
5.875	0.125882	-0.747885	-0.719192	-2.1113	1.12414	0.370703
5.9	0.104593	-0.848776	-0.987153	-2.04234	1.18662	0.0305448
5.925	0.0661804	-0.939947	-0.781207	-2.18858	0.951517	-0.421611
5.95	0.0708084	-1.014	-0.691424	-2.21265	1.05518	-0.261945
5.975	0.159666	-0.699291	-0.610896	-2.06825	1.30325	-0.298969
6	0.15365	-0.466503	-0.735853	-2.00393	1.69107	-0.413281
6.025	0.223533	-0.333679	-0.541014	-1.88452	1.67811	-0.595161
6.05	0.273052	-0.348026	-0.548881	-1.84518	1.52863	-0.805735
6.075	0.26935	-0.423925	-0.240656	-2.05067	1.36526	-0.802496
6.1	0.385975	-0.511857	-0.0004628	-2.00346	1.39118	-0.914493
6.125	0.329514	-0.425314	0.436421	-1.92432	1.49762	-1.08758
6.15	0.37348	-0.168922	0.52389	-1.91414	1.70125	-1.25974
6.175	0.536848	0.0282308	0.600252	-1.83084	1.63461	-1.24771
6.2	0.4628	0.0721968	0.930229	-1.88175	1.39534	-1.55131
6.225	0.447065	0.0060164	0.97512	-2.04326	1.06722	-1.67997
6.25	0.250375	0.179567	1.39488	-1.98588	0.980674	-1.76466
6.275	0.410504	0.182343	1.50595	-1.86277	0.989004	-1.61378
6.3	0.398471	0.377182	1.65497	-1.62535	0.807124	-1.83778
6.325	0.372091	0.415132	1.58185	-1.73272	0.713175	-2.02059
6.35	0.594698	0.369315	1.76003	-1.85583	0.599326	-1.84565
6.375	0.480387	0.448454	1.92617	-2.06964	0.218442	-1.82575
6.4	0.461412	0.362835	2.17979	-2.17516	-0.17679	-1.8998
6.425	0.516022	0.24297	2.31122	-2.0104	-0.39662	-1.76466
6.45	0.564616	0.252689	2.39823	-1.77669	-0.486866	-1.62952
6.475	0.635425	0.221219	2.29456	-1.96135	-0.346637	-1.42913
6.5	0.678928	0.355893	2.37694	-2.1025	-0.376257	-1.2329
6.525	0.733076	0.461412	2.24319	-2.1622	-0.51556	-1.10332
6.55	0.819619	0.314704	2.32557	-2.25245	-0.613673	-1.20883
6.575	1.13849	0.380885	2.4894	-2.25152	-0.926526	-1.17551
6.6	1.21346	0.296655	2.38805	-2.07288	-1.10285	-1.05796
6.625	1.5402	0.333216	2.2742	-1.80261	-0.895981	-0.958922
6.65	1.64202	0.724745	2.29179	-1.75494	-0.748811	-0.865899
6.675	1.5277	0.60164	1.95209	-1.93451	-0.554435	-0.747885
6.7	1.40876	0.588682	1.70311	-1.91646	-0.707622	-0.690961
6.725	1.21346	0.563228	1.28381	-1.74892	-0.962625	-0.826099
6.75	1.11211	0.572947	0.99826	-1.60175	-0.998723	-0.780281
6.775	1.14497	0.386901	0.809901	-1.4842	-1.02047	-0.48918
6.8	1.24725	0.41976	0.671523	-1.67626	-0.75853	0.0661804
6.825	1.04639	0.791851	0.413281	-1.72486	-0.598864	0.197153
6.85	0.973732	1.17551	0.23464	-1.92756	-0.382273	0.349877
6.875	0.646069	1.26807	0.153187	-1.91137	-0.612748	0.349414
6.9	0.391529	1.52446	0.10413	-1.9706	-0.512783	0.517411
6.925	0.175864	1.41293	0.197153	-1.7281	-0.390603	0.683556
6.95	-0.321183	1.47911	0.0814529	-1.65914	-0.388752	0.871916
6.975	-0.536848	1.66238	0.025454	-1.82066	-0.398471	0.875618
7	-0.781207	1.67025	0.0129584	-1.81047	-0.348951	0.951517
7.025	-0.884874	1.56103	0.161517	-1.96829	-0.250838	0.929766
7.05	-1.28751	1.66423	0.278143	-1.76836	-0.224458	0.782595
7.075	-1.35369	1.59666	0.11246	-1.28844	-0.15041	0.581277
7.1	-1.46245	1.56889	-0.0499824	-1.09684	-0.236954	0.492882
7.125	-1.46939	1.65173	-0.0708084	-0.883949	-0.0902461	0.59331
7.15	-1.46152	1.38053	0.0888577	-1.07786	-0.030082	0.709473
7.175	-1.62304	1.39488	0.0837669	-1.24864	0.0629408	0.628946
7.2	-1.5277	1.40738	0.106907	-1.45782	-0.193913	0.644681
7.225	-1.52863	1.19726	0.204095	-1.46523	-0.398934	0.871916
7.25	-1.44764	0.947815	0.19669	-1.3722	-0.508618	1.18801
7.275	-1.52215	0.72382	0.0823785	-1.54714	-0.436421	1.15654
7.3	-1.54251	0.537774	0.0620152	-1.26206	-0.378108	0.922361
7.325	-1.42681	0.401248	0.0476684	-1.43514	-0.330902	0.725671
7.35	-1.22688	0.283234	0.140691	-1.61749	-0.696514	0.473445
7.375	-1.11627	0.219367	0.067106	-1.82852	-0.782133	0.306837
7.4	-1.13108	-0.060164	0.0319332	-1.93589	-0.733539	0.352654
7.425	-0.811289	-0.299895	0.270738	-1.88452	-0.495196	0.139303
7.45	-0.650697	-0.460486	0.284159	-1.67025	-0.355893	-0.00971881
7.475	-0.629871	-0.357745	0.285085	-1.75494	-0.346175	-0.207797
7.5	-0.716878	-0.308225	0.357745	-1.85305	-0.413743	-0.303134
7.525	-0.544716	-0.387827	0.401248	-1.835	-0.547956	-0.633574
7.55	-0.297581	-0.362373	0.327663	-1.7517	-0.658102	-0.72382
7.575	-0.0976509	-0.46604	0.323035	-1.69801	-0.598864	-0.670598
7.6	-0.0430404	-0.504452	0.380422	-1.71097	-0.484552	-0.99826
7.625	-0.050908	-0.414669	0.516485	-1.81649	-0.317944	-1.16163
7.65	-0.0897833	-0.415132	0.303597	-1.94746	-0.224458	-1.06907
7.675	-0.114774	-0.386438	-0.016198	-1.93774	-0.139766	-1.12599
7.7	0.00740481	-0.187897	0.0879321	-1.65405	-0.137914	-1.00659
7.725	0.0925601	-0.330439	0.126344	-1.3685	0.11894	-0.786298
7.75	0.11894	-0.402173	-0.018512	-1.5203	0.0837669	-0.779819
7.775	-0.071734	-0.491494	0.0143468	-1.77206	0.205483	-1.01585
7.8	-0.30406	-0.497048	-0.116163	-1.92895	0.380885	-1.3287
7.825	-0.241119	-0.616913	-0.055536	-1.94654	0.497048	-1.26854
7.85	-0.140228	-0.760381	-0.0259168	-1.7156	0.614599	-1.40043
7.875	-0.0407264	-0.753902	0.0291564	-1.81418	0.835817	-1.30278
7.9	0.136063	-0.617838	0.186971	-1.6397	0.957071	-1.09036
7.925	0.0583128	-0.897833	0.298506	-1.93219	1.22873	-1.10146
7.95	-0.107832	-1.09684	0.219367	-1.99467	1.38562	-0.921898
7.975	-0.278606	-0.974657	0.232326	-2.11592	1.39488	-1.1047
8	-0.553972	-0.638202	0.329977	-2.20154	1.43005	-1.21207
8.025	-0.732613	-0.572947	0.538237	-2.0229	1.39719	-1.14404
8.05	-0.793703	-0.594236	0.666432	-1.80862	1.62397	-0.97512
8.075	-0.883486	-0.486866	0.79324	-1.76651	1.87712	-0.938096
8.1	-0.949203	-0.609971	0.845536	-1.72439	1.65451	-0.709936
8.125	-0.919121	-0.507229	0.796017	-1.90813	1.49022	-0.659953
8.15	-1.03204	-0.437346	0.703919	-1.95857	1.56704	-0.614599
8.175	-1.1496	-0.14208	1.00474	-2.08908	1.58602	-0.739555
8.2	-1.18662	0.0217516	1.24401	-1.97708	1.56843	-0.579889
8.225	-1.20791	0.0522964	1.71051	-2.13397	1.38701	-0.43133
8.25	-1.14358	0.0925601	1.70449	-2.17146	1.35091	-0.200393
8.275	-1.07231	0.109221	1.47217	-1.92525	1.27131	-0.241119
8.3	-1.14636	0.255466	1.33333	-1.58741	0.861734	-0.217053
8.325	-0.921435	0.272589	1.39534	-1.59898	0.695126	-0.248524
8.35	-0.715489	0.384124	1.70542	-1.65127	0.423462	-0.28092
8.375	-0.707159	0.430867	1.91137	-1.61934	0.0712712	-0.160592
8.4	-0.786761	0.502601	1.96829	-1.43144	-0.0870065	-0.158278
8.425	-0.703919	0.537774	1.83963	-1.34258	-0.140228	0.122642
8.45	-0.637739	0.547493	1.77345	-1.13849	-0.368852	0.218442
8.475	-0.429479	0.683093	1.65914	-0.907551	-0.696514	0.281845
8.5	-0.429479	0.98993	1.83269	-0.777042	-1.16024	0.0957997
8.525	-0.39338	1.15284	1.77067	-0.441049	-1.48883	0.213351
8.55	-0.501676	1.35277	1.71421	-0.327663	-1.59712	0.355431
8.575	-0.964476	1.23892	1.41154	-0.027768	-1.77299	0.230012
8.6	-0.952906	1.31713	0.924212	-0.0319332	-1.68783	0.0467428
8.625	-0.94041	1.47541	0.501213	0.274903	-1.75586	-0.0333216
8.65	-0.983913	1.50734	0.360521	0.178641	-1.84704	-0.0809901
8.675	-1.13155	1.34629	0.259168	0.225384	-1.93312	-0.0615524
8.7	-1.52076	1.32268	-0.0786761	0.0911717	-1.99236	0.199004
8.725	-1.59203	1.2963	-0.249912	0.223995	-2.06964	0.223533
8.75	-1.71051	1.2292	-0.323497	0.505378	-1.94422	-0.106907
8.775	-1.91044	1.00983	-0.468354	0.554898	-1.94052	-0.300357
8.8	-2.13675	0.853867	-0.753439	0.441974	-1.68274	-0.648846
8.825	-2.16313	0.778893	-0.982988	0.175864	-1.56334	-0.534997
8.85	-2.25893	0.87423	-0.948741	0.0384124	-1.46245	-0.502601
8.875	-2.13166	0.733076	-1.00057	-0.018512	-1.45782	-0.435495
8.9	-1.69246	0.516022	-0.943187	-0.0657176	-1.325	-0.679854
8.925	-1.58879	0.317481	-1.13941	-0.039338	-1.08619	-0.838131
8.95	-1.87943	0.0842297	-1.09591	-0.202707	-0.796017	-0.968641
8.975	-1.99837	0.0819157	-1.18199	-0.3471	-0.605343	-0.977434
9	-1.99606	0.0888577	-1.09869	-0.637739	-0.236954	-0.691886
9.025	-1.92617	-0.152724	-1.07185	-0.784447	-0.0245284	-0.699754
9.05	-1.69015	-0.552584	-0.984839	-0.632648	-0.0620152	-1.10378
9.075	-1.54066	-0.861271	-0.999186	-0.52713	0.181418	-1.40506
9.1	-1.5166	-1.09313	-0.984839	-0.6743	0.359133	-1.58972
9.125	-1.3648	-1.06907	-1.04917	-0.810826	0.336456	-1.51058
9.15	-1.28705	-0.909865	-1.03112	-1.12692	0.33553	-1.47078
9.175	-1.01492	-1.11303	-0.993169	-1.14636	0.679391	-1.50595
9.2	-1.02927	-1.57584	-0.564154	-1.12368	0.656251	-1.35415
9.225	-0.875155	-1.67811	-0.345249	-1.24817	0.452619	-1.48281
9.25	-1.01862	-1.78687	-0.253615	-1.37313	0.441049	-1.56056
9.275	-0.965401	-1.98079	-0.0782133	-1.50503	0.56693	-1.81788
9.3	-0.910791	-1.94608	0.149485	-1.59342	0.734001	-1.56843
9.325	-0.817305	-1.93821	0.364224	-1.48096	0.962162	-1.26298
9.35	-0.575261	-1.82852	0.714564	-1.60221	1.19171	-1.0214
9.375	-0.608582	-2.02845	0.860346	-1.71421	1.20837	-0.721506
9.4	-0.59655	-2.18951	0.98993	-1.65683	1.1246	-0.660416
9.425	-0.461412	-2.10528	1.08295	-1.50595	1.20097	-0.923287
9.45	-0.458635	-1.84287	1.29306	-1.55871	1.27872	-1.05287
9.475	-0.507229	-1.66099	1.57028	-1.48096	1.02881	-1.00752
9.5	-0.321183	-1.38609	1.53002	-1.54714	1.30325	-0.881635
9.525	-0.0731224	-1.26067	1.73458	-1.67534	1.14127	-0.672912
9.55	-0.195302	-1.36434	2.01503	-1.80538	1.07694	-0.72382
9.575	-0.511857	-1.52632	1.8947	-1.91784	0.927915	-0.973269
9.6	-0.655788	-1.66145	1.81557	-1.6758	0.988079	-1.2403
9.625	-0.968641	-1.45875	1.94422	-1.73411	0.832578	-1.23568
9.65	-1.05148	-1.00381	1.93219	-1.88221	0.62478	-0.864974
9.675	-1.24216	-0.548881	1.95996	-1.87342	0.567856	-0.676614
9.7	-1.4606	-0.671986	1.95209	-2.02938	0.486403	-0.542865
9.725	-1.42681	-0.771488	1.78132	-2.06872	0.377182	-0.519725
9.75	-1.39349	-0.559526	1.44255	-2.06363	0.367926	-0.568319
9.775	-1.7989	-0.40819	1.50827	-1.85028	0.270738	-0.675689
9.8	-2.02429	-0.0559988	1.21207	-1.71051	0.205021	-0.84785
9.825	-2.14554	0.200393	1.05935	-1.55223	0.016198	-0.504452
9.85	-2.19969	0.267499	0.840908	-1.68228	-0.190674	-0.310539
9.875	-2.314	0.370703	0.858957	-2.08816	-0.226772	-0.262871
9.9	-2.26772	0.420685	0.706233	-2.2381	-0.0522964	-0.362835
9.925	-2.44266	0.443363	0.687721	-2.13166	0.0837669	-0.749274
9.95	-2.27004	0.512783	0.477147	-2.16544	0.0666432	-0.587294
9.975	-2.20339	1.03575	0.263333	-2.25985	0.217053	-0.529906

## Sheet: Panel_c
edges_M=0.1706	distr_M=0.1706	edges_M=0.1906	distr_M=0.1906	edges_M=0.2106	distr_M=0.2106	edges_M=0.2306	distr_M=0.2306	edges_M=0.2506	distr_M=0.2506	edges_M=0.2706	distr_M=0.2706
-4.53606	9.05614e-07	-4.56764	4.61181e-06	-4.63174	3.593e-06	-5.59929	2.38874e-06	-5.22457	4.02862e-06	-5.75098	7.34174e-07
-4.35203	2.26403e-06	-4.38694	8.76241e-06	-4.4462	1.57194e-05	-5.38998	7.96247e-07	-5.01772	1.00716e-05	-5.52397	1.46834e-06
-4.16799	1.22258e-05	-4.20624	2.85932e-05	-4.26065	4.17686e-05	-5.18066	1.19437e-06	-4.81086	2.53803e-05	-5.29695	4.40504e-06
-3.98395	2.67156e-05	-4.02555	4.93462e-05	-4.07511	5.88354e-05	-4.97135	2.38874e-06	-4.60401	4.55234e-05	-5.06994	1.94556e-05
-3.79991	7.15436e-05	-3.84485	0.000124058	-3.88956	0.000122611	-4.76203	6.36998e-06	-4.39716	0.00010555	-4.84293	3.89112e-05
-3.61588	0.00019199	-3.66416	0.000217677	-3.70401	0.000304956	-4.55272	2.5878e-05	-4.19031	0.000213114	-4.61592	8.443e-05
-3.43184	0.00040164	-3.48346	0.000478244	-3.51847	0.000632817	-4.3434	6.09128e-05	-3.98345	0.000365799	-4.3889	0.000165923
-3.2478	0.000836334	-3.30277	0.000983236	-3.33292	0.00119961	-4.13408	0.000125807	-3.7766	0.000782359	-4.16189	0.000370758
-3.06377	0.00174693	-3.12207	0.00181244	-3.14738	0.00227392	-3.92477	0.000274307	-3.56975	0.00147327	-3.93488	0.00071435
-2.87973	0.00322942	-2.94137	0.00345101	-2.96183	0.00419124	-3.71545	0.000627442	-3.36289	0.00274913	-3.70786	0.00138869
-2.69569	0.00597026	-2.76068	0.00618166	-2.77628	0.00721205	-3.50614	0.00125807	-3.15604	0.00500234	-3.48085	0.0027425
-2.51165	0.0104943	-2.57998	0.010567	-2.59074	0.0123514	-3.29682	0.0024405	-2.94919	0.00880294	-3.25384	0.00509553
-2.32762	0.0179864	-2.39929	0.0174898	-2.40519	0.0204658	-3.08751	0.00442435	-2.74233	0.0146561	-3.02683	0.00909127
-2.14358	0.0289525	-2.21859	0.0279286	-2.21965	0.0320087	-2.87819	0.0078506	-2.53548	0.0229378	-2.79981	0.0152712
-1.95954	0.0452843	-2.0379	0.0426338	-2.0341	0.048898	-2.66888	0.0134661	-2.32863	0.035522	-2.5728	0.0248943
-1.77551	0.0685138	-1.8572	0.0632951	-1.84855	0.0713552	-2.45956	0.0221886	-2.12177	0.052814	-2.34579	0.0392335
-1.59147	0.0990855	-1.6765	0.0905804	-1.66301	0.100461	-2.25025	0.0349075	-1.91492	0.0769596	-2.11877	0.0586967
-1.40743	0.138385	-1.49581	0.124755	-1.47746	0.135383	-2.04093	0.0537045	-1.70807	0.106468	-1.89176	0.0853608
-1.22339	0.185497	-1.31511	0.166571	-1.29192	0.177403	-1.83162	0.0795618	-1.50121	0.141977	-1.66475	0.117992
-1.03936	0.237782	-1.13442	0.21357	-1.10637	0.223691	-1.6223	0.11229	-1.29436	0.182797	-1.43774	0.157015
-0.85532	0.291464	-0.953721	0.264973	-0.920825	0.272194	-1.41298	0.152403	-1.08751	0.227091	-1.21072	0.200009
-0.671282	0.346446	-0.773025	0.314783	-0.735279	0.317854	-1.20367	0.200072	-0.880653	0.270719	-0.98371	0.245524
-0.487245	0.392688	-0.592329	0.362899	-0.549733	0.359434	-0.994354	0.249327	-0.6738	0.312459	-0.756697	0.287588
-0.303208	0.426348	-0.411633	0.39979	-0.364187	0.391603	-0.785039	0.297073	-0.466947	0.347129	-0.529684	0.325715
-0.119171	0.446176	-0.230937	0.424392	-0.178641	0.411139	-0.575724	0.339735	-0.260094	0.37055	-0.302671	0.352567
0.0648663	0.445833	-0.0502417	0.436141	0.00690483	0.41634	-0.366408	0.374707	-0.0532405	0.379981	-0.0756586	0.366611
0.248903	0.424111	0.130454	0.426878	0.192451	0.405242	-0.157093	0.39513	0.153613	0.374392	0.151354	0.36219
0.432941	0.387712	0.31115	0.403359	0.377997	0.378995	0.0522224	0.3982	0.360466	0.353924	0.378367	0.341388
0.616978	0.338663	0.491846	0.364541	0.563543	0.341215	0.261538	0.382154	0.567319	0.322437	0.60538	0.309732
0.801015	0.284315	0.672541	0.320712	0.749088	0.295535	0.470853	0.350662	0.774172	0.283017	0.832393	0.268475
0.985052	0.230725	0.853237	0.268964	0.934634	0.247178	0.680168	0.308685	0.981026	0.239674	1.05941	0.223344
1.16909	0.178507	1.03393	0.21795	1.12018	0.200317	0.889484	0.261859	1.18788	0.195407	1.28642	0.177489
1.35313	0.132788	1.21463	0.170162	1.30573	0.155793	1.0988	0.21184	1.39473	0.152121	1.51343	0.13605
1.53716	0.0952507	1.39532	0.127461	1.49127	0.116214	1.30811	0.164601	1.60159	0.1141	1.74044	0.0998185
1.7212	0.0648261	1.57602	0.0917357	1.67682	0.0839599	1.51743	0.121493	1.80844	0.0822624	1.96746	0.0701392
1.90524	0.0422759	1.75672	0.0628755	1.86236	0.0583881	1.72675	0.0861292	2.01529	0.0570904	2.19447	0.04687
2.08928	0.0261894	1.93741	0.0422284	2.04791	0.038856	1.93606	0.058648	2.22215	0.0382743	2.42148	0.0304425
2.27331	0.015755	2.11811	0.026683	2.23346	0.0249889	2.14538	0.0378293	2.429	0.0246507	2.6485	0.0186792
2.45735	0.00897328	2.2988	0.0163461	2.419	0.0155797	2.35469	0.0234793	2.63585	0.0151887	2.87551	0.0112259
2.64139	0.00499854	2.4795	0.0096216	2.60455	0.00917518	2.56401	0.0140999	2.8427	0.00908253	3.10252	0.00619532
2.82542	0.00264937	2.66019	0.00541057	2.79009	0.0053657	2.77332	0.00788244	3.04956	0.00513528	3.32953	0.00335187
3.00946	0.00130906	2.84089	0.00280997	2.97564	0.0028735	2.98264	0.00415959	3.25641	0.00281399	3.55655	0.00173962
3.1935	0.000691436	3.02159	0.00144211	3.16119	0.00154724	3.19195	0.0021431	3.46326	0.00158325	3.78356	0.000909641
3.37754	0.000308362	3.20228	0.00073051	3.34673	0.000845703	3.40127	0.00106777	3.67012	0.000796458	4.01057	0.000438668
3.56157	0.000120447	3.38298	0.000334817	3.53228	0.000415441	3.61058	0.000512783	3.87697	0.000389971	4.23759	0.000203366
3.74561	5.34313e-05	3.56367	0.000120368	3.71782	0.000191327	3.8199	0.000218968	4.08382	0.000227214	4.4646	9.7278e-05
3.92965	2.39988e-05	3.74437	5.81087e-05	3.90337	0.000105095	4.02921	0.000101919	4.29068	8.62124e-05	4.69161	3.8544e-05
4.11368	7.69772e-06	3.92507	2.16755e-05	4.08891	4.80564e-05	4.23853	3.38405e-05	4.49753	3.82719e-05	4.91862	1.61518e-05
4.29772	2.26403e-06	4.10576	6.9177e-06	4.27446	2.82949e-05	4.44784	1.11475e-05	4.70438	9.26584e-06	5.14564	6.24046e-06
4.48176	9.05614e-07	4.28646	2.76709e-06	4.46001	7.186e-06	4.65716	3.18499e-06	4.91124	5.2372e-06	5.37265	1.46835e-06

## Sheet: Panel_c-inset
Momentum	Stddev
0.170567	0.89567
0.190567	0.919529
0.210567	0.95945
0.230567	1.00486
0.250567	1.05344
0.270567	1.09644

## Sheet: Panel_d
Frequency	Power_M=0.1706	Power_M=0.1906	Power_M=0.2106	Power_M=0.2306	Power_M=0.2506	Power_M=0.2706
0	-7.50012	-7.47049	-7.56782	-7.57192	-7.40131	-7.43486
0.0166667	-6.20383	-6.22584	-6.22875	-6.15703	-6.21965	-6.36605
0.0333333	-6.94783	-7.02632	-7.04187	-7.14136	-7.09393	-7.24905
0.05	-9.57556	-9.65289	-9.91616	-9.77102	-9.78693	-9.87459
0.0666667	-13.978	-14.0776	-13.9962	-13.9464	-13.7502	-13.2394
0.0833333	-17.6927	-17.4067	-16.7615	-16.1229	-15.51	-14.8284
0.1	-18.4836	-17.6892	-16.9848	-16.2401	-15.6222	-14.7825
0.116667	-18.4221	-17.6752	-16.9289	-16.2889	-15.6212	-15.096
0.133333	-18.7514	-18.0694	-17.3886	-16.8926	-16.2757	-15.6669
0.15	-19.502	-18.787	-18.1139	-17.6267	-16.9809	-16.498
0.166667	-20.1241	-19.5111	-18.9983	-18.5031	-17.8591	-17.4529
0.183333	-20.7658	-20.315	-19.7531	-19.242	-18.7158	-18.2276
0.2	-21.4545	-21.0844	-20.4328	-19.9951	-19.3471	-18.9027
0.216667	-22.2029	-21.7558	-21.1845	-20.5338	-20.1307	-19.7751
0.233333	-22.8433	-22.3152	-21.6707	-21.3812	-20.8626	-20.3447
0.25	-23.4121	-22.8788	-22.3462	-21.984	-21.4919	-21.0615
0.266667	-24.0502	-23.5667	-23.0755	-22.5849	-22.0861	-21.6802
0.283333	-24.5949	-24.0993	-23.5572	-23.1273	-22.5586	-22.1329
0.3	-24.9989	-24.661	-23.9103	-23.7849	-23.1187	-22.673
0.316667	-25.6247	-25.0727	-24.5627	-24.1844	-23.6525	-23.1652
0.333333	-26.0794	-25.5907	-24.9677	-24.5138	-24.0143	-23.6492
0.35	-26.3993	-25.9965	-25.481	-25.0144	-24.5739	-24.0148
0.366667	-26.9909	-26.4701	-25.8711	-25.4157	-24.9205	-24.3885
0.383333	-27.2305	-26.7095	-26.38	-25.7469	-25.2864	-24.5477
0.4	-27.5949	-27.044	-26.4573	-25.9541	-25.5088	-24.9529
0.416667	-27.8394	-27.3094	-26.7549	-26.0379	-25.534	-24.9425
0.433333	-27.9811	-27.4645	-26.7609	-26.1493	-25.731	-25.0113
0.45	-27.9419	-27.409	-26.8512	-26.0765	-25.5731	-24.8002
0.466667	-27.8865	-27.1236	-26.4904	-25.8389	-25.1159	-24.4977
0.483333	-27.5398	-26.8537	-26.1511	-25.3752	-24.5845	-23.9308
0.5	-27.0555	-26.2746	-25.4004	-24.5494	-23.801	-23.0361
0.516667	-26.181	-25.3681	-24.4296	-23.5828	-22.766	-21.8461
0.533333	-25.1318	-24.124	-23.0864	-22.1127	-21.2148	-20.1615
0.55	-23.5669	-22.5714	-21.4882	-20.2193	-19.2692	-18.2913
0.566667	-21.7079	-20.4112	-19.293	-18.3274	-17.0338	-15.8686
0.583333	-19.4146	-18.1552	-16.8172	-15.5949	-14.4433	-13.0547
0.6	-16.6109	-15.3244	-13.9509	-12.7804	-11.6777	-10.557
0.616667	-14.2554	-13.1645	-12.0288	-11.1032	-10.2982	-9.66987
0.633333	-14.0702	-13.1523	-12.4277	-11.9034	-11.3966	-10.8493
0.65	-15.6625	-14.9895	-14.239	-13.7322	-13.3096	-12.8636
0.666667	-17.9217	-17.1717	-16.3975	-15.6346	-14.9807	-14.5237
0.683333	-19.7588	-18.8545	-18.0437	-17.339	-16.5299	-15.8103
0.7	-21.3339	-20.3505	-19.3608	-18.4336	-17.511	-16.7968
0.716667	-22.4342	-21.4516	-20.4044	-19.3894	-18.3671	-17.4138
0.733333	-23.5176	-22.2983	-21.2387	-20.0894	-19.0075	-17.7929
0.75	-24.2741	-23.1237	-21.944	-20.8192	-19.4524	-18.0997
0.766667	-24.9652	-23.7853	-22.4459	-21.0969	-19.5852	-18.204
0.783333	-25.4454	-24.158	-22.7313	-21.3418	-19.7655	-18.0483
0.8	-25.9476	-24.5049	-22.9396	-21.386	-19.5406	-17.6895
0.816667	-26.1474	-24.7316	-23.003	-21.2498	-19.2797	-17.1454
0.833333	-26.4547	-24.9993	-23.0724	-20.9034	-18.7304	-16.338
0.85	-26.5652	-24.7371	-22.836	-20.474	-18.022	-15.3786
0.866667	-26.6762	-24.7043	-22.3587	-19.6998	-17.016	-14.692
0.883333	-26.6692	-24.2313	-21.7553	-18.8583	-15.9464	-14.5444
0.9	-26.2284	-23.7525	-20.5019	-17.6211	-15.1947	-14.999
0.916667	-25.9127	-22.8526	-19.5892	-16.4083	-15.0068	-15.7018
0.933333	-25.2829	-21.9258	-18.3549	-15.5722	-15.2223	-16.6175
0.95	-24.6653	-21.0825	-17.2623	-15.3959	-16.0559	-17.9467
0.966667	-23.9647	-20.019	-16.4719	-15.8976	-17.2792	-19.3453
0.983333	-23.2249	-19.0772	-16.4528	-16.8197	-18.5373	-20.665
1	-23.1872	-19.0694	-17.042	-18.0039	-19.7507	-21.89
1.01667	-23.3902	-19.6863	-18.7514	-20.2146	-22.1755	-24.2457
1.03333	-21.1832	-18.1712	-19.7828	-22.6555	-25.5116	-27.3297
1.05	-19.1347	-17.8267	-20.9004	-23.9737	-26.7346	-28.4282
1.06667	-17.9363	-18.5698	-21.9202	-25.1816	-27.6406	-29.0262
1.08333	-17.3855	-19.6287	-23.215	-26.4511	-28.5063	-29.5183
1.1	-17.6465	-21.0242	-24.4323	-27.3944	-28.9038	-29.7332
1.11667	-18.4721	-22.1497	-25.5254	-28.0868	-29.2577	-30.1984
1.13333	-19.6161	-23.1972	-26.7127	-28.6333	-29.7114	-30.4345
1.15	-20.6437	-24.3433	-27.5023	-29.1398	-29.9723	-30.7136
1.16667	-21.746	-25.4547	-28.2351	-29.5768	-30.3914	-30.9343
1.18333	-22.8863	-26.4497	-28.7164	-29.9392	-30.6101	-31.2121
1.2	-23.6702	-27.3392	-29.3039	-30.153	-30.9272	-31.3243
1.21667	-24.6883	-28.0676	-29.6583	-30.6057	-31.0136	-31.6251
1.23333	-25.7527	-28.7441	-30.0323	-30.7371	-31.3618	-31.9177
1.25	-26.8447	-29.2578	-30.2361	-30.9012	-31.5574	-32.083
1.26667	-27.4848	-29.6553	-30.5217	-31.2326	-31.7522	-32.2182
1.28333	-28.298	-30.0015	-30.8706	-31.5097	-31.9833	-32.4848
1.3	-28.8693	-30.1931	-31.0895	-31.6558	-32.1123	-32.5207
1.31667	-29.3365	-30.4624	-31.2705	-31.8688	-32.2847	-32.6624
1.33333	-29.6608	-30.8427	-31.4127	-32.1983	-32.4624	-32.7146
1.35	-30.0673	-31.1073	-31.7096	-32.2584	-32.7061	-32.9532
1.36667	-30.4005	-31.3237	-32.024	-32.4544	-32.8292	-33.1526
1.38333	-30.7762	-31.4389	-32.1391	-32.4947	-32.9735	-33.2127
1.4	-30.8191	-31.7308	-32.3919	-32.7578	-33.1639	-33.2525
1.41667	-31.1303	-31.9495	-32.499	-32.9233	-33.3295	-33.5922
1.43333	-31.4429	-32.0822	-32.6323	-33.1251	-33.3273	-33.6476
1.45	-31.5238	-32.363	-32.8959	-33.2944	-33.4634	-33.7593
1.46667	-31.842	-32.4735	-32.8821	-33.3017	-33.6091	-33.8761
1.48333	-31.9639	-32.8006	-33.0752	-33.5859	-33.8567	-34.2155
1.5	-32.133	-32.8646	-33.2633	-33.7141	-33.8979	-34.0796
1.51667	-32.4403	-33.0185	-33.4674	-33.7562	-33.9684	-34.2229
1.53333	-32.4994	-33.1608	-33.5969	-33.9442	-34.2078	-34.2845
1.55	-32.7459	-33.4441	-33.7045	-33.9794	-34.2898	-34.4417
1.56667	-32.9646	-33.4986	-33.8629	-34.1408	-34.3082	-34.6605
1.58333	-33.0856	-33.6062	-33.9655	-34.2095	-34.5743	-34.7299
1.6	-33.2408	-33.8654	-34.1715	-34.4305	-34.7081	-34.7596
1.61667	-33.4144	-34.0542	-34.182	-34.5038	-34.739	-35.0567
1.63333	-33.5665	-34.0543	-34.4262	-34.725	-34.7769	-35.0929
1.65	-33.8603	-34.174	-34.5306	-34.8022	-34.9146	-35.0884
1.66667	-33.8595	-34.3988	-34.6187	-34.9226	-35.0339	-35.1788
1.68333	-33.9574	-34.4443	-34.7501	-35.0219	-35.2477	-35.2417
1.7	-34.1899	-34.5111	-34.8051	-35.0951	-35.2813	-35.4434
1.71667	-34.3477	-34.8584	-35.065	-35.3201	-35.4334	-35.5596
1.73333	-34.4058	-34.9771	-35.2419	-35.226	-35.4547	-35.6303
1.75	-34.7305	-34.9837	-35.177	-35.3948	-35.6064	-35.6931
1.76667	-34.7389	-35.0972	-35.3254	-35.4403	-35.7736	-35.8727
1.78333	-34.9261	-35.219	-35.448	-35.6624	-35.7414	-35.9985
1.8	-35.0874	-35.1913	-35.5845	-35.8288	-35.9018	-35.8704
1.81667	-35.1002	-35.4238	-35.5361	-35.8825	-35.6966	-36.0939
1.83333	-35.0668	-35.499	-35.9082	-36.0566	-35.9903	-36.1707
1.85	-35.3052	-35.5612	-35.8712	-36.17	-36.2319	-36.2717
1.86667	-35.4288	-35.7753	-35.8921	-36.1434	-36.2844	-36.44
1.88333	-35.46	-35.8075	-36.1214	-36.1842	-36.3404	-36.4737
1.9	-35.6307	-35.8944	-36.0897	-36.2926	-36.5485	-36.5572
1.91667	-35.7296	-35.9835	-36.1898	-36.3706	-36.49	-36.6278
1.93333	-36.0037	-36.1165	-36.4319	-36.4641	-36.582	-36.7283
1.95	-36.0709	-36.2793	-36.5582	-36.5552	-36.6504	-36.8036
1.96667	-36.1374	-36.3411	-36.6382	-36.782	-36.7949	-36.8718
1.98333	-36.2717	-36.4	-36.6339	-36.7414	-37.0126	-36.8923
2	-36.195	-36.52	-36.8269	-36.8372	-37.0006	-37.0891
2.01667	-36.2038	-36.7118	-36.815	-36.8725	-37.1103	-37.1373
2.03333	-36.4029	-36.7569	-36.9204	-36.951	-37.0863	-37.1585
2.05	-36.4538	-36.8666	-36.9667	-37.0902	-37.2334	-37.2123
2.06667	-36.687	-36.732	-37.1638	-37.1969	-37.2818	-37.3748
2.08333	-36.7794	-37.0789	-37.2189	-37.3097	-37.5099	-37.4723
2.1	-36.8907	-37.1617	-37.2338	-37.2827	-37.3922	-37.5325
2.11667	-36.9889	-37.2164	-37.2999	-37.2568	-37.668	-37.5307
2.13333	-36.9885	-37.247	-37.4666	-37.4668	-37.5873	-37.6804
2.15	-37.133	-37.336	-37.5437	-37.6665	-37.5899	-37.7892
2.16667	-37.1479	-37.492	-37.5266	-37.6513	-37.6795	-37.8164
2.18333	-37.2815	-37.5083	-37.6029	-37.6901	-37.8259	-37.9129
2.2	-37.3605	-37.5944	-37.6905	-37.7578	-37.9319	-37.9832
2.21667	-37.5198	-37.4741	-37.7769	-37.9172	-37.8721	-37.9793
2.23333	-37.5623	-37.7302	-37.867	-37.8325	-38.1025	-38.1077
2.25	-37.6573	-37.8343	-37.949	-38.0959	-38.0152	-38.2545
2.26667	-37.7189	-37.9746	-38.0614	-38.0843	-38.1842	-38.269
2.28333	-37.8177	-37.8934	-38.0007	-38.053	-38.2863	-38.2092
2.3	-37.8519	-37.9657	-38.1964	-38.1813	-38.3508	-38.3975
2.31667	-38.0124	-38.0273	-38.187	-38.4543	-38.4504	-38.3424
2.33333	-38.0611	-38.0788	-38.1931	-38.3716	-38.5203	-38.4413
2.35	-38.123	-38.321	-38.4413	-38.4616	-38.5846	-38.5027
2.36667	-38.1074	-38.2789	-38.415	-38.5131	-38.5755	-38.5249
2.38333	-38.1847	-38.3344	-38.4559	-38.6256	-38.6793	-38.7117
2.4	-38.2695	-38.5343	-38.5651	-38.6584	-38.6996	-38.707
2.41667	-38.3667	-38.5597	-38.6065	-38.6651	-38.789	-38.7927
2.43333	-38.4875	-38.7066	-38.6687	-38.7985	-38.915	-38.9023
2.45	-38.451	-38.718	-38.814	-38.9119	-39.0349	-38.9822
2.46667	-38.6833	-38.816	-38.7671	-38.9771	-38.9369	-39.1255
2.48333	-38.5829	-38.8577	-38.8901	-39.0052	-39.1669	-39.0949
2.5	-38.6891	-38.7747	-38.871	-39.1199	-39.18	-39.1571
2.51667	-38.7853	-38.9236	-39.0019	-39.0044	-39.2616	-39.1665
2.53333	-39.0601	-39.1385	-39.2162	-39.0924	-39.1886	-39.3111
2.55	-38.9475	-39.1887	-39.129	-39.1627	-39.3743	-39.4373
2.56667	-39.09	-39.18	-39.2514	-39.2881	-39.3768	-39.4034
2.58333	-39.1369	-39.273	-39.2809	-39.3108	-39.5092	-39.4644
2.6	-39.1825	-39.2594	-39.2738	-39.5721	-39.3729	-39.4739
2.61667	-39.2128	-39.3323	-39.4072	-39.452	-39.4227	-39.5312
2.63333	-39.3134	-39.3304	-39.4727	-39.5616	-39.6364	-39.5401
2.65	-39.4732	-39.5406	-39.4843	-39.564	-39.6566	-39.7065
2.66667	-39.4314	-39.484	-39.517	-39.7088	-39.6258	-39.6789
2.68333	-39.4938	-39.6886	-39.6443	-39.7737	-39.7582	-39.8746
2.7	-39.6004	-39.7754	-39.6328	-39.7903	-39.7902	-39.8528
2.71667	-39.5752	-39.6679	-39.8391	-39.8934	-39.9188	-39.7992
2.73333	-39.619	-39.602	-39.7524	-39.8435	-39.8755	-39.8935
2.75	-39.7606	-39.7533	-39.9444	-39.9504	-39.9834	-39.9306
2.76667	-39.7651	-39.8988	-40.0401	-39.9354	-40.0451	-40.1233
2.78333	-39.9541	-39.9692	-40.0878	-40.0837	-40.0566	-40.0247
2.8	-39.8741	-40.0671	-40.0929	-40.1835	-40.1051	-40.1316
2.81667	-39.9294	-40.0243	-40.1254	-40.126	-40.2119	-40.1308
2.83333	-39.9513	-40.103	-40.1075	-40.1745	-40.2306	-40.2133
2.85	-40.2069	-40.2476	-40.1469	-40.2749	-40.2078	-40.3507
2.86667	-40.0959	-40.2328	-40.0929	-40.3285	-40.3415	-40.4378
2.88333	-40.3364	-40.1396	-40.3175	-40.3909	-40.4342	-40.4904
2.9	-40.1607	-40.2843	-40.3669	-40.3341	-40.5421	-40.5146
2.91667	-40.3627	-40.4267	-40.4485	-40.5662	-40.5263	-40.5355
2.93333	-40.3866	-40.4322	-40.4724	-40.5297	-40.6065	-40.5457
2.95	-40.4694	-40.4237	-40.517	-40.5824	-40.5259	-40.6126
2.96667	-40.3977	-40.487	-40.5709	-40.5807	-40.6214	-40.7721
2.98333	-40.4304	-40.642	-40.5667	-40.6264	-40.7884	-40.753
3	-40.5061	-40.5927	-40.5591	-40.6282	-40.7375	-40.7374
3.01667	-40.5811	-40.6834	-40.713	-40.8418	-40.8475	-40.6288
3.03333	-40.6551	-40.6821	-40.8045	-40.8784	-40.8495	-40.8883
3.05	-40.6792	-40.8051	-40.8991	-40.8871	-40.9626	-40.8729
3.06667	-40.791	-40.8143	-40.9083	-40.9352	-40.9338	-41.0067
3.08333	-40.8562	-41.0537	-40.9502	-41.0166	-41.0268	-40.9733
3.1	-40.9876	-41.0499	-40.9481	-41.031	-40.9803	-41.0149
3.11667	-41.0296	-40.9821	-40.9455	-41.0745	-41.1349	-41.0142
3.13333	-40.8574	-41.017	-41.1271	-41.1473	-41.1658	-41.0594
3.15	-41.1729	-41.1126	-41.2661	-41.1515	-41.2065	-41.1823
3.16667	-40.9996	-41.1518	-41.1228	-41.1252	-41.1291	-41.2566
3.18333	-40.9965	-41.1111	-41.1418	-41.2815	-41.2695	-41.2308
3.2	-41.1839	-41.1823	-41.158	-41.2001	-41.343	-41.2717
3.21667	-41.1266	-41.3528	-41.189	-41.374	-41.337	-41.3173
3.23333	-41.1736	-41.2696	-41.2989	-41.2987	-41.369	-41.4928
3.25	-41.3786	-41.2797	-41.3804	-41.4604	-41.316	-41.4295
3.26667	-41.1874	-41.409	-41.3244	-41.5305	-41.4012	-41.4005
3.28333	-41.3243	-41.4761	-41.5344	-41.4459	-41.5681	-41.5551
3.3	-41.4571	-41.4421	-41.4312	-41.4746	-41.5808	-41.526
3.31667	-41.4475	-41.5695	-41.4855	-41.5368	-41.5778	-41.6435
3.33333	-41.516	-41.4702	-41.5726	-41.4773	-41.6306	-41.6042
3.35	-41.4559	-41.519	-41.6215	-41.6559	-41.5615	-41.7615
3.36667	-41.6676	-41.7561	-41.6414	-41.6685	-41.6488	-41.6995
3.38333	-41.751	-41.6877	-41.5931	-41.7146	-41.7482	-41.6896
3.4	-41.5289	-41.7293	-41.6581	-41.6627	-41.6411	-41.767
3.41667	-41.6185	-41.677	-41.6756	-41.6743	-41.6481	-41.7437
3.43333	-41.6666	-41.7735	-41.8438	-41.8371	-41.8634	-41.8492
3.45	-41.6973	-41.8488	-41.8278	-41.8176	-41.7052	-41.9803
3.46667	-41.625	-41.8089	-41.8628	-41.8395	-41.7725	-41.8784
3.48333	-41.6944	-41.7872	-41.8629	-42.0165	-41.832	-41.9422
3.5	-41.7435	-41.7519	-41.9074	-41.9012	-41.9357	-41.9158
3.51667	-41.7331	-41.7062	-41.8011	-41.9422	-41.8651	-41.84
3.53333	-41.8158	-41.7798	-41.8508	-41.9726	-41.8709	-41.9165
3.55	-41.9111	-41.965	-41.9208	-41.9633	-41.9932	-41.9114
3.56667	-41.8167	-41.8686	-41.8697	-41.9876	-41.8861	-42.0438
3.58333	-41.8902	-41.9302	-41.9484	-42.0558	-41.9542	-41.9185
3.6	-41.8515	-42.0447	-42.0235	-41.9421	-42.0425	-41.9322
3.61667	-41.7952	-41.9731	-41.9062	-41.9998	-42.003	-42.0301
3.63333	-41.8045	-41.9492	-41.9814	-41.9873	-41.9838	-41.9869
3.65	-41.9965	-42.0017	-41.9899	-41.9853	-42.0385	-42.0574
3.66667	-41.815	-42.0823	-41.8474	-42.0498	-42.0261	-41.8794
3.68333	-41.9039	-41.9534	-41.8856	-42.0259	-41.9644	-41.9139
3.7	-41.8438	-41.9978	-41.8899	-41.9619	-41.9952	-41.9811
3.71667	-41.8837	-41.9438	-41.9741	-41.8953	-41.8342	-41.9821
3.73333	-41.7896	-41.9528	-41.9034	-41.8443	-41.8865	-41.8947
3.75	-41.7433	-41.8376	-41.7314	-41.7997	-41.8001	-41.8455
3.76667	-41.8075	-41.8002	-41.7787	-41.6919	-41.7882	-41.8663
3.78333	-41.4463	-41.5909	-41.6832	-41.6362	-41.7215	-41.6806
3.8	-41.511	-41.4914	-41.497	-41.6055	-41.578	-41.5722
3.81667	-41.3397	-41.4375	-41.4808	-41.4512	-41.5437	-41.5323
3.83333	-41.2254	-41.389	-41.3208	-41.301	-41.4418	-41.2914
3.85	-41.1738	-41.1116	-41.0939	-41.2565	-41.1616	-41.1493
3.86667	-40.971	-41.1708	-41.0429	-41.0623	-41.1107	-40.919
3.88333	-40.6877	-40.762	-40.8024	-40.8032	-40.7349	-40.7208
3.9	-40.4389	-40.534	-40.5174	-40.555	-40.5417	-40.5418
3.91667	-40.2	-40.1222	-40.1943	-40.1717	-40.1457	-40.1797
3.93333	-39.8554	-39.8969	-39.8455	-39.8249	-39.9121	-39.9032
3.95	-39.4061	-39.6688	-39.5744	-39.5534	-39.5645	-39.4757
3.96667	-39.2637	-39.3118	-39.1949	-39.1685	-39.2089	-39.2348
3.98333	-38.8003	-38.8454	-38.9275	-39.0455	-38.9487	-38.9079
4	-38.5969	-38.7451	-38.7155	-38.7387	-38.7424	-38.7911
4.01667	-38.6122	-38.624	-38.7431	-38.6018	-38.6643	-38.6082
4.03333	-38.6668	-38.7181	-38.6785	-38.7459	-38.6828	-38.8274
4.05	-38.9122	-38.9173	-38.9018	-38.8066	-38.8338	-38.9352
4.06667	-39.2235	-39.1808	-39.06	-39.2001	-39.1442	-39.1334
4.08333	-39.5027	-39.5487	-39.4448	-39.4907	-39.6106	-39.5924
4.1	-39.7576	-39.7649	-39.8195	-39.9046	-39.8833	-39.8705
4.11667	-40.2411	-40.1935	-40.2422	-40.2165	-40.2704	-40.1258
4.13333	-40.4359	-40.5395	-40.622	-40.5078	-40.6092	-40.6444
4.15	-40.9541	-40.9081	-40.8935	-40.911	-40.8208	-40.8579
4.16667	-41.0878	-41.1114	-41.1947	-41.1769	-41.1828	-41.196
4.18333	-41.4212	-41.4737	-41.4738	-41.4818	-41.5383	-41.3288
4.2	-41.641	-41.5897	-41.7583	-41.6517	-41.6776	-41.6056
4.21667	-41.7912	-41.8169	-41.7725	-41.6796	-41.9142	-41.7715
4.23333	-41.9664	-41.9485	-42.057	-41.9409	-42.0516	-41.932
4.25	-42.1146	-42.0874	-42.1602	-42.0903	-42.31	-42.1277
4.26667	-42.3002	-42.4054	-42.3429	-42.4828	-42.2484	-42.3842
4.28333	-42.4552	-42.335	-42.3951	-42.4152	-42.4414	-42.3448
4.3	-42.4024	-42.4559	-42.4409	-42.4891	-42.5602	-42.5733
4.31667	-42.6161	-42.5753	-42.5972	-42.7239	-42.6664	-42.6259
4.33333	-42.6325	-42.7425	-42.6447	-42.7588	-42.7039	-42.6885
4.35	-42.7813	-42.8269	-42.824	-42.7406	-42.8528	-42.6926
4.36667	-42.8593	-42.9809	-42.9126	-42.8023	-42.9237	-42.8371
4.38333	-42.9014	-42.8846	-42.9073	-42.8152	-42.9258	-42.9876
4.4	-42.9454	-42.9652	-42.806	-43.0307	-42.9153	-43.0915
4.41667	-42.8876	-43.0383	-43.0297	-42.9472	-43.0367	-43.0054
4.43333	-43.0499	-43.0668	-43.0864	-43.1695	-43.0891	-43.1329
4.45	-43.0607	-43.0668	-43.0492	-43.0091	-43.1373	-43.1247
4.46667	-43.2541	-43.0289	-43.1645	-43.0223	-43.004	-43.2617
4.48333	-43.0906	-43.1719	-43.3167	-43.2019	-43.1999	-43.0826
4.5	-43.217	-43.1753	-43.2441	-43.2784	-43.1578	-43.2417
4.51667	-43.2302	-43.1466	-43.247	-43.2708	-43.1491	-43.2951
4.53333	-43.1328	-43.2199	-43.1296	-43.3556	-43.3948	-43.2913
4.55	-43.1929	-43.2559	-43.3176	-43.361	-43.311	-43.2686
4.56667	-43.3293	-43.2995	-43.2827	-43.3447	-43.2375	-43.3989
4.58333	-43.4176	-43.2371	-43.3225	-43.3777	-43.3103	-43.3085
4.6	-43.3579	-43.2393	-43.267	-43.4752	-43.3785	-43.321
4.61667	-43.3326	-43.4044	-43.4053	-43.3643	-43.3913	-43.2687
4.63333	-43.2522	-43.4008	-43.3457	-43.325	-43.4362	-43.347
4.65	-43.2732	-43.2623	-43.4451	-43.3674	-43.2661	-43.4411
4.66667	-43.4512	-43.3864	-43.2206	-43.2974	-43.3501	-43.3952
4.68333	-43.1839	-43.2666	-43.3488	-43.3676	-43.4333	-43.3811
4.7	-43.3105	-43.4344	-43.3075	-43.2765	-43.3522	-43.4073
4.71667	-43.474	-43.3797	-43.4079	-43.3748	-43.4185	-43.2156
4.73333	-43.3339	-43.3332	-43.339	-43.4077	-43.4007	-43.3461
4.75	-43.3367	-43.4036	-43.4312	-43.4089	-43.2457	-43.3562
4.76667	-43.354	-43.2216	-43.3398	-43.3529	-43.3996	-43.2639
4.78333	-43.3192	-43.3182	-43.344	-43.3703	-43.2128	-43.2917
4.8	-43.3705	-43.2669	-43.3859	-43.2288	-43.4484	-43.1892
4.81667	-43.3281	-43.28	-43.387	-43.3118	-43.3275	-43.2959
4.83333	-43.2067	-43.282	-43.2153	-43.2614	-43.2662	-43.2722
4.85	-43.1817	-43.3012	-43.3369	-43.1859	-43.263	-43.199
4.86667	-43.246	-43.309	-43.2701	-43.2866	-43.3405	-43.1237
4.88333	-43.2846	-43.1353	-43.3597	-43.1521	-43.2187	-43.1439
4.9	-43.2154	-43.2589	-43.2484	-43.2635	-43.1499	-43.2289
4.91667	-43.1292	-43.0513	-43.1696	-43.2211	-43.2003	-43.0873
4.93333	-43.0851	-43.1212	-43.0397	-43.1384	-43.2484	-43.0837
4.95	-43.1049	-43.1285	-43.0738	-43.1048	-43.0757	-43.1068
4.96667	-42.969	-43.1141	-43.2618	-43.0434	-43.1289	-43.1436
4.98333	-43.0323	-42.9247	-43.0854	-42.9274	-42.9846	-42.9425
5	-43.0828	-42.8692	-42.9324	-43.0549	-42.98	-42.9463
5.01667	-42.9931	-42.9692	-43.0093	-42.9466	-42.8751	-42.8622
5.03333	-42.8421	-43.0043	-42.9532	-42.87	-42.8955	-42.8689
5.05	-42.943	-42.8348	-42.8414	-42.8568	-42.7957	-42.7295
5.06667	-42.7677	-42.763	-42.7533	-42.7379	-42.6726	-42.8
5.08333	-42.8116	-42.68	-42.8209	-42.8592	-42.8155	-42.8533
5.1	-42.6835	-42.6779	-42.7005	-42.704	-42.6246	-42.5804
5.11667	-42.5784	-42.6204	-42.6025	-42.5937	-42.54	-42.6103
5.13333	-42.6324	-42.5107	-42.5768	-42.6516	-42.5454	-42.6729
5.15	-42.4711	-42.4196	-42.5477	-42.5552	-42.4741	-42.5893
5.16667	-42.4001	-42.577	-42.3593	-42.403	-42.4369	-42.403
5.18333	-42.389	-42.3916	-42.4417	-42.3144	-42.3688	-42.3727
5.2	-42.2784	-42.2179	-42.2874	-42.3788	-42.2975	-42.3446
5.21667	-42.2259	-42.2341	-42.1762	-42.1216	-42.1477	-42.1644
5.23333	-42.146	-42.1656	-42.0819	-42.1917	-42.1523	-42.184
5.25	-42.09	-42.0284	-41.92	-41.9846	-41.996	-41.9939
5.26667	-41.9346	-42.0279	-41.9045	-42.0198	-42.0272	-41.9042
5.28333	-41.9589	-41.8313	-41.8918	-41.7967	-41.8358	-41.8785
5.3	-41.7003	-41.8432	-41.8413	-41.7939	-41.7671	-41.6271
5.31667	-41.745	-41.7726	-41.7242	-41.6908	-41.5836	-41.7352
5.33333	-41.5824	-41.5232	-41.6365	-41.6399	-41.5777	-41.556
5.35	-41.5603	-41.5327	-41.5117	-41.3805	-41.4669	-41.4043
5.36667	-41.3779	-41.294	-41.3928	-41.3176	-41.28	-41.4141
5.38333	-41.1783	-41.2987	-41.3016	-41.3047	-41.263	-41.2615
5.4	-41.1121	-41.179	-41.1129	-41.1397	-41.1407	-41.0625
5.41667	-40.9877	-41.0533	-40.9502	-41.1312	-41.0798	-41.0465
5.43333	-40.946	-40.8673	-40.8022	-40.797	-40.85	-40.84
5.45	-40.757	-40.6803	-40.6983	-40.6922	-40.7887	-40.7525
5.46667	-40.5943	-40.7026	-40.5181	-40.5619	-40.6766	-40.5739
5.48333	-40.4606	-40.5876	-40.486	-40.4211	-40.4886	-40.3864
5.5	-40.4514	-40.2453	-40.3865	-40.2487	-40.2921	-40.3178
5.51667	-40.2757	-40.3207	-40.2431	-40.1718	-40.0423	-40.07
5.53333	-40.0473	-40.1822	-40.0247	-40.1748	-40.1104	-40.0342
5.55	-40.0543	-39.8478	-39.8942	-39.8161	-39.9425	-39.8295
5.56667	-39.6888	-39.8762	-39.7085	-39.7048	-39.7245	-39.861
5.58333	-39.7033	-39.6395	-39.6253	-39.7838	-39.5669	-39.6086
5.6	-39.4632	-39.526	-39.501	-39.5128	-39.3216	-39.5043
5.61667	-39.2666	-39.2727	-39.2988	-39.2111	-39.3244	-39.1838
5.63333	-39.2604	-39.0298	-39.0723	-39.124	-39.1136	-39.2052
5.65	-39.0852	-39.0036	-38.9609	-38.8638	-38.9614	-38.9848
5.66667	-38.8224	-38.8	-38.799	-38.7965	-38.7193	-38.8198
5.68333	-38.7868	-38.66	-38.586	-38.7693	-38.5297	-38.6919
5.7	-38.4961	-38.4723	-38.3944	-38.3574	-38.437	-38.5561
5.71667	-38.2311	-38.3825	-38.2174	-38.2042	-38.2558	-38.3558
5.73333	-38.2228	-38.1138	-38.0825	-38.0769	-38.1525	-38.1681
5.75	-37.9935	-38.0097	-37.9335	-38.0374	-38.0146	-37.9404
5.76667	-37.8946	-37.7526	-37.7851	-37.7105	-37.6902	-37.758
5.78333	-37.7074	-37.6103	-37.6564	-37.7416	-37.6133	-37.6682
5.8	-37.6038	-37.4608	-37.4252	-37.4459	-37.4562	-37.4039
5.81667	-37.4129	-37.3036	-37.3088	-37.2675	-37.4096	-37.2624
5.83333	-37.2329	-37.1788	-37.0801	-37.0717	-37.0599	-37.1858
5.85	-37.0407	-37.0621	-36.9181	-36.8943	-37.0288	-36.9226
5.86667	-36.8685	-36.9096	-36.8178	-36.8246	-36.7616	-36.984
5.88333	-36.655	-36.7876	-36.7259	-36.7165	-36.7288	-36.5628
5.9	-36.5693	-36.7382	-36.5751	-36.6121	-36.4903	-36.5268
5.91667	-36.6205	-36.5294	-36.5437	-36.4497	-36.4267	-36.6093
5.93333	-36.291	-36.4327	-36.4135	-36.4413	-36.3786	-36.3942
5.95	-36.258	-36.2238	-36.3334	-36.3421	-36.3668	-36.2597
5.96667	-36.1451	-36.2594	-36.2484	-36.1672	-36.3877	-36.2122
5.98333	-36.234	-36.2431	-36.2122	-36.2359	-36.1143	-36.2748
6	-36.1649	-36.052	-36.1599	-36.1411	-36.0977	-36.1586
6.01667	-36.1302	-36.0718	-36.265	-36.0297	-36.1534	-36.1194
6.03333	-36.1262	-36.1419	-36.1078	-36.0703	-36.0905	-36.1773
6.05	-36.0948	-36.1603	-36.1488	-36.1317	-36.2213	-36.1521
6.06667	-36.0754	-36.1245	-36.0671	-36.1478	-36.1614	-36.1301
6.08333	-36.2761	-36.2676	-36.2733	-36.2241	-36.1735	-36.2191
6.1	-36.1628	-36.2559	-36.0994	-36.1616	-36.3061	-36.1878
6.11667	-36.1844	-36.2588	-36.2445	-36.319	-36.4125	-36.3575
6.13333	-36.2551	-36.3347	-36.4821	-36.4155	-36.3297	-36.3849
6.15	-36.4465	-36.3888	-36.4106	-36.5343	-36.4991	-36.55
6.16667	-36.4397	-36.5	-36.5365	-36.5132	-36.6839	-36.5661
6.18333	-36.6109	-36.6559	-36.62	-36.6965	-36.7017	-36.6606
6.2	-36.6583	-36.6254	-36.8152	-36.8379	-36.8555	-36.752
6.21667	-36.8408	-36.7617	-36.8517	-36.9778	-36.9037	-36.9614
6.23333	-37.0463	-37.0017	-37.0536	-37.0937	-37.0131	-37.1144
6.25	-37.1899	-37.1485	-37.115	-37.2556	-37.2653	-37.1947
6.26667	-37.4727	-37.3062	-37.2672	-37.3787	-37.4009	-37.313
6.28333	-37.3695	-37.5332	-37.5546	-37.5105	-37.5218	-37.4903
6.3	-37.4995	-37.6069	-37.5929	-37.5534	-37.606	-37.5831
6.31667	-37.7273	-37.7018	-37.732	-37.786	-37.7907	-37.8514
6.33333	-37.8986	-37.9205	-37.9824	-37.9263	-38.0159	-37.9929
6.35	-38.0933	-38.0352	-38.1722	-38.2117	-37.9962	-37.9975
6.36667	-38.283	-38.2106	-38.1685	-38.2408	-38.2647	-38.158
6.38333	-38.4113	-38.5157	-38.4755	-38.311	-38.3855	-38.4047
6.4	-38.5	-38.5492	-38.5701	-38.5171	-38.5101	-38.5759
6.41667	-38.7536	-38.7298	-38.6788	-38.7406	-38.8341	-38.6993
6.43333	-38.8392	-38.787	-38.8692	-38.9141	-38.7775	-38.9448
6.45	-38.9483	-39.0861	-39.034	-38.9251	-39.0003	-39.1253
6.46667	-39.146	-39.2404	-39.2194	-39.2908	-39.2478	-39.196
6.48333	-39.2321	-39.2496	-39.2511	-39.3225	-39.3718	-39.3903
6.5	-39.576	-39.3516	-39.4996	-39.5794	-39.4249	-39.4748
6.51667	-39.5595	-39.6936	-39.6722	-39.5728	-39.6396	-39.6792
6.53333	-39.7792	-39.7922	-39.8129	-39.8182	-39.8391	-39.8565
6.55	-40.0018	-40.1114	-39.9326	-39.9835	-39.9391	-40.0489
6.56667	-40.0263	-40.0694	-40.075	-40.0795	-40.1797	-40.0387
6.58333	-40.2174	-40.1274	-40.2909	-40.2216	-40.2516	-40.1207
6.6	-40.2906	-40.288	-40.3998	-40.4582	-40.2835	-40.4207
6.61667	-40.4076	-40.5333	-40.5417	-40.4905	-40.4302	-40.5644
6.63333	-40.6973	-40.5034	-40.6758	-40.6198	-40.6101	-40.6275
6.65	-40.8054	-40.7369	-40.7383	-40.7951	-40.7607	-40.7993
6.66667	-40.9624	-41.0126	-40.8839	-40.8753	-40.8619	-40.8728
6.68333	-40.928	-40.9565	-41.0038	-41.0535	-41.0059	-41.0312
6.7	-41.1791	-41.1782	-40.9867	-41.05	-41.2521	-41.2394
6.71667	-41.2196	-41.268	-41.2434	-41.3091	-41.2286	-41.2447
6.73333	-41.3482	-41.402	-41.4006	-41.4759	-41.3742	-41.3338
6.75	-41.383	-41.5596	-41.4561	-41.5707	-41.5071	-41.482
6.76667	-41.5582	-41.6155	-41.5326	-41.6291	-41.7143	-41.6812
6.78333	-41.6563	-41.7559	-41.7764	-41.6447	-41.8002	-41.7326
6.8	-41.9019	-41.7884	-41.8708	-41.939	-41.8333	-41.7328
6.81667	-41.9556	-41.8777	-41.9621	-41.9188	-41.914	-41.9657
6.83333	-42.107	-42.1193	-42.0677	-42.0723	-42.0409	-42.06
6.85	-42.1051	-42.1419	-42.0941	-42.0356	-42.1117	-42.1891
6.86667	-42.3522	-42.2425	-42.2101	-42.2565	-42.2889	-42.2179
6.88333	-42.4092	-42.3531	-42.3484	-42.3759	-42.3324	-42.3687
6.9	-42.462	-42.4004	-42.3486	-42.3065	-42.5796	-42.4971
6.91667	-42.566	-42.4585	-42.4573	-42.6089	-42.5486	-42.5233
6.93333	-42.5713	-42.7378	-42.674	-42.7367	-42.6646	-42.6865
6.95	-42.7559	-42.771	-42.7595	-42.7478	-42.7566	-42.7242
6.96667	-42.9404	-42.7874	-42.7843	-42.7973	-42.8927	-42.8171
6.98333	-43.0021	-42.9018	-42.9894	-42.9054	-42.8367	-42.9427
7	-43.056	-43.0452	-43.0415	-43.0317	-42.9201	-43.037
7.01667	-43.0973	-43.0962	-43.0845	-42.9957	-42.9993	-43.203
7.03333	-43.2334	-43.126	-43.1733	-43.2229	-43.2654	-43.2999
7.05	-43.276	-43.2335	-43.328	-43.2664	-43.3589	-43.1674
7.06667	-43.2819	-43.3733	-43.3386	-43.2613	-43.4663	-43.3438
7.08333	-43.5782	-43.4917	-43.4647	-43.4742	-43.4041	-43.4544
7.1	-43.5013	-43.5209	-43.5479	-43.5228	-43.5381	-43.4269
7.11667	-43.5801	-43.5441	-43.5329	-43.5623	-43.4393	-43.612
7.13333	-43.6685	-43.7616	-43.6733	-43.6542	-43.6943	-43.6538
7.15	-43.7654	-43.8465	-43.7913	-43.884	-43.8186	-43.7491
7.16667	-43.8808	-43.7672	-43.8191	-43.785	-43.753	-43.7585
7.18333	-43.8837	-44.0095	-43.914	-43.9244	-43.9064	-43.9483
7.2	-43.9188	-43.9599	-43.9408	-44.0802	-43.9946	-43.829
7.21667	-44.0594	-44.0107	-44.0984	-44.0535	-44.121	-44.0204
7.23333	-44.1143	-44.1366	-44.0667	-44.0594	-44.0226	-44.1381
7.25	-44.1212	-44.2771	-44.23	-44.1305	-44.1866	-44.151
7.26667	-44.1872	-44.1808	-44.3159	-44.2651	-44.2638	-44.1712
7.28333	-44.2005	-44.275	-44.3485	-44.3077	-44.2553	-44.2659
7.3	-44.3134	-44.2952	-44.3654	-44.4059	-44.4254	-44.361
7.31667	-44.3935	-44.4289	-44.3523	-44.3844	-44.5465	-44.4998
7.33333	-44.5281	-44.5085	-44.5004	-44.3605	-44.3823	-44.5427
7.35	-44.6276	-44.6843	-44.6519	-44.5867	-44.5413	-44.4216
7.36667	-44.6842	-44.6705	-44.6264	-44.561	-44.6535	-44.5377
7.38333	-44.7442	-44.7069	-44.5544	-44.6464	-44.635	-44.7017
7.4	-44.6473	-44.6624	-44.7067	-44.7274	-44.6948	-44.7978
7.41667	-44.7855	-44.8772	-44.7865	-44.7603	-44.8861	-44.8471
7.43333	-44.8435	-44.806	-44.8625	-44.8004	-44.8757	-44.9625
7.45	-44.8379	-44.8055	-45.0342	-44.9421	-44.8497	-44.9804
7.46667	-44.9975	-45.0381	-45.0586	-44.9938	-45.096	-45.0885
7.48333	-45.0287	-45.1514	-45.0668	-45.0908	-44.9673	-44.9569
7.5	-45.1367	-45.0865	-45.1208	-45.0829	-45.0754	-45.1837
7.51667	-45.184	-45.1353	-45.0835	-45.1267	-45.1814	-45.0926
7.53333	-45.2096	-45.225	-45.0689	-45.2707	-45.1708	-45.1587
7.55	-45.1887	-45.1935	-45.2287	-45.216	-45.2985	-45.2945
7.56667	-45.3253	-45.2554	-45.1625	-45.2516	-45.3775	-45.1785
7.58333	-45.3179	-45.4138	-45.4001	-45.4562	-45.3608	-45.3214
7.6	-45.3215	-45.4867	-45.3563	-45.3982	-45.4515	-45.5514
7.61667	-45.4557	-45.5297	-45.4399	-45.3374	-45.5251	-45.4439
7.63333	-45.6538	-45.5159	-45.445	-45.4304	-45.5583	-45.3709
7.65	-45.6206	-45.5918	-45.4432	-45.544	-45.5659	-45.5023
7.66667	-45.6771	-45.5955	-45.6697	-45.6046	-45.5768	-45.7086
7.68333	-45.6943	-45.4829	-45.5974	-45.709	-45.622	-45.5846
7.7	-45.5899	-45.6424	-45.6878	-45.7211	-45.6129	-45.8201
7.71667	-45.6991	-45.7223	-45.5346	-45.816	-45.7911	-45.7046
7.73333	-45.8026	-45.9351	-45.7909	-45.8489	-45.8229	-45.6091
7.75	-45.7936	-45.8786	-45.8306	-45.9247	-45.7915	-45.8227
7.76667	-45.8027	-45.8838	-45.8428	-45.8612	-45.9787	-45.9393
7.78333	-45.9916	-45.9434	-45.9188	-45.9045	-45.7897	-45.8934
7.8	-45.9557	-46.0214	-46.021	-45.9944	-45.8457	-45.8475
7.81667	-45.9714	-45.9733	-46.0411	-45.9811	-46.0636	-46.0476
7.83333	-46.1579	-45.9797	-46.0346	-46.0625	-46.0084	-46.047
7.85	-46.1252	-46.0235	-46.0325	-46.2109	-46.1113	-46.225
7.86667	-46.1741	-46.1135	-46.0886	-46.1796	-45.9956	-46.063
7.88333	-46.1115	-46.208	-46.129	-46.2237	-46.1678	-46.1693
7.9	-46.2549	-46.1983	-46.1606	-46.2538	-46.158	-46.2027
7.91667	-46.1627	-46.1617	-46.321	-46.317	-46.2527	-46.258
7.93333	-46.291	-46.2304	-46.3246	-46.243	-46.3632	-46.2589
7.95	-46.3331	-46.3945	-46.3649	-46.3787	-46.2536	-46.3221
7.96667	-46.4032	-46.2903	-46.4093	-46.3085	-46.3215	-46.3609
7.98333	-46.4092	-46.4605	-46.414	-46.2876	-46.2942	-46.5381
8	-46.4553	-46.5428	-46.5608	-46.4219	-46.4816	-46.4221
8.01667	-46.4217	-46.5314	-46.522	-46.4735	-46.4895	-46.5878
8.03333	-46.5197	-46.4816	-46.58	-46.5129	-46.5504	-46.607
8.05	-46.5961	-46.5723	-46.4953	-46.5854	-46.5518	-46.3775
8.06667	-46.5392	-46.6326	-46.607	-46.6842	-46.5894	-46.4618
8.08333	-46.6119	-46.7216	-46.6328	-46.6932	-46.6734	-46.6835
8.1	-46.6674	-46.6962	-46.7188	-46.6452	-46.6189	-46.5907
8.11667	-46.6898	-46.7115	-46.6133	-46.7828	-46.5256	-46.6594
8.13333	-46.8231	-46.7865	-46.6982	-46.7071	-46.6972	-46.7779
8.15	-46.8788	-46.7903	-46.8893	-46.7019	-46.7669	-46.6995
8.16667	-46.8542	-46.8557	-46.7903	-46.8203	-46.7161	-46.9034
8.18333	-46.8673	-46.882	-46.9623	-46.8103	-46.8499	-46.9439
8.2	-46.9557	-46.7885	-46.8552	-46.8194	-46.8443	-46.8879
8.21667	-46.9497	-46.9143	-46.9522	-46.827	-46.9402	-46.7866
8.23333	-46.9252	-46.8512	-46.901	-47.0565	-46.944	-46.9059
8.25	-47.0374	-46.9636	-46.8874	-47.0381	-47.0017	-47.0113
8.26667	-47.0338	-47.0108	-46.9249	-47.0348	-46.9145	-46.9757
8.28333	-47.0573	-47.0783	-47.0593	-46.9624	-47.0563	-47.1046
8.3	-47.0709	-47.0923	-47.1008	-47.0368	-47.0172	-47.1296
8.31667	-47.1133	-47.183	-47.1462	-47.0936	-47.1345	-46.9552
8.33333	-47.1382	-47.1158	-47.1717	-47.0573	-47.1715	-47.0814
8.35	-47.1544	-47.2077	-47.1866	-47.1799	-47.2521	-47.2257
8.36667	-47.2004	-47.287	-47.1881	-47.2501	-47.1733	-47.2989
8.38333	-47.2475	-47.2944	-47.3203	-47.3426	-47.3133	-47.1672
8.4	-47.1883	-47.3133	-47.2232	-47.2702	-47.2066	-47.2376
8.41667	-47.2795	-47.2351	-47.2119	-47.2944	-47.308	-47.2094
8.43333	-47.3042	-47.3649	-47.4259	-47.2716	-47.2929	-47.3839
8.45	-47.3528	-47.3675	-47.439	-47.3302	-47.2113	-47.3486
8.46667	-47.4531	-47.3852	-47.4117	-47.3725	-47.3757	-47.3441
8.48333	-47.443	-47.3391	-47.4873	-47.4223	-47.475	-47.4099
8.5	-47.505	-47.4395	-47.36	-47.4515	-47.3936	-47.4748
8.51667	-47.5687	-47.511	-47.4313	-47.4704	-47.3923	-47.5798
8.53333	-47.4231	-47.5034	-47.5162	-47.3692	-47.4777	-47.3777
8.55	-47.6206	-47.4249	-47.4723	-47.5459	-47.3495	-47.4433
8.56667	-47.5519	-47.5767	-47.4961	-47.6092	-47.6381	-47.4789
8.58333	-47.5535	-47.6585	-47.5479	-47.5918	-47.6902	-47.6698
8.6	-47.5998	-47.4781	-47.6482	-47.5824	-47.5471	-47.5345
8.61667	-47.651	-47.6584	-47.6184	-47.5926	-47.4831	-47.5766
8.63333	-47.7464	-47.6854	-47.615	-47.6256	-47.5318	-47.597
8.65	-47.7479	-47.7611	-47.7125	-47.6153	-47.6588	-47.6704
8.66667	-47.7525	-47.7603	-47.6774	-47.7011	-47.6831	-47.6912
8.68333	-47.8666	-47.7687	-47.6863	-47.8461	-47.6035	-47.8157
8.7	-47.6568	-47.8088	-47.6803	-47.753	-47.8541	-47.7044
8.71667	-47.8789	-47.6895	-47.7525	-47.6621	-47.6995	-47.7838
8.73333	-47.8922	-47.9357	-47.8506	-47.8854	-47.8219	-47.8203
8.75	-47.8826	-47.8462	-47.8393	-47.8674	-47.8955	-47.7555
8.76667	-47.9776	-47.9408	-47.92	-47.8727	-47.9488	-47.7777
8.78333	-48.0116	-47.9459	-47.8703	-47.8741	-47.9007	-47.899
8.8	-47.9369	-48.0324	-47.9747	-47.9365	-47.8106	-47.959
8.81667	-48.0116	-47.9958	-47.8895	-47.9458	-47.8713	-48.045
8.83333	-48.0339	-48.0598	-48.0882	-48.0722	-48.0465	-47.9653
8.85	-47.991	-48.0164	-48.0572	-47.9572	-47.9026	-48.0533
8.86667	-48.0298	-48.0649	-48.0161	-48.0424	-48.0267	-47.9752
8.88333	-48.1564	-47.9844	-47.9131	-48.1616	-48.1051	-48.0841
8.9	-47.9948	-48.0388	-47.9962	-47.9911	-48.0498	-48.0253
8.91667	-48.1537	-48.1908	-48.0445	-48.0834	-47.9035	-48.0411
8.93333	-48.0317	-48.1146	-48.1938	-48.1091	-48.0331	-48.082
8.95	-48.0218	-48.0633	-48.1172	-48.1564	-48.129	-48.1661
8.96667	-48.1584	-48.2305	-48.0633	-48.2968	-48.1027	-48.1262
8.98333	-48.131	-48.0073	-48.2383	-48.1033	-48.257	-48.028
9	-48.237	-48.2155	-48.272	-48.1239	-48.0607	-48.2897
9.01667	-48.1914	-48.3624	-48.2921	-48.1446	-48.2028	-48.2246
9.03333	-48.3857	-48.2057	-48.2093	-48.2545	-48.3278	-48.2507
9.05	-48.3046	-48.2941	-48.2877	-48.277	-48.2875	-48.2643
9.06667	-48.2119	-48.3746	-48.3862	-48.277	-48.3425	-48.294
9.08333	-48.3356	-48.2984	-48.3436	-48.3721	-48.4227	-48.239
9.1	-48.3398	-48.3079	-48.3057	-48.2261	-48.2336	-48.2488
9.11667	-48.2353	-48.4813	-48.2642	-48.2782	-48.3713	-48.29
9.13333	-48.4277	-48.4401	-48.3572	-48.312	-48.3371	-48.3519
9.15	-48.4413	-48.4173	-48.2949	-48.345	-48.4093	-48.4112
9.16667	-48.512	-48.5186	-48.4157	-48.374	-48.5592	-48.4
9.18333	-48.5275	-48.4929	-48.3722	-48.4848	-48.4146	-48.4336
9.2	-48.5683	-48.5976	-48.6131	-48.4011	-48.4689	-48.3892
9.21667	-48.5352	-48.4814	-48.5396	-48.4893	-48.5512	-48.4131
9.23333	-48.5243	-48.4657	-48.6041	-48.5156	-48.547	-48.563
9.25	-48.5248	-48.4208	-48.4991	-48.5323	-48.5601	-48.5218
9.26667	-48.4951	-48.5638	-48.582	-48.7615	-48.5199	-48.4762
9.28333	-48.5487	-48.62	-48.5906	-48.5921	-48.4828	-48.6435
9.3	-48.6636	-48.6282	-48.6585	-48.5879	-48.4654	-48.4495
9.31667	-48.5822	-48.7131	-48.5551	-48.7193	-48.5591	-48.5324
9.33333	-48.5769	-48.6268	-48.5442	-48.67	-48.6332	-48.5983
9.35	-48.7437	-48.6347	-48.556	-48.5485	-48.5691	-48.7304
9.36667	-48.7881	-48.7188	-48.7542	-48.6555	-48.6272	-48.6055
9.38333	-48.6725	-48.6	-48.7375	-48.7375	-48.7236	-48.7176
9.4	-48.7514	-48.8222	-48.7736	-48.6209	-48.6942	-48.6692
9.41667	-48.7894	-48.732	-48.788	-48.8164	-48.6633	-48.7004
9.43333	-48.8136	-48.7486	-48.7321	-48.6365	-48.792	-48.722
9.45	-48.7259	-48.7553	-48.7218	-48.8628	-48.7679	-48.868
9.46667	-48.8696	-48.8211	-48.7336	-48.7186	-48.7938	-48.6256
9.48333	-48.681	-49.0458	-48.7758	-48.8942	-48.798	-48.7093
9.5	-48.9251	-48.951	-48.8807	-48.8102	-48.7912	-48.7117
9.51667	-48.8624	-48.8833	-48.9872	-48.837	-48.8915	-48.7977
9.53333	-48.9645	-48.8986	-48.9777	-48.9397	-48.949	-48.9631
9.55	-48.8621	-48.9563	-49.0553	-48.8443	-48.9721	-48.9219
9.56667	-48.9127	-48.9199	-49.0435	-48.9472	-48.8052	-48.802
9.58333	-48.9535	-48.9583	-49.0486	-48.93	-48.9668	-49.0263
9.6	-48.9532	-48.8902	-49.0109	-49.0307	-49.065	-48.8186
9.61667	-48.9721	-49.0667	-49.1131	-49.0737	-48.8866	-48.8994
9.63333	-49.0494	-49.066	-48.9086	-48.9926	-48.9196	-49.0326
9.65	-49.06	-49.0977	-49.0063	-49.0271	-49.0469	-48.9509
9.66667	-49.0696	-49.0572	-49.0708	-49.1088	-49.124	-49.0736
9.68333	-49.1516	-49.1495	-49.0119	-48.9215	-49.1355	-49.1064
9.7	-49.0503	-49.1996	-48.9707	-49.1671	-49.0167	-48.957
9.71667	-49.145	-48.9989	-49.2073	-49.0586	-49.0106	-49.0269
9.73333	-49.0825	-49.2097	-49.0145	-49.051	-49.1821	-49.2191
9.75	-49.1373	-49.1677	-49.1585	-49.1002	-49.1208	-49.1326
9.76667	-49.1746	-49.1932	-49.2069	-49.0808	-49.214	-49.2149
9.78333	-49.1121	-49.1249	-49.2617	-49.0759	-49.1449	-49.1187
9.8	-49.2218	-49.2802	-49.2277	-49.1338	-49.1816	-49.1058
9.81667	-49.2114	-49.2043	-49.3395	-49.2014	-49.0563	-49.056
9.83333	-49.1298	-49.2926	-49.169	-49.2424	-49.1452	-49.186
9.85	-49.2934	-49.2593	-49.1061	-49.2061	-49.2808	-49.2247
9.86667	-49.2787	-49.2245	-49.2198	-49.2912	-49.1923	-49.224
9.88333	-49.352	-49.278	-49.275	-49.2731	-49.3063	-49.279
9.9	-49.2531	-49.2891	-49.2738	-49.394	-49.229	-49.1816
9.91667	-49.292	-49.3297	-49.3105	-49.2406	-49.2636	-49.2881
9.93333	-49.4324	-49.3026	-49.1952	-49.4036	-49.2474	-49.2831
9.95	-49.3821	-49.2697	-49.3158	-49.3519	-49.452	-49.3366
9.96667	-49.4075	-49.2505	-49.2498	-49.36	-49.237	-49.2687
9.98333	-49.4283	-49.4078	-49.4302	-49.4602	-49.2347	-49.275
10	-49.4826	-49.3603	-49.4023	-49.4545	-49.3345	-49.2807
10.0167	-49.427	-49.4691	-49.3467	-49.4234	-49.4546	-49.2037
10.0333	-49.5445	-49.3823	-49.3533	-49.4119	-49.4322	-49.2973
10.05	-49.489	-49.5162	-49.4003	-49.5101	-49.5929	-49.4089
10.0667	-49.4709	-49.4677	-49.3725	-49.6157	-49.4393	-49.4692
10.0833	-49.5274	-49.5132	-49.3986	-49.4493	-49.5028	-49.4004
10.1	-49.4066	-49.5324	-49.5126	-49.4821	-49.4838	-49.4358
10.1167	-49.5092	-49.6225	-49.5997	-49.4415	-49.402	-49.3906
10.1333	-49.4775	-49.6003	-49.5656	-49.4727	-49.4427	-49.4482
10.15	-49.6812	-49.5315	-49.4378	-49.5375	-49.3971	-49.5145
10.1667	-49.516	-49.6128	-49.6149	-49.4308	-49.4774	-49.5213
10.1833	-49.6221	-49.5374	-49.5832	-49.4901	-49.639	-49.5439
10.2	-49.5752	-49.5464	-49.5928	-49.579	-49.5758	-49.5214
10.2167	-49.6978	-49.7021	-49.6594	-49.5515	-49.5305	-49.5508
10.2333	-49.6959	-49.4837	-49.6241	-49.5502	-49.6116	-49.5425
10.25	-49.6455	-49.6978	-49.616	-49.6083	-49.5577	-49.576
10.2667	-49.6774	-49.6675	-49.5212	-49.6859	-49.5279	-49.6188
10.2833	-49.6815	-49.6401	-49.7306	-49.5457	-49.5795	-49.5348
10.3	-49.7392	-49.5295	-49.8159	-49.7153	-49.7451	-49.6484
10.3167	-49.587	-49.7728	-49.7243	-49.7124	-49.7321	-49.6741
10.3333	-49.6275	-49.7273	-49.7186	-49.6672	-49.7101	-49.6695
10.35	-49.699	-49.776	-49.8228	-49.6184	-49.6553	-49.7678
10.3667	-49.7331	-49.7658	-49.6414	-49.8173	-49.7707	-49.6311
10.3833	-49.684	-49.8232	-49.749	-49.6855	-49.6522	-49.6558
10.4	-49.847	-49.7649	-49.7496	-49.6861	-49.6624	-49.7206
10.4167	-49.7661	-49.7801	-49.6955	-49.741	-49.8528	-49.8181
10.4333	-49.837	-49.8023	-49.7285	-49.8403	-49.7181	-49.6551
10.45	-49.7992	-49.8967	-49.8191	-49.8073	-49.8645	-49.7808
10.4667	-49.8167	-49.7834	-49.846	-49.8672	-49.8409	-49.8054
10.4833	-49.7865	-49.7953	-49.7356	-49.8022	-49.7428	-49.7095
10.5	-49.9041	-49.794	-49.8208	-49.7857	-49.9857	-49.8627
10.5167	-49.8227	-49.8789	-49.8602	-49.8867	-49.8726	-49.759
10.5333	-49.7159	-49.8877	-49.8994	-49.9155	-49.8217	-49.844
10.55	-50.0216	-49.8366	-49.896	-49.9593	-49.9398	-49.8862
10.5667	-49.9546	-49.8401	-49.8328	-49.9063	-49.8275	-49.8636
10.5833	-49.8619	-49.9662	-49.9968	-49.8053	-49.8225	-49.7943
10.6	-49.9766	-49.8779	-49.8773	-49.9658	-49.8589	-49.8689
10.6167	-50.0097	-49.9645	-49.9195	-49.9977	-49.9547	-49.8079
10.6333	-50.0248	-50.0249	-49.998	-50.0491	-49.9892	-49.9331
10.65	-49.9806	-50.0609	-49.9471	-49.9464	-49.99	-49.9356
10.6667	-49.9604	-49.8326	-49.8448	-50.0023	-49.8687	-49.8096
10.6833	-50.0399	-50.0268	-49.9176	-50.0681	-50.0835	-49.8514
10.7	-50.1012	-50.0398	-49.9183	-50.0308	-50.0423	-50.004
10.7167	-49.9568	-50.0805	-50.0124	-50.1455	-50.0191	-49.998
10.7333	-50.0388	-50.0229	-50.0923	-50.0975	-50.1238	-49.9809
10.75	-50.1041	-50.0797	-50.0847	-49.932	-49.9461	-49.9694
10.7667	-50.0452	-50.0856	-50.0747	-50.073	-50.0009	-50.0551
10.7833	-50.0132	-50.0448	-50.0713	-50.0801	-50.1143	-50.0706
10.8	-50.0312	-50.1273	-50.0653	-50.1504	-50.0941	-49.9384
10.8167	-50.1523	-50.1158	-50.0596	-50.1089	-50.0598	-50.1345
10.8333	-50.1247	-50.11	-50.0976	-50.0635	-50.093	-50.2076
10.85	-50.1045	-50.0527	-50.1445	-50.1966	-50.1352	-50.1292
10.8667	-50.1813	-50.2244	-50.204	-50.076	-50.1607	-49.9933
10.8833	-50.0839	-50.0811	-50.1867	-50.0958	-50.1596	-50.1842
10.9	-50.1581	-50.1619	-50.1344	-50.1046	-50.1067	-50.1346
10.9167	-50.2855	-50.1657	-50.1618	-50.1416	-50.1484	-49.984
10.9333	-50.0653	-50.1826	-50.0913	-50.1483	-50.0725	-50.1023
10.95	-50.1429	-50.1622	-50.2385	-50.073	-50.1587	-50.1373
10.9667	-50.1983	-50.2291	-50.1434	-50.0348	-50.1633	-50.144
10.9833	-50.1943	-50.2112	-50.2637	-50.2115	-50.0572	-50.0675
11	-50.1635	-50.1922	-50.1546	-50.1874	-50.2885	-50.0457
11.0167	-50.1579	-50.2584	-50.2263	-50.1048	-50.2227	-50.1593
11.0333	-50.2296	-50.1677	-50.0894	-50.1037	-50.0668	-50.1366
11.05	-50.222	-50.3224	-50.251	-50.1436	-50.155	-50.1471
11.0667	-50.1883	-50.2046	-50.1801	-50.0982	-50.2056	-49.999
11.0833	-50.0158	-50.1607	-50.0676	-50.1688	-50.0613	-50.1273
11.1	-50.1143	-50.0505	-50.099	-50.047	-49.9852	-50.1712
11.1167	-50.0641	-50.0736	-50.0204	-50.1313	-50.0103	-49.952
11.1333	-50.0568	-49.9384	-49.9606	-49.9516	-49.9777	-49.8658
11.15	-49.8368	-49.8094	-49.8266	-49.9011	-49.8059	-49.6942
11.1667	-49.7782	-49.6701	-49.5818	-49.6664	-49.5983	-49.6861
11.1833	-49.6554	-49.6368	-49.6019	-49.5321	-49.5834	-49.4877
11.2	-49.4934	-49.3418	-49.4721	-49.2313	-49.4155	-49.3722
11.2167	-49.4904	-49.5379	-49.3848	-49.494	-49.4243	-49.3102
11.2333	-49.7841	-49.647	-49.627	-49.7095	-49.6536	-49.589
11.25	-49.7597	-49.9435	-49.8791	-49.8467	-49.8167	-49.6882
11.2667	-50.1192	-50.0148	-50.0243	-49.9697	-49.9814	-49.8767
11.2833	-50.2597	-50.1235	-50.1134	-50.0084	-50.051	-50.0724
11.3	-50.2766	-50.299	-50.1414	-50.2445	-50.0297	-50.2185
11.3167	-50.3544	-50.3871	-50.2908	-50.3797	-50.3151	-50.2783
11.3333	-50.4674	-50.3527	-50.2689	-50.3374	-50.3017	-50.3916
11.35	-50.4627	-50.3301	-50.3752	-50.3042	-50.2353	-50.3795
11.3667	-50.4131	-50.4708	-50.4199	-50.4477	-50.3915	-50.3824
11.3833	-50.5065	-50.4944	-50.4928	-50.4287	-50.3636	-50.4552
11.4	-50.5856	-50.5524	-50.4852	-50.4729	-50.3633	-50.2557
11.4167	-50.5296	-50.4899	-50.3949	-50.5421	-50.4892	-50.5173
11.4333	-50.4831	-50.6191	-50.5881	-50.4907	-50.5541	-50.5229
11.45	-50.5445	-50.4248	-50.5301	-50.5231	-50.4017	-50.4746
11.4667	-50.6207	-50.4555	-50.5636	-50.5641	-50.5826	-50.4397
11.4833	-50.6489	-50.5331	-50.5694	-50.5622	-50.5937	-50.464
11.5	-50.6482	-50.5948	-50.6072	-50.4283	-50.527	-50.6456
11.5167	-50.5219	-50.5915	-50.5522	-50.6533	-50.5921	-50.5023
11.5333	-50.5869	-50.5367	-50.7231	-50.572	-50.6346	-50.6081
11.55	-50.5871	-50.7805	-50.6944	-50.5596	-50.6627	-50.5657
11.5667	-50.6836	-50.733	-50.6332	-50.5995	-50.5339	-50.7595
11.5833	-50.7738	-50.7344	-50.675	-50.7916	-50.679	-50.6062
11.6	-50.754	-50.7871	-50.7499	-50.711	-50.5627	-50.5471
11.6167	-50.7264	-50.6546	-50.8142	-50.7363	-50.6165	-50.6687
11.6333	-50.7062	-50.6566	-50.5327	-50.6719	-50.6561	-50.5928
11.65	-50.7079	-50.6658	-50.7358	-50.7176	-50.7169	-50.7
11.6667	-50.7236	-50.7803	-50.6723	-50.6515	-50.653	-50.7396
11.6833	-50.7425	-50.7162	-50.6042	-50.7533	-50.7632	-50.6648
11.7	-50.674	-50.7842	-50.7348	-50.6634	-50.723	-50.7067
11.7167	-50.7559	-50.8173	-50.8609	-50.8386	-50.6862	-50.6595
11.7333	-50.727	-50.8589	-50.7618	-50.7652	-50.783	-50.6984
11.75	-50.8967	-50.8997	-50.8624	-50.6677	-50.7268	-50.6152
11.7667	-50.8676	-50.7643	-50.7924	-50.7566	-50.6774	-50.7658
11.7833	-50.9742	-50.9239	-50.8193	-50.78	-50.8787	-50.6864
11.8	-50.9139	-50.927	-50.7091	-50.7926	-50.7208	-50.6853
11.8167	-50.7929	-50.8285	-50.8586	-50.7752	-50.928	-50.7404
11.8333	-50.8146	-50.8918	-50.8401	-50.9491	-50.7645	-50.8257
11.85	-50.8585	-50.8619	-50.8262	-50.8269	-50.9869	-50.8293
11.8667	-50.8241	-50.8312	-50.8363	-50.842	-50.7201	-50.8073
11.8833	-50.9459	-50.9105	-50.8519	-50.8253	-50.8416	-50.8665
11.9	-51.0014	-50.9455	-50.9172	-50.8628	-50.8024	-50.9092
11.9167	-50.9181	-50.9611	-50.9094	-50.8663	-50.9192	-50.7912
11.9333	-51.0081	-50.9124	-51.0146	-50.7781	-50.9261	-50.9115
11.95	-50.9294	-50.9897	-51.0402	-50.8931	-50.8092	-50.9189
11.9667	-51.0573	-50.9399	-51.0214	-51.0054	-50.8727	-50.8459
11.9833	-50.97	-50.9869	-50.8904	-51.0851	-50.9103	-50.8114
12	-50.9816	-51.0478	-50.8629	-50.9331	-50.8779	-50.894
12.0167	-50.9989	-51.0146	-50.8504	-50.9175	-51.0199	-50.8683
12.0333	-50.9691	-51.0223	-50.9378	-51.0078	-50.95	-50.9718
12.05	-51.0213	-50.8775	-50.9138	-50.9402	-50.9076	-51.0459
12.0667	-51.0317	-50.8889	-50.9816	-50.9796	-50.9164	-50.9485
12.0833	-50.8939	-51.0732	-51.0295	-51.0551	-50.9392	-50.8744
12.1	-50.9941	-51.023	-50.9443	-50.914	-50.9916	-50.949
12.1167	-51.0431	-51.176	-51.0748	-51.0232	-50.9891	-51.0006
12.1333	-51.1123	-51.0127	-51.0561	-50.9835	-50.9461	-50.9425
12.15	-51.1004	-51.0613	-50.9628	-51.0876	-50.9703	-51.0689
12.1667	-51.1257	-51.112	-50.99	-51.0567	-51.0607	-51.1176
12.1833	-51.1098	-51.0534	-51.1339	-51.0635	-51.0411	-50.9255
12.2	-51.195	-51.0641	-51.0908	-51.0818	-51.0924	-50.9909
12.2167	-51.2092	-51.0952	-51.2759	-51.1867	-51.0689	-50.9966
12.2333	-51.0768	-51.1337	-51.2441	-50.9366	-51.1077	-51.0754
12.25	-50.9679	-51.2364	-51.1924	-51.033	-50.9946	-51.0153
12.2667	-51.2583	-51.1506	-51.2189	-51.2582	-51.0251	-51.0592
12.2833	-51.1333	-51.1801	-51.216	-51.0671	-51.1534	-51.0284
12.3	-51.0916	-51.2304	-51.1711	-51.1263	-51.1796	-51.0583
12.3167	-51.1404	-51.1139	-51.0869	-51.2084	-51.2179	-51.0367
12.3333	-51.1846	-51.1669	-51.0652	-51.0676	-51.1238	-51.1709
12.35	-51.1063	-51.0957	-51.1307	-51.1955	-51.1356	-51.1857
12.3667	-51.238	-51.1789	-51.1674	-51.2182	-51.126	-51.1095
12.3833	-51.2973	-51.2101	-51.1914	-51.1454	-51.1256	-51.1049
12.4	-51.2998	-51.2889	-51.2066	-51.1558	-51.1625	-51.0903
12.4167	-51.2809	-51.1839	-51.2356	-51.0971	-51.1761	-51.0627
12.4333	-51.2334	-51.1536	-51.2451	-51.1436	-51.1469	-51.145
12.45	-51.2638	-51.3194	-51.2065	-51.2593	-51.3181	-51.1532
12.4667	-51.2075	-51.3122	-51.1696	-51.1538	-51.2227	-51.2596
12.4833	-51.182	-51.3772	-51.2332	-51.1469	-51.2893	-51.2728
12.5	-51.3468	-51.298	-51.2618	-51.1442	-51.249	-51.2336
12.5167	-51.2711	-51.2731	-51.1505	-51.2669	-51.1936	-51.2694
12.5333	-51.271	-51.3441	-51.278	-51.2453	-51.3755	-51.2649
12.55	-51.3755	-51.248	-51.3308	-51.3337	-51.2727	-51.177
12.5667	-51.2605	-51.2414	-51.3192	-51.2968	-51.1331	-51.2805
12.5833	-51.3029	-51.3036	-51.322	-51.3026	-51.2783	-51.2349
12.6	-51.4174	-51.435	-51.4116	-51.2354	-51.2997	-51.2663
12.6167	-51.2867	-51.51	-51.3474	-51.2711	-51.2053	-51.3665
12.6333	-51.1945	-51.419	-51.3381	-51.3102	-51.1941	-51.3992
12.65	-51.4264	-51.345	-51.3811	-51.2538	-51.3261	-51.2512
12.6667	-51.3248	-51.3161	-51.3468	-51.3583	-51.467	-51.3038
12.6833	-51.5012	-51.3206	-51.3511	-51.4026	-51.3364	-51.3596
12.7	-51.4112	-51.3632	-51.4267	-51.3166	-51.3115	-51.3037
12.7167	-51.418	-51.4058	-51.4815	-51.3261	-51.3142	-51.3797
12.7333	-51.4001	-51.4028	-51.4245	-51.4	-51.3672	-51.348
12.75	-51.352	-51.4119	-51.3971	-51.2659	-51.2754	-51.2977
12.7667	-51.3821	-51.3788	-51.3292	-51.3624	-51.3464	-51.3957
12.7833	-51.472	-51.345	-51.4201	-51.3764	-51.3669	-51.3549
12.8	-51.3803	-51.4067	-51.4173	-51.5125	-51.3893	-51.3163
12.8167	-51.5432	-51.4653	-51.4039	-51.4742	-51.4726	-51.4845
12.8333	-51.4879	-51.4509	-51.3889	-51.3676	-51.4164	-51.4311
12.85	-51.4868	-51.4792	-51.4362	-51.4188	-51.3181	-51.397
12.8667	-51.4664	-51.4343	-51.4112	-51.3417	-51.4728	-51.4801
12.8833	-51.4143	-51.3734	-51.5757	-51.494	-51.5045	-51.4131
12.9	-51.529	-51.5153	-51.487	-51.3225	-51.514	-51.4624
12.9167	-51.6651	-51.4637	-51.4883	-51.4487	-51.3463	-51.442
12.9333	-51.5133	-51.5025	-51.5599	-51.459	-51.2875	-51.3781
12.95	-51.4807	-51.5147	-51.4391	-51.5512	-51.5015	-51.4989
12.9667	-51.634	-51.5952	-51.4146	-51.3405	-51.4334	-51.4931
12.9833	-51.5593	-51.4203	-51.5065	-51.5583	-51.5865	-51.475
13	-51.5713	-51.521	-51.5673	-51.4583	-51.5103	-51.4495
13.0167	-51.5356	-51.5426	-51.5229	-51.5856	-51.4478	-51.5801
13.0333	-51.4932	-51.6264	-51.579	-51.4607	-51.459	-51.6445
13.05	-51.6043	-51.5095	-51.4805	-51.527	-51.4984	-51.4612
13.0667	-51.5463	-51.5453	-51.5726	-51.5981	-51.5028	-51.4316
13.0833	-51.6457	-51.5475	-51.595	-51.4868	-51.5406	-51.5486
13.1	-51.561	-51.56	-51.5549	-51.6396	-51.5395	-51.5452
13.1167	-51.6656	-51.6112	-51.5262	-51.5774	-51.5673	-51.6941
13.1333	-51.5343	-51.6003	-51.5983	-51.5055	-51.5009	-51.5251
13.15	-51.585	-51.586	-51.5415	-51.5655	-51.4941	-51.6483
13.1667	-51.7065	-51.6746	-51.6356	-51.5548	-51.5713	-51.5161
13.1833	-51.5994	-51.6195	-51.6216	-51.6151	-51.5115	-51.5861
13.2	-51.8561	-51.6664	-51.6987	-51.5921	-51.5911	-51.5942
13.2167	-51.6607	-51.6842	-51.6181	-51.6368	-51.4636	-51.5516
13.2333	-51.628	-51.7343	-51.6194	-51.5971	-51.6051	-51.6247
13.25	-51.8399	-51.6501	-51.5617	-51.7329	-51.618	-51.6022
13.2667	-51.7554	-51.7186	-51.4971	-51.6269	-51.6049	-51.685
13.2833	-51.6429	-51.6763	-51.6362	-51.6089	-51.5784	-51.6928
13.3	-51.6271	-51.6131	-51.7139	-51.7128	-51.6535	-51.7333
13.3167	-51.6508	-51.7811	-51.7835	-51.6522	-51.7484	-51.5758
13.3333	-51.7342	-51.7371	-51.6182	-51.6813	-51.5742	-51.6752
13.35	-51.7599	-51.6825	-51.6359	-51.7704	-51.6903	-51.5085
13.3667	-51.6971	-51.708	-51.7041	-51.626	-51.5565	-51.6221
13.3833	-51.7394	-51.7396	-51.8369	-51.4857	-51.7029	-51.5508
13.4	-51.7104	-51.6662	-51.6387	-51.7473	-51.6433	-51.6455
13.4167	-51.6268	-51.6774	-51.7842	-51.7779	-51.7305	-51.7856
13.4333	-51.8328	-51.6444	-51.7255	-51.7725	-51.7523	-51.6281
13.45	-51.7983	-51.7638	-51.6596	-51.6511	-51.6747	-51.7547
13.4667	-51.7519	-51.7755	-51.7703	-51.7104	-51.7036	-51.6956
13.4833	-51.7301	-51.7416	-51.7023	-51.6482	-51.631	-51.6819
13.5	-51.839	-51.7308	-51.853	-51.69	-51.5953	-51.7023
13.5167	-51.8753	-51.7662	-51.6827	-51.7488	-51.7108	-51.6676
13.5333	-51.6938	-51.8616	-51.8378	-51.7465	-51.8179	-51.6934
13.55	-51.7997	-51.8026	-51.6794	-51.7285	-51.7273	-51.6548
13.5667	-51.7543	-51.8718	-51.766	-51.7708	-51.7362	-51.7227
13.5833	-51.7957	-51.7636	-51.7215	-51.7276	-51.8008	-51.8192
13.6	-51.8797	-51.7814	-51.8242	-51.8195	-51.8359	-51.7609
13.6167	-51.8676	-51.8882	-51.7172	-51.7559	-51.7841	-51.8184
13.6333	-51.8775	-51.8154	-51.8883	-51.7895	-51.8635	-51.8072
13.65	-51.9431	-51.7643	-51.7199	-51.7922	-51.8058	-51.8549
13.6667	-51.8563	-51.8543	-51.8166	-51.7753	-51.8576	-51.7859
13.6833	-51.8848	-51.858	-51.9089	-51.75	-51.8601	-51.7771
13.7	-51.9065	-51.8191	-51.818	-51.8676	-51.7501	-51.7784
13.7167	-51.7796	-51.9043	-51.9001	-51.8717	-51.8154	-51.8047
13.7333	-51.9881	-51.8996	-51.9308	-51.8764	-51.7079	-51.8455
13.75	-51.9251	-51.9009	-51.8268	-51.9301	-51.7329	-51.8039
13.7667	-51.997	-51.9556	-51.8817	-51.8327	-51.8825	-51.8344
13.7833	-51.8948	-51.928	-51.9739	-51.8838	-51.8775	-51.8725
13.8	-51.9783	-51.8882	-51.9355	-51.8842	-51.9747	-51.8166
13.8167	-51.9965	-51.9268	-51.8723	-51.8887	-51.852	-51.77
13.8333	-51.9581	-51.9789	-51.8907	-51.977	-51.932	-51.769
13.85	-51.9298	-51.9246	-51.9028	-51.7254	-51.9787	-51.8506
13.8667	-52.0386	-51.9482	-51.9878	-51.8703	-51.8788	-51.9498
13.8833	-51.9323	-51.8948	-51.8741	-51.9287	-51.9043	-51.8546
13.9	-51.9877	-51.9955	-51.9067	-51.8896	-51.8513	-51.867
13.9167	-51.9311	-51.9506	-51.9908	-51.8796	-51.8358	-51.8744
13.9333	-51.9872	-52.0127	-51.9476	-51.9037	-51.9339	-51.9533
13.95	-52.0527	-51.9687	-51.8504	-51.9847	-51.9479	-51.861
13.9667	-51.9285	-51.9563	-51.9887	-51.9436	-51.8761	-51.9366
13.9833	-51.9349	-51.9123	-51.9113	-51.952	-51.8094	-51.9927
14	-51.9826	-51.8809	-51.8749	-51.8857	-51.8878	-51.825
14.0167	-52.1719	-52.1171	-51.9417	-51.943	-51.9428	-52.0037
14.0333	-52.0218	-51.9373	-52.0342	-51.9812	-51.9204	-52.1548
14.05	-51.9402	-52.0368	-52.0036	-52.0122	-51.956	-52.0421
14.0667	-52.0523	-51.9517	-51.9769	-52.0844	-51.8768	-51.9325
14.0833	-52.0166	-52.0216	-51.8335	-51.9315	-51.9221	-51.8961
14.1	-52.0592	-52.0764	-52.0762	-52.0887	-52.0327	-51.9368
14.1167	-51.9722	-52.0984	-51.9676	-52.0005	-51.9349	-51.9761
14.1333	-52.147	-52.0614	-52.1414	-52.0048	-52.0063	-51.9679
14.15	-52.0027	-52.0534	-52.1325	-52.0962	-52.0492	-51.9515
14.1667	-52.0106	-52.1195	-51.9929	-52.0539	-52.0055	-52.0116
14.1833	-52.1487	-51.9726	-52.1273	-52.046	-52.0267	-52.0755
14.2	-52.1285	-52.0149	-51.984	-52.0426	-52.0068	-51.9526
14.2167	-52.0803	-52.028	-52.1954	-52.0886	-52.0237	-52.0829
14.2333	-52.1019	-52.0663	-52.0169	-52.1102	-52.1101	-52.0027
14.25	-52.0083	-52.1746	-52.0618	-52.0148	-51.9708	-52.0007
14.2667	-52.1495	-52.0727	-52.0366	-52.0119	-52.1459	-52.0467
14.2833	-52.1042	-52.0872	-52.321	-52.0655	-52.023	-51.9272
14.3	-52.1174	-52.143	-52.0614	-52.0363	-51.9938	-51.9437
14.3167	-52.1746	-52.1374	-52.1178	-52.1631	-52.0123	-52.074
14.3333	-52.03	-52.0599	-52.2316	-52.0331	-52.1092	-52.1981
14.35	-52.0544	-52.1129	-52.1933	-52.1285	-52.0202	-52.1225
14.3667	-52.137	-52.0758	-52.1451	-52.2191	-52.11	-52.0271
14.3833	-52.2216	-52.1746	-52.056	-52.1077	-52.03	-52.1278
14.4	-52.1951	-52.1344	-52.0995	-52.0936	-52.1222	-52.1
14.4167	-52.3049	-52.1413	-52.1739	-52.126	-51.9207	-52.0506
14.4333	-52.2384	-52.088	-52.092	-52.106	-52.0025	-52.0137
14.45	-52.2047	-52.1037	-52.1568	-52.3096	-52.1743	-52.1108
14.4667	-52.1293	-52.1981	-52.051	-52.202	-52.1613	-52.141
14.4833	-52.049	-52.2057	-52.2548	-52.1657	-52.1171	-52.0954
14.5	-52.0803	-52.1747	-52.0756	-52.21	-52.0475	-52.08
14.5167	-52.2103	-52.2719	-52.3526	-52.1711	-52.2041	-52.1345
14.5333	-52.2601	-52.2227	-52.173	-52.1856	-52.0555	-52.0863
14.55	-52.2097	-52.2039	-52.1687	-52.1365	-52.2052	-52.1585
14.5667	-52.215	-52.1759	-52.1424	-52.1851	-52.1088	-52.1133
14.5833	-52.1369	-52.3438	-52.1914	-52.1932	-52.1891	-52.1473
14.6	-52.2216	-52.2754	-52.1123	-52.1702	-52.229	-52.2666
14.6167	-52.2686	-52.2271	-52.254	-52.0446	-52.1606	-52.1655
14.6333	-52.3575	-52.1229	-52.1562	-52.1591	-52.2776	-52.1711
14.65	-52.3419	-52.2886	-52.1105	-52.0872	-52.1807	-52.1618
14.6667	-52.2512	-52.1148	-52.178	-52.2028	-52.1091	-52.2054
14.6833	-52.3054	-52.251	-52.195	-52.2523	-52.2301	-52.0203
14.7	-52.2834	-52.2943	-52.2225	-52.1584	-52.1633	-52.3009
14.7167	-52.3022	-52.2991	-52.2243	-52.2457	-52.287	-52.1995
14.7333	-52.2511	-52.1882	-52.319	-52.2452	-52.2794	-52.1181
14.75	-52.2629	-52.4374	-52.349	-52.3388	-52.3492	-52.192
14.7667	-52.2421	-52.2565	-52.2664	-52.2917	-52.337	-52.24
14.7833	-52.3011	-52.3288	-52.2732	-52.2515	-52.1683	-52.1412
14.8	-52.2819	-52.3336	-52.3131	-52.29	-52.1677	-52.1745
14.8167	-52.2269	-52.2251	-52.3392	-52.3029	-52.3654	-52.2625
14.8333	-52.2625	-52.3154	-52.2445	-52.2847	-52.265	-52.2365
14.85	-52.2235	-52.3296	-52.3269	-52.2581	-52.2964	-52.2185
14.8667	-52.4243	-52.1396	-52.2296	-52.2336	-52.2958	-52.17
14.8833	-52.3628	-52.2886	-52.32	-52.3529	-52.2435	-52.2067
14.9	-52.3389	-52.4326	-52.3925	-52.1956	-52.1776	-52.1783
14.9167	-52.4436	-52.3238	-52.3281	-52.3728	-52.3497	-52.2547
14.9333	-52.3894	-52.2567	-52.3319	-52.3829	-52.3732	-52.2246
14.95	-52.3083	-52.2991	-52.2812	-52.3009	-52.2269	-52.3634
14.9667	-52.2359	-52.3688	-52.2748	-52.4016	-52.3468	-52.2366
14.9833	-52.466	-52.3206	-52.2616	-52.4251	-52.3842	-52.3025
15	-52.396	-52.3688	-52.32	-52.3742	-52.2005	-52.3278
15.0167	-52.3981	-52.4756	-52.3933	-52.3572	-52.2639	-52.318
15.0333	-52.4443	-52.4064	-52.3909	-52.3371	-52.313	-52.4003
15.05	-52.4494	-52.2964	-52.3652	-52.3268	-52.3955	-52.2382
15.0667	-52.5059	-52.3133	-52.377	-52.3027	-52.3877	-52.3867
15.0833	-52.3982	-52.4169	-52.3186	-52.1999	-52.3678	-52.412
15.1	-52.4447	-52.3535	-52.5091	-52.3976	-52.3296	-52.5479
15.1167	-52.4569	-52.3463	-52.3755	-52.2783	-52.4473	-52.3987
15.1333	-52.4914	-52.4182	-52.3705	-52.3179	-52.355	-52.3222
15.15	-52.341	-52.352	-52.4406	-52.3689	-52.3313	-52.4456
15.1667	-52.3469	-52.4341	-52.3759	-52.4011	-52.3298	-52.376
15.1833	-52.507	-52.4447	-52.4049	-52.3615	-52.3564	-52.2645
15.2	-52.4005	-52.4567	-52.4836	-52.3876	-52.3381	-52.3829
15.2167	-52.5512	-52.4892	-52.4337	-52.3706	-52.2844	-52.4347
15.2333	-52.6637	-52.317	-52.4445	-52.4261	-52.4354	-52.3359
15.25	-52.6026	-52.4325	-52.4488	-52.5158	-52.4377	-52.4294
15.2667	-52.4627	-52.4855	-52.5251	-52.4029	-52.4764	-52.4182
15.2833	-52.4166	-52.56	-52.4599	-52.4118	-52.4756	-52.3869
15.3	-52.51	-52.4118	-52.4824	-52.4765	-52.3385	-52.3785
15.3167	-52.4147	-52.4403	-52.2877	-52.4257	-52.4433	-52.3717
15.3333	-52.5548	-52.4347	-52.3963	-52.4194	-52.4113	-52.448
15.35	-52.4386	-52.4786	-52.3222	-52.4568	-52.3854	-52.3356
15.3667	-52.5427	-52.5884	-52.3764	-52.3758	-52.5615	-52.4096
15.3833	-52.5439	-52.4627	-52.4235	-52.4356	-52.3277	-52.2365
15.4	-52.495	-52.4825	-52.4941	-52.4096	-52.3283	-52.449
15.4167	-52.6281	-52.4998	-52.4325	-52.4659	-52.4315	-52.3853
15.4333	-52.7819	-52.4995	-52.3173	-52.4659	-52.336	-52.4667
15.45	-52.4769	-52.4814	-52.4998	-52.488	-52.4084	-52.2885
15.4667	-52.5523	-52.5647	-52.5585	-52.4226	-52.4793	-52.4815
15.4833	-52.5268	-52.5291	-52.6104	-52.4614	-52.4779	-52.4131
15.5	-52.4905	-52.4963	-52.5096	-52.4983	-52.4326	-52.4219
15.5167	-52.6871	-52.5108	-52.5371	-52.5222	-52.5478	-52.5069
15.5333	-52.4479	-52.5939	-52.5355	-52.5314	-52.5656	-52.4476
15.55	-52.5216	-52.5466	-52.4607	-52.4476	-52.4247	-52.537
15.5667	-52.4934	-52.5917	-52.582	-52.4653	-52.4974	-52.5304
15.5833	-52.6906	-52.5589	-52.524	-52.546	-52.4756	-52.4596
15.6	-52.6627	-52.5543	-52.5279	-52.6724	-52.4768	-52.3918
15.6167	-52.4904	-52.5396	-52.4271	-52.5525	-52.4861	-52.4533
15.6333	-52.6728	-52.7231	-52.5929	-52.4445	-52.5106	-52.6041
15.65	-52.5864	-52.5157	-52.6009	-52.4729	-52.415	-52.5977
15.6667	-52.5283	-52.4805	-52.4504	-52.4921	-52.5371	-52.3623
15.6833	-52.663	-52.5919	-52.5563	-52.4751	-52.466	-52.5397
15.7	-52.5128	-52.5212	-52.5816	-52.5771	-52.5224	-52.4081
15.7167	-52.5789	-52.5922	-52.5698	-52.5255	-52.4602	-52.4975
15.7333	-52.5292	-52.6129	-52.5376	-52.565	-52.4643	-52.4897
15.75	-52.5266	-52.6813	-52.5905	-52.596	-52.4626	-52.4959
15.7667	-52.6965	-52.5807	-52.5996	-52.5016	-52.5939	-52.4448
15.7833	-52.6552	-52.5889	-52.584	-52.5675	-52.555	-52.478
15.8	-52.5711	-52.6496	-52.4675	-52.532	-52.4184	-52.5207
15.8167	-52.6488	-52.6994	-52.521	-52.5439	-52.5184	-52.5185
15.8333	-52.689	-52.5494	-52.5959	-52.5355	-52.5617	-52.5599
15.85	-52.6892	-52.6063	-52.6058	-52.632	-52.5315	-52.5931
15.8667	-52.6293	-52.6378	-52.5494	-52.6129	-52.6033	-52.4968
15.8833	-52.8369	-52.7094	-52.5811	-52.5707	-52.6355	-52.5664
15.9	-52.5788	-52.6273	-52.6654	-52.5148	-52.4955	-52.5113
15.9167	-52.6343	-52.6671	-52.7498	-52.4935	-52.6015	-52.5586
15.9333	-52.5943	-52.6444	-52.568	-52.6703	-52.5325	-52.6247
15.95	-52.6992	-52.5637	-52.5062	-52.5132	-52.6124	-52.5034
15.9667	-52.6618	-52.7009	-52.5331	-52.6233	-52.6013	-52.5613
15.9833	-52.6756	-52.7023	-52.6801	-52.6343	-52.5252	-52.511
16	-52.6406	-52.6816	-52.5579	-52.5084	-52.6222	-52.5134
16.0167	-52.7251	-52.605	-52.6112	-52.5699	-52.5017	-52.6174
16.0333	-52.7574	-52.7213	-52.5904	-52.5476	-52.6414	-52.5061
16.05	-52.547	-52.7172	-52.6855	-52.6479	-52.5722	-52.5653
16.0667	-52.6051	-52.6902	-52.5832	-52.6168	-52.7458	-52.629
16.0833	-52.6946	-52.6623	-52.647	-52.6392	-52.6413	-52.6963
16.1	-52.6763	-52.7813	-52.5308	-52.5702	-52.6312	-52.5417
16.1167	-52.7534	-52.6078	-52.7405	-52.6343	-52.6515	-52.5406
16.1333	-52.6873	-52.6633	-52.602	-52.6686	-52.5784	-52.609
16.15	-52.7073	-52.7181	-52.6285	-52.6116	-52.4279	-52.6787
16.1667	-52.8258	-52.7762	-52.6395	-52.7008	-52.5186	-52.6422
16.1833	-52.7469	-52.7129	-52.5637	-52.6812	-52.7339	-52.5879
16.2	-52.6017	-52.6846	-52.7219	-52.6473	-52.6823	-52.7224
16.2167	-52.7244	-52.5895	-52.7469	-52.6756	-52.5372	-52.6797
16.2333	-52.6388	-52.6062	-52.6878	-52.7905	-52.5896	-52.5674
16.25	-52.6685	-52.8294	-52.6419	-52.6833	-52.7463	-52.5845
16.2667	-52.702	-52.7501	-52.6704	-52.6408	-52.62	-52.7406
16.2833	-52.7767	-52.6583	-52.5234	-52.6637	-52.6166	-52.7276
16.3	-52.7923	-52.7315	-52.6231	-52.7908	-52.6108	-52.6678
16.3167	-52.7817	-52.681	-52.6826	-52.692	-52.6214	-52.6776
16.3333	-52.7568	-52.7008	-52.7099	-52.7358	-52.7168	-52.5976
16.35	-52.6419	-52.755	-52.6413	-52.7809	-52.6566	-52.8331
16.3667	-52.8439	-52.7424	-52.673	-52.7519	-52.6147	-52.7207
16.3833	-52.6746	-52.6943	-52.8503	-52.7157	-52.7053	-52.5519
16.4	-52.7736	-52.8321	-52.7459	-52.7062	-52.6905	-52.7158
16.4167	-52.7025	-52.7709	-52.8006	-52.8657	-52.6179	-52.7192
16.4333	-52.8057	-52.8459	-52.7262	-52.798	-52.6735	-52.6983
16.45	-52.7685	-52.7475	-52.6146	-52.6671	-52.6674	-52.63
16.4667	-52.9058	-52.7142	-52.7142	-52.7131	-52.6749	-52.7252
16.4833	-52.6971	-52.6574	-52.7167	-52.6936	-52.7458	-52.8298
16.5	-52.6391	-52.775	-52.7282	-52.6228	-52.797	-52.6405
16.5167	-52.8382	-52.7981	-52.8043	-52.6791	-52.8089	-52.8349
16.5333	-52.7389	-52.8376	-52.7751	-52.7471	-52.8516	-52.8222
16.55	-52.8043	-52.748	-52.7655	-52.7932	-52.7727	-52.6693
16.5667	-52.6924	-52.8226	-52.7136	-52.699	-52.6386	-52.6495
16.5833	-52.7432	-52.7989	-52.7256	-52.8618	-52.7635	-52.7776
16.6	-52.7359	-52.6944	-52.6121	-52.6253	-52.7031	-52.6107
16.6167	-52.8206	-52.7509	-52.7043	-52.766	-52.6759	-52.7792
16.6333	-52.8168	-52.8128	-52.8323	-52.8889	-52.8671	-52.7155
16.65	-52.6621	-52.8573	-52.8012	-52.735	-52.7071	-52.6769
16.6667	-52.7864	-52.8452	-52.7187	-52.8222	-52.739	-52.7883
16.6833	-52.7907	-52.8325	-52.7855	-52.8709	-52.6466	-52.7211
16.7	-52.8498	-52.8926	-52.704	-52.8018	-52.7486	-52.6489
16.7167	-52.8482	-52.777	-52.7589	-52.8327	-52.731	-52.8365
16.7333	-52.8656	-52.8544	-52.6769	-52.7596	-52.9193	-52.8538
16.75	-52.7978	-52.7373	-52.7812	-52.8274	-52.809	-52.7508
16.7667	-52.7742	-52.8266	-52.7875	-52.7697	-52.7073	-52.7456
16.7833	-52.7871	-52.7598	-52.8645	-52.7782	-52.7685	-52.7214
16.8	-52.8811	-52.8558	-52.8484	-52.7408	-52.8205	-52.7901
16.8167	-52.8059	-52.7478	-52.7911	-52.795	-52.5794	-52.723
16.8333	-52.8495	-52.8653	-52.7911	-52.8342	-52.7366	-52.7729
16.85	-52.9191	-52.8508	-52.818	-52.8706	-52.8444	-52.6927
16.8667	-52.828	-52.8398	-52.8365	-52.7906	-52.7812	-52.8193
16.8833	-52.8661	-52.8161	-52.8654	-52.7949	-52.6548	-52.7667
16.9	-52.8188	-52.8977	-52.7593	-52.787	-52.8266	-52.8123
16.9167	-52.8524	-52.8917	-52.8073	-52.8755	-52.8423	-52.7635
16.9333	-52.8532	-52.9989	-52.8663	-52.755	-52.7803	-52.8276
16.95	-52.8467	-52.8681	-52.8406	-52.7272	-52.7669	-52.8241
16.9667	-52.7629	-52.8155	-52.782	-52.6968	-52.8171	-52.7059
16.9833	-52.813	-52.7333	-52.8046	-52.809	-52.9062	-52.8593
17	-52.9689	-52.8783	-52.8956	-52.7911	-52.8709	-52.7193
17.0167	-52.9566	-52.7828	-52.7725	-52.7134	-52.8891	-52.9281
17.0333	-52.8005	-52.8727	-52.7554	-52.7931	-52.9424	-52.9372
17.05	-52.8696	-52.9081	-52.8578	-52.719	-52.9361	-52.8022
17.0667	-53.0001	-52.9396	-52.7831	-52.8567	-52.8047	-52.8633
17.0833	-52.9337	-52.8697	-52.8608	-52.6917	-52.7886	-52.8076
17.1	-52.9437	-53.0389	-52.8459	-52.9659	-52.7416	-52.7849
17.1167	-52.9731	-52.8473	-52.8703	-52.8249	-52.8003	-52.9055
17.1333	-52.9148	-52.9823	-52.911	-52.8595	-52.7004	-52.8997
17.15	-52.9473	-52.8448	-52.8662	-52.979	-52.9877	-52.8265
17.1667	-52.8288	-52.8796	-52.9359	-52.7723	-52.7945	-52.7357
17.1833	-52.8751	-52.9107	-52.8628	-52.8428	-52.8899	-52.7723
17.2	-52.9178	-52.8355	-52.8446	-52.8898	-52.8226	-52.8247
17.2167	-52.8986	-52.9893	-52.7987	-52.8281	-52.8983	-52.7702
17.2333	-52.8839	-52.9487	-52.8471	-52.9333	-52.9144	-52.8899
17.25	-52.8869	-52.834	-52.9064	-52.9564	-52.8295	-52.8062
17.2667	-52.8988	-52.9886	-52.9522	-52.9039	-52.9467	-52.8304
17.2833	-52.8837	-52.8702	-52.8464	-52.9756	-52.9911	-52.7998
17.3	-52.8565	-52.8949	-52.8326	-52.9076	-52.7433	-52.8053
17.3167	-52.9484	-52.8844	-52.8367	-52.8066	-52.9317	-52.8386
17.3333	-52.8288	-53.0141	-52.7925	-52.9299	-52.8618	-52.7804
17.35	-52.9149	-52.8564	-52.9306	-52.8828	-52.8656	-52.8464
17.3667	-53.0222	-52.935	-52.9075	-52.9839	-52.8277	-52.8517
17.3833	-53.0055	-53.0656	-52.7967	-52.7997	-52.9444	-52.8607
17.4	-52.911	-52.9839	-52.9577	-52.9045	-52.8203	-52.94
17.4167	-53.0503	-52.9058	-53.014	-52.8741	-53.0374	-52.8396
17.4333	-52.9586	-52.8615	-52.9905	-52.8195	-52.9358	-52.9529
17.45	-52.9968	-52.9617	-52.8891	-52.9995	-52.8885	-52.9201
17.4667	-52.9607	-52.9017	-52.8611	-53.007	-52.9192	-52.8657
17.4833	-52.9764	-53.0358	-52.8717	-52.8666	-52.9607	-52.8787
17.5	-52.9716	-52.9821	-52.9233	-53.0062	-52.9393	-52.9446
17.5167	-52.8857	-52.9255	-52.8909	-52.9201	-52.9894	-52.7157
17.5333	-52.9716	-52.9112	-52.9426	-52.9325	-52.8206	-52.8163
17.55	-52.9468	-53.0589	-52.8813	-52.953	-52.9599	-52.958
17.5667	-52.9292	-52.9963	-52.9679	-52.9675	-52.9275	-52.8561
17.5833	-53.0114	-53.0242	-52.8966	-53.0295	-53.0652	-52.8581
17.6	-53.0029	-53.0145	-52.9821	-52.8561	-52.8622	-52.9022
17.6167	-52.967	-53.0256	-53.0104	-52.9848	-52.8753	-52.8197
17.6333	-53.0677	-52.9565	-52.9272	-52.8707	-52.8961	-52.984
17.65	-52.9749	-52.9222	-52.8701	-52.8833	-52.9551	-53.0048
17.6667	-53.0385	-52.9658	-52.9175	-52.8758	-52.9578	-52.8257
17.6833	-53.049	-53.1025	-52.9366	-52.8752	-52.9468	-52.9853
17.7	-53.0421	-53.0198	-52.9544	-52.8289	-52.9073	-52.8301
17.7167	-52.992	-53.0563	-52.8681	-52.9815	-52.8746	-52.8486
17.7333	-52.949	-52.9371	-52.8987	-53.032	-52.9383	-52.9
17.75	-53.0928	-53.0259	-53.0403	-52.9683	-53.0883	-52.8447
17.7667	-53.0625	-52.9964	-53.0209	-53.0745	-52.8985	-53.0505
17.7833	-53.1596	-53.0396	-53.0231	-52.9231	-52.8869	-52.9346
17.8	-53.0347	-53.0247	-53.0246	-52.8352	-52.8541	-52.9298
17.8167	-53.0746	-53.0277	-52.9782	-52.9543	-52.8542	-52.9484
17.8333	-53.0662	-52.985	-53.0399	-53.0188	-52.8061	-52.9592
17.85	-53.0476	-52.9551	-52.9072	-52.9696	-52.8586	-52.8908
17.8667	-53.0173	-52.9478	-53.0105	-52.9656	-52.8813	-53.034
17.8833	-53.126	-53.0249	-53.0734	-52.9294	-52.9333	-53.0344
17.9	-53.0469	-52.9797	-52.9308	-53.0389	-52.9066	-52.9853
17.9167	-53.0836	-53.072	-52.9681	-52.9247	-52.9572	-52.9964
17.9333	-52.9501	-52.97	-53.1295	-53.0832	-52.8772	-52.9193
17.95	-53.0213	-52.9248	-52.9625	-52.9149	-52.9312	-52.9759
17.9667	-53.0306	-53.019	-52.9556	-52.8993	-52.9538	-52.8908
17.9833	-53.0992	-53.0245	-53.0686	-52.967	-52.9944	-52.9475
18	-53.0842	-52.917	-52.9867	-53.0824	-53.0125	-52.8818
18.0167	-53.0855	-53.0262	-52.984	-53.036	-52.8719	-52.9882
18.0333	-52.9627	-52.9826	-53.0861	-52.9742	-53.0021	-53.0043
18.05	-53.1451	-53.0862	-53.0664	-53.0725	-52.9387	-52.9814
18.0667	-52.9287	-53.0417	-52.9658	-52.9732	-52.9194	-52.9632
18.0833	-53.0474	-53.1073	-53.0494	-53.0239	-53.0214	-52.9602
18.1	-53.0187	-53.0556	-52.9581	-52.9579	-53.0092	-53.1319
18.1167	-52.958	-53.0489	-53.0161	-52.9406	-52.9908	-52.8669
18.1333	-53.0654	-53.0549	-52.9977	-53.0991	-53.0302	-52.9614
18.15	-53.0181	-53.0295	-53.089	-52.9407	-52.9813	-53.1007
18.1667	-53.0193	-53.0759	-53.0527	-53.0406	-52.9896	-52.9271
18.1833	-53.0577	-53.1166	-53.1485	-53.0383	-52.8332	-52.9518
18.2	-52.9545	-53.0454	-53.084	-53.0539	-52.9786	-52.8702
18.2167	-53.0218	-53.1005	-52.8733	-53.071	-53.0271	-52.9827
18.2333	-53.1108	-53.0973	-53.0957	-52.9143	-53.0321	-52.9426
18.25	-52.9923	-53.0703	-53.0529	-52.9472	-53.0475	-52.9106
18.2667	-53.1573	-53.0523	-53.1375	-53.0597	-53.0278	-52.9543
18.2833	-53.0542	-53.1193	-53.0941	-52.9855	-52.9966	-53.0472
18.3	-53.07	-53.0384	-52.9675	-53.0805	-52.9421	-52.9492
18.3167	-53.1038	-52.9911	-52.9441	-52.9526	-52.9656	-52.8587
18.3333	-53.2418	-53.1135	-53.0448	-53.1277	-53.0454	-52.87
18.35	-53.165	-53.141	-52.9699	-52.9468	-53.0666	-53.0314
18.3667	-53.1129	-53.003	-53.023	-53.0584	-53.0412	-53.0806
18.3833	-53.0822	-53.1316	-53.0567	-53.0736	-52.9828	-52.9656
18.4	-52.9607	-53.0829	-53.0465	-53.0849	-53.0044	-52.8792
18.4167	-52.9485	-53.0075	-53.0943	-53.0495	-53.0332	-52.8711
18.4333	-53.0672	-53.1058	-52.9502	-53.0242	-53.001	-52.9324
18.45	-53.0243	-53.072	-53.0195	-53.0376	-53.0095	-52.9837
18.4667	-53.1012	-53.0463	-53.1292	-53.0013	-52.9365	-53.0937
18.4833	-53.1236	-53.014	-52.9754	-53.054	-53.0044	-53.0173
18.5	-53.1016	-53.0974	-53.1315	-53.1654	-52.9722	-52.8962
18.5167	-53.0046	-53.0581	-53.1891	-53.0188	-53.0137	-52.937
18.5333	-53.1542	-53.1112	-53.0703	-53.0013	-53.0475	-53.0397
18.55	-53.1658	-53.1424	-53.0857	-53.0907	-52.9669	-52.9894
18.5667	-53.1687	-53.0158	-53.0724	-53.0976	-53.0669	-53.0866
18.5833	-53.0874	-53.061	-53.0918	-53.0644	-52.9721	-53.0629
18.6	-52.9558	-52.9903	-53.218	-53.0085	-53.0585	-53.1075
18.6167	-53.1065	-53.145	-53.0972	-52.9716	-52.924	-53.099
18.6333	-53.0433	-53.1544	-53.0234	-53.0845	-53.018	-53.0786
18.65	-53.0854	-52.9867	-52.9849	-53.0157	-53.0412	-53.0179
18.6667	-53.046	-53.0153	-53.1159	-53.1101	-52.9964	-53.0813
18.6833	-53.2352	-53.1656	-53.1023	-53.0103	-52.9704	-52.9605
18.7	-53.0187	-53.0563	-53.0333	-53.1181	-52.9888	-53.025
18.7167	-53.0495	-53.1462	-53.1405	-53.1255	-53.1016	-52.9445
18.7333	-53.0578	-52.9398	-53.1014	-53.0416	-53.1073	-53.2075
18.75	-53.1328	-53.0311	-52.9853	-53.1488	-52.9352	-52.8663
18.7667	-53.0033	-53.1316	-53.0388	-53.0779	-53.0601	-52.9779
18.7833	-53.0691	-53.1359	-53.053	-53.1209	-52.9365	-53.0877
18.8	-53.0963	-53.1946	-52.9836	-53.0751	-53.0064	-53.0023
18.8167	-53.0578	-53.1112	-53.0604	-53.1601	-53.1079	-52.9791
18.8333	-53.0715	-53.0593	-53.1177	-52.9159	-53.0615	-53.1312
18.85	-53.0669	-53.1124	-53.1551	-53.0303	-53.1535	-53.0296
18.8667	-53.1114	-53.1433	-53.1007	-53.0649	-52.9908	-53.1043
18.8833	-53.1442	-53.0821	-53.0733	-53.0376	-53.0949	-53.0023
18.9	-53.1296	-52.9868	-53.0567	-53.0659	-53.1331	-53.0264
18.9167	-53.0453	-52.9856	-53.1641	-53.0354	-53.0395	-53.1113
18.9333	-53.1958	-53.2159	-53.035	-53.0923	-53.0317	-52.9959
18.95	-53.0748	-53.1139	-53.1325	-53.1154	-53.0173	-53.0655
18.9667	-53.0381	-53.1013	-53.088	-53.2718	-53.0493	-53.0819
18.9833	-53.144	-53.1361	-53.1087	-52.9796	-53.0225	-52.945
19	-53.1582	-53.1806	-52.9951	-53.0639	-53.0946	-53.1358
19.0167	-53.0559	-53.089	-53.1023	-53.0714	-52.9946	-53.0572
19.0333	-53.1769	-53.1567	-53.0875	-53.0982	-53.0156	-52.989
19.05	-53.0569	-53.1272	-53.0715	-53.1085	-53.0766	-53.0459
19.0667	-53.1867	-53.0356	-53.1496	-53.1761	-53.0072	-53.0259
19.0833	-53.178	-53.1295	-53.1657	-53.1467	-53.0633	-53.0579
19.1	-53.0773	-53.1256	-53.0852	-53.0893	-52.9506	-52.9121
19.1167	-53.2053	-53.1443	-52.9824	-53.1127	-53.0366	-53.075
19.1333	-53.1116	-53.1635	-53.1133	-53.0252	-53.0489	-53.0203
19.15	-52.9098	-53.0334	-53.1019	-53.1681	-53.0177	-53.0269
19.1667	-53.0281	-53.0767	-53.0153	-53.2066	-53.1357	-53.0414
19.1833	-53.1853	-53.1498	-53.1457	-53.063	-53.0717	-53.0539
19.2	-53.2214	-53.1484	-53.1841	-53.1073	-52.9398	-53.1487
19.2167	-53.188	-53.1686	-53.0598	-53.1544	-53.0979	-52.9906
19.2333	-53.0868	-53.0293	-53.0606	-53.0823	-53.1032	-53.1053
19.25	-53.0307	-53.141	-53.0969	-52.9706	-53.0311	-52.9292
19.2667	-53.2301	-53.0655	-53.0781	-53.1433	-52.9577	-53.1369
19.2833	-53.1789	-53.0804	-52.9578	-53.1628	-53.0513	-53.0592
19.3	-53.0722	-53.1189	-53.088	-53.1464	-53.0937	-53.1395
19.3167	-53.1556	-53.0865	-53.2029	-53.0803	-53.0893	-53.0987
19.3333	-53.2469	-53.1329	-53.0136	-53.1536	-53.0244	-53.0025
19.35	-53.1336	-53.1144	-53.1756	-53.1372	-53.2069	-53.0562
19.3667	-53.1584	-53.0844	-53.0206	-53.1447	-53.0047	-53.0025
19.3833	-53.2039	-53.0849	-53.1474	-53.1259	-53.1965	-52.9877
19.4	-53.1565	-53.1427	-52.996	-53.1368	-53.139	-53.0713
19.4167	-53.09	-53.0631	-53.1552	-52.9968	-53.001	-53.1226
19.4333	-53.185	-53.1103	-53.0513	-53.1121	-53.1407	-53.059
19.45	-53.1558	-53.2008	-53.0194	-53.1143	-53.055	-53.079
19.4667	-53.1725	-53.1849	-53.108	-53.0457	-52.9694	-53.0432
19.4833	-53.1068	-53.1068	-53.1236	-53.0737	-53.0872	-53.0553
19.5	-53.1609	-53.1654	-53.0902	-53.0353	-53.1721	-53.01
19.5167	-53.1029	-53.1236	-53.1031	-53.0291	-52.9572	-53.0277
19.5333	-53.2028	-53.2338	-53.1397	-53.061	-53.0154	-53.0332
19.55	-53.0155	-53.1228	-53.0672	-53.1869	-53.0665	-53.0348
19.5667	-53.2063	-53.1073	-53.2407	-53.0492	-53.14	-53.0147
19.5833	-53.1087	-53.1425	-53.1546	-53.0561	-53.007	-52.9292
19.6	-53.0796	-53.218	-53.0714	-53.0813	-53.0429	-53.1817
19.6167	-53.1722	-53.2097	-53.1292	-53.0383	-53.0941	-52.966
19.6333	-53.1548	-53.0805	-53.1279	-53.0364	-53.1243	-53.0465
19.65	-53.1074	-53.1467	-53.1531	-53.0908	-53.1309	-53.0252
19.6667	-53.2018	-53.0725	-53.1504	-53.0561	-52.9964	-53.1158
19.6833	-53.1036	-53.0892	-53.1259	-53.1741	-53.0843	-53.1092
19.7	-53.1492	-53.133	-53.086	-53.1622	-53.1348	-53.0263
19.7167	-53.1647	-53.1656	-53.0995	-53.0298	-53.0769	-53.1445
19.7333	-53.1942	-53.1274	-53.0549	-53.1472	-53.1334	-53.1286
19.75	-53.2861	-53.1946	-53.0699	-53.0304	-52.9979	-53.1009
19.7667	-53.1667	-53.1144	-53.1233	-53.1965	-53.0653	-52.9973
19.7833	-53.109	-53.0366	-53.0178	-53.115	-53.1256	-52.9793
19.8	-53.1583	-53.2067	-53.1917	-53.1634	-53.0611	-53.129
19.8167	-53.2056	-53.0908	-53.1114	-53.1455	-53.0666	-53.0272
19.8333	-53.132	-53.2552	-53.1854	-53.0956	-53.1557	-53.0468
19.85	-53.1125	-53.1479	-53.0521	-53.0364	-53.0737	-53.053
19.8667	-53.1971	-53.1111	-53.1015	-53.1413	-53.0923	-53.2212
19.8833	-53.2477	-53.1575	-53.0919	-53.1565	-53.0682	-53.1241
19.9	-53.1404	-53.0911	-53.1442	-53.087	-53.098	-53.0499
19.9167	-53.1354	-53.1622	-53.0742	-52.966	-53.0459	-53.1165
19.9333	-53.1841	-53.1945	-53.0248	-53.0253	-53.1443	-53.0919
19.95	-53.1013	-53.0637	-53.1768	-53.1744	-52.9415	-52.9591
19.9667	-53.1156	-53.3124	-53.1834	-53.0151	-53.0701	-53.1313
19.9833	-53.18	-53.1873	-53.1445	-53.1169	-53.0906	-52.9582

## Sheet: Panel_e
Frequency	Power_M=0.1706	Power_M=0.1752	Power_M=0.1759	Power_M=0.1806	Power_M=0.2606	Power_M=0.2652	Power_M=0.2659	Power_M=0.2706
0	-7.50012	-7.41997	-7.52993	-7.48721	-7.64763	-7.41717	-7.47271	-7.43486
0.0166667	-6.20383	-6.29509	-6.33264	-6.27949	-6.33791	-6.23527	-6.26132	-6.36605
0.0333333	-6.94783	-7.06223	-6.98113	-7.10479	-7.13372	-7.2927	-7.22921	-7.24905
0.05	-9.57556	-9.46131	-9.54228	-9.63754	-9.84314	-9.81081	-9.93988	-9.87459
0.0666667	-13.978	-14.0463	-14.0355	-14.0055	-13.5234	-13.277	-13.448	-13.2394
0.0833333	-17.6927	-17.5729	-17.7911	-17.5218	-15.096	-14.8299	-15.1537	-14.8284
0.1	-18.4836	-18.1903	-18.3976	-18.2484	-15.3085	-14.8213	-15.1496	-14.7825
0.116667	-18.4221	-18.1266	-18.3327	-18.0803	-15.43	-15.0128	-15.3315	-15.096
0.133333	-18.7514	-18.3974	-18.7187	-18.3912	-16.048	-15.854	-15.9967	-15.6669
0.15	-19.502	-19.0816	-19.4284	-19.1042	-16.8065	-16.5995	-16.7991	-16.498
0.166667	-20.1241	-19.8952	-20.0115	-19.8019	-17.7398	-17.4599	-17.5992	-17.4529
0.183333	-20.7658	-20.6297	-20.8813	-20.5306	-18.4128	-18.2996	-18.4157	-18.2276
0.2	-21.4545	-21.2801	-21.4997	-21.2041	-19.2556	-19.0784	-19.1763	-18.9027
0.216667	-22.2029	-21.9658	-22.171	-21.8051	-20.0437	-19.7497	-19.9524	-19.7751
0.233333	-22.8433	-22.6458	-22.8337	-22.644	-20.6156	-20.3267	-20.5815	-20.3447
0.25	-23.4121	-23.2201	-23.3535	-23.2312	-21.2449	-20.9208	-21.193	-21.0615
0.266667	-24.0502	-23.685	-23.8504	-23.6688	-21.7879	-21.6412	-21.8719	-21.6802
0.283333	-24.5949	-24.2423	-24.4583	-24.2142	-22.2783	-22.151	-22.416	-22.1329
0.3	-24.9989	-24.9725	-24.984	-24.9107	-22.883	-22.6098	-22.7799	-22.673
0.316667	-25.6247	-25.3389	-25.6483	-25.4007	-23.4627	-23.0318	-23.3089	-23.1652
0.333333	-26.0794	-25.9016	-25.9313	-25.7774	-23.8069	-23.666	-23.758	-23.6492
0.35	-26.3993	-26.3653	-26.588	-26.182	-24.2811	-24.087	-24.404	-24.0148
0.366667	-26.9909	-26.7261	-26.935	-26.7652	-24.6794	-24.4726	-24.5477	-24.3885
0.383333	-27.2305	-27.0238	-27.2687	-26.9737	-24.8202	-24.7408	-25.0067	-24.5477
0.4	-27.5949	-27.4421	-27.652	-27.459	-25.2586	-24.9803	-25.0623	-24.9529
0.416667	-27.8394	-27.5474	-27.8093	-27.562	-25.2944	-25.0474	-25.1707	-24.9425
0.433333	-27.9811	-27.6741	-27.7859	-27.6018	-25.198	-24.9784	-25.295	-25.0113
0.45	-27.9419	-27.6563	-27.9434	-27.7843	-25.2044	-24.8508	-25.1744	-24.8002
0.466667	-27.8865	-27.6162	-27.8295	-27.6089	-24.7509	-24.4885	-24.7009	-24.4977
0.483333	-27.5398	-27.3981	-27.3883	-27.3157	-24.1604	-23.8976	-24.0859	-23.9308
0.5	-27.0555	-26.6262	-26.9678	-26.7019	-23.3289	-23.0843	-23.331	-23.0361
0.516667	-26.181	-25.7671	-26.1479	-25.7909	-22.2882	-21.7482	-22.1644	-21.8461
0.533333	-25.1318	-24.6987	-25.0082	-24.5738	-20.7165	-20.3494	-20.6885	-20.1615
0.55	-23.5669	-23.1706	-23.5362	-23.074	-18.8253	-18.3279	-18.6342	-18.2913
0.566667	-21.7079	-21.2778	-21.5858	-21.0926	-16.4213	-16.0263	-16.3963	-15.8686
0.583333	-19.4146	-18.877	-19.3093	-18.7947	-13.6837	-13.3273	-13.6634	-13.0547
0.6	-16.6109	-16.1956	-16.6231	-15.976	-11.1172	-10.7124	-10.985	-10.557
0.616667	-14.2554	-13.8643	-14.1695	-13.7272	-9.97394	-9.72459	-10.0124	-9.66987
0.633333	-14.0702	-13.5234	-14.0572	-13.5748	-11.1127	-10.8128	-11.143	-10.8493
0.65	-15.6625	-15.1947	-15.7393	-15.3271	-13.0066	-12.7388	-13.078	-12.8636
0.666667	-17.9217	-17.4063	-17.8838	-17.4618	-14.7222	-14.4637	-14.8613	-14.5237
0.683333	-19.7588	-19.2804	-19.7194	-19.3853	-16.2362	-15.6733	-16.3736	-15.8103
0.7	-21.3339	-20.8018	-21.129	-20.6624	-17.1571	-16.819	-17.2046	-16.7968
0.716667	-22.4342	-21.9311	-22.4371	-21.8931	-17.9092	-17.578	-17.9628	-17.4138
0.733333	-23.5176	-22.8061	-23.3597	-22.8507	-18.4958	-18.0656	-18.4526	-17.7929
0.75	-24.2741	-23.6588	-24.1563	-23.5394	-18.7734	-18.3217	-18.8654	-18.0997
0.766667	-24.9652	-24.4124	-24.8148	-24.2529	-18.9962	-18.1407	-18.9326	-18.204
0.783333	-25.4454	-24.8263	-25.2365	-24.7478	-18.9144	-18.1775	-18.9739	-18.0483
0.8	-25.9476	-25.2543	-25.8685	-25.1014	-18.7539	-17.823	-18.5626	-17.6895
0.816667	-26.1474	-25.5365	-25.9824	-25.4348	-18.2095	-17.2449	-18.129	-17.1454
0.833333	-26.4547	-25.7901	-26.2936	-25.7264	-17.4663	-16.4576	-17.2694	-16.338
0.85	-26.5652	-25.848	-26.444	-25.7403	-16.5518	-15.5525	-16.5295	-15.3786
0.866667	-26.6762	-25.7689	-26.485	-25.663	-15.7236	-14.6578	-15.759	-14.692
0.883333	-26.6692	-25.5491	-26.3593	-25.3224	-15.0043	-14.3497	-15.1299	-14.5444
0.9	-26.2284	-25.2158	-26.0771	-25.022	-14.8414	-14.5987	-15.0999	-14.999
0.916667	-25.9127	-24.6698	-25.612	-24.4022	-15.088	-15.2649	-15.522	-15.7018
0.933333	-25.2829	-23.8377	-25.1183	-23.6961	-15.8655	-16.217	-16.3873	-16.6175
0.95	-24.6653	-23.1716	-24.362	-22.7682	-17.0138	-17.2555	-17.5905	-17.9467
0.966667	-23.9647	-22.431	-23.5604	-22.0615	-18.2215	-18.7369	-19.0022	-19.3453
0.983333	-23.2249	-21.6579	-22.8512	-21.0933	-19.4575	-20.1155	-20.1264	-20.665
1	-23.1872	-21.4147	-22.7731	-21.0488	-20.7267	-21.2629	-21.2691	-21.89
1.01667	-23.3902	-21.701	-23.1163	-21.4601	-23.2825	-23.8668	-23.7002	-24.2457
1.03333	-21.1832	-19.5464	-20.83	-19.2997	-26.5212	-27.2802	-26.7758	-27.3297
1.05	-19.1347	-17.7073	-18.9275	-17.6884	-27.8931	-28.4049	-27.8223	-28.4282
1.06667	-17.9363	-16.9984	-17.93	-17.4232	-28.5009	-29.2073	-28.4753	-29.0262
1.08333	-17.3855	-17.2821	-17.9923	-17.9903	-29.0109	-29.5481	-28.7726	-29.5183
1.1	-17.6465	-18.0718	-18.7551	-19.2338	-29.4092	-29.9281	-29.3334	-29.7332
1.11667	-18.4721	-19.2408	-19.94	-20.348	-29.6982	-30.1849	-29.7738	-30.1984
1.13333	-19.6161	-20.2534	-21.0794	-21.5192	-30.0754	-30.5377	-29.8777	-30.4345
1.15	-20.6437	-21.3238	-22.3595	-22.5003	-30.4099	-30.8283	-30.4118	-30.7136
1.16667	-21.746	-22.3958	-23.439	-23.5227	-30.6927	-31.1199	-30.6338	-30.9343
1.18333	-22.8863	-23.2835	-24.2769	-24.5139	-30.8187	-31.2854	-30.8689	-31.2121
1.2	-23.6702	-24.0868	-25.1878	-25.5982	-31.3111	-31.459	-31.1271	-31.3243
1.21667	-24.6883	-25.4278	-26.0076	-26.7394	-31.394	-31.7864	-31.367	-31.6251
1.23333	-25.7527	-26.5329	-26.5096	-27.5074	-31.6828	-32.0311	-31.6089	-31.9177
1.25	-26.8447	-27.6617	-27.0829	-28.2583	-31.8254	-32.2387	-31.833	-32.083
1.26667	-27.4848	-28.6552	-27.6794	-28.8641	-31.9702	-32.2675	-32.156	-32.2182
1.28333	-28.298	-29.2936	-28.2729	-29.2586	-32.3585	-32.3933	-32.3378	-32.4848
1.3	-28.8693	-29.7875	-28.5546	-29.474	-32.5024	-32.6473	-32.1947	-32.5207
1.31667	-29.3365	-30.1722	-29.0159	-30.0662	-32.5112	-32.75	-32.4431	-32.6624
1.33333	-29.6608	-30.5823	-29.3163	-30.2877	-32.6944	-32.793	-32.7089	-32.7146
1.35	-30.0673	-30.8897	-29.7263	-30.5055	-32.7722	-32.9665	-32.8674	-32.9532
1.36667	-30.4005	-31.1002	-30.1591	-30.9355	-32.979	-33.1868	-32.9052	-33.1526
1.38333	-30.7762	-31.1659	-30.4338	-31.1025	-33.0819	-33.2755	-32.9788	-33.2127
1.4	-30.8191	-31.5513	-30.6371	-31.2595	-33.2883	-33.3492	-33.1635	-33.2525
1.41667	-31.1303	-31.7917	-30.8607	-31.5721	-33.4623	-33.4305	-33.3374	-33.5922
1.43333	-31.4429	-32.0233	-31.1339	-31.8177	-33.4618	-33.7099	-33.5099	-33.6476
1.45	-31.5238	-32.1129	-31.3287	-31.883	-33.5815	-33.8484	-33.623	-33.7593
1.46667	-31.842	-32.269	-31.6014	-32.181	-33.7443	-33.8373	-33.7927	-33.8761
1.48333	-31.9639	-32.5991	-31.745	-32.3538	-33.896	-33.9614	-33.9876	-34.2155
1.5	-32.133	-32.6427	-32.0442	-32.4868	-34.0436	-34.1531	-33.9546	-34.0796
1.51667	-32.4403	-32.7638	-32.2077	-32.7102	-34.1621	-34.2744	-34.0844	-34.2229
1.53333	-32.4994	-33.0409	-32.4716	-32.8833	-34.2606	-34.4497	-34.2451	-34.2845
1.55	-32.7459	-33.2037	-32.7778	-33.0525	-34.2638	-34.5508	-34.461	-34.4417
1.56667	-32.9646	-33.2833	-32.8331	-33.2193	-34.4486	-34.6746	-34.5869	-34.6605
1.58333	-33.0856	-33.4322	-33.0158	-33.4015	-34.6051	-34.836	-34.6828	-34.7299
1.6	-33.2408	-33.6386	-33.1082	-33.5547	-34.7589	-34.8499	-34.8364	-34.7596
1.61667	-33.4144	-33.6743	-33.3155	-33.6713	-34.8555	-35.025	-34.7845	-35.0567
1.63333	-33.5665	-33.8341	-33.5313	-33.908	-34.9699	-35.0828	-35.0228	-35.0929
1.65	-33.8603	-34.1222	-33.6847	-33.9596	-35.0469	-35.1596	-35.0902	-35.0884
1.66667	-33.8595	-34.2084	-33.8609	-34.2263	-35.2651	-35.3387	-35.1656	-35.1788
1.68333	-33.9574	-34.4497	-34.0921	-34.2831	-35.3974	-35.2772	-35.3051	-35.2417
1.7	-34.1899	-34.4234	-33.969	-34.4618	-35.4005	-35.4208	-35.3866	-35.4434
1.71667	-34.3477	-34.4862	-34.3906	-34.462	-35.4787	-35.5312	-35.4761	-35.5596
1.73333	-34.4058	-34.7199	-34.3004	-34.6013	-35.5352	-35.5864	-35.5957	-35.6303
1.75	-34.7305	-34.8369	-34.5532	-34.7183	-35.6441	-35.6979	-35.5901	-35.6931
1.76667	-34.7389	-34.7151	-34.6155	-34.9397	-35.7566	-35.8903	-35.6995	-35.8727
1.78333	-34.9261	-35.1169	-34.7599	-34.9141	-36.0075	-36.1336	-35.7634	-35.9985
1.8	-35.0874	-35.1474	-34.9722	-35.0874	-36.0654	-35.9472	-36.0401	-35.8704
1.81667	-35.1002	-35.2777	-34.9945	-35.2689	-35.9824	-36.1758	-36.1438	-36.0939
1.83333	-35.0668	-35.4305	-35.1249	-35.3097	-36.1221	-36.1799	-36.1293	-36.1707
1.85	-35.3052	-35.5475	-35.3017	-35.337	-36.1484	-36.1398	-36.2086	-36.2717
1.86667	-35.4288	-35.6082	-35.4734	-35.5565	-36.2597	-36.4223	-36.2385	-36.44
1.88333	-35.46	-35.73	-35.5335	-35.6577	-36.4572	-36.5017	-36.4081	-36.4737
1.9	-35.6307	-35.8308	-35.6833	-35.8147	-36.3746	-36.6045	-36.4502	-36.5572
1.91667	-35.7296	-35.966	-35.7348	-35.9863	-36.5674	-36.659	-36.559	-36.6278
1.93333	-36.0037	-36.0734	-35.8262	-36.1149	-36.6535	-36.7027	-36.5614	-36.7283
1.95	-36.0709	-36.0453	-35.9414	-36.1839	-36.7189	-36.8187	-36.7697	-36.8036
1.96667	-36.1374	-36.3384	-36.0184	-36.2152	-36.846	-36.9073	-36.7505	-36.8718
1.98333	-36.2717	-36.2511	-36.0236	-36.3255	-36.91	-36.9407	-36.9263	-36.8923
2	-36.195	-36.5128	-36.2465	-36.4148	-37.0425	-36.9773	-37.0621	-37.0891
2.01667	-36.2038	-36.6877	-36.4087	-36.5737	-37.1038	-37.1498	-36.9854	-37.1373
2.03333	-36.4029	-36.614	-36.3903	-36.6359	-37.0477	-37.1918	-37.1467	-37.1585
2.05	-36.4538	-36.7864	-36.6683	-36.6423	-37.2525	-37.3363	-37.2003	-37.2123
2.06667	-36.687	-36.8769	-36.7093	-36.8234	-37.336	-37.3421	-37.3623	-37.3748
2.08333	-36.7794	-36.942	-36.8475	-36.7655	-37.5036	-37.4232	-37.4019	-37.4723
2.1	-36.8907	-36.9329	-36.7908	-37.0766	-37.4446	-37.6159	-37.4699	-37.5325
2.11667	-36.9889	-37.1478	-36.8029	-37.0346	-37.4648	-37.5948	-37.5774	-37.5307
2.13333	-36.9885	-37.2029	-36.9319	-37.2581	-37.5403	-37.6085	-37.6493	-37.6804
2.15	-37.133	-37.2484	-37.0622	-37.0746	-37.5816	-37.707	-37.799	-37.7892
2.16667	-37.1479	-37.2856	-37.2624	-37.2911	-37.701	-37.7435	-37.8372	-37.8164
2.18333	-37.2815	-37.3435	-37.2397	-37.4941	-37.8079	-37.7971	-37.9596	-37.9129
2.2	-37.3605	-37.4547	-37.313	-37.3651	-37.9206	-37.9652	-37.8892	-37.9832
2.21667	-37.5198	-37.6836	-37.5119	-37.5688	-37.9897	-38.015	-37.907	-37.9793
2.23333	-37.5623	-37.6347	-37.6312	-37.57	-37.9802	-38.0025	-38.0494	-38.1077
2.25	-37.6573	-37.9092	-37.5967	-37.6053	-38.1762	-38.1801	-38.2162	-38.2545
2.26667	-37.7189	-37.8989	-37.6796	-37.8539	-38.2395	-38.3976	-38.1954	-38.269
2.28333	-37.8177	-37.8637	-37.8592	-37.8367	-38.2025	-38.1369	-38.3884	-38.2092
2.3	-37.8519	-37.9878	-37.907	-38.0041	-38.3311	-38.3807	-38.352	-38.3975
2.31667	-38.0124	-38.104	-37.9743	-37.9725	-38.3779	-38.4607	-38.3768	-38.3424
2.33333	-38.0611	-38.2547	-38.028	-38.0674	-38.4737	-38.4483	-38.6039	-38.4413
2.35	-38.123	-38.1906	-38.1419	-38.1384	-38.5695	-38.5939	-38.6002	-38.5027
2.36667	-38.1074	-38.221	-38.1608	-38.2466	-38.7218	-38.6234	-38.6296	-38.5249
2.38333	-38.1847	-38.3683	-38.1816	-38.3721	-38.5567	-38.6876	-38.5129	-38.7117
2.4	-38.2695	-38.5221	-38.2112	-38.4634	-38.7082	-38.7151	-38.7808	-38.707
2.41667	-38.3667	-38.4503	-38.3403	-38.6076	-38.733	-38.7678	-38.8846	-38.7927
2.43333	-38.4875	-38.435	-38.429	-38.5678	-38.8521	-38.9982	-38.9314	-38.9023
2.45	-38.451	-38.6654	-38.6306	-38.5925	-38.9516	-38.866	-38.9262	-38.9822
2.46667	-38.6833	-38.5697	-38.6171	-38.5158	-38.9631	-39.0096	-38.9235	-39.1255
2.48333	-38.5829	-38.8342	-38.6242	-38.6282	-39.0452	-39.1028	-38.9907	-39.0949
2.5	-38.6891	-38.8092	-38.7141	-38.8431	-39.1589	-39.2467	-39.1897	-39.1571
2.51667	-38.7853	-38.9312	-38.8465	-38.9132	-39.2151	-39.2565	-39.0871	-39.1665
2.53333	-39.0601	-39.011	-38.8608	-39.024	-39.3286	-39.2347	-39.1957	-39.3111
2.55	-38.9475	-39.0604	-38.9481	-39.0371	-39.2617	-39.2839	-39.3535	-39.4373
2.56667	-39.09	-39.1589	-39.0074	-39.0818	-39.4327	-39.2778	-39.3772	-39.4034
2.58333	-39.1369	-39.0429	-39.1067	-39.182	-39.453	-39.6526	-39.4724	-39.4644
2.6	-39.1825	-39.1894	-39.1421	-39.1769	-39.5006	-39.524	-39.4556	-39.4739
2.61667	-39.2128	-39.3917	-39.1981	-39.2307	-39.5585	-39.5157	-39.5412	-39.5312
2.63333	-39.3134	-39.3301	-39.3117	-39.3937	-39.6045	-39.6496	-39.6286	-39.5401
2.65	-39.4732	-39.4238	-39.3305	-39.3269	-39.6804	-39.6674	-39.6732	-39.7065
2.66667	-39.4314	-39.585	-39.3772	-39.421	-39.6906	-39.6341	-39.7634	-39.6789
2.68333	-39.4938	-39.4668	-39.5575	-39.459	-39.6633	-39.8657	-39.7628	-39.8746
2.7	-39.6004	-39.507	-39.6109	-39.4965	-39.7794	-39.8879	-39.7407	-39.8528
2.71667	-39.5752	-39.6925	-39.6062	-39.5805	-39.9702	-39.978	-39.982	-39.7992
2.73333	-39.619	-39.7461	-39.5645	-39.7247	-40	-40.1039	-39.948	-39.8935
2.75	-39.7606	-39.8466	-39.7184	-39.7722	-39.9024	-39.9546	-39.9948	-39.9306
2.76667	-39.7651	-39.6695	-39.7526	-39.7621	-39.9959	-40.0305	-40.1467	-40.1233
2.78333	-39.9541	-39.9269	-39.878	-39.8245	-40.0673	-40.1982	-40.1274	-40.0247
2.8	-39.8741	-39.9925	-39.8899	-40.0003	-40.1231	-40.1659	-40.2198	-40.1316
2.81667	-39.9294	-40.0485	-39.941	-40.0232	-40.132	-40.1839	-40.2447	-40.1308
2.83333	-39.9513	-40.0554	-39.9669	-40.0888	-40.3041	-40.2916	-40.3846	-40.2133
2.85	-40.2069	-40.1991	-40.0335	-40.0519	-40.2221	-40.2782	-40.328	-40.3507
2.86667	-40.0959	-40.1634	-40.1639	-40.1326	-40.3867	-40.3454	-40.4072	-40.4378
2.88333	-40.3364	-40.2463	-40.1353	-40.2679	-40.4764	-40.456	-40.5589	-40.4904
2.9	-40.1607	-40.254	-40.1981	-40.337	-40.4614	-40.5277	-40.3681	-40.5146
2.91667	-40.3627	-40.331	-40.2693	-40.1937	-40.5175	-40.5019	-40.497	-40.5355
2.93333	-40.3866	-40.4673	-40.3977	-40.4309	-40.5937	-40.616	-40.5794	-40.5457
2.95	-40.4694	-40.4808	-40.3953	-40.4164	-40.5416	-40.6213	-40.5481	-40.6126
2.96667	-40.3977	-40.5549	-40.4356	-40.5045	-40.6981	-40.7864	-40.6088	-40.7721
2.98333	-40.4304	-40.5049	-40.5787	-40.5166	-40.6164	-40.7487	-40.638	-40.753
3	-40.5061	-40.5997	-40.5415	-40.557	-40.6064	-40.7519	-40.8737	-40.7374
3.01667	-40.5811	-40.8493	-40.4937	-40.7088	-40.8133	-40.8666	-40.8201	-40.6288
3.03333	-40.6551	-40.6465	-40.5417	-40.7008	-40.8132	-40.9022	-40.9376	-40.8883
3.05	-40.6792	-40.7809	-40.6732	-40.8753	-40.8322	-40.9754	-40.9538	-40.8729
3.06667	-40.791	-40.8076	-40.6923	-40.784	-41.0027	-41.0004	-40.9564	-41.0067
3.08333	-40.8562	-40.7383	-40.7566	-40.7709	-40.9641	-41.0216	-41.0534	-40.9733
3.1	-40.9876	-40.9435	-40.8537	-40.9034	-41.037	-41.0191	-40.9802	-41.0149
3.11667	-41.0296	-40.9774	-40.9564	-40.9611	-41.0346	-41.219	-41.1282	-41.0142
3.13333	-40.8574	-40.9894	-40.9527	-40.975	-41.1293	-41.0789	-41.1728	-41.0594
3.15	-41.1729	-41.1022	-40.8814	-41.0915	-41.1391	-41.1567	-41.1667	-41.1823
3.16667	-40.9996	-40.9799	-41.0052	-41.1907	-41.1227	-41.302	-41.2678	-41.2566
3.18333	-40.9965	-41.0281	-41.1796	-41.0628	-41.1262	-41.2281	-41.2859	-41.2308
3.2	-41.1839	-41.2155	-41.0357	-41.2287	-41.3187	-41.3087	-41.3461	-41.2717
3.21667	-41.1266	-41.1993	-41.1798	-41.1808	-41.2996	-41.3609	-41.3988	-41.3173
3.23333	-41.1736	-41.3153	-41.2142	-41.3035	-41.3431	-41.3885	-41.4705	-41.4928
3.25	-41.3786	-41.3085	-41.2826	-41.2821	-41.4176	-41.4124	-41.4419	-41.4295
3.26667	-41.1874	-41.3629	-41.301	-41.314	-41.5768	-41.5119	-41.4914	-41.4005
3.28333	-41.3243	-41.3016	-41.3888	-41.3631	-41.5244	-41.4681	-41.4427	-41.5551
3.3	-41.4571	-41.417	-41.3632	-41.4804	-41.4914	-41.5348	-41.5193	-41.526
3.31667	-41.4475	-41.4861	-41.4122	-41.51	-41.5261	-41.6429	-41.5613	-41.6435
3.33333	-41.516	-41.4962	-41.439	-41.4333	-41.6506	-41.559	-41.5745	-41.6042
3.35	-41.4559	-41.4828	-41.5975	-41.4749	-41.6757	-41.6986	-41.6395	-41.7615
3.36667	-41.6676	-41.4651	-41.54	-41.6646	-41.6988	-41.8594	-41.6369	-41.6995
3.38333	-41.751	-41.6269	-41.4329	-41.751	-41.6263	-41.6802	-41.7657	-41.6896
3.4	-41.5289	-41.7219	-41.5451	-41.6448	-41.681	-41.8098	-41.8251	-41.767
3.41667	-41.6185	-41.6647	-41.7115	-41.6136	-41.7653	-41.7471	-41.7735	-41.7437
3.43333	-41.6666	-41.5618	-41.6399	-41.585	-41.7357	-41.7301	-41.8033	-41.8492
3.45	-41.6973	-41.7561	-41.6504	-41.7806	-41.772	-41.8477	-41.8198	-41.9803
3.46667	-41.625	-41.7154	-41.8088	-41.8693	-41.8117	-41.8844	-41.7467	-41.8784
3.48333	-41.6944	-41.7752	-41.7563	-41.7635	-41.8222	-41.851	-41.8896	-41.9422
3.5	-41.7435	-41.7298	-41.7622	-41.7651	-41.8766	-42.0198	-41.92	-41.9158
3.51667	-41.7331	-41.835	-41.7072	-41.834	-41.9166	-41.8942	-41.9943	-41.84
3.53333	-41.8158	-41.9201	-41.8845	-41.8519	-41.9131	-41.9598	-42.0293	-41.9165
3.55	-41.9111	-41.982	-41.9705	-41.88	-41.9529	-42.043	-41.9801	-41.9114
3.56667	-41.8167	-41.8509	-41.9393	-41.8927	-41.9449	-42.0308	-41.8523	-42.0438
3.58333	-41.8902	-41.9624	-41.8582	-41.8837	-41.9899	-41.9394	-41.9485	-41.9185
3.6	-41.8515	-41.986	-41.8919	-41.9548	-41.9728	-42.1135	-42.0453	-41.9322
3.61667	-41.7952	-41.8752	-41.8765	-41.928	-41.8892	-42.0691	-42.0576	-42.0301
3.63333	-41.8045	-41.9059	-41.8805	-41.8782	-41.9001	-42.0482	-41.9445	-41.9869
3.65	-41.9965	-41.9156	-41.8122	-41.8736	-42.0285	-41.9589	-42.0346	-42.0574
3.66667	-41.815	-41.8852	-41.9559	-42.0578	-41.9822	-41.9769	-42.0073	-41.8794
3.68333	-41.9039	-41.9342	-41.8284	-42.0167	-42.0224	-41.964	-41.9806	-41.9139
3.7	-41.8438	-41.8367	-41.8444	-41.76	-41.9753	-42.0148	-41.9909	-41.9811
3.71667	-41.8837	-41.8472	-41.6793	-41.7994	-41.8827	-41.9202	-41.8529	-41.9821
3.73333	-41.7896	-41.8193	-41.7372	-41.7834	-41.9152	-41.9041	-41.901	-41.8947
3.75	-41.7433	-41.7861	-41.8054	-41.7731	-41.8436	-41.8649	-41.9025	-41.8455
3.76667	-41.8075	-41.7394	-41.6342	-41.7778	-41.6707	-41.799	-41.8322	-41.8663
3.78333	-41.4463	-41.6439	-41.6911	-41.5803	-41.6642	-41.7423	-41.7215	-41.6806
3.8	-41.511	-41.5025	-41.4384	-41.5794	-41.7062	-41.6182	-41.5949	-41.5722
3.81667	-41.3397	-41.4689	-41.4439	-41.498	-41.4366	-41.4224	-41.4595	-41.5323
3.83333	-41.2254	-41.3968	-41.2932	-41.2419	-41.2643	-41.3405	-41.2716	-41.2914
3.85	-41.1738	-41.1367	-41.2169	-41.1918	-41.1513	-41.0995	-41.1557	-41.1493
3.86667	-40.971	-41.0169	-40.9116	-40.9922	-40.9703	-40.9363	-41.054	-40.919
3.88333	-40.6877	-40.7731	-40.683	-40.7542	-40.6329	-40.788	-40.7011	-40.7208
3.9	-40.4389	-40.4662	-40.4983	-40.6376	-40.5292	-40.4927	-40.5656	-40.5418
3.91667	-40.2	-40.2052	-40.1532	-40.1204	-40.1901	-40.1535	-40.3342	-40.1797
3.93333	-39.8554	-39.8992	-39.8094	-39.9136	-39.8055	-39.9092	-39.9827	-39.9032
3.95	-39.4061	-39.4486	-39.5731	-39.5508	-39.5605	-39.6134	-39.6534	-39.4757
3.96667	-39.2637	-39.1889	-39.1876	-39.1539	-39.134	-39.3088	-39.2262	-39.2348
3.98333	-38.8003	-38.9023	-38.9238	-38.9333	-38.9506	-39.0069	-38.9082	-38.9079
4	-38.5969	-38.7082	-38.7303	-38.7345	-38.7237	-38.703	-38.7003	-38.7911
4.01667	-38.6122	-38.5757	-38.645	-38.6027	-38.6157	-38.5867	-38.7755	-38.6082
4.03333	-38.6668	-38.6918	-38.7028	-38.7401	-38.6321	-38.6735	-38.7195	-38.8274
4.05	-38.9122	-38.96	-38.8533	-38.9489	-38.7648	-38.9475	-38.9182	-38.9352
4.06667	-39.2235	-39.0443	-39.0296	-39.0837	-39.0658	-39.1185	-39.2296	-39.1334
4.08333	-39.5027	-39.5856	-39.4999	-39.5652	-39.4508	-39.5797	-39.4889	-39.5924
4.1	-39.7576	-39.7817	-39.8128	-39.8177	-39.9285	-39.9798	-39.8133	-39.8705
4.11667	-40.2411	-40.2775	-40.2758	-40.1844	-40.2524	-40.2713	-40.2908	-40.1258
4.13333	-40.4359	-40.5316	-40.6482	-40.6351	-40.6112	-40.4632	-40.5581	-40.6444
4.15	-40.9541	-40.9025	-40.8843	-40.8985	-40.9768	-40.8867	-40.926	-40.8579
4.16667	-41.0878	-41.1547	-41.1275	-41.099	-41.2425	-41.1327	-41.0858	-41.196
4.18333	-41.4212	-41.2825	-41.3967	-41.4299	-41.3872	-41.4067	-41.425	-41.3288
4.2	-41.641	-41.696	-41.5706	-41.6645	-41.649	-41.6486	-41.6488	-41.6056
4.21667	-41.7912	-41.8214	-41.9386	-41.8836	-41.8643	-41.831	-41.9501	-41.7715
4.23333	-41.9664	-41.9704	-42.0543	-41.9432	-42.0211	-42.0137	-42.0184	-41.932
4.25	-42.1146	-42.1073	-42.1111	-42.1053	-42.1709	-42.2281	-42.1904	-42.1277
4.26667	-42.3002	-42.2605	-42.3034	-42.2801	-42.3545	-42.2627	-42.46	-42.3842
4.28333	-42.4552	-42.3887	-42.2362	-42.4768	-42.4774	-42.3772	-42.3797	-42.3448
4.3	-42.4024	-42.4348	-42.3875	-42.4851	-42.5398	-42.5061	-42.4855	-42.5733
4.31667	-42.6161	-42.662	-42.6792	-42.6875	-42.5478	-42.6557	-42.7733	-42.6259
4.33333	-42.6325	-42.7268	-42.6007	-42.7931	-42.6616	-42.6762	-42.6715	-42.6885
4.35	-42.7813	-42.6908	-42.7398	-42.7725	-42.8366	-42.7849	-42.8252	-42.6926
4.36667	-42.8593	-42.863	-42.8285	-42.8756	-42.9858	-42.8962	-42.8349	-42.8371
4.38333	-42.9014	-42.9327	-42.754	-43.0531	-42.9015	-42.901	-42.7799	-42.9876
4.4	-42.9454	-42.871	-42.9189	-43.0339	-42.921	-43.0238	-43.0816	-43.0915
4.41667	-42.8876	-43.0356	-43.0152	-43.0766	-43.0711	-42.8912	-42.9902	-43.0054
4.43333	-43.0499	-43.0898	-43.0866	-43.1081	-43.131	-43.0757	-43.0174	-43.1329
4.45	-43.0607	-43.1256	-43.0531	-42.9762	-43.1113	-43.1051	-42.9411	-43.1247
4.46667	-43.2541	-43.0845	-43.1685	-43.2242	-43.1246	-43.19	-43.0403	-43.2617
4.48333	-43.0906	-43.2728	-43.1059	-43.1909	-43.2134	-43.1293	-43.1763	-43.0826
4.5	-43.217	-43.255	-43.1765	-43.2833	-43.1979	-43.2503	-42.9952	-43.2417
4.51667	-43.2302	-43.1682	-43.156	-43.1996	-43.215	-43.2642	-43.3667	-43.2951
4.53333	-43.1328	-43.203	-43.337	-43.3626	-43.2664	-43.3302	-43.2695	-43.2913
4.55	-43.1929	-43.2327	-43.28	-43.1972	-43.2518	-43.2732	-43.3672	-43.2686
4.56667	-43.3293	-43.2134	-43.2607	-43.3146	-43.2158	-43.3224	-43.4453	-43.3989
4.58333	-43.4176	-43.2235	-43.2473	-43.4374	-43.3383	-43.3618	-43.2692	-43.3085
4.6	-43.3579	-43.3714	-43.3471	-43.2594	-43.2754	-43.4352	-43.3362	-43.321
4.61667	-43.3326	-43.307	-43.3277	-43.2903	-43.4253	-43.4614	-43.3095	-43.2687
4.63333	-43.2522	-43.3703	-43.3166	-43.3245	-43.3286	-43.3802	-43.3793	-43.347
4.65	-43.2732	-43.2682	-43.2322	-43.436	-43.3989	-43.302	-43.3554	-43.4411
4.66667	-43.4512	-43.2803	-43.302	-43.3111	-43.498	-43.3301	-43.3119	-43.3952
4.68333	-43.1839	-43.3521	-43.2972	-43.3986	-43.354	-43.295	-43.3987	-43.3811
4.7	-43.3105	-43.3141	-43.3626	-43.2988	-43.3019	-43.3381	-43.3878	-43.4073
4.71667	-43.474	-43.5318	-43.47	-43.3966	-43.3049	-43.3105	-43.3893	-43.2156
4.73333	-43.3339	-43.2967	-43.3657	-43.405	-43.332	-43.3964	-43.2473	-43.3461
4.75	-43.3367	-43.3482	-43.2862	-43.3487	-43.3962	-43.4067	-43.3572	-43.3562
4.76667	-43.354	-43.2989	-43.3258	-43.4514	-43.2793	-43.3831	-43.2692	-43.2639
4.78333	-43.3192	-43.2705	-43.3348	-43.3109	-43.3713	-43.325	-43.3448	-43.2917
4.8	-43.3705	-43.3571	-43.1692	-43.4386	-43.2104	-43.3925	-43.324	-43.1892
4.81667	-43.3281	-43.2447	-43.3368	-43.2972	-43.2299	-43.3945	-43.3494	-43.2959
4.83333	-43.2067	-43.2498	-43.3497	-43.2423	-43.3973	-43.3968	-43.2783	-43.2722
4.85	-43.1817	-43.1567	-43.2119	-43.3561	-43.2611	-43.2058	-43.2001	-43.199
4.86667	-43.246	-43.2717	-43.2845	-43.1633	-43.2201	-43.2156	-43.19	-43.1237
4.88333	-43.2846	-43.3319	-43.0672	-43.1892	-43.1986	-43.2045	-43.1773	-43.1439
4.9	-43.2154	-43.1045	-43.0697	-43.1921	-43.1327	-43.1777	-43.1321	-43.2289
4.91667	-43.1292	-43.174	-43.1262	-43.1952	-43.1538	-43.1422	-43.1198	-43.0873
4.93333	-43.0851	-43.1741	-43.1177	-43.226	-43.0669	-43.0883	-43.0856	-43.0837
4.95	-43.1049	-43.1574	-43.1093	-43.0551	-43.0945	-43.0367	-42.9632	-43.1068
4.96667	-42.969	-43.1691	-43.0072	-42.9726	-43.0248	-43.0955	-43.0621	-43.1436
4.98333	-43.0323	-43.0248	-43.1374	-43.0389	-42.9778	-43.0312	-42.9997	-42.9425
5	-43.0828	-43.1634	-42.9766	-43.0363	-42.9623	-42.9178	-43.0049	-42.9463
5.01667	-42.9931	-42.8985	-42.9973	-43.0043	-42.7882	-42.9227	-43.0473	-42.8622
5.03333	-42.8421	-42.8942	-43.0101	-42.9902	-42.8531	-42.9549	-42.9325	-42.8689
5.05	-42.943	-42.9912	-42.9043	-42.8766	-42.7839	-42.8896	-42.9109	-42.7295
5.06667	-42.7677	-42.7683	-42.8151	-42.8467	-42.7863	-42.8531	-42.779	-42.8
5.08333	-42.8116	-42.7835	-42.6837	-42.7058	-42.7449	-42.6942	-42.8317	-42.8533
5.1	-42.6835	-42.6844	-42.8311	-42.8004	-42.6985	-42.4851	-42.6734	-42.5804
5.11667	-42.5784	-42.7023	-42.6017	-42.8532	-42.6529	-42.7241	-42.7378	-42.6103
5.13333	-42.6324	-42.5121	-42.5221	-42.5546	-42.4721	-42.5563	-42.5464	-42.6729
5.15	-42.4711	-42.5616	-42.5051	-42.5938	-42.4972	-42.5128	-42.5128	-42.5893
5.16667	-42.4001	-42.5475	-42.6154	-42.5132	-42.483	-42.4556	-42.3947	-42.403
5.18333	-42.389	-42.421	-42.4209	-42.5122	-42.3691	-42.3394	-42.4861	-42.3727
5.2	-42.2784	-42.278	-42.2535	-42.1423	-42.3632	-42.2067	-42.214	-42.3446
5.21667	-42.2259	-42.2715	-42.2967	-42.1685	-42.1241	-42.2291	-42.3025	-42.1644
5.23333	-42.146	-42.0838	-42.1544	-42.2184	-42.0853	-42.1168	-42.0848	-42.184
5.25	-42.09	-42.0024	-41.9324	-42.1102	-41.9892	-42.1264	-42.1628	-41.9939
5.26667	-41.9346	-41.9572	-41.9854	-41.9946	-41.9838	-41.8166	-41.8921	-41.9042
5.28333	-41.9589	-41.9078	-41.7874	-41.9251	-41.7883	-41.8906	-41.8893	-41.8785
5.3	-41.7003	-41.7623	-41.6652	-41.6845	-41.6931	-41.7139	-41.8056	-41.6271
5.31667	-41.745	-41.7084	-41.7396	-41.6446	-41.748	-41.6574	-41.6333	-41.7352
5.33333	-41.5824	-41.5506	-41.7855	-41.8245	-41.4072	-41.4977	-41.6264	-41.556
5.35	-41.5603	-41.4138	-41.4548	-41.4646	-41.4919	-41.5836	-41.4773	-41.4043
5.36667	-41.3779	-41.3573	-41.4943	-41.3764	-41.4891	-41.3244	-41.3936	-41.4141
5.38333	-41.1783	-41.2197	-41.3023	-41.2192	-41.289	-41.0761	-41.3181	-41.2615
5.4	-41.1121	-41.2375	-41.1118	-41.0937	-41.1694	-41.1155	-41.2095	-41.0625
5.41667	-40.9877	-40.9228	-41.1659	-41.0135	-41.0199	-40.9851	-41.0288	-41.0465
5.43333	-40.946	-40.9751	-40.9119	-40.9609	-40.8593	-40.8492	-40.9623	-40.84
5.45	-40.757	-40.7327	-40.7109	-40.8197	-40.6751	-40.7085	-40.7852	-40.7525
5.46667	-40.5943	-40.6785	-40.7147	-40.6612	-40.7195	-40.5801	-40.5692	-40.5739
5.48333	-40.4606	-40.5762	-40.5546	-40.563	-40.5249	-40.5114	-40.532	-40.3864
5.5	-40.4514	-40.3489	-40.3515	-40.2984	-40.2512	-40.33	-40.2509	-40.3178
5.51667	-40.2757	-40.1666	-40.2833	-40.1911	-40.2305	-40.2682	-40.2208	-40.07
5.53333	-40.0473	-40.0687	-40.1204	-40.0942	-40.1767	-40.091	-40.1472	-40.0342
5.55	-40.0543	-39.929	-40.0415	-39.9054	-39.8897	-39.8838	-39.9296	-39.8295
5.56667	-39.6888	-39.7621	-39.7531	-39.8203	-39.7304	-39.6992	-39.8407	-39.861
5.58333	-39.7033	-39.61	-39.6169	-39.5234	-39.5871	-39.5417	-39.5719	-39.6086
5.6	-39.4632	-39.4792	-39.474	-39.4736	-39.3685	-39.3538	-39.3925	-39.5043
5.61667	-39.2666	-39.3334	-39.3473	-39.2629	-39.2454	-39.1781	-39.289	-39.1838
5.63333	-39.2604	-38.9914	-39.1362	-39.0569	-39.0973	-39.176	-39.0841	-39.2052
5.65	-39.0852	-38.8996	-38.9862	-39.168	-39.0103	-39.0013	-38.8398	-38.9848
5.66667	-38.8224	-38.7784	-38.8604	-38.8291	-38.8309	-38.8728	-38.6675	-38.8198
5.68333	-38.7868	-38.5063	-38.6646	-38.6987	-38.7133	-38.5366	-38.6179	-38.6919
5.7	-38.4961	-38.503	-38.5273	-38.4496	-38.4307	-38.3628	-38.4834	-38.5561
5.71667	-38.2311	-38.2204	-38.3414	-38.2497	-38.3905	-38.2458	-38.1726	-38.3558
5.73333	-38.2228	-38.1548	-38.0793	-38.0578	-38.0955	-37.976	-38.022	-38.1681
5.75	-37.9935	-37.8548	-37.9855	-37.933	-37.7669	-37.9857	-38.0584	-37.9404
5.76667	-37.8946	-37.822	-37.7985	-37.7646	-37.7177	-37.7031	-37.8028	-37.758
5.78333	-37.7074	-37.6507	-37.5366	-37.6231	-37.4736	-37.5435	-37.673	-37.6682
5.8	-37.6038	-37.38	-37.5411	-37.4274	-37.302	-37.2995	-37.4425	-37.4039
5.81667	-37.4129	-37.289	-37.257	-37.4589	-37.2361	-37.2824	-37.2635	-37.2624
5.83333	-37.2329	-37.1253	-37.2396	-37.1639	-37.1512	-37.149	-37.1125	-37.1858
5.85	-37.0407	-37.0448	-36.9077	-37.0277	-36.9683	-37.1243	-36.9183	-36.9226
5.86667	-36.8685	-36.9186	-36.9026	-36.9513	-36.8202	-36.7613	-36.9138	-36.984
5.88333	-36.655	-36.7788	-36.7483	-36.7084	-36.729	-36.8137	-36.8035	-36.5628
5.9	-36.5693	-36.6194	-36.5721	-36.666	-36.6663	-36.6093	-36.7683	-36.5268
5.91667	-36.6205	-36.535	-36.5469	-36.4492	-36.405	-36.3967	-36.4297	-36.6093
5.93333	-36.291	-36.3959	-36.5643	-36.2815	-36.3643	-36.3818	-36.3776	-36.3942
5.95	-36.258	-36.2053	-36.2024	-36.2785	-36.4413	-36.2302	-36.2456	-36.2597
5.96667	-36.1451	-36.3383	-36.1555	-36.2267	-36.2285	-36.283	-36.2165	-36.2122
5.98333	-36.234	-36.1971	-36.1718	-36.2517	-36.1955	-36.1201	-36.1919	-36.2748
6	-36.1649	-36.1611	-36.2377	-36.1768	-36.1845	-36.0575	-36.1981	-36.1586
6.01667	-36.1302	-36.2615	-36.1091	-36.2584	-36.0318	-36.0726	-36.193	-36.1194
6.03333	-36.1262	-36.1604	-36.1099	-36.0593	-36.053	-36.098	-36.0506	-36.1773
6.05	-36.0948	-36.0097	-36.0651	-36.032	-36.1468	-36.0289	-36.22	-36.1521
6.06667	-36.0754	-36.0605	-36.0779	-36.0976	-36.1223	-36.234	-36.1027	-36.1301
6.08333	-36.2761	-36.2463	-36.1164	-35.9609	-36.193	-36.0907	-36.2196	-36.2191
6.1	-36.1628	-36.1835	-36.2545	-36.1784	-36.2081	-36.1804	-36.143	-36.1878
6.11667	-36.1844	-36.3378	-36.3644	-36.2439	-36.2821	-36.3463	-36.2509	-36.3575
6.13333	-36.2551	-36.3699	-36.238	-36.4335	-36.3612	-36.4121	-36.3443	-36.3849
6.15	-36.4465	-36.2745	-36.5255	-36.4872	-36.4799	-36.4891	-36.5044	-36.55
6.16667	-36.4397	-36.5166	-36.4685	-36.5852	-36.6053	-36.5574	-36.6566	-36.5661
6.18333	-36.6109	-36.645	-36.6904	-36.6838	-36.5585	-36.6973	-36.7077	-36.6606
6.2	-36.6583	-36.8178	-36.7433	-36.8008	-36.8942	-36.7492	-36.7224	-36.752
6.21667	-36.8408	-36.8127	-36.8867	-36.8574	-36.9053	-36.8682	-36.8547	-36.9614
6.23333	-37.0463	-36.9907	-36.967	-37.0532	-36.9837	-37.144	-36.9078	-37.1144
6.25	-37.1899	-37.1516	-37.0419	-37.1611	-37.2343	-37.202	-37.1346	-37.1947
6.26667	-37.4727	-37.2805	-37.3685	-37.3021	-37.2631	-37.4452	-37.3862	-37.313
6.28333	-37.3695	-37.3862	-37.4366	-37.4915	-37.4095	-37.4299	-37.517	-37.4903
6.3	-37.4995	-37.6292	-37.6296	-37.6603	-37.6547	-37.608	-37.6282	-37.5831
6.31667	-37.7273	-37.7248	-37.7666	-37.7302	-37.8102	-37.8295	-37.8152	-37.8514
6.33333	-37.8986	-37.857	-37.9621	-38.0357	-37.9439	-37.9736	-37.9436	-37.9929
6.35	-38.0933	-37.9596	-38.0481	-38.09	-38.1201	-38.1666	-37.9596	-37.9975
6.36667	-38.283	-38.1904	-38.2636	-38.2604	-38.3596	-38.2124	-38.2225	-38.158
6.38333	-38.4113	-38.3964	-38.3862	-38.4759	-38.445	-38.5201	-38.3653	-38.4047
6.4	-38.5	-38.5414	-38.5661	-38.5249	-38.518	-38.5265	-38.4807	-38.5759
6.41667	-38.7536	-38.7233	-38.805	-38.7329	-38.7547	-38.7111	-38.7616	-38.6993
6.43333	-38.8392	-38.8886	-38.8008	-38.8559	-38.8841	-38.876	-38.9492	-38.9448
6.45	-38.9483	-39.0293	-39.0627	-38.9655	-39.1314	-39.0092	-39.0965	-39.1253
6.46667	-39.146	-39.1493	-39.1312	-39.2329	-39.1243	-39.2006	-39.2089	-39.196
6.48333	-39.2321	-39.3279	-39.3393	-39.2765	-39.4596	-39.434	-39.3051	-39.3903
6.5	-39.576	-39.4902	-39.376	-39.656	-39.5243	-39.5426	-39.5101	-39.4748
6.51667	-39.5595	-39.508	-39.7149	-39.6015	-39.6304	-39.695	-39.7794	-39.6792
6.53333	-39.7792	-39.8701	-39.8903	-39.8251	-39.7023	-39.7303	-39.8348	-39.8565
6.55	-40.0018	-39.8443	-39.8151	-39.8913	-39.9159	-39.9699	-39.9057	-40.0489
6.56667	-40.0263	-40.0303	-40.0089	-40.063	-40.0273	-40.1672	-40.125	-40.0387
6.58333	-40.2174	-40.1372	-40.1663	-40.2141	-40.1219	-40.1905	-40.0755	-40.1207
6.6	-40.2906	-40.2897	-40.249	-40.3219	-40.3793	-40.3594	-40.2751	-40.4207
6.61667	-40.4076	-40.608	-40.3607	-40.5355	-40.5312	-40.5601	-40.4988	-40.5644
6.63333	-40.6973	-40.6337	-40.6338	-40.5881	-40.6576	-40.7297	-40.643	-40.6275
6.65	-40.8054	-40.7181	-40.7044	-40.7678	-40.7603	-40.7813	-40.8382	-40.7993
6.66667	-40.9624	-40.7715	-40.8114	-41.0004	-40.8419	-40.9086	-40.7665	-40.8728
6.68333	-40.928	-40.8984	-40.8631	-41.1093	-40.9069	-41.035	-41.0783	-41.0312
6.7	-41.1791	-41.2541	-41.2398	-41.104	-41.074	-41.0745	-41.0854	-41.2394
6.71667	-41.2196	-41.3874	-41.1178	-41.1443	-41.3021	-41.3513	-41.3125	-41.2447
6.73333	-41.3482	-41.3138	-41.3347	-41.3804	-41.4454	-41.4442	-41.4328	-41.3338
6.75	-41.383	-41.4451	-41.4748	-41.4634	-41.5555	-41.5543	-41.5733	-41.482
6.76667	-41.5582	-41.6726	-41.6877	-41.4673	-41.6736	-41.6224	-41.6297	-41.6812
6.78333	-41.6563	-41.8092	-41.7263	-41.6833	-41.7139	-41.6402	-41.8338	-41.7326
6.8	-41.9019	-41.7709	-41.8744	-41.711	-41.8632	-41.8829	-41.9152	-41.7328
6.81667	-41.9556	-41.923	-41.8994	-41.9383	-41.8895	-41.9746	-41.8921	-41.9657
6.83333	-42.107	-42.0439	-42.0083	-41.8751	-42.0953	-42.1395	-42.1684	-42.06
6.85	-42.1051	-42.2096	-42.1742	-42.1082	-42.1436	-42.2148	-42.1452	-42.1891
6.86667	-42.3522	-42.378	-42.3249	-42.122	-42.2091	-42.3652	-42.31	-42.2179
6.88333	-42.4092	-42.3185	-42.3544	-42.3281	-42.3956	-42.3739	-42.3424	-42.3687
6.9	-42.462	-42.3585	-42.5445	-42.5058	-42.4192	-42.4057	-42.5063	-42.4971
6.91667	-42.566	-42.6281	-42.5146	-42.535	-42.5912	-42.5436	-42.5922	-42.5233
6.93333	-42.5713	-42.5805	-42.7246	-42.6164	-42.6852	-42.5953	-42.6975	-42.6865
6.95	-42.7559	-42.8575	-42.771	-42.805	-42.6806	-42.7596	-42.8385	-42.7242
6.96667	-42.9404	-42.8236	-42.788	-42.6953	-42.9083	-42.9492	-42.7853	-42.8171
6.98333	-43.0021	-42.9328	-42.9108	-42.9387	-42.8715	-42.9156	-42.9033	-42.9427
7	-43.056	-43.0646	-42.9839	-42.9487	-42.9497	-43.099	-42.994	-43.037
7.01667	-43.0973	-42.98	-43.0759	-43.1486	-43.1022	-43.1417	-43.0265	-43.203
7.03333	-43.2334	-43.1176	-43.1129	-43.2545	-43.1438	-43.2284	-43.2098	-43.2999
7.05	-43.276	-43.213	-43.2133	-43.2721	-43.214	-43.2184	-43.3439	-43.1674
7.06667	-43.2819	-43.3103	-43.2952	-43.3226	-43.3226	-43.3536	-43.4141	-43.3438
7.08333	-43.5782	-43.4265	-43.4432	-43.5015	-43.4277	-43.3834	-43.4739	-43.4544
7.1	-43.5013	-43.4778	-43.4877	-43.5565	-43.487	-43.4175	-43.4997	-43.4269
7.11667	-43.5801	-43.6497	-43.5157	-43.6474	-43.5871	-43.6431	-43.4923	-43.612
7.13333	-43.6685	-43.6339	-43.6686	-43.6345	-43.7138	-43.7635	-43.5442	-43.6538
7.15	-43.7654	-43.7991	-43.7873	-43.8258	-43.7366	-43.7549	-43.8072	-43.7491
7.16667	-43.8808	-43.742	-43.8348	-43.7745	-43.8188	-43.8308	-43.7888	-43.7585
7.18333	-43.8837	-43.8583	-43.8239	-43.9028	-43.8831	-43.9312	-43.8544	-43.9483
7.2	-43.9188	-43.9842	-43.9894	-43.9877	-43.8937	-43.9424	-43.9073	-43.829
7.21667	-44.0594	-44.054	-43.9695	-44.1049	-44.1032	-44.0335	-43.9164	-44.0204
7.23333	-44.1143	-44.0801	-44.1723	-44.1676	-44.1056	-44.1489	-44.1106	-44.1381
7.25	-44.1212	-44.2406	-44.1882	-44.1194	-44.1461	-44.2018	-44.1638	-44.151
7.26667	-44.1872	-44.2658	-44.2462	-44.2079	-44.289	-44.2258	-44.3118	-44.1712
7.28333	-44.2005	-44.3919	-44.3245	-44.3954	-44.2906	-44.3132	-44.3216	-44.2659
7.3	-44.3134	-44.3987	-44.4117	-44.4738	-44.312	-44.4476	-44.3734	-44.361
7.31667	-44.3935	-44.366	-44.4845	-44.5995	-44.5246	-44.4628	-44.5158	-44.4998
7.33333	-44.5281	-44.5338	-44.5182	-44.5458	-44.5311	-44.517	-44.6195	-44.5427
7.35	-44.6276	-44.5111	-44.5718	-44.5285	-44.6038	-44.5409	-44.6377	-44.4216
7.36667	-44.6842	-44.5841	-44.5889	-44.558	-44.501	-44.6598	-44.6011	-44.5377
7.38333	-44.7442	-44.692	-44.6638	-44.7245	-44.7011	-44.6853	-44.648	-44.7017
7.4	-44.6473	-44.7816	-44.7951	-44.8109	-44.8034	-44.7785	-44.724	-44.7978
7.41667	-44.7855	-44.8262	-44.8635	-44.8604	-44.8062	-44.9553	-44.7392	-44.8471
7.43333	-44.8435	-44.9803	-44.9408	-44.7918	-44.9698	-44.8509	-44.8987	-44.9625
7.45	-44.8379	-44.9636	-44.8703	-44.9602	-45.0357	-44.9293	-44.9975	-44.9804
7.46667	-44.9975	-45.0748	-44.9482	-44.9666	-44.9553	-44.9259	-44.9287	-45.0885
7.48333	-45.0287	-45.0798	-45.0954	-44.9956	-45.0736	-45.0921	-45.0368	-44.9569
7.5	-45.1367	-45.1154	-45.0582	-45.1603	-45.0246	-45.0811	-45.2139	-45.1837
7.51667	-45.184	-45.056	-45.1481	-45.1478	-45.1137	-45.1183	-45.1374	-45.0926
7.53333	-45.2096	-45.1349	-45.2375	-45.211	-45.1263	-45.2417	-45.2932	-45.1587
7.55	-45.1887	-45.1687	-45.1715	-45.3188	-45.3676	-45.2691	-45.2309	-45.2945
7.56667	-45.3253	-45.3838	-45.2438	-45.3109	-45.3309	-45.2515	-45.2597	-45.1785
7.58333	-45.3179	-45.3843	-45.3728	-45.4377	-45.4129	-45.3054	-45.3238	-45.3214
7.6	-45.3215	-45.4646	-45.4979	-45.5341	-45.4263	-45.5458	-45.4331	-45.5514
7.61667	-45.4557	-45.4678	-45.4676	-45.4982	-45.4057	-45.3896	-45.3686	-45.4439
7.63333	-45.6538	-45.566	-45.4546	-45.5339	-45.5861	-45.4834	-45.5738	-45.3709
7.65	-45.6206	-45.6091	-45.6855	-45.5045	-45.6659	-45.5365	-45.5511	-45.5023
7.66667	-45.6771	-45.7751	-45.5884	-45.5539	-45.6552	-45.5658	-45.6652	-45.7086
7.68333	-45.6943	-45.6877	-45.6245	-45.6467	-45.7233	-45.76	-45.7011	-45.5846
7.7	-45.5899	-45.7435	-45.7451	-45.6209	-45.7181	-45.5457	-45.6856	-45.8201
7.71667	-45.6991	-45.7701	-45.6558	-45.7622	-45.8031	-45.7654	-45.768	-45.7046
7.73333	-45.8026	-45.8302	-45.7693	-45.7121	-45.7845	-45.8076	-45.7744	-45.6091
7.75	-45.7936	-45.847	-45.7582	-45.8297	-45.8181	-45.7788	-45.8128	-45.8227
7.76667	-45.8027	-45.8492	-45.7397	-45.8212	-45.8255	-45.8699	-45.9223	-45.9393
7.78333	-45.9916	-45.9658	-45.8905	-46.0072	-45.8929	-45.9615	-45.9151	-45.8934
7.8	-45.9557	-45.8778	-45.9929	-45.9901	-45.9354	-45.9296	-45.9745	-45.8475
7.81667	-45.9714	-46.0031	-46.0164	-45.9596	-45.9922	-46.0802	-46.0945	-46.0476
7.83333	-46.1579	-46.024	-46.1209	-46.0382	-46.099	-46.0877	-45.9915	-46.047
7.85	-46.1252	-46.1288	-46.1002	-46.1552	-45.9993	-46.199	-46.097	-46.225
7.86667	-46.1741	-46.0782	-46.1646	-46.0923	-46.1442	-46.1049	-46.0809	-46.063
7.88333	-46.1115	-46.2816	-46.1975	-46.1582	-46.1814	-46.1472	-46.1852	-46.1693
7.9	-46.2549	-46.256	-46.2662	-46.2275	-46.2373	-46.2009	-46.2305	-46.2027
7.91667	-46.1627	-46.2595	-46.239	-46.345	-46.3685	-46.3443	-46.2237	-46.258
7.93333	-46.291	-46.3866	-46.3426	-46.2715	-46.2118	-46.3559	-46.2503	-46.2589
7.95	-46.3331	-46.4423	-46.3285	-46.4841	-46.3552	-46.2709	-46.2731	-46.3221
7.96667	-46.4032	-46.2917	-46.3984	-46.3482	-46.4077	-46.3472	-46.4008	-46.3609
7.98333	-46.4092	-46.3649	-46.4837	-46.4584	-46.3916	-46.3566	-46.3589	-46.5381
8	-46.4553	-46.4988	-46.4282	-46.4603	-46.4235	-46.5076	-46.4269	-46.4221
8.01667	-46.4217	-46.5315	-46.5197	-46.499	-46.5058	-46.4684	-46.5527	-46.5878
8.03333	-46.5197	-46.3818	-46.5996	-46.5536	-46.4266	-46.4399	-46.506	-46.607
8.05	-46.5961	-46.5744	-46.5107	-46.5458	-46.6089	-46.497	-46.5892	-46.3775
8.06667	-46.5392	-46.5723	-46.5776	-46.6433	-46.6915	-46.6551	-46.4658	-46.4618
8.08333	-46.6119	-46.5848	-46.6397	-46.6841	-46.6249	-46.7367	-46.5508	-46.6835
8.1	-46.6674	-46.5824	-46.7322	-46.694	-46.6497	-46.6146	-46.6302	-46.5907
8.11667	-46.6898	-46.703	-46.7559	-46.6876	-46.7651	-46.735	-46.6423	-46.6594
8.13333	-46.8231	-46.6982	-46.7462	-46.7446	-46.6858	-46.6523	-46.8429	-46.7779
8.15	-46.8788	-46.6572	-46.8617	-46.874	-46.8427	-46.7177	-46.7388	-46.6995
8.16667	-46.8542	-46.8235	-46.7953	-46.802	-46.7899	-46.8754	-46.8392	-46.9034
8.18333	-46.8673	-46.725	-46.8026	-46.8561	-46.8373	-46.6608	-46.8142	-46.9439
8.2	-46.9557	-46.7396	-46.9714	-46.9365	-46.8219	-46.8584	-46.8377	-46.8879
8.21667	-46.9497	-46.9683	-46.8686	-46.9342	-46.8707	-46.8798	-46.9311	-46.7866
8.23333	-46.9252	-46.8819	-46.934	-46.9498	-46.9732	-46.7776	-46.9564	-46.9059
8.25	-47.0374	-46.9555	-46.9444	-46.9111	-46.9987	-46.9764	-46.9955	-47.0113
8.26667	-47.0338	-47.0114	-47.0144	-46.8986	-46.8703	-47.0034	-47.0568	-46.9757
8.28333	-47.0573	-47.1082	-46.9376	-47.1498	-46.9913	-46.9693	-47.0486	-47.1046
8.3	-47.0709	-47.0519	-47.067	-47.009	-47.0359	-47.0698	-47.1438	-47.1296
8.31667	-47.1133	-47.1282	-47.0928	-47.0113	-47.0909	-47.1855	-47.0976	-46.9552
8.33333	-47.1382	-47.1343	-47.1351	-47.1285	-47.0826	-47.1999	-47.1373	-47.0814
8.35	-47.1544	-47.2337	-47.1455	-47.2128	-47.0309	-47.1879	-47.2118	-47.2257
8.36667	-47.2004	-47.2282	-47.2044	-47.0666	-47.1124	-47.2339	-47.2393	-47.2989
8.38333	-47.2475	-47.3273	-47.3111	-47.1554	-47.2143	-47.2664	-47.2303	-47.1672
8.4	-47.1883	-47.272	-47.3263	-47.2434	-47.2758	-47.2364	-47.2557	-47.2376
8.41667	-47.2795	-47.3085	-47.3698	-47.3159	-47.3796	-47.2896	-47.3438	-47.2094
8.43333	-47.3042	-47.3546	-47.3194	-47.2852	-47.4011	-47.326	-47.373	-47.3839
8.45	-47.3528	-47.3266	-47.3426	-47.4373	-47.477	-47.2959	-47.305	-47.3486
8.46667	-47.4531	-47.3126	-47.5338	-47.3254	-47.3279	-47.3177	-47.3196	-47.3441
8.48333	-47.443	-47.433	-47.4131	-47.4226	-47.4107	-47.4369	-47.3795	-47.4099
8.5	-47.505	-47.419	-47.3849	-47.4191	-47.425	-47.463	-47.5283	-47.4748
8.51667	-47.5687	-47.4776	-47.4262	-47.5314	-47.5299	-47.3989	-47.5148	-47.5798
8.53333	-47.4231	-47.5733	-47.5634	-47.4617	-47.4832	-47.5361	-47.4385	-47.3777
8.55	-47.6206	-47.5345	-47.3433	-47.5798	-47.571	-47.4862	-47.6063	-47.4433
8.56667	-47.5519	-47.5027	-47.6082	-47.5474	-47.4836	-47.4757	-47.5853	-47.4789
8.58333	-47.5535	-47.6388	-47.5725	-47.5732	-47.5758	-47.581	-47.6326	-47.6698
8.6	-47.5998	-47.6512	-47.6175	-47.5225	-47.6195	-47.6622	-47.6864	-47.5345
8.61667	-47.651	-47.6064	-47.6142	-47.6387	-47.8166	-47.5923	-47.6098	-47.5766
8.63333	-47.7464	-47.6435	-47.6335	-47.6973	-47.7182	-47.6519	-47.5936	-47.597
8.65	-47.7479	-47.8206	-47.7681	-47.8276	-47.6215	-47.65	-47.623	-47.6704
8.66667	-47.7525	-47.8115	-47.7099	-47.6892	-47.7322	-47.7184	-47.7448	-47.6912
8.68333	-47.8666	-47.6941	-47.9297	-47.7618	-47.6778	-47.7383	-47.682	-47.8157
8.7	-47.6568	-47.8375	-47.8151	-47.7379	-47.7386	-47.8248	-47.7365	-47.7044
8.71667	-47.8789	-47.7169	-47.8424	-47.8331	-47.9326	-47.7977	-47.9135	-47.7838
8.73333	-47.8922	-47.7482	-47.7285	-47.9047	-47.8794	-47.7601	-47.7823	-47.8203
8.75	-47.8826	-47.8678	-47.8481	-47.9406	-47.852	-47.8455	-47.8857	-47.7555
8.76667	-47.9776	-47.9157	-47.8918	-47.8885	-47.8671	-47.8694	-47.7876	-47.7777
8.78333	-48.0116	-47.9429	-47.9288	-47.9591	-47.8298	-47.828	-47.8203	-47.899
8.8	-47.9369	-47.8805	-47.8955	-47.8992	-47.7817	-47.8968	-47.9138	-47.959
8.81667	-48.0116	-47.9237	-48.0722	-47.9111	-47.9473	-47.8945	-48.0341	-48.045
8.83333	-48.0339	-47.9803	-47.9478	-47.9333	-47.8821	-48.0173	-47.8634	-47.9653
8.85	-47.991	-47.9454	-48.059	-47.9343	-48.0756	-47.9407	-48.0604	-48.0533
8.86667	-48.0298	-48.1265	-48.0135	-47.9875	-47.9635	-48.04	-47.9758	-47.9752
8.88333	-48.1564	-48.0609	-47.9981	-48.0618	-48.0836	-48.085	-47.9982	-48.0841
8.9	-47.9948	-48.0855	-48.101	-48.0757	-48.0214	-48.0442	-48.0368	-48.0253
8.91667	-48.1537	-48.1143	-48.0969	-48.141	-48.1393	-48.1699	-48.0174	-48.0411
8.93333	-48.0317	-48.18	-48.1448	-48.1384	-48.0684	-48.098	-48.141	-48.082
8.95	-48.0218	-48.153	-48.2462	-48.2434	-48.1226	-48.2283	-48.2272	-48.1661
8.96667	-48.1584	-48.1521	-48.1848	-48.2784	-48.0794	-48.1147	-48.2042	-48.1262
8.98333	-48.131	-48.2542	-48.1864	-48.2397	-48.1765	-48.2012	-48.192	-48.028
9	-48.237	-48.1886	-48.2729	-48.1861	-48.1928	-48.2048	-48.2081	-48.2897
9.01667	-48.1914	-48.1916	-48.2184	-48.3051	-48.2714	-48.1852	-48.2945	-48.2246
9.03333	-48.3857	-48.322	-48.2544	-48.3	-48.1472	-48.4124	-48.2891	-48.2507
9.05	-48.3046	-48.2932	-48.3388	-48.3224	-48.2033	-48.2005	-48.2358	-48.2643
9.06667	-48.2119	-48.3859	-48.3371	-48.2097	-48.2734	-48.2458	-48.2708	-48.294
9.08333	-48.3356	-48.3681	-48.3796	-48.4388	-48.3001	-48.36	-48.3172	-48.239
9.1	-48.3398	-48.3677	-48.4098	-48.3284	-48.3032	-48.3065	-48.3835	-48.2488
9.11667	-48.2353	-48.3648	-48.3079	-48.3497	-48.2304	-48.3471	-48.3662	-48.29
9.13333	-48.4277	-48.3772	-48.3849	-48.3256	-48.245	-48.335	-48.3215	-48.3519
9.15	-48.4413	-48.5198	-48.4417	-48.4519	-48.2934	-48.3752	-48.3528	-48.4112
9.16667	-48.512	-48.415	-48.4318	-48.4485	-48.3148	-48.407	-48.4666	-48.4
9.18333	-48.5275	-48.2993	-48.4183	-48.4436	-48.4175	-48.587	-48.4562	-48.4336
9.2	-48.5683	-48.4986	-48.3716	-48.5902	-48.4739	-48.4252	-48.4783	-48.3892
9.21667	-48.5352	-48.4861	-48.4263	-48.4792	-48.3783	-48.5217	-48.4879	-48.4131
9.23333	-48.5243	-48.4151	-48.3975	-48.5803	-48.4808	-48.4693	-48.4899	-48.563
9.25	-48.5248	-48.5428	-48.6214	-48.6171	-48.5849	-48.5571	-48.5427	-48.5218
9.26667	-48.4951	-48.5939	-48.5062	-48.5534	-48.5277	-48.5398	-48.5779	-48.4762
9.28333	-48.5487	-48.6569	-48.6111	-48.6521	-48.6008	-48.4561	-48.5339	-48.6435
9.3	-48.6636	-48.4561	-48.642	-48.6267	-48.6552	-48.6136	-48.5526	-48.4495
9.31667	-48.5822	-48.5938	-48.4674	-48.5231	-48.5924	-48.5948	-48.5213	-48.5324
9.33333	-48.5769	-48.6242	-48.6935	-48.6554	-48.5741	-48.62	-48.7134	-48.5983
9.35	-48.7437	-48.7552	-48.5702	-48.6782	-48.5898	-48.604	-48.6391	-48.7304
9.36667	-48.7881	-48.6802	-48.7579	-48.6472	-48.6632	-48.7542	-48.6918	-48.6055
9.38333	-48.6725	-48.6766	-48.6819	-48.5858	-48.7926	-48.8038	-48.7043	-48.7176
9.4	-48.7514	-48.6662	-48.7754	-48.8119	-48.7688	-48.8458	-48.6882	-48.6692
9.41667	-48.7894	-48.8748	-48.7931	-48.8593	-48.6952	-48.7147	-48.7698	-48.7004
9.43333	-48.8136	-48.7008	-48.7585	-48.8524	-48.8052	-48.6706	-48.7905	-48.722
9.45	-48.7259	-48.8493	-48.9295	-48.7948	-48.7413	-48.8107	-48.7025	-48.868
9.46667	-48.8696	-48.7152	-48.8943	-48.8158	-48.829	-48.8468	-48.8023	-48.6256
9.48333	-48.681	-48.885	-48.7889	-48.847	-48.8135	-48.8267	-48.8921	-48.7093
9.5	-48.9251	-48.8809	-48.8757	-48.8727	-48.8682	-48.7975	-48.8826	-48.7117
9.51667	-48.8624	-48.8618	-48.8905	-48.9167	-48.9797	-48.7174	-48.8699	-48.7977
9.53333	-48.9645	-49.0858	-48.8752	-48.8861	-48.7852	-48.8727	-48.9276	-48.9631
9.55	-48.8621	-48.9208	-48.9388	-48.952	-48.8941	-48.9335	-48.8811	-48.9219
9.56667	-48.9127	-48.8962	-48.9613	-48.9104	-48.9428	-48.927	-48.8923	-48.802
9.58333	-48.9535	-48.9311	-48.9215	-48.9633	-48.8667	-48.9358	-48.9603	-49.0263
9.6	-48.9532	-49.0297	-48.9156	-48.9524	-48.9353	-48.9411	-48.8403	-48.8186
9.61667	-48.9721	-49.02	-49.0041	-48.9254	-48.9251	-48.9619	-49.0365	-48.8994
9.63333	-49.0494	-48.9928	-49.0244	-49.0146	-48.961	-49.0734	-48.9698	-49.0326
9.65	-49.06	-49.06	-49.0355	-49.0722	-48.997	-49.0655	-49.0588	-48.9509
9.66667	-49.0696	-49.0003	-48.9132	-49.0419	-48.9343	-48.9878	-48.9687	-49.0736
9.68333	-49.1516	-49.0542	-49.0403	-49.0634	-49.0857	-49.0259	-49.0333	-49.1064
9.7	-49.0503	-49.1824	-49.1286	-49.1314	-49.0273	-48.9603	-49.0162	-48.957
9.71667	-49.145	-49.1221	-49.0895	-49.1819	-49.0272	-49.1068	-48.9326	-49.0269
9.73333	-49.0825	-49.1109	-49.0429	-49.1187	-49.0385	-49.1228	-49.1426	-49.2191
9.75	-49.1373	-49.0954	-49.0729	-49.1491	-49.2605	-49.0871	-49.0428	-49.1326
9.76667	-49.1746	-49.1432	-49.072	-49.1072	-49.1899	-49.1542	-49.0036	-49.2149
9.78333	-49.1121	-49.1959	-49.0104	-49.238	-49.1122	-49.1303	-49.1454	-49.1187
9.8	-49.2218	-49.1567	-49.2483	-49.1717	-49.1233	-49.1046	-49.173	-49.1058
9.81667	-49.2114	-49.2063	-49.2483	-49.1841	-49.0672	-49.2501	-49.0601	-49.056
9.83333	-49.1298	-49.2373	-49.2567	-49.1901	-49.2574	-49.2491	-49.2168	-49.186
9.85	-49.2934	-49.2723	-49.2827	-49.2284	-49.103	-49.2421	-49.2091	-49.2247
9.86667	-49.2787	-49.1751	-49.3248	-49.3512	-49.2183	-49.2047	-49.381	-49.224
9.88333	-49.352	-49.3374	-49.3535	-49.1939	-49.2259	-49.253	-49.1744	-49.279
9.9	-49.2531	-49.2705	-49.2375	-49.2432	-49.2799	-49.3792	-49.2712	-49.1816
9.91667	-49.292	-49.293	-49.1198	-49.3502	-49.1864	-49.2901	-49.3177	-49.2881
9.93333	-49.4324	-49.3	-49.2002	-49.3671	-49.2862	-49.2973	-49.2699	-49.2831
9.95	-49.3821	-49.3219	-49.3834	-49.32	-49.2493	-49.4114	-49.1845	-49.3366
9.96667	-49.4075	-49.342	-49.3743	-49.4029	-49.3314	-49.3518	-49.329	-49.2687
9.98333	-49.4283	-49.3819	-49.2826	-49.3623	-49.3748	-49.2904	-49.3579	-49.275
10	-49.4826	-49.4485	-49.4282	-49.3555	-49.35	-49.4051	-49.2628	-49.2807
10.0167	-49.427	-49.4642	-49.429	-49.3862	-49.4298	-49.3999	-49.4252	-49.2037
10.0333	-49.5445	-49.4862	-49.3616	-49.4107	-49.4593	-49.3976	-49.4311	-49.2973
10.05	-49.489	-49.5464	-49.652	-49.49	-49.2278	-49.398	-49.4712	-49.4089
10.0667	-49.4709	-49.4807	-49.4515	-49.4808	-49.4499	-49.4551	-49.4692	-49.4692
10.0833	-49.5274	-49.5874	-49.5014	-49.5582	-49.4049	-49.4072	-49.2939	-49.4004
10.1	-49.4066	-49.5596	-49.541	-49.5697	-49.4672	-49.4826	-49.659	-49.4358
10.1167	-49.5092	-49.496	-49.5244	-49.5305	-49.5454	-49.3529	-49.3988	-49.3906
10.1333	-49.4775	-49.5502	-49.5308	-49.5727	-49.3573	-49.4783	-49.5252	-49.4482
10.15	-49.6812	-49.4109	-49.5368	-49.5834	-49.495	-49.546	-49.5732	-49.5145
10.1667	-49.516	-49.63	-49.5851	-49.4949	-49.5587	-49.527	-49.6457	-49.5213
10.1833	-49.6221	-49.6386	-49.6226	-49.5835	-49.4661	-49.557	-49.46	-49.5439
10.2	-49.5752	-49.4643	-49.5639	-49.6016	-49.5802	-49.5362	-49.5471	-49.5214
10.2167	-49.6978	-49.6077	-49.5704	-49.5998	-49.7008	-49.485	-49.6503	-49.5508
10.2333	-49.6959	-49.6483	-49.7136	-49.6986	-49.5692	-49.5517	-49.6948	-49.5425
10.25	-49.6455	-49.7064	-49.7328	-49.5977	-49.511	-49.632	-49.6728	-49.576
10.2667	-49.6774	-49.6303	-49.5474	-49.6203	-49.5328	-49.6376	-49.6979	-49.6188
10.2833	-49.6815	-49.6774	-49.7292	-49.6996	-49.7276	-49.5551	-49.6664	-49.5348
10.3	-49.7392	-49.7569	-49.6524	-49.832	-49.5464	-49.5454	-49.7977	-49.6484
10.3167	-49.587	-49.6221	-49.7529	-49.7119	-49.7915	-49.5834	-49.6636	-49.6741
10.3333	-49.6275	-49.6926	-49.7429	-49.7011	-49.6949	-49.5828	-49.6229	-49.6695
10.35	-49.699	-49.6421	-49.8048	-49.7355	-49.6523	-49.7766	-49.589	-49.7678
10.3667	-49.7331	-49.7624	-49.742	-49.7271	-49.6206	-49.6443	-49.7087	-49.6311
10.3833	-49.684	-49.7562	-49.8785	-49.7814	-49.6577	-49.7088	-49.8076	-49.6558
10.4	-49.847	-49.6946	-49.8283	-49.7002	-49.6465	-49.6782	-49.704	-49.7206
10.4167	-49.7661	-49.8194	-49.8153	-49.6672	-49.7963	-49.6852	-49.6778	-49.8181
10.4333	-49.837	-49.9382	-49.8381	-49.8705	-49.8456	-49.7836	-49.6924	-49.6551
10.45	-49.7992	-49.8196	-49.9023	-49.6964	-49.7419	-49.7476	-49.8087	-49.7808
10.4667	-49.8167	-49.8974	-49.6639	-49.8651	-49.7936	-49.8352	-49.8059	-49.8054
10.4833	-49.7865	-49.9233	-49.9078	-49.9231	-49.7425	-49.9255	-49.7715	-49.7095
10.5	-49.9041	-49.8438	-49.8935	-49.8486	-49.7938	-49.715	-49.7902	-49.8627
10.5167	-49.8227	-49.7992	-49.8304	-49.8408	-49.8289	-49.7939	-49.8241	-49.759
10.5333	-49.7159	-49.8812	-49.8724	-49.793	-49.8012	-49.8787	-49.8197	-49.844
10.55	-50.0216	-49.9295	-49.8059	-49.9818	-49.8478	-49.8606	-49.8038	-49.8862
10.5667	-49.9546	-49.7933	-49.8747	-49.905	-49.8269	-49.8078	-49.9861	-49.8636
10.5833	-49.8619	-50.0185	-49.8886	-50.0128	-49.9632	-49.9402	-49.8446	-49.7943
10.6	-49.9766	-49.9315	-49.9078	-50.0383	-49.8668	-49.8575	-49.8692	-49.8689
10.6167	-50.0097	-49.9525	-50.0278	-50.0908	-49.9553	-49.7994	-49.95	-49.8079
10.6333	-50.0248	-49.8778	-49.9643	-50.1294	-49.8026	-49.9777	-49.982	-49.9331
10.65	-49.9806	-50.0285	-49.9562	-49.9717	-49.9121	-49.982	-49.8838	-49.9356
10.6667	-49.9604	-49.9547	-49.9622	-50.1479	-49.9041	-49.931	-50.0125	-49.8096
10.6833	-50.0399	-49.9749	-50.0711	-50.0715	-49.89	-49.9394	-49.9854	-49.8514
10.7	-50.1012	-49.9387	-50.0388	-50.0285	-49.9833	-49.8892	-49.9562	-50.004
10.7167	-49.9568	-50.0043	-49.9543	-50.0659	-50.0325	-50.0458	-49.9277	-49.998
10.7333	-50.0388	-50.0738	-50.0243	-50.0645	-49.8732	-49.918	-50.0264	-49.9809
10.75	-50.1041	-49.9913	-49.9719	-50.0191	-50.0091	-50.1219	-50.0012	-49.9694
10.7667	-50.0452	-50.1062	-50.1144	-50.0184	-50.0683	-50.0939	-50.0807	-50.0551
10.7833	-50.0132	-50.0005	-50.0984	-50.1155	-50.1194	-50.0251	-49.989	-50.0706
10.8	-50.0312	-50.1282	-49.9263	-50.0136	-50.0717	-50.1082	-50.0643	-49.9384
10.8167	-50.1523	-50.1262	-50.1398	-50.0723	-49.9302	-49.9788	-49.9583	-50.1345
10.8333	-50.1247	-50.0769	-50.1769	-50.1175	-50.0149	-50.0633	-50.1098	-50.2076
10.85	-50.1045	-50.1817	-50.2042	-50.1278	-50.2133	-50.1003	-50.0678	-50.1292
10.8667	-50.1813	-50.0648	-50.1243	-50.1061	-50.1261	-50.1196	-50.0439	-49.9933
10.8833	-50.0839	-50.2367	-50.2541	-50.3721	-50.0643	-50.0132	-50.2071	-50.1842
10.9	-50.1581	-50.128	-50.214	-50.133	-50.1801	-50.1418	-50.0974	-50.1346
10.9167	-50.2855	-50.2691	-50.0672	-50.1808	-50.0889	-49.9753	-50.1623	-49.984
10.9333	-50.0653	-50.1688	-50.1435	-50.0973	-50.0826	-50.1005	-50.1337	-50.1023
10.95	-50.1429	-50.2489	-50.1358	-50.231	-50.2962	-50.2059	-50.1779	-50.1373
10.9667	-50.1983	-50.2758	-50.1171	-50.2044	-50.2188	-50.1424	-50.0972	-50.144
10.9833	-50.1943	-50.2247	-50.2186	-50.2107	-50.1463	-50.2027	-50.1964	-50.0675
11	-50.1635	-50.1436	-50.159	-50.1942	-50.0594	-50.1522	-50.0859	-50.0457
11.0167	-50.1579	-50.1904	-50.1691	-50.1447	-50.2233	-50.1846	-50.151	-50.1593
11.0333	-50.2296	-50.1682	-50.1863	-50.2016	-50.1024	-50.273	-50.0625	-50.1366
11.05	-50.222	-50.0381	-50.2693	-50.1923	-50.0784	-50.2101	-50.1115	-50.1471
11.0667	-50.1883	-50.1076	-50.1947	-50.2615	-50.2432	-50.1034	-50.1737	-49.999
11.0833	-50.0158	-50.1472	-50.0575	-50.1464	-50.1721	-50.0658	-50.0657	-50.1273
11.1	-50.1143	-50.0462	-50.1919	-50.0211	-50.062	-49.9943	-50.0824	-50.1712
11.1167	-50.0641	-49.9901	-50.0352	-50.1794	-50.0208	-49.8861	-50.094	-49.952
11.1333	-50.0568	-50.021	-49.8679	-49.8777	-49.9795	-49.9104	-49.8409	-49.8658
11.15	-49.8368	-49.7912	-49.8298	-49.7498	-49.7344	-49.7764	-49.8034	-49.6942
11.1667	-49.7782	-49.6267	-49.7538	-49.7614	-49.5713	-49.6301	-49.6591	-49.6861
11.1833	-49.6554	-49.476	-49.5297	-49.5107	-49.5231	-49.4272	-49.4663	-49.4877
11.2	-49.4934	-49.3281	-49.5043	-49.3767	-49.2816	-49.3572	-49.5716	-49.3722
11.2167	-49.4904	-49.5144	-49.4035	-49.5168	-49.4005	-49.421	-49.4664	-49.3102
11.2333	-49.7841	-49.6252	-49.7772	-49.7071	-49.6377	-49.5232	-49.4805	-49.589
11.25	-49.7597	-49.8728	-49.8893	-49.7794	-49.8467	-49.736	-49.8908	-49.6882
11.2667	-50.1192	-49.9968	-50.051	-49.9729	-50.0905	-50.0366	-49.9094	-49.8767
11.2833	-50.2597	-50.0651	-50.1012	-50.1673	-50.1656	-50.0405	-50.1196	-50.0724
11.3	-50.2766	-50.1269	-50.2853	-50.3182	-50.1275	-50.1918	-50.2702	-50.2185
11.3167	-50.3544	-50.3659	-50.4106	-50.3155	-50.3019	-50.2415	-50.1078	-50.2783
11.3333	-50.4674	-50.418	-50.3213	-50.351	-50.2995	-50.2331	-50.268	-50.3916
11.35	-50.4627	-50.4468	-50.3929	-50.3685	-50.3595	-50.4034	-50.3681	-50.3795
11.3667	-50.4131	-50.4312	-50.4307	-50.4902	-50.3383	-50.3582	-50.4383	-50.3824
11.3833	-50.5065	-50.4848	-50.5354	-50.5914	-50.3671	-50.3817	-50.3882	-50.4552
11.4	-50.5856	-50.5026	-50.486	-50.5751	-50.617	-50.366	-50.5446	-50.2557
11.4167	-50.5296	-50.5232	-50.4576	-50.5728	-50.592	-50.4888	-50.4261	-50.5173
11.4333	-50.4831	-50.5635	-50.6016	-50.6066	-50.4413	-50.4998	-50.4338	-50.5229
11.45	-50.5445	-50.5545	-50.6364	-50.5442	-50.3297	-50.5096	-50.5089	-50.4746
11.4667	-50.6207	-50.6158	-50.5679	-50.5785	-50.5518	-50.5205	-50.4583	-50.4397
11.4833	-50.6489	-50.5633	-50.5451	-50.553	-50.4464	-50.5934	-50.5481	-50.464
11.5	-50.6482	-50.7143	-50.6904	-50.5549	-50.697	-50.556	-50.5737	-50.6456
11.5167	-50.5219	-50.6657	-50.6964	-50.6814	-50.6318	-50.6457	-50.532	-50.5023
11.5333	-50.5869	-50.7022	-50.6727	-50.5867	-50.6331	-50.6962	-50.5704	-50.6081
11.55	-50.5871	-50.6907	-50.657	-50.7756	-50.641	-50.6161	-50.6791	-50.5657
11.5667	-50.6836	-50.7553	-50.7037	-50.8164	-50.5681	-50.5383	-50.6381	-50.7595
11.5833	-50.7738	-50.6527	-50.5857	-50.6931	-50.5745	-50.7335	-50.6695	-50.6062
11.6	-50.754	-50.5961	-50.7178	-50.6563	-50.6688	-50.868	-50.6166	-50.5471
11.6167	-50.7264	-50.6711	-50.6949	-50.7451	-50.5726	-50.5888	-50.8049	-50.6687
11.6333	-50.7062	-50.6882	-50.75	-50.8717	-50.7315	-50.6975	-50.609	-50.5928
11.65	-50.7079	-50.79	-50.6827	-50.8631	-50.7012	-50.7183	-50.6682	-50.7
11.6667	-50.7236	-50.6626	-50.8276	-50.727	-50.5929	-50.7388	-50.7023	-50.7396
11.6833	-50.7425	-50.7713	-50.7014	-50.7622	-50.7122	-50.7319	-50.7904	-50.6648
11.7	-50.674	-50.7262	-50.7751	-50.6683	-50.7513	-50.6974	-50.7893	-50.7067
11.7167	-50.7559	-50.8886	-50.8735	-50.8668	-50.7371	-50.7346	-50.7873	-50.6595
11.7333	-50.727	-50.784	-50.7206	-50.7814	-50.7805	-50.7585	-50.7277	-50.6984
11.75	-50.8967	-50.7577	-50.8106	-50.8142	-50.714	-50.7777	-50.7774	-50.6152
11.7667	-50.8676	-50.7498	-50.8063	-50.7925	-50.6679	-50.8781	-50.748	-50.7658
11.7833	-50.9742	-50.758	-50.825	-50.9589	-50.8887	-50.7387	-50.8103	-50.6864
11.8	-50.9139	-50.921	-50.8315	-50.8311	-50.9137	-50.8583	-50.7092	-50.6853
11.8167	-50.7929	-50.8681	-50.8665	-50.9337	-50.8864	-50.7678	-50.8431	-50.7404
11.8333	-50.8146	-50.9925	-50.9435	-50.9214	-50.7501	-50.8598	-50.9299	-50.8257
11.85	-50.8585	-50.9446	-50.776	-50.7236	-50.8088	-50.7838	-50.7622	-50.8293
11.8667	-50.8241	-50.9782	-50.9082	-50.7824	-50.8285	-50.9462	-50.8819	-50.8073
11.8833	-50.9459	-50.8639	-50.8186	-50.8927	-50.7436	-50.8563	-50.8264	-50.8665
11.9	-51.0014	-50.7935	-50.9788	-51.0198	-50.7872	-50.8815	-50.9284	-50.9092
11.9167	-50.9181	-50.922	-51.0465	-50.9579	-50.8621	-50.9148	-50.8764	-50.7912
11.9333	-51.0081	-50.9045	-50.9583	-50.9502	-50.8148	-50.897	-50.8878	-50.9115
11.95	-50.9294	-50.9877	-51.0154	-50.9424	-51.0047	-50.8858	-50.9541	-50.9189
11.9667	-51.0573	-51.0118	-50.992	-50.9573	-50.8404	-50.8878	-50.9206	-50.8459
11.9833	-50.97	-50.905	-50.7758	-50.9522	-50.9795	-50.9356	-50.7981	-50.8114
12	-50.9816	-51.0121	-51.0346	-50.9837	-50.9697	-50.7561	-50.8357	-50.894
12.0167	-50.9989	-50.9979	-50.957	-50.9731	-50.8932	-50.9818	-50.8643	-50.8683
12.0333	-50.9691	-50.9557	-50.8869	-51.0538	-50.8967	-50.8753	-51.0365	-50.9718
12.05	-51.0213	-51.0283	-51.0358	-51.0802	-51.0564	-50.9326	-51.0231	-51.0459
12.0667	-51.0317	-51.021	-50.9058	-51.0269	-50.9498	-50.8924	-51.0539	-50.9485
12.0833	-50.8939	-51.0741	-50.9166	-51.0913	-50.8636	-50.924	-50.9783	-50.8744
12.1	-50.9941	-51.0435	-51.0916	-51.0512	-50.9667	-50.9826	-50.947	-50.949
12.1167	-51.0431	-51.0024	-50.9549	-51.0033	-50.9751	-50.9243	-50.9819	-51.0006
12.1333	-51.1123	-51.0646	-51.1879	-51.0644	-50.9798	-51.0401	-50.9655	-50.9425
12.15	-51.1004	-51.1671	-51.1096	-51.0914	-51.1178	-51.0874	-51.118	-51.0689
12.1667	-51.1257	-51.0979	-51.0854	-51.174	-50.9863	-50.9553	-51.1137	-51.1176
12.1833	-51.1098	-51.0253	-50.9931	-51.0069	-51.0466	-51.0071	-51.1173	-50.9255
12.2	-51.195	-51.0262	-51.1105	-51.1	-51.0577	-51.0571	-51.0945	-50.9909
12.2167	-51.2092	-51.0346	-51.0479	-51.1558	-51.0328	-51.0777	-51.1877	-50.9966
12.2333	-51.0768	-51.1984	-51.0822	-51.0124	-51.048	-51.0477	-51.1407	-51.0754
12.25	-50.9679	-51.0262	-51.1983	-51.1395	-50.9838	-51.0256	-51.0885	-51.0153
12.2667	-51.2583	-51.0312	-51.0974	-51.1958	-51.0993	-51.108	-51.0594	-51.0592
12.2833	-51.1333	-51.222	-51.2622	-51.0698	-51.073	-51.0959	-51.1018	-51.0284
12.3	-51.0916	-51.2947	-51.2026	-51.1045	-51.146	-51.1593	-51.2194	-51.0583
12.3167	-51.1404	-51.2966	-51.1769	-51.2428	-51.0616	-51.1248	-51.2243	-51.0367
12.3333	-51.1846	-51.2215	-51.0025	-51.1793	-51.1129	-51.2431	-51.0811	-51.1709
12.35	-51.1063	-51.2508	-51.1521	-51.3305	-51.1749	-51.145	-51.2804	-51.1857
12.3667	-51.238	-51.1635	-51.1592	-51.2228	-51.2322	-51.1298	-51.0894	-51.1095
12.3833	-51.2973	-51.2233	-51.2879	-51.2111	-51.0089	-51.1555	-51.1002	-51.1049
12.4	-51.2998	-51.24	-51.1848	-51.2262	-51.3284	-51.0631	-51.1077	-51.0903
12.4167	-51.2809	-51.1385	-51.2585	-51.2066	-51.0405	-51.1579	-51.2327	-51.0627
12.4333	-51.2334	-51.2572	-51.1679	-51.2243	-51.1651	-51.1822	-51.1099	-51.145
12.45	-51.2638	-51.1662	-51.1834	-51.2026	-51.0853	-51.0899	-51.2156	-51.1532
12.4667	-51.2075	-51.2739	-51.2205	-51.2512	-51.2807	-51.1479	-51.2784	-51.2596
12.4833	-51.182	-51.2616	-51.2295	-51.2893	-51.2283	-51.253	-51.2348	-51.2728
12.5	-51.3468	-51.1829	-51.3632	-51.1834	-51.2022	-51.1861	-51.3081	-51.2336
12.5167	-51.2711	-51.2304	-51.3788	-51.2026	-51.1855	-51.3193	-51.279	-51.2694
12.5333	-51.271	-51.2846	-51.3335	-51.3736	-51.2764	-51.2337	-51.1822	-51.2649
12.55	-51.3755	-51.3555	-51.2421	-51.428	-51.2581	-51.1653	-51.2489	-51.177
12.5667	-51.2605	-51.3586	-51.2909	-51.3224	-51.2215	-51.2074	-51.2478	-51.2805
12.5833	-51.3029	-51.3114	-51.3508	-51.3026	-51.3739	-51.3069	-51.3261	-51.2349
12.6	-51.4174	-51.3846	-51.28	-51.2549	-51.352	-51.3505	-51.2804	-51.2663
12.6167	-51.2867	-51.3343	-51.3849	-51.4209	-51.3154	-51.3154	-51.1936	-51.3665
12.6333	-51.1945	-51.3662	-51.3327	-51.3116	-51.3386	-51.2783	-51.2651	-51.3992
12.65	-51.4264	-51.3292	-51.3792	-51.3492	-51.3754	-51.2811	-51.3276	-51.2512
12.6667	-51.3248	-51.3467	-51.4592	-51.2899	-51.2908	-51.3509	-51.3133	-51.3038
12.6833	-51.5012	-51.4678	-51.3646	-51.2155	-51.4011	-51.4059	-51.2433	-51.3596
12.7	-51.4112	-51.3416	-51.4929	-51.3943	-51.3397	-51.2651	-51.3272	-51.3037
12.7167	-51.418	-51.3897	-51.3642	-51.3905	-51.3207	-51.3233	-51.3709	-51.3797
12.7333	-51.4001	-51.4033	-51.4134	-51.4721	-51.3527	-51.4155	-51.4562	-51.348
12.75	-51.352	-51.3515	-51.2884	-51.3394	-51.2471	-51.4138	-51.385	-51.2977
12.7667	-51.3821	-51.3457	-51.4171	-51.3871	-51.3547	-51.269	-51.4283	-51.3957
12.7833	-51.472	-51.3661	-51.3856	-51.406	-51.3553	-51.3457	-51.3253	-51.3549
12.8	-51.3803	-51.4449	-51.4945	-51.4095	-51.4159	-51.3497	-51.3959	-51.3163
12.8167	-51.5432	-51.3678	-51.5095	-51.4879	-51.3744	-51.4505	-51.4473	-51.4845
12.8333	-51.4879	-51.4698	-51.421	-51.4073	-51.4025	-51.4755	-51.4048	-51.4311
12.85	-51.4868	-51.4252	-51.4865	-51.4248	-51.3896	-51.44	-51.3871	-51.397
12.8667	-51.4664	-51.3514	-51.4053	-51.5422	-51.3775	-51.5055	-51.3302	-51.4801
12.8833	-51.4143	-51.4202	-51.4269	-51.5644	-51.3716	-51.4276	-51.5387	-51.4131
12.9	-51.529	-51.5989	-51.3796	-51.5622	-51.4226	-51.3625	-51.4489	-51.4624
12.9167	-51.6651	-51.4826	-51.5202	-51.4999	-51.4149	-51.549	-51.4971	-51.442
12.9333	-51.5133	-51.4362	-51.4309	-51.4907	-51.4424	-51.3682	-51.3882	-51.3781
12.95	-51.4807	-51.5778	-51.4181	-51.4807	-51.3743	-51.3338	-51.5685	-51.4989
12.9667	-51.634	-51.4791	-51.5683	-51.5253	-51.5071	-51.5504	-51.5623	-51.4931
12.9833	-51.5593	-51.5923	-51.5174	-51.576	-51.4833	-51.5102	-51.5007	-51.475
13	-51.5713	-51.5181	-51.5093	-51.5328	-51.5237	-51.4788	-51.5874	-51.4495
13.0167	-51.5356	-51.5834	-51.6044	-51.5404	-51.4281	-51.5338	-51.6277	-51.5801
13.0333	-51.4932	-51.598	-51.6236	-51.6732	-51.5397	-51.6111	-51.5931	-51.6445
13.05	-51.6043	-51.4516	-51.5865	-51.5603	-51.5063	-51.4922	-51.4787	-51.4612
13.0667	-51.5463	-51.6768	-51.5524	-51.5756	-51.6785	-51.4926	-51.4444	-51.4316
13.0833	-51.6457	-51.6132	-51.5321	-51.6228	-51.5093	-51.4789	-51.5743	-51.5486
13.1	-51.561	-51.5668	-51.613	-51.6492	-51.4993	-51.5609	-51.4817	-51.5452
13.1167	-51.6656	-51.5362	-51.6609	-51.5938	-51.557	-51.5984	-51.4519	-51.6941
13.1333	-51.5343	-51.6663	-51.5684	-51.5568	-51.5491	-51.4474	-51.5783	-51.5251
13.15	-51.585	-51.6124	-51.6986	-51.5603	-51.4543	-51.5886	-51.5896	-51.6483
13.1667	-51.7065	-51.6552	-51.5543	-51.6622	-51.5441	-51.6066	-51.495	-51.5161
13.1833	-51.5994	-51.6223	-51.5994	-51.7217	-51.5774	-51.6292	-51.6349	-51.5861
13.2	-51.8561	-51.6548	-51.7449	-51.6707	-51.5184	-51.5983	-51.6606	-51.5942
13.2167	-51.6607	-51.7521	-51.5837	-51.5582	-51.5856	-51.5648	-51.5688	-51.5516
13.2333	-51.628	-51.6469	-51.6786	-51.623	-51.6168	-51.5614	-51.599	-51.6247
13.25	-51.8399	-51.6772	-51.6473	-51.6473	-51.5623	-51.5725	-51.6164	-51.6022
13.2667	-51.7554	-51.7315	-51.6167	-51.5801	-51.6057	-51.639	-51.6909	-51.685
13.2833	-51.6429	-51.8072	-51.6195	-51.6221	-51.5305	-51.6707	-51.6069	-51.6928
13.3	-51.6271	-51.5958	-51.6682	-51.6496	-51.5361	-51.7315	-51.6617	-51.7333
13.3167	-51.6508	-51.7273	-51.7621	-51.816	-51.6588	-51.6287	-51.619	-51.5758
13.3333	-51.7342	-51.6862	-51.7178	-51.7275	-51.6377	-51.6269	-51.6351	-51.6752
13.35	-51.7599	-51.6813	-51.7202	-51.8067	-51.6411	-51.6098	-51.5867	-51.5085
13.3667	-51.6971	-51.7349	-51.7305	-51.7508	-51.6752	-51.6842	-51.7198	-51.6221
13.3833	-51.7394	-51.7057	-51.6535	-51.7264	-51.7771	-51.6989	-51.6841	-51.5508
13.4	-51.7104	-51.7199	-51.7248	-51.7061	-51.6081	-51.6972	-51.6741	-51.6455
13.4167	-51.6268	-51.7561	-51.7264	-51.7471	-51.7512	-51.7378	-51.5496	-51.7856
13.4333	-51.8328	-51.7798	-51.7499	-51.8243	-51.6785	-51.705	-51.7155	-51.6281
13.45	-51.7983	-51.7219	-51.7742	-51.7834	-51.6687	-51.6533	-51.6858	-51.7547
13.4667	-51.7519	-51.7656	-51.7313	-51.7609	-51.6321	-51.6324	-51.7789	-51.6956
13.4833	-51.7301	-51.8061	-51.702	-51.7878	-51.7239	-51.8042	-51.783	-51.6819
13.5	-51.839	-51.7994	-51.844	-51.7954	-51.7734	-51.7752	-51.7671	-51.7023
13.5167	-51.8753	-51.7569	-51.745	-51.736	-51.6695	-51.6972	-51.8424	-51.6676
13.5333	-51.6938	-51.8752	-51.7531	-51.8284	-51.6372	-51.718	-51.8995	-51.6934
13.55	-51.7997	-51.8503	-51.8124	-51.8757	-51.8488	-51.6763	-51.7191	-51.6548
13.5667	-51.7543	-51.678	-51.8168	-51.8611	-51.9241	-51.8251	-51.8125	-51.7227
13.5833	-51.7957	-51.8289	-51.8539	-51.918	-51.7648	-51.7883	-51.8274	-51.8192
13.6	-51.8797	-51.8598	-51.8659	-51.868	-51.6267	-51.7228	-51.8531	-51.7609
13.6167	-51.8676	-51.8405	-51.9714	-51.7998	-51.7681	-51.8441	-51.8135	-51.8184
13.6333	-51.8775	-51.8516	-51.8015	-51.8467	-51.6872	-51.7502	-51.7411	-51.8072
13.65	-51.9431	-51.8315	-51.7745	-51.9408	-51.7853	-51.7021	-51.8244	-51.8549
13.6667	-51.8563	-51.8767	-51.9512	-51.9494	-51.738	-51.7973	-51.8411	-51.7859
13.6833	-51.8848	-51.8233	-51.8696	-52.0343	-51.8297	-51.7523	-51.8577	-51.7771
13.7	-51.9065	-51.8086	-51.7977	-51.8785	-51.8368	-51.7641	-51.8488	-51.7784
13.7167	-51.7796	-52.0234	-51.9535	-51.9319	-51.8776	-51.9293	-51.8134	-51.8047
13.7333	-51.9881	-52.0227	-51.8848	-51.9528	-51.8789	-51.9109	-51.7644	-51.8455
13.75	-51.9251	-51.6947	-51.8536	-51.8809	-51.8078	-51.8166	-51.8297	-51.8039
13.7667	-51.997	-51.7977	-51.9898	-51.8139	-51.8924	-51.825	-51.8893	-51.8344
13.7833	-51.8948	-51.9142	-51.9264	-51.8679	-51.8361	-51.8084	-51.9089	-51.8725
13.8	-51.9783	-52.0262	-51.9361	-51.9601	-51.811	-51.8625	-51.7465	-51.8166
13.8167	-51.9965	-52.0064	-52.0143	-52.0115	-51.9238	-51.8775	-51.9613	-51.77
13.8333	-51.9581	-51.8461	-51.9426	-52.01	-51.9476	-51.8901	-51.9116	-51.769
13.85	-51.9298	-52.0017	-51.9041	-51.9647	-51.8761	-51.8691	-51.8251	-51.8506
13.8667	-52.0386	-52.0016	-51.9856	-51.9927	-51.8463	-51.9487	-51.9733	-51.9498
13.8833	-51.9323	-52.0823	-51.9244	-51.9632	-51.8909	-51.9431	-51.9752	-51.8546
13.9	-51.9877	-51.948	-51.9555	-52.0023	-51.9808	-51.8444	-51.8494	-51.867
13.9167	-51.9311	-52.0832	-52.0503	-51.9443	-51.81	-51.819	-51.8746	-51.8744
13.9333	-51.9872	-51.9664	-51.9481	-51.904	-51.8358	-51.8557	-51.8513	-51.9533
13.95	-52.0527	-52.0219	-51.9491	-51.9554	-51.8033	-51.9288	-51.9627	-51.861
13.9667	-51.9285	-51.9732	-52.0457	-51.8809	-51.9278	-52.0432	-51.848	-51.9366
13.9833	-51.9349	-52.0106	-52.0045	-51.9558	-51.923	-51.9292	-51.8954	-51.9927
14	-51.9826	-52.0172	-51.962	-51.984	-51.9509	-51.8356	-52.0099	-51.825
14.0167	-52.1719	-52.0006	-51.9927	-52.0326	-51.945	-51.9182	-51.8975	-52.0037
14.0333	-52.0218	-52.0067	-52.0241	-52.0478	-51.9541	-51.9569	-51.9262	-52.1548
14.05	-51.9402	-52.0524	-51.9911	-52.0392	-52.0042	-51.8539	-51.986	-52.0421
14.0667	-52.0523	-51.9294	-51.9911	-52.1292	-52.0163	-51.9366	-52.0925	-51.9325
14.0833	-52.0166	-52.0087	-52.0486	-51.955	-52.0669	-52.0232	-52.0014	-51.8961
14.1	-52.0592	-52.0828	-52.0578	-52.0121	-52.0103	-52.066	-51.9144	-51.9368
14.1167	-51.9722	-52.081	-52.0813	-52.0189	-51.9186	-51.882	-51.9162	-51.9761
14.1333	-52.147	-52.0068	-52.1356	-51.9921	-52.0421	-51.9976	-52.058	-51.9679
14.15	-52.0027	-52.1478	-52.0769	-51.9629	-51.9996	-52.0279	-52.0143	-51.9515
14.1667	-52.0106	-52.0405	-52.1025	-52.1285	-52.0421	-51.9503	-52.0629	-52.0116
14.1833	-52.1487	-52.0283	-52.0301	-52.0822	-51.8581	-52.0473	-51.837	-52.0755
14.2	-52.1285	-52.0241	-52.0182	-52.0638	-52.0203	-52.0931	-52.0394	-51.9526
14.2167	-52.0803	-51.8912	-52.0391	-52.1504	-52.0196	-52.0465	-52.0104	-52.0829
14.2333	-52.1019	-52.0601	-52.1524	-52.1615	-52.0728	-52.1014	-52.0723	-52.0027
14.25	-52.0083	-52.2461	-52.1313	-52.1254	-52.0526	-52.0151	-52.1073	-52.0007
14.2667	-52.1495	-51.9989	-52.0713	-51.9691	-52.0472	-52.1662	-52.1744	-52.0467
14.2833	-52.1042	-52.0678	-52.175	-52.0792	-52.062	-52.0391	-52.0744	-51.9272
14.3	-52.1174	-52.1319	-52.0748	-52.2503	-52.1052	-51.9993	-52.0305	-51.9437
14.3167	-52.1746	-52.2467	-52.0937	-52.0696	-51.9961	-52.0678	-52.096	-52.074
14.3333	-52.03	-52.174	-52.0398	-52.1154	-52.0876	-52.1471	-52.0662	-52.1981
14.35	-52.0544	-52.1135	-52.0202	-52.0506	-52.0675	-52.1624	-52.2089	-52.1225
14.3667	-52.137	-52.1543	-52.1855	-52.0796	-52.074	-52.0739	-52.0732	-52.0271
14.3833	-52.2216	-52.1789	-52.1317	-52.2083	-52.1289	-52.0311	-51.9998	-52.1278
14.4	-52.1951	-52.1343	-52.1122	-52.1423	-52.1273	-52.1133	-52.0986	-52.1
14.4167	-52.3049	-52.198	-52.2687	-52.1724	-52.0955	-52.2168	-52.153	-52.0506
14.4333	-52.2384	-52.1393	-52.1288	-52.1574	-52.1793	-52.0982	-52.1316	-52.0137
14.45	-52.2047	-52.1169	-52.2	-52.0993	-52.0485	-52.1991	-52.0588	-52.1108
14.4667	-52.1293	-52.131	-52.0831	-52.274	-52.1119	-52.1128	-52.2066	-52.141
14.4833	-52.049	-52.1744	-52.1528	-52.1685	-52.1365	-52.0325	-52.1543	-52.0954
14.5	-52.0803	-52.1144	-52.1444	-52.2568	-52.2303	-52.0603	-52.1509	-52.08
14.5167	-52.2103	-52.2128	-52.0818	-52.2481	-52.193	-52.1352	-52.2144	-52.1345
14.5333	-52.2601	-52.2317	-52.1821	-52.2257	-52.2266	-52.2999	-52.0986	-52.0863
14.55	-52.2097	-52.2366	-52.2598	-52.2592	-52.186	-52.1348	-52.1108	-52.1585
14.5667	-52.215	-52.1264	-52.0732	-52.1946	-52.1722	-52.1664	-52.1583	-52.1133
14.5833	-52.1369	-52.1926	-52.2965	-52.2861	-52.1865	-52.1685	-52.2553	-52.1473
14.6	-52.2216	-52.3081	-52.2013	-52.2743	-52.1681	-52.0873	-52.15	-52.2666
14.6167	-52.2686	-52.2293	-52.1485	-52.277	-52.1409	-52.1601	-52.0973	-52.1655
14.6333	-52.3575	-52.2448	-52.3202	-52.2195	-52.2013	-52.1714	-52.2289	-52.1711
14.65	-52.3419	-52.2514	-52.1938	-52.3019	-52.2032	-52.193	-52.1924	-52.1618
14.6667	-52.2512	-52.2329	-52.2865	-52.2442	-52.1994	-52.2883	-52.2793	-52.2054
14.6833	-52.3054	-52.2577	-52.2857	-52.1878	-52.1279	-52.1817	-52.2901	-52.0203
14.7	-52.2834	-52.2748	-52.3152	-52.2572	-52.2069	-52.2834	-52.2615	-52.3009
14.7167	-52.3022	-52.311	-52.2781	-52.2542	-52.1856	-52.2667	-52.2188	-52.1995
14.7333	-52.2511	-52.2151	-52.2864	-52.3873	-52.3174	-52.264	-52.2433	-52.1181
14.75	-52.2629	-52.3175	-52.2766	-52.3412	-52.2604	-52.3125	-52.2071	-52.192
14.7667	-52.2421	-52.2973	-52.2387	-52.2679	-52.2018	-52.1605	-52.183	-52.24
14.7833	-52.3011	-52.229	-52.2945	-52.0847	-52.2044	-52.1378	-52.1624	-52.1412
14.8	-52.2819	-52.266	-52.2277	-52.2782	-52.281	-52.1396	-52.1882	-52.1745
14.8167	-52.2269	-52.3229	-52.2779	-52.3179	-52.1392	-52.2679	-52.3032	-52.2625
14.8333	-52.2625	-52.345	-52.3292	-52.3625	-52.237	-52.2943	-52.1394	-52.2365
14.85	-52.2235	-52.2483	-52.3518	-52.3568	-52.1754	-52.1315	-52.3644	-52.2185
14.8667	-52.4243	-52.2542	-52.1699	-52.4157	-52.2238	-52.2693	-52.1684	-52.17
14.8833	-52.3628	-52.2781	-52.3898	-52.3611	-52.2339	-52.3763	-52.2622	-52.2067
14.9	-52.3389	-52.3716	-52.2682	-52.3079	-52.3216	-52.2579	-52.345	-52.1783
14.9167	-52.4436	-52.333	-52.2614	-52.3091	-52.3275	-52.2959	-52.3654	-52.2547
14.9333	-52.3894	-52.3319	-52.4565	-52.3747	-52.3448	-52.3204	-52.3155	-52.2246
14.95	-52.3083	-52.2157	-52.31	-52.393	-52.2399	-52.4183	-52.2784	-52.3634
14.9667	-52.2359	-52.2877	-52.405	-52.346	-52.2871	-52.2637	-52.3489	-52.2366
14.9833	-52.466	-52.3079	-52.354	-52.3708	-52.2374	-52.3496	-52.1662	-52.3025
15	-52.396	-52.3529	-52.365	-52.3982	-52.3681	-52.2957	-52.3514	-52.3278
15.0167	-52.3981	-52.3417	-52.3122	-52.4391	-52.2588	-52.2955	-52.4271	-52.318
15.0333	-52.4443	-52.3956	-52.3045	-52.329	-52.3409	-52.155	-52.2649	-52.4003
15.05	-52.4494	-52.3967	-52.4192	-52.3066	-52.2821	-52.3124	-52.3229	-52.2382
15.0667	-52.5059	-52.422	-52.4193	-52.5408	-52.3447	-52.4127	-52.277	-52.3867
15.0833	-52.3982	-52.4355	-52.3356	-52.519	-52.3442	-52.2196	-52.4925	-52.412
15.1	-52.4447	-52.464	-52.3366	-52.4102	-52.2573	-52.411	-52.3426	-52.5479
15.1167	-52.4569	-52.4117	-52.3846	-52.3952	-52.3072	-52.3263	-52.3873	-52.3987
15.1333	-52.4914	-52.3368	-52.3623	-52.4331	-52.5095	-52.3492	-52.2894	-52.3222
15.15	-52.341	-52.452	-52.3799	-52.4736	-52.3429	-52.2983	-52.2344	-52.4456
15.1667	-52.3469	-52.4773	-52.3708	-52.4307	-52.3613	-52.2764	-52.4483	-52.376
15.1833	-52.507	-52.4383	-52.4625	-52.4641	-52.3464	-52.4439	-52.3321	-52.2645
15.2	-52.4005	-52.4422	-52.4271	-52.3981	-52.3272	-52.3904	-52.3149	-52.3829
15.2167	-52.5512	-52.5022	-52.4667	-52.4607	-52.5114	-52.2231	-52.3632	-52.4347
15.2333	-52.6637	-52.3464	-52.4999	-52.3547	-52.3429	-52.3838	-52.382	-52.3359
15.25	-52.6026	-52.4127	-52.3311	-52.5194	-52.3619	-52.3952	-52.3548	-52.4294
15.2667	-52.4627	-52.4301	-52.3792	-52.3383	-52.3254	-52.391	-52.5306	-52.4182
15.2833	-52.4166	-52.3593	-52.5328	-52.3977	-52.391	-52.2532	-52.3558	-52.3869
15.3	-52.51	-52.484	-52.5083	-52.4061	-52.4304	-52.5027	-52.3912	-52.3785
15.3167	-52.4147	-52.5687	-52.429	-52.4066	-52.3874	-52.3277	-52.4205	-52.3717
15.3333	-52.5548	-52.3786	-52.591	-52.4775	-52.3515	-52.3292	-52.464	-52.448
15.35	-52.4386	-52.4612	-52.391	-52.444	-52.2705	-52.3527	-52.5213	-52.3356
15.3667	-52.5427	-52.5382	-52.406	-52.433	-52.5627	-52.4833	-52.2962	-52.4096
15.3833	-52.5439	-52.6211	-52.448	-52.4005	-52.5193	-52.35	-52.4701	-52.2365
15.4	-52.495	-52.552	-52.4232	-52.5636	-52.4484	-52.5027	-52.3429	-52.449
15.4167	-52.6281	-52.3071	-52.3913	-52.5232	-52.4412	-52.546	-52.4731	-52.3853
15.4333	-52.7819	-52.5695	-52.5895	-52.5393	-52.3149	-52.541	-52.4837	-52.4667
15.45	-52.4769	-52.6308	-52.6007	-52.494	-52.2938	-52.4368	-52.6517	-52.2885
15.4667	-52.5523	-52.4406	-52.5918	-52.4864	-52.3371	-52.4333	-52.5087	-52.4815
15.4833	-52.5268	-52.7268	-52.5019	-52.6851	-52.4149	-52.5431	-52.5764	-52.4131
15.5	-52.4905	-52.5092	-52.5598	-52.5562	-52.3873	-52.3628	-52.4177	-52.4219
15.5167	-52.6871	-52.5122	-52.5245	-52.6158	-52.445	-52.4547	-52.4949	-52.5069
15.5333	-52.4479	-52.5703	-52.5186	-52.5002	-52.3543	-52.4538	-52.4352	-52.4476
15.55	-52.5216	-52.5839	-52.4787	-52.5784	-52.5626	-52.5841	-52.4724	-52.537
15.5667	-52.4934	-52.5134	-52.5733	-52.5649	-52.5234	-52.4641	-52.5297	-52.5304
15.5833	-52.6906	-52.4995	-52.5677	-52.6542	-52.423	-52.5336	-52.6355	-52.4596
15.6	-52.6627	-52.585	-52.5193	-52.5738	-52.4792	-52.5929	-52.4805	-52.3918
15.6167	-52.4904	-52.5834	-52.5314	-52.518	-52.6146	-52.5357	-52.4506	-52.4533
15.6333	-52.6728	-52.5451	-52.6721	-52.5488	-52.447	-52.5276	-52.515	-52.6041
15.65	-52.5864	-52.6868	-52.5483	-52.508	-52.5234	-52.5246	-52.5176	-52.5977
15.6667	-52.5283	-52.563	-52.511	-52.4928	-52.38	-52.5785	-52.5993	-52.3623
15.6833	-52.663	-52.5612	-52.4392	-52.7481	-52.4521	-52.4735	-52.5784	-52.5397
15.7	-52.5128	-52.6711	-52.6209	-52.5939	-52.4209	-52.6514	-52.5139	-52.4081
15.7167	-52.5789	-52.61	-52.4804	-52.5073	-52.5035	-52.4297	-52.4487	-52.4975
15.7333	-52.5292	-52.4963	-52.595	-52.6794	-52.4521	-52.4817	-52.5785	-52.4897
15.75	-52.5266	-52.716	-52.6325	-52.5544	-52.5371	-52.4978	-52.5576	-52.4959
15.7667	-52.6965	-52.5596	-52.5536	-52.6048	-52.5744	-52.4841	-52.5871	-52.4448
15.7833	-52.6552	-52.6437	-52.5686	-52.5412	-52.54	-52.5294	-52.5193	-52.478
15.8	-52.5711	-52.4527	-52.6368	-52.5799	-52.5484	-52.5765	-52.5661	-52.5207
15.8167	-52.6488	-52.6191	-52.5043	-52.5659	-52.5542	-52.4429	-52.5414	-52.5185
15.8333	-52.689	-52.6321	-52.7287	-52.6813	-52.535	-52.5144	-52.5169	-52.5599
15.85	-52.6892	-52.4953	-52.5478	-52.6193	-52.6001	-52.5377	-52.5179	-52.5931
15.8667	-52.6293	-52.636	-52.7789	-52.6104	-52.567	-52.5697	-52.5072	-52.4968
15.8833	-52.8369	-52.6053	-52.6879	-52.6335	-52.6672	-52.6458	-52.5118	-52.5664
15.9	-52.5788	-52.5585	-52.7157	-52.7022	-52.4874	-52.5356	-52.6013	-52.5113
15.9167	-52.6343	-52.581	-52.6018	-52.6523	-52.5995	-52.5006	-52.5881	-52.5586
15.9333	-52.5943	-52.6599	-52.6895	-52.6632	-52.5911	-52.5491	-52.566	-52.6247
15.95	-52.6992	-52.5847	-52.5306	-52.5694	-52.4747	-52.5899	-52.6118	-52.5034
15.9667	-52.6618	-52.6804	-52.6418	-52.7452	-52.5297	-52.6433	-52.4267	-52.5613
15.9833	-52.6756	-52.6253	-52.7625	-52.6871	-52.5389	-52.5667	-52.4416	-52.511
16	-52.6406	-52.6729	-52.6885	-52.6142	-52.6398	-52.5509	-52.5412	-52.5134
16.0167	-52.7251	-52.6983	-52.6753	-52.709	-52.5731	-52.7033	-52.6881	-52.6174
16.0333	-52.7574	-52.7063	-52.7027	-52.6943	-52.6936	-52.6024	-52.6388	-52.5061
16.05	-52.547	-52.7051	-52.7125	-52.7276	-52.4596	-52.6208	-52.6143	-52.5653
16.0667	-52.6051	-52.6239	-52.6652	-52.7759	-52.6603	-52.5854	-52.6226	-52.629
16.0833	-52.6946	-52.6915	-52.8114	-52.4881	-52.5212	-52.5504	-52.7942	-52.6963
16.1	-52.6763	-52.6177	-52.5321	-52.7333	-52.7257	-52.6929	-52.666	-52.5417
16.1167	-52.7534	-52.6792	-52.6019	-52.6217	-52.61	-52.5982	-52.6211	-52.5406
16.1333	-52.6873	-52.6753	-52.7598	-52.7431	-52.6676	-52.5756	-52.5619	-52.609
16.15	-52.7073	-52.6196	-52.6853	-52.7132	-52.7651	-52.631	-52.6243	-52.6787
16.1667	-52.8258	-52.7871	-52.6236	-52.7023	-52.7204	-52.53	-52.5648	-52.6422
16.1833	-52.7469	-52.7372	-52.7082	-52.6702	-52.5612	-52.504	-52.5796	-52.5879
16.2	-52.6017	-52.6999	-52.8155	-52.6202	-52.689	-52.6243	-52.6311	-52.7224
16.2167	-52.7244	-52.7741	-52.6578	-52.6625	-52.6845	-52.6431	-52.6018	-52.6797
16.2333	-52.6388	-52.7231	-52.8102	-52.6886	-52.7161	-52.632	-52.5997	-52.5674
16.25	-52.6685	-52.6283	-52.7342	-52.8241	-52.6783	-52.6643	-52.7464	-52.5845
16.2667	-52.702	-52.665	-52.7773	-52.8008	-52.7424	-52.6321	-52.7241	-52.7406
16.2833	-52.7767	-52.6472	-52.6496	-52.7119	-52.6116	-52.6374	-52.7056	-52.7276
16.3	-52.7923	-52.8383	-52.7162	-52.7412	-52.7047	-52.712	-52.6951	-52.6678
16.3167	-52.7817	-52.8121	-52.7706	-52.6743	-52.6397	-52.7586	-52.7818	-52.6776
16.3333	-52.7568	-52.7692	-52.7869	-52.6334	-52.6333	-52.6718	-52.6824	-52.5976
16.35	-52.6419	-52.7324	-52.6512	-52.7009	-52.7719	-52.6325	-52.6527	-52.8331
16.3667	-52.8439	-52.7502	-52.6596	-52.7751	-52.647	-52.7294	-52.642	-52.7207
16.3833	-52.6746	-52.6402	-52.664	-52.6967	-52.5798	-52.5609	-52.6548	-52.5519
16.4	-52.7736	-52.7618	-52.7171	-52.8007	-52.625	-52.7739	-52.6709	-52.7158
16.4167	-52.7025	-52.8106	-52.6755	-52.7776	-52.7773	-52.6513	-52.7078	-52.7192
16.4333	-52.8057	-52.7121	-52.6581	-52.925	-52.6872	-52.7316	-52.607	-52.6983
16.45	-52.7685	-52.7486	-52.7894	-52.8904	-52.6343	-52.6629	-52.6049	-52.63
16.4667	-52.9058	-52.7808	-52.8528	-52.6984	-52.7339	-52.8368	-52.721	-52.7252
16.4833	-52.6971	-52.7481	-52.8412	-52.8804	-52.6764	-52.559	-52.7391	-52.8298
16.5	-52.6391	-52.7956	-52.7375	-52.7703	-52.7562	-52.6733	-52.6901	-52.6405
16.5167	-52.8382	-52.7991	-52.6892	-52.8447	-52.8187	-52.7675	-52.6956	-52.8349
16.5333	-52.7389	-52.7247	-52.6595	-52.8089	-52.7808	-52.7771	-52.8108	-52.8222
16.55	-52.8043	-52.7421	-52.6476	-52.716	-52.7215	-52.6299	-52.7749	-52.6693
16.5667	-52.6924	-52.8803	-52.8286	-52.745	-52.8054	-52.8508	-52.7209	-52.6495
16.5833	-52.7432	-52.791	-52.7679	-52.7851	-52.7941	-52.6111	-52.6757	-52.7776
16.6	-52.7359	-52.7272	-52.7161	-52.7069	-52.845	-52.7866	-52.7767	-52.6107
16.6167	-52.8206	-52.8917	-52.8577	-52.7082	-52.7522	-52.9169	-52.7419	-52.7792
16.6333	-52.8168	-52.7826	-52.8377	-52.7497	-52.8153	-52.7333	-52.6887	-52.7155
16.65	-52.6621	-52.8776	-52.7458	-52.7872	-52.7079	-52.8129	-52.6572	-52.6769
16.6667	-52.7864	-52.7925	-52.8853	-52.815	-52.761	-52.6467	-52.8002	-52.7883
16.6833	-52.7907	-52.8867	-52.7956	-52.7401	-52.7724	-52.678	-52.9365	-52.7211
16.7	-52.8498	-52.8365	-52.8736	-52.779	-52.7364	-52.711	-52.6959	-52.6489
16.7167	-52.8482	-52.7951	-52.8497	-52.7193	-52.7153	-52.8097	-52.6553	-52.8365
16.7333	-52.8656	-52.8773	-52.7482	-52.8382	-52.6802	-52.7454	-52.8243	-52.8538
16.75	-52.7978	-52.8467	-52.8537	-52.6898	-52.8048	-52.8815	-52.8606	-52.7508
16.7667	-52.7742	-52.841	-52.8088	-52.7053	-52.8332	-52.8219	-52.7645	-52.7456
16.7833	-52.7871	-52.8925	-52.7636	-52.7415	-52.7382	-52.7437	-52.7267	-52.7214
16.8	-52.8811	-52.7792	-52.8498	-52.9747	-52.8533	-52.7025	-52.7077	-52.7901
16.8167	-52.8059	-52.81	-52.8143	-52.9627	-52.7717	-52.7964	-52.7124	-52.723
16.8333	-52.8495	-52.852	-52.7764	-52.8873	-52.8107	-52.674	-52.8063	-52.7729
16.85	-52.9191	-52.7288	-52.8206	-52.9131	-52.8262	-52.7774	-52.7538	-52.6927
16.8667	-52.828	-52.8278	-52.8321	-52.8486	-52.7294	-52.7506	-52.7499	-52.8193
16.8833	-52.8661	-52.88	-52.8451	-52.8442	-52.7625	-52.6916	-52.7704	-52.7667
16.9	-52.8188	-52.8195	-52.7731	-52.7553	-52.7599	-52.8022	-52.8738	-52.8123
16.9167	-52.8524	-52.9711	-52.9906	-52.9079	-52.7662	-52.7019	-52.741	-52.7635
16.9333	-52.8532	-52.8597	-52.8901	-52.8769	-52.8069	-52.6502	-52.6536	-52.8276
16.95	-52.8467	-52.9045	-52.922	-52.8955	-52.721	-52.8206	-52.7039	-52.8241
16.9667	-52.7629	-52.8134	-52.9469	-52.8797	-52.7634	-52.7462	-52.8312	-52.7059
16.9833	-52.813	-53.0849	-52.8669	-52.8127	-52.8239	-52.84	-52.8045	-52.8593
17	-52.9689	-52.8843	-52.8312	-52.8461	-52.7957	-52.7743	-52.7109	-52.7193
17.0167	-52.9566	-52.8594	-52.809	-52.8554	-52.8694	-52.7798	-52.8348	-52.9281
17.0333	-52.8005	-52.8061	-52.7726	-52.7932	-52.8481	-52.9466	-52.8561	-52.9372
17.05	-52.8696	-52.9441	-52.803	-52.9689	-52.8656	-52.7836	-52.8847	-52.8022
17.0667	-53.0001	-53.0793	-52.953	-52.9562	-52.8695	-52.7004	-52.8041	-52.8633
17.0833	-52.9337	-52.9462	-52.9262	-52.9123	-52.808	-52.9477	-52.8108	-52.8076
17.1	-52.9437	-52.8514	-52.8715	-52.8617	-52.7466	-52.9428	-52.8743	-52.7849
17.1167	-52.9731	-52.8947	-52.8659	-52.9042	-52.8068	-52.729	-52.9288	-52.9055
17.1333	-52.9148	-52.9835	-53.0114	-52.9878	-52.9318	-52.983	-52.8787	-52.8997
17.15	-52.9473	-52.9409	-53.0194	-52.9193	-52.9166	-52.7902	-52.922	-52.8265
17.1667	-52.8288	-52.9307	-52.9351	-52.8896	-52.8179	-52.9279	-52.7054	-52.7357
17.1833	-52.8751	-52.8407	-52.8895	-52.9357	-52.8003	-52.748	-52.7448	-52.7723
17.2	-52.9178	-52.9025	-52.8502	-52.9729	-52.6524	-52.8708	-52.8084	-52.8247
17.2167	-52.8986	-53.0261	-52.8276	-52.9312	-52.8357	-52.8866	-52.856	-52.7702
17.2333	-52.8839	-52.998	-52.8612	-52.8184	-52.8637	-52.8539	-52.8645	-52.8899
17.25	-52.8869	-52.8434	-52.9386	-52.8912	-52.8922	-52.892	-52.7453	-52.8062
17.2667	-52.8988	-52.9909	-52.865	-52.8267	-52.7969	-52.8067	-52.8633	-52.8304
17.2833	-52.8837	-53.1173	-52.9247	-52.9975	-52.88	-52.8514	-52.9108	-52.7998
17.3	-52.8565	-52.908	-53.0536	-52.937	-53.0209	-52.8196	-52.945	-52.8053
17.3167	-52.9484	-52.8061	-53.0143	-52.9745	-52.8076	-52.8293	-52.8266	-52.8386
17.3333	-52.8288	-52.9914	-53.0714	-52.949	-52.8822	-52.7901	-52.9201	-52.7804
17.35	-52.9149	-52.9016	-52.925	-52.9361	-52.8685	-52.8533	-52.9093	-52.8464
17.3667	-53.0222	-52.9676	-53.0102	-52.9859	-52.8942	-52.8946	-52.7624	-52.8517
17.3833	-53.0055	-52.9742	-52.8762	-53.0441	-52.8972	-52.8558	-52.8532	-52.8607
17.4	-52.911	-52.9796	-53.0318	-52.8618	-52.8749	-52.95	-52.8278	-52.94
17.4167	-53.0503	-52.9902	-52.8915	-52.9524	-52.8128	-52.8883	-52.9114	-52.8396
17.4333	-52.9586	-52.9281	-53.0685	-53.0127	-52.926	-52.8167	-52.9383	-52.9529
17.45	-52.9968	-53.0468	-52.9647	-52.9255	-52.9081	-52.9874	-52.7979	-52.9201
17.4667	-52.9607	-52.7981	-52.8528	-53.0608	-52.7778	-52.7913	-52.9587	-52.8657
17.4833	-52.9764	-52.9664	-53.0412	-52.8687	-52.9242	-52.9572	-52.8757	-52.8787
17.5	-52.9716	-53.06	-53.031	-53.0321	-52.9087	-52.921	-52.9959	-52.9446
17.5167	-52.8857	-52.8793	-52.7821	-53.0075	-52.9146	-52.9059	-52.8316	-52.7157
17.5333	-52.9716	-53.1051	-52.9376	-52.9147	-52.9182	-52.801	-52.8548	-52.8163
17.55	-52.9468	-52.9401	-53.0708	-53.0234	-53.0272	-52.8383	-53.0061	-52.958
17.5667	-52.9292	-52.9731	-52.8732	-52.9238	-52.9258	-52.8588	-53.006	-52.8561
17.5833	-53.0114	-52.9044	-52.8849	-52.8995	-52.9116	-52.8934	-52.8838	-52.8581
17.6	-53.0029	-52.9848	-52.9078	-53.0095	-52.9512	-52.9339	-52.9321	-52.9022
17.6167	-52.967	-52.9779	-52.9345	-53.0374	-52.9935	-52.8176	-52.8446	-52.8197
17.6333	-53.0677	-53.0292	-53.046	-52.9902	-52.83	-52.8947	-52.8947	-52.984
17.65	-52.9749	-53.0537	-52.9757	-52.973	-52.8377	-52.895	-52.7658	-53.0048
17.6667	-53.0385	-52.9322	-52.9764	-52.9789	-52.8121	-52.9364	-53.0087	-52.8257
17.6833	-53.049	-52.9361	-52.9686	-52.9002	-52.8926	-52.9235	-52.9605	-52.9853
17.7	-53.0421	-52.9982	-53.0492	-52.9129	-53.0166	-52.8353	-52.8478	-52.8301
17.7167	-52.992	-53.1368	-52.962	-52.9916	-52.963	-52.8898	-53.0534	-52.8486
17.7333	-52.949	-52.9668	-52.8607	-52.9966	-52.8837	-52.9553	-52.8429	-52.9
17.75	-53.0928	-52.9531	-53.0071	-52.9598	-52.9811	-52.9082	-52.9752	-52.8447
17.7667	-53.0625	-52.9609	-53.0992	-53.1062	-52.9375	-53.0083	-52.9949	-53.0505
17.7833	-53.1596	-53.016	-52.9491	-52.936	-52.8781	-52.8873	-52.9902	-52.9346
17.8	-53.0347	-53.0556	-52.9854	-53.0779	-52.9294	-52.8181	-52.9274	-52.9298
17.8167	-53.0746	-52.9524	-53.0441	-53.03	-52.9086	-52.9933	-52.9495	-52.9484
17.8333	-53.0662	-52.9815	-53.0142	-52.9581	-52.901	-52.9229	-52.9378	-52.9592
17.85	-53.0476	-53.0475	-53.0501	-53.0501	-52.944	-52.8773	-52.9417	-52.8908
17.8667	-53.0173	-53.1217	-52.9297	-53.0006	-52.9786	-53.059	-52.9441	-53.034
17.8833	-53.126	-53.0318	-53.0633	-53.024	-52.9743	-52.8646	-53.0075	-53.0344
17.9	-53.0469	-52.8901	-53.0121	-53.0454	-52.9978	-52.932	-52.9906	-52.9853
17.9167	-53.0836	-53.0642	-52.9583	-53.1102	-52.988	-53.0084	-52.901	-52.9964
17.9333	-52.9501	-53.0127	-52.9666	-53.0615	-52.8614	-53.017	-53.0015	-52.9193
17.95	-53.0213	-52.9931	-52.9335	-52.9675	-53.0095	-52.9521	-52.9855	-52.9759
17.9667	-53.0306	-53.0482	-53.1352	-53.0461	-52.9319	-52.8677	-52.9589	-52.8908
17.9833	-53.0992	-52.9606	-53.1204	-52.8879	-52.9434	-52.797	-52.9342	-52.9475
18	-53.0842	-53.1073	-53.2079	-53.0958	-52.9873	-52.8895	-53.0504	-52.8818
18.0167	-53.0855	-53.0236	-53.069	-53.1548	-52.9137	-53.0403	-52.9835	-52.9882
18.0333	-52.9627	-53.0342	-52.9807	-53.08	-52.9752	-52.9033	-52.9676	-53.0043
18.05	-53.1451	-53.0199	-53.0209	-52.9657	-52.9849	-52.8528	-52.9704	-52.9814
18.0667	-52.9287	-53.0192	-53.1085	-53.0589	-53.1682	-52.9811	-52.9872	-52.9632
18.0833	-53.0474	-53.0953	-53.0685	-53.0771	-52.9045	-52.958	-52.9967	-52.9602
18.1	-53.0187	-53.0667	-53.0355	-53.0394	-52.9187	-52.9824	-52.9379	-53.1319
18.1167	-52.958	-52.9721	-53.0412	-52.9933	-52.9951	-53.0376	-52.9614	-52.8669
18.1333	-53.0654	-53.0663	-52.9841	-52.9126	-52.8878	-52.8942	-53.0804	-52.9614
18.15	-53.0181	-53.0319	-52.9942	-52.8426	-52.9239	-52.9826	-52.9722	-53.1007
18.1667	-53.0193	-53.0144	-53.0701	-53.11	-53.0067	-52.9718	-53.048	-52.9271
18.1833	-53.0577	-53.0858	-53.1119	-53.0224	-52.9761	-53.0266	-53.037	-52.9518
18.2	-52.9545	-53.0881	-53.0122	-52.974	-52.9123	-52.9604	-52.9387	-52.8702
18.2167	-53.0218	-53.1337	-53.0653	-53.0873	-52.9704	-52.9474	-53.0002	-52.9827
18.2333	-53.1108	-52.9972	-53.0217	-53.0071	-53.0456	-52.9748	-53.0532	-52.9426
18.25	-52.9923	-53.1071	-52.986	-53.0236	-53.0484	-52.9557	-53.0226	-52.9106
18.2667	-53.1573	-53.0829	-53.1565	-53.0173	-52.9531	-52.9722	-53.2318	-52.9543
18.2833	-53.0542	-53.0709	-53.1001	-53.1182	-53.0361	-53.019	-52.9771	-53.0472
18.3	-53.07	-53.062	-53.1232	-53.0901	-53.1182	-52.9788	-53.0684	-52.9492
18.3167	-53.1038	-53.1287	-53.173	-53.1932	-53.0444	-53.0924	-53.06	-52.8587
18.3333	-53.2418	-53.0129	-53.1391	-53.2217	-53.0716	-53.0763	-52.9845	-52.87
18.35	-53.165	-53.1273	-53.0275	-53.099	-52.9154	-53.005	-53.0677	-53.0314
18.3667	-53.1129	-53.1129	-53.1062	-53.0716	-53.0343	-53.0547	-53.1749	-53.0806
18.3833	-53.0822	-53.0697	-53.0838	-53.1265	-52.9305	-52.9065	-52.9683	-52.9656
18.4	-52.9607	-53.1037	-53.0402	-53.151	-53.0098	-53.0915	-52.9549	-52.8792
18.4167	-52.9485	-53.1699	-53.0899	-53.0578	-52.9686	-53.0075	-53.0079	-52.8711
18.4333	-53.0672	-52.9577	-53.1292	-52.9621	-52.986	-53.0435	-53.0023	-52.9324
18.45	-53.0243	-53.1068	-52.8683	-52.9382	-53.0224	-52.9894	-52.9517	-52.9837
18.4667	-53.1012	-53.0942	-53.069	-52.9689	-53.032	-52.9465	-52.9835	-53.0937
18.4833	-53.1236	-52.9355	-53.0415	-53.0907	-52.9478	-52.9886	-53.0265	-53.0173
18.5	-53.1016	-53.0698	-53.0533	-53.1356	-52.9883	-52.9998	-52.9962	-52.8962
18.5167	-53.0046	-53.0163	-52.9326	-53.1374	-53.0664	-52.981	-53.2428	-52.937
18.5333	-53.1542	-53.1855	-53.1796	-53.1131	-53.1084	-53.0241	-52.9568	-53.0397
18.55	-53.1658	-53.0912	-53.2061	-53.1232	-53.0684	-52.8924	-53.1167	-52.9894
18.5667	-53.1687	-53.0871	-52.9787	-53.0148	-52.9648	-53.0562	-52.9711	-53.0866
18.5833	-53.0874	-53.042	-53.1452	-53.0315	-52.9533	-53.0078	-53.0452	-53.0629
18.6	-52.9558	-53.0657	-53.0191	-53.1801	-53.0809	-53.1011	-52.9923	-53.1075
18.6167	-53.1065	-53.131	-53.2164	-53.1551	-53.0179	-53.0676	-52.9562	-53.099
18.6333	-53.0433	-53.0546	-53.0383	-53.1641	-53.0304	-52.9357	-52.9902	-53.0786
18.65	-53.0854	-53.1418	-53.127	-53.034	-53.0572	-53.0676	-53.1375	-53.0179
18.6667	-53.046	-53.1365	-53.0855	-53.0849	-53.0636	-52.9899	-53.0794	-53.0813
18.6833	-53.2352	-53.0913	-53.1281	-53.0456	-52.9281	-52.9177	-53.0991	-52.9605
18.7	-53.0187	-53.1195	-53.014	-53.0962	-53.0817	-52.985	-53.0158	-53.025
18.7167	-53.0495	-53.2248	-53.071	-53.0693	-53.0549	-52.9392	-53.0339	-52.9445
18.7333	-53.0578	-53.0488	-53.0353	-53.2163	-53.0595	-53.0343	-53.0118	-53.2075
18.75	-53.1328	-53.1096	-53.0232	-53.0664	-53.1083	-52.9993	-53.013	-52.8663
18.7667	-53.0033	-53.147	-53.0151	-53.1188	-53.0842	-53.0538	-52.9565	-52.9779
18.7833	-53.0691	-53.1235	-53.1652	-53.0027	-52.9512	-53.1341	-53.0348	-53.0877
18.8	-53.0963	-53.1299	-53.1367	-53.1868	-53.0123	-53.0088	-53.1095	-53.0023
18.8167	-53.0578	-53.112	-53.007	-53.0783	-52.925	-53.1153	-53.0663	-52.9791
18.8333	-53.0715	-53.0538	-53.0894	-53.1524	-53.0261	-53.1365	-53.0714	-53.1312
18.85	-53.0669	-53.1273	-53.108	-53.0399	-52.9691	-53.0443	-53.0925	-53.0296
18.8667	-53.1114	-53.1642	-53.2185	-53.0645	-53.0041	-52.9739	-53.0523	-53.1043
18.8833	-53.1442	-53.0303	-53.2882	-53.1817	-53.0482	-52.9389	-52.8659	-53.0023
18.9	-53.1296	-53.0579	-53.0436	-53.0694	-53.0433	-53.0583	-53.0135	-53.0264
18.9167	-53.0453	-53.1495	-53.071	-53.139	-52.8926	-53.1663	-52.9958	-53.1113
18.9333	-53.1958	-53.0969	-53.0835	-53.1604	-53.0156	-53.0849	-53.0138	-52.9959
18.95	-53.0748	-53.0542	-53.0211	-53.0662	-52.9952	-53.0297	-53.1039	-53.0655
18.9667	-53.0381	-53.1538	-53.1835	-53.1953	-53.0346	-53.0295	-52.9977	-53.0819
18.9833	-53.144	-53.1382	-53.1624	-53.1104	-53.12	-53.2124	-53.026	-52.945
19	-53.1582	-53.1515	-53.0869	-53.0346	-53.1944	-53.0602	-53.0414	-53.1358
19.0167	-53.0559	-53.0184	-53.0765	-53.0934	-53.0628	-53.0802	-53.0681	-53.0572
19.0333	-53.1769	-53.2513	-53.1063	-53.1651	-53.0398	-52.973	-53.1614	-52.989
19.05	-53.0569	-53.1383	-53.1452	-53.1382	-53.1271	-52.9662	-53.0053	-53.0459
19.0667	-53.1867	-53.155	-53.1321	-53.1714	-53.1102	-53.0994	-53.0782	-53.0259
19.0833	-53.178	-53.0998	-53.1567	-53.1244	-53.0633	-52.9984	-53.0891	-53.0579
19.1	-53.0773	-53.1142	-53.1998	-53.1941	-53.027	-53.012	-53.1234	-52.9121
19.1167	-53.2053	-53.2317	-53.1156	-53.0477	-53.0949	-53.1462	-53.0905	-53.075
19.1333	-53.1116	-53.1182	-53.2141	-53.1261	-53.0951	-53.0804	-53.0722	-53.0203
19.15	-52.9098	-53.1082	-53.1242	-53.1461	-53.0404	-53.0619	-53.1181	-53.0269
19.1667	-53.0281	-53.205	-53.2466	-53.1764	-53.0268	-53.0535	-53.0924	-53.0414
19.1833	-53.1853	-53.0483	-53.0648	-53.0342	-53.228	-53.0442	-53.0971	-53.0539
19.2	-53.2214	-53.1855	-53.0343	-53.0835	-53.047	-53.0021	-52.9948	-53.1487
19.2167	-53.188	-53.0515	-53.0924	-53.2415	-53.1413	-53.0871	-53.0906	-52.9906
19.2333	-53.0868	-53.1143	-53.1092	-53.1452	-53.2043	-53.0539	-53.0137	-53.1053
19.25	-53.0307	-53.0836	-53.1475	-53.1506	-53.0364	-53.0178	-53.0442	-52.9292
19.2667	-53.2301	-53.1508	-53.1583	-53.1437	-52.9661	-52.993	-53.1061	-53.1369
19.2833	-53.1789	-53.0102	-53.2083	-53.1577	-52.9241	-53.071	-53.0722	-53.0592
19.3	-53.0722	-53.1065	-53.028	-53.1638	-53.0587	-53.1117	-53.1034	-53.1395
19.3167	-53.1556	-53.0206	-53.0207	-53.0289	-53.1159	-53.1604	-53.0483	-53.0987
19.3333	-53.2469	-53.0603	-53.0251	-53.0397	-53.124	-53.1057	-53.1103	-53.0025
19.35	-53.1336	-53.1634	-53.1577	-53.1533	-53.1008	-53.0868	-53.0414	-53.0562
19.3667	-53.1584	-53.2082	-53.1043	-53.0622	-53.025	-53.1631	-53.1312	-53.0025
19.3833	-53.2039	-53.1436	-53.0083	-53.1321	-53.0882	-53.0584	-53.1702	-52.9877
19.4	-53.1565	-53.1175	-53.0537	-53.1509	-53.0214	-53.0234	-53.159	-53.0713
19.4167	-53.09	-53.1648	-53.0128	-53.0493	-53.0486	-53.1041	-53.0766	-53.1226
19.4333	-53.185	-53.2006	-53.3125	-53.256	-53.0396	-52.9622	-53.154	-53.059
19.45	-53.1558	-53.1601	-53.0969	-53.0589	-52.9081	-52.9692	-53.0053	-53.079
19.4667	-53.1725	-53.1376	-53.2237	-53.1945	-53.1392	-53.0514	-53.2406	-53.0432
19.4833	-53.1068	-53.1319	-53.2142	-53.0975	-53.1587	-53.1037	-53.0683	-53.0553
19.5	-53.1609	-53.1608	-53.0911	-53.1285	-53.0868	-53.0296	-53.2099	-53.01
19.5167	-53.1029	-53.1734	-53.2415	-53.2399	-52.9424	-53.1314	-53.1026	-53.0277
19.5333	-53.2028	-53.172	-53.1756	-53.2272	-53.0657	-53.0857	-53.1233	-53.0332
19.55	-53.0155	-53.15	-53.0477	-53.1121	-52.9883	-53.015	-53.0989	-53.0348
19.5667	-53.2063	-53.1508	-53.0597	-53.0575	-53.1015	-53.0972	-53.143	-53.0147
19.5833	-53.1087	-53.1145	-53.0915	-53.0958	-52.9449	-53.0087	-53.0924	-52.9292
19.6	-53.0796	-53.1338	-53.0679	-53.1377	-53.0869	-53.0489	-53.0733	-53.1817
19.6167	-53.1722	-53.1017	-53.1721	-53.074	-53.0366	-53.1491	-53.2034	-52.966
19.6333	-53.1548	-53.2189	-53.0737	-53.1748	-53.0165	-53.1212	-53.1341	-53.0465
19.65	-53.1074	-53.2138	-53.129	-53.0387	-53.0757	-53.0776	-53.168	-53.0252
19.6667	-53.2018	-53.1419	-53.051	-53.2296	-53.0944	-53.0984	-53.1568	-53.1158
19.6833	-53.1036	-53.1642	-53.1546	-53.0753	-53.0058	-52.9514	-53.1006	-53.1092
19.7	-53.1492	-53.2129	-53.0967	-53.2974	-53.0741	-53.0848	-53.1447	-53.0263
19.7167	-53.1647	-53.2238	-53.1259	-53.0867	-53.1682	-53.05	-53.1099	-53.1445
19.7333	-53.1942	-53.1538	-53.1683	-53.2171	-53.2109	-53.0521	-53.2016	-53.1286
19.75	-53.2861	-53.1262	-53.1388	-53.0648	-53.0669	-53.1718	-53.0027	-53.1009
19.7667	-53.1667	-53.0334	-53.1369	-53.1771	-53.0802	-53.1397	-52.9589	-52.9973
19.7833	-53.109	-53.1147	-53.1102	-53.1755	-53.04	-53.2064	-53.0893	-52.9793
19.8	-53.1583	-53.098	-53.2001	-53.1243	-53.0519	-53.2339	-53.0656	-53.129
19.8167	-53.2056	-53.0542	-53.1594	-53.1597	-53.0363	-53.1443	-52.9909	-53.0272
19.8333	-53.132	-53.1879	-53.1531	-53.2295	-53.1774	-53.1225	-53.1083	-53.0468
19.85	-53.1125	-53.1739	-53.0611	-53.1879	-53.213	-53.0798	-53.0401	-53.053
19.8667	-53.1971	-53.1058	-53.0722	-53.3107	-53.0376	-53.0382	-53.1607	-53.2212
19.8833	-53.2477	-53.2211	-53.1363	-53.1269	-53.1892	-53.0593	-52.9698	-53.1241
19.9	-53.1404	-53.2118	-53.1333	-53.1903	-53.0732	-53.1019	-53.0017	-53.0499
19.9167	-53.1354	-53.2016	-53.1795	-53.1482	-53.094	-53.0795	-52.9822	-53.1165
19.9333	-53.1841	-53.0968	-53.1246	-53.1711	-53.0721	-53.0874	-53.1555	-53.0919
19.95	-53.1013	-53.1807	-53.0024	-53.1798	-53.1635	-53.1049	-53.0519	-52.9591
19.9667	-53.1156	-53.0728	-53.0728	-53.1	-53.1057	-53.0641	-53.0854	-53.1313
19.9833	-53.18	-53.1469	-53.1684	-53.1872	-53.1121	-53.176	-52.9456	-52.9582
