# Supplementary material for: Continuous estimation of power system inertia using convolutional neural networks
Source: Nat Commun. 2023 Jul 24;14:4440. doi: 10.1038/s41467-023-40192-2 (PMC10366096; doi:10.1038/s41467-023-40192-2)
Supplement: Supplementary file 3 — Source Data [file 41467_2023_40192_MOESM3_ESM.zip › Source_data/figure_3.xlsx]

## Sheet: Panel_a
Time	V_M=0.1706_1	V_M=0.1706_2	V_M=0.1706_3	V_M=0.1706_4	V_M=0.1706_5	V_M=0.2706_1	V_M=0.2706_2	V_M=0.2706_3	V_M=0.2706_4	V_M=0.2706_5
0	-0.130972	0.0476684	0.425776	-0.327663	0.833041	1.46985	-0.324886	1.18893	0.146708	-0.130972
0.025	0.0458172	0.186971	0.290176	-0.342935	0.834429	1.25974	-0.262871	1.35323	0.224458	-0.117088
0.05	-0.0333216	0.185583	0.155501	-0.247135	0.633111	0.917733	-0.0796017	1.64479	0.267499	-0.165683
0.075	0.0129584	0.2115	0.451693	-0.195765	0.561377	0.622929	-0.210574	1.82667	0.206409	-0.0550732
0.1	0.0791389	0.484552	0.582203	-0.337381	0.360984	0.646069	-0.0930229	1.77067	0.476222	-0.0351728
0.125	-0.0222144	0.522039	0.610896	-0.450768	0.228161	0.596087	-0.137452	1.64711	0.609508	-0.0777505
0.15	-0.0629408	0.704845	0.67754	-0.690961	0.0851553	0.267499	-0.0194376	1.56427	0.389215	-0.0638664
0.175	-0.102742	0.848313	0.60164	-0.678002	-0.0481312	-0.0907089	0.0698828	1.66793	0.241119	-0.0124956
0.2	-0.17679	0.881172	0.354968	-0.852941	-0.0814529	-0.458635	0.209649	1.68691	0.320258	-0.0388752
0.225	-0.304985	0.987616	0.247598	-0.850627	-0.0259168	-0.887651	0.423	1.8313	0.328588	-0.255929
0.25	-0.426702	1.21716	0.122179	-0.981137	0.0175864	-1.04454	0.626632	1.94839	0.380885	-0.333679
0.275	-0.199004	1.42774	0.262871	-1.11627	-0.202707	-1.05657	0.667358	1.90072	0.464189	-0.493808
0.3	-0.117088	1.34675	0.241582	-1.26668	-0.13051	-1.14173	0.63126	1.65821	0.535923	-0.61969
0.325	-0.0398008	1.46754	0.0786761	-1.42728	-0.0990393	-1.30047	0.516022	1.72486	0.42809	-0.296655
0.35	0.0037024	1.54946	0.170311	-1.18384	-0.256854	-1.68506	0.218442	1.82575	0.45447	-0.277217
0.375	-0.0777505	1.59527	0.209649	-0.837669	-0.20826	-1.79798	0.102279	2.02059	0.25454	-0.337381
0.4	-0.235565	1.59064	0.182806	-0.960773	-0.186509	-2.0951	0.00786761	2.10204	-0.120328	-0.565542
0.425	-0.172625	1.44394	0.121716	-1.07647	0.0541476	-2.03169	0.19993	2.16313	-0.316093	-0.541014
0.45	-0.180955	1.29075	0.237417	-1.40599	0.0684944	-1.96644	0.497973	2.02614	-0.382273	-0.597938
0.475	-0.30082	1.15237	0.175864	-1.44579	-0.0828413	-1.95996	0.497973	2.01364	-0.461875	-0.256854
0.5	-0.196227	0.840908	0.372554	-1.36711	0.0758993	-1.88313	0.470668	1.7679	-0.597938	0.199004
0.525	-0.125882	0.658565	0.520188	-1.02186	0.0569244	-2.09417	0.0407264	1.45042	-0.614599	0.132361
0.55	-0.152261	0.559988	0.68263	-0.925138	0.196227	-2.06224	0.117088	1.37544	-0.771488	-0.330439
0.575	-0.310076	0.579889	0.68587	-0.781207	0.259168	-1.7841	0.215202	1.34305	-1.12322	-0.550732
0.6	-0.426239	0.442437	0.548418	-0.902461	0.267961	-1.47633	0.426239	1.31158	-1.13432	-0.592847
0.625	-0.603492	0.325349	0.361447	-1.32731	0.188823	-1.15006	0.549807	1.09776	-1.20837	-0.367001
0.65	-0.687721	0.201318	0.455396	-1.58694	0.171699	-0.865899	0.390141	0.956145	-1.23244	-0.11246
0.675	-0.6544	0.0499824	0.356819	-1.42126	0.314704	-0.946427	0.326274	1.05611	-1.43144	0.0286936
0.7	-0.688184	-0.013884	0.463263	-1.21809	0.504452	-0.660879	0.328588	0.87099	-1.47865	-0.0212888
0.725	-0.813603	-0.151799	0.612748	-1.03528	0.550732	-0.436421	0.491494	0.798331	-1.33055	-0.204095
0.75	-1.0612	-0.230475	0.482238	-0.954294	0.550732	-0.148559	0.773802	0.727522	-1.33101	-0.155501
0.775	-1.20559	-0.303597	0.262871	-0.758993	0.480387	0.0106444	1.01214	0.884874	-1.49577	-0.0472056
0.8	-1.2889	-0.423462	0.0911717	-0.727059	0.400322	0.313779	1.01631	0.901072	-1.75309	0.325349
0.825	-1.39488	-0.541476	-0.0768249	-0.52713	0.435958	0.927915	0.880246	0.854792	-1.54807	0.718729
0.85	-1.29723	-0.398008	-0.210111	-0.394306	0.620152	1.23336	0.732613	0.842297	-1.33101	0.958922
0.875	-1.3088	-0.0064792	-0.380885	-0.343861	0.675689	1.43931	0.76686	0.596087	-1.29723	0.868213
0.9	-1.3611	0.19669	-0.593773	-0.468354	0.846925	1.32824	0.605343	0.672912	-1.52863	0.670598
0.925	-1.49253	0.265185	-0.582203	-0.558137	0.773802	1.69755	0.729373	0.714101	-1.59666	0.668284
0.95	-1.36063	0.0796017	-0.506766	-0.629871	0.637739	1.6758	0.624318	0.913105	-1.44857	0.896907
0.975	-1.34258	0.111072	-0.821008	-0.661342	0.563691	1.88082	0.437346	0.914031	-0.964013	1.07647
1	-1.44995	0.016198	-0.68587	-0.559063	0.40495	2.01966	0.071734	0.760844	-0.571096	1.27594
1.025	-1.38377	0.180492	-0.538237	-0.574335	0.339233	1.97986	-0.0749737	0.742795	-0.258705	1.10332
1.05	-1.22503	0.440123	-0.483164	-0.875618	0.766397	2.02059	-0.218442	0.548418	-0.386901	0.740018
1.075	-1.15839	0.714564	-0.5586	-0.892742	0.904312	1.78086	-0.29249	0.568319	-0.627557	0.521576
1.1	-1.01862	0.901998	-0.58174	-0.889502	0.783984	1.76373	-0.481312	0.549807	-0.733539	0.653937
1.125	-1.13294	0.771025	-0.699291	-0.930691	0.516022	1.74476	-0.463726	0.360059	-0.658102	0.694201
1.15	-0.790926	0.802033	-0.580814	-1.08666	0.374405	1.71791	-0.627094	0.434107	-0.416057	0.875155
1.175	-0.477147	1.15746	-0.680317	-1.7355	0.233251	1.49299	-1.03991	0.525278	-0.124956	0.909865
1.2	-0.167534	1.36248	-0.44614	-2.0067	0.242045	1.25326	-1.16163	0.584054	-0.16522	0.785835
1.225	-0.111535	1.41617	-0.315167	-2.08492	0.400785	1.24725	-1.32963	0.695126	-0.322109	0.759918
1.25	0.0684944	1.19449	-0.101816	-2.05021	0.411429	1.2889	-1.4569	0.718729	-0.265185	0.654862
1.275	0.238805	1.04917	-0.0860809	-1.78687	0.511394	1.21809	-1.87527	0.780281	-0.210574	0.809901
1.3	0.211963	1.16626	-0.030082	-1.89424	0.229086	1.21716	-2.25569	0.698366	-0.225384	0.896907
1.325	0.204558	1.35924	-0.0319332	-1.82945	0.182343	0.827487	-2.24875	0.763158	0.0777505	0.987153
1.35	0.155964	1.64803	-0.301746	-1.76975	0.124493	0.787686	-2.3737	0.842759	0.157352	0.855255
1.375	0.00786761	1.78595	-0.468817	-1.85537	0.177253	0.71225	-2.50051	0.612285	0.158278	0.707622
1.4	-0.0259168	1.34258	-0.510006	-1.88869	0.433644	0.580814	-2.53753	0.612748	0.0212888	0.786761
1.425	-0.110609	1.13386	-0.349877	-1.80585	0.551658	0.511857	-2.52134	0.506766	-0.02314	0.671061
1.45	0.0643292	1.00196	-0.235103	-1.64248	0.900147	0.361447	-2.87862	0.43133	0.334605	0.757604
1.475	0.0120328	0.818231	-0.206872	-1.61147	0.936708	-0.0721968	-2.86659	0.484552	0.646995	0.764083
1.5	-0.253615	1.07277	-0.391066	-1.62258	0.743257	-0.434107	-2.57826	0.381347	0.828413	0.644681
1.525	-0.384587	1.09313	-0.251301	-1.60314	0.872379	-0.754365	-2.54772	0.302209	0.852478	0.287862
1.55	-0.3272	1.17598	-0.391066	-1.62535	1.04176	-0.926063	-2.53707	0.422074	0.70068	0.0893205
1.575	-0.19669	1.07416	-0.320721	-1.62721	1.05148	-0.797405	-2.43109	0.330902	0.366075	-0.149485
1.6	-0.321183	0.890891	-0.139303	-1.7156	1.34536	-0.951517	-2.51948	0.511857	0.207797	0.0388752
1.625	-0.580352	0.839983	-0.256391	-1.60916	1.77206	-0.995021	-2.25708	0.678002	0.39338	0.02314
1.65	-0.288787	0.934857	-0.494734	-1.54899	1.82112	-1.31158	-2.17609	0.551658	0.471594	0.0194376
1.675	-0.553046	1.16996	-0.51232	-1.27825	1.76142	-1.3361	-1.97708	0.383199	0.485478	-0.0495196
1.7	-0.530369	1.15191	-0.670598	-1.3125	1.56195	-1.36156	-1.74568	0.368852	0.12727	-0.0597012
1.725	-0.328125	1.16117	-0.567393	-1.29306	1.52539	-1.28057	-1.50919	0.456784	-0.0189748	-0.116626
1.75	-0.30406	1.08342	-0.37024	-1.27316	1.75818	-1.1968	-1.32453	0.455396	0.0638664	-0.144394
1.775	-0.254077	1.01261	-0.1157	-1.08342	1.70496	-0.749274	-0.997797	0.374868	0.176327	-0.225847
1.8	-0.16198	1.16163	-0.200855	-0.898295	1.81047	-0.605806	-0.665507	0.276755	0.114774	-0.0629408
1.825	-0.101353	0.966327	-0.489643	-0.75529	1.59203	-0.39338	-0.415595	0.351728	0.01157	0.305911
1.85	-0.0430404	0.960773	-0.973269	-1.00937	1.01585	-0.12403	0.141154	0.0856181	-0.239731	0.287862
1.875	-0.0606268	0.935319	-1.0177	-1.14497	0.557212	-0.0342472	0.480387	0.260094	-0.54703	0.261482
1.9	0.0735852	0.843222	-0.706233	-1.06999	0.390141	-0.0587756	0.632648	0.351728	-0.763158	0.292953
1.925	0.222144	0.664118	-0.554435	-0.952906	0.373017	0.043966	0.85109	0.400322	-0.758993	0.518799
1.95	0.271201	0.782595	-0.528055	-1.00104	0.180955	0.371629	1.0612	0.296655	-0.563691	0.740943
1.975	0.0833041	0.664118	-0.569244	-0.877469	0.0675688	0.569244	1.28751	0.255466	-0.588219	1.01909
2	-0.191137	0.785835	-0.962625	-1.00844	-0.143931	0.895981	1.27687	0.53546	-0.695126	1.02881
2.025	-0.362835	0.946427	-1.11489	-1.20004	-0.13884	0.944113	1.31296	0.64792	-0.648846	1.02742
2.05	-0.020826	1.08434	-1.17459	-1.15422	-0.279531	0.974195	1.50827	1.00659	-0.919121	0.988541
2.075	0.25778	0.864048	-1.01029	-1.33055	-0.367463	0.930229	1.70357	1.14497	-1.13386	1.22503
2.1	0.148559	0.737241	-1.01955	-1.26668	-0.5586	1.0936	1.72208	1.17875	-1.25974	1.67904
2.125	0.132361	0.525741	-0.776579	-1.17227	-0.471131	1.33703	1.71977	1.31528	-1.41663	1.84472
2.15	-0.230012	0.597938	-0.829801	-1.14312	-0.311002	1.58046	1.70125	1.4046	-1.32963	2.06085
2.175	-0.201781	0.556749	-0.822396	-1.3412	-0.375331	1.49392	1.60499	1.40182	-1.21902	2.17007
2.2	0.0004628	0.435032	-0.782133	-1.45134	-0.424851	1.37405	1.40691	1.57491	-1.03158	1.98449
2.225	0.124956	0.0541476	-0.449842	-1.60175	-0.562302	1.30741	1.65266	1.68876	-0.810826	2.24782
2.25	0.251763	0.01157	-0.498436	-1.72486	-0.255929	1.18801	1.87666	1.74337	-0.802033	2.49866
2.275	0.204095	-0.116163	-0.466503	-1.59851	0.0522964	1.101	2.05992	1.78548	-0.936708	2.69396
2.3	0.12727	0.064792	-0.429479	-1.67487	0.0902461	1.1931	1.6994	1.56149	-0.78167	2.82956
2.325	0.00786761	0.020826	-0.622004	-1.65173	0.184657	1.30093	1.41432	1.66886	-0.805735	2.78328
2.35	0.0902461	0.111998	-0.539625	-1.7082	0.270738	1.16441	1.25835	1.7355	-0.61645	2.5579
2.375	-0.064792	0.0296192	-0.46604	-1.56889	0.123105	1.03806	1.23568	1.6161	-0.479924	2.38111
2.4	0.0236028	0.053222	-0.541476	-1.67441	0.124493	0.82471	0.857106	1.84148	-0.592847	2.47413
2.425	-0.15041	-0.267036	-0.353117	-1.78271	0.221681	0.493345	0.654862	1.70542	-0.684482	2.65555
2.45	-0.139303	-0.429016	-0.183269	-1.65266	0.510006	0.479924	0.466966	1.75772	-0.691424	2.41952
2.475	-0.107832	-0.406339	-0.264259	-1.34814	0.646069	0.40819	0.37024	1.86555	-0.752513	2.13814
2.5	0.0536848	-0.189748	-0.463726	-1.41941	0.782595	0.301746	0.0698828	1.76929	-0.56184	2.01596
2.525	-0.0610896	-0.0296192	-0.48918	-1.17875	0.916345	0.197616	-0.154113	1.59759	-0.829801	1.89517
2.55	-0.0680316	-0.0328588	-0.435495	-1.13016	0.91727	-0.0564616	-0.380422	1.6161	-0.722894	1.85768
2.575	-0.178641	-0.0953369	-0.427165	-1.02325	0.778893	-0.133749	-0.477147	1.54622	-0.699754	1.98079
2.6	-0.252226	-0.197153	-0.24297	-0.92051	0.867751	-0.107832	-0.958459	1.48328	-0.810363	1.90674
2.625	-0.147633	-0.148559	-0.188823	-0.815917	1.24632	-0.255466	-1.25789	1.46337	-1.12646	1.55038
2.65	-0.111535	-0.0175864	-0.379496	-0.598864	1.16302	-0.462338	-1.57121	1.67626	-1.10146	1.33934
2.675	0.0263796	0.278143	-0.338307	-1.01307	1.01677	-0.594698	-1.5675	1.58278	-0.886725	1.40876
2.7	0.14208	0.373017	-0.300357	-1.09823	0.82471	-0.603954	-1.58787	1.47171	-0.790463	1.21578
2.725	0.273515	0.443363	-0.0976509	-1.11257	0.914493	-0.802959	-1.83685	1.26067	-0.687721	1.05704
2.75	0.136526	0.336919	-0.23464	-1.19912	1.02881	-0.788612	-2.10111	0.968178	-0.473445	0.919121
2.775	0.357282	0.455858	-0.295267	-1.18384	1.02094	-0.690961	-2.41489	1.1209	-0.722894	0.819619
2.8	0.554898	0.706696	-0.414206	-1.15098	1.00381	-0.823322	-2.4334	1.42774	-0.976509	0.612748
2.825	0.864511	0.830264	-0.400322	-0.915882	0.777505	-1.01353	-2.50005	1.45736	-1.03019	0.471594
2.85	0.996409	0.949666	-0.437809	-1.12784	0.871916	-1.30741	-2.52643	1.70125	-0.820545	0.423925
2.875	1.21855	0.992707	-0.420685	-0.959385	0.757141	-1.16672	-2.60001	1.57167	-0.458172	0.374405
2.9	1.24632	1.17135	-0.43133	-1.01816	0.329977	-0.909865	-2.69998	1.4518	-0.309613	0.502601
2.925	1.28982	1.35323	-0.678002	-0.874693	0.13051	-0.589608	-2.74394	1.22781	-0.316555	0.353117
2.95	1.36989	1.25789	-0.692812	-1.02233	0.0930229	-0.522502	-2.58428	1.40043	-0.589145	0.399397
2.975	1.43376	1.09637	-0.740481	-1.13108	0.0680316	-0.61645	-2.55281	1.68876	-0.876081	0.38505
3	1.50549	0.948741	-1.07185	-0.905237	-0.180029	-0.727985	-2.36074	1.70264	-0.794165	0.630334
3.025	1.64988	1.04038	-1.19726	-0.965864	-0.466966	-0.460024	-2.43109	1.56797	-0.740943	0.614136
3.05	1.86185	1.1334	-1.28612	-1.06722	-0.40819	-0.218442	-2.33575	1.34443	-0.680317	0.544253
3.075	1.80909	1.33425	-1.17644	-1.23429	-0.277217	0.0856181	-1.93589	1.27501	-0.873767	0.56184
3.1	1.82066	1.4009	-0.98993	-1.25558	-0.455396	0.45123	-1.74105	1.26391	-1.05148	0.508618
3.125	1.83084	1.18986	-1.18616	-1.41663	-0.819619	0.550732	-1.33749	1.28335	-1.02418	0.600715
3.15	1.84333	0.976509	-0.969104	-1.60731	-0.920973	0.634499	-1.32083	1.25511	-1.07416	0.644218
3.175	1.98726	1.05565	-0.938096	-1.5365	-0.808512	0.75853	-1.16302	1.3921	-0.871916	0.792314
3.2	2.04002	1.05657	-0.877932	-1.44903	-0.537774	0.956608	-0.86266	1.50503	-0.842759	1.09869
3.225	2.06363	0.998723	-0.542865	-1.70449	-0.307299	0.912642	-0.608582	1.4245	-0.75529	1.16579
3.25	1.93821	0.863123	-0.450768	-1.61564	-0.134675	1.11859	-0.281383	1.69431	-0.877469	1.01307
3.275	1.92525	0.665507	-0.388289	-1.70218	-0.223533	1.15422	-0.151336	1.77438	-0.938559	0.980674
3.3	1.69709	0.451693	-0.452619	-1.74429	-0.235103	1.38331	-0.124956	1.76234	-1.05287	0.930691
3.325	1.54205	0.193913	-0.229549	-1.71884	-0.251301	1.57954	-0.159666	1.85537	-0.980211	1.20559
3.35	1.51475	0.215665	-0.126344	-1.69061	-0.298043	1.66238	0.0638664	1.79705	-0.921435	1.23892
3.375	1.65775	0.476222	0.0236028	-1.59388	0.0583128	1.59944	0.050908	1.74244	-0.913568	1.09452
3.4	1.64248	0.663193	0.0846925	-1.34721	0.353579	1.64664	0.308225	1.7355	-0.933468	0.982525
3.425	1.39673	0.660879	0.144856	-1.4518	0.36191	1.5601	0.53546	1.83223	-0.763621	0.971881
3.45	1.61888	0.476684	0.353117	-1.36202	0.254077	1.50919	0.761769	2.13767	-0.498899	0.967716
3.475	1.47726	0.460949	0.610434	-1.46337	0.222607	1.61101	0.76686	2.19321	-0.545642	1.17644
3.5	1.3921	0.455396	0.568319	-1.27594	0.325811	1.28149	0.518799	2.30151	-0.496122	1.32361
3.525	1.43514	0.707159	0.325349	-1.16718	0.295729	1.07046	0.480387	2.15896	-0.522964	1.24771
3.55	1.18569	1.04361	0.255929	-1.06814	0.434107	0.960773	0.520188	2.07612	-0.728448	1.41524
3.575	1.15839	1.33796	0.275829	-0.895981	0.30082	0.792777	0.542402	2.06779	-0.790463	1.27224
3.6	0.889965	1.157	0.359596	-0.831652	0.332291	0.60164	0.459098	2.08168	-1.02881	1.22272
3.625	0.628946	1.0339	0.165683	-0.871916	0.225384	0.296655	0.384587	2.25569	-1.01538	1.07832
3.65	0.507229	0.784909	-0.175401	-0.784909	0.287862	0.0240656	0.0749737	2.16498	-1.15839	1.19588
3.675	0.43457	0.977434	-0.236954	-0.754365	0.171699	-0.0573872	0.0772877	2.23949	-1.47402	1.32916
3.7	0.388289	0.976046	-0.321183	-0.752513	0.344323	-0.401711	-0.025454	2.29179	-1.58231	1.27733
3.725	0.231863	0.996409	-0.221681	-0.738167	0.304523	-0.350803	-0.0064792	2.05437	-1.59203	1.14636
3.75	0.109684	0.836743	-0.249912	-0.685407	0.016198	-0.410504	0.324423	2.01642	-1.34073	1.1371
3.775	-0.0490568	0.791389	-0.0948741	-0.675226	0.173087	-0.400322	0.255929	2.11546	-1.23059	0.917733
3.8	-0.0448916	0.615524	-0.318869	-0.70901	0.276292	-0.468817	0.230012	2.31817	-1.46384	1.05056
3.825	0.105056	0.240193	-0.590533	-0.899684	-0.0018512	-0.593773	0.108295	2.28947	-1.5726	0.980674
3.85	0.132361	0.203169	-0.949203	-0.799719	0.157352	-0.665507	-0.0282308	2.2219	-1.6323	1.10285
3.875	0.060164	0.208723	-0.828413	-0.49751	0.039338	-0.980674	-0.0124956	1.74892	-1.69339	1.03482
3.9	-0.0597012	0.186971	-0.679391	-0.526204	0.0263796	-0.854329	-0.01157	1.65081	-1.68135	1.07416
3.925	-0.315167	0.187897	-0.628946	-0.711787	-0.0698828	-0.792777	0.16522	1.48142	-1.7878	1.03991
3.95	-0.293415	-0.118014	-0.522039	-0.727985	-0.15041	-0.736778	0.0333216	1.51382	-1.57769	1.34305
3.975	-0.120328	-0.137914	-0.708547	-0.594698	-0.120328	-0.759918	-0.0569244	1.50595	-1.61702	1.24077
4	0.308688	-0.272127	-0.96679	-0.43133	-0.193913	-0.777042	0.0573872	1.33333	-1.81927	1.15284
4.025	0.278606	-0.440123	-0.766397	-0.622004	-0.0768249	-0.83628	0.155964	1.3722	-1.73967	1.28196
4.05	0.330439	-0.111998	-0.572484	-0.927915	-0.0319332	-0.81314	0.190674	0.952443	-1.59944	1.29399
4.075	0.273052	0.0365612	-0.466966	-1.01214	0.0731224	-0.454007	0.330902	0.875618	-1.77438	1.44579
4.1	0.0990393	-0.102742	-0.343861	-0.893667	0.101816	0.0999649	0.163369	0.853867	-1.99791	1.59712
4.125	0.125882	-0.305911	-0.448454	-0.725671	-0.0101816	0.037024	0.216128	0.917733	-2.24875	1.72902
4.15	0.571096	-0.470205	-0.37024	-0.843222	0.0453544	0.129584	-0.0152724	1.09175	-2.21265	1.73596
4.175	1.0089	-0.701605	-0.202707	-0.934857	0.0971881	-0.0249912	0.0879321	0.92051	-1.85768	1.38562
4.2	1.19958	-0.641441	0.18836	-1.11766	0.217516	-0.0027768	0.245747	0.717341	-1.72856	1.34629
4.225	1.18708	-0.409578	0.145319	-1.44162	0.381347	0.110146	0.0472056	0.723357	-1.468	1.39395
4.25	0.978823	-0.341547	0.272127	-1.49947	0.393843	0.376719	0.111072	0.822859	-1.33703	1.5004
4.275	1.00659	-0.411892	0.403562	-1.05518	0.671061	0.745571	0.203169	0.906626	-0.972344	1.55223
4.3	0.818231	-0.475296	0.614136	-0.769637	0.766397	0.780744	0.27768	0.840445	-0.823785	1.41617
4.325	0.880709	-0.4429	0.796479	-0.920047	0.851553	0.87423	0.290639	1.01353	-0.567856	1.56103
4.35	1.18431	-0.475296	0.824247	-1.35091	0.695126	0.855718	0.0411892	0.965401	-0.438272	1.55825
4.375	1.16394	-0.406339	0.937633	-1.51151	0.628946	0.836743	-0.167071	1.06814	-0.282771	1.43514
4.4	1.05287	-0.394769	0.947815	-1.38007	0.673837	0.858957	-0.503527	1.23197	-0.37024	1.28381
4.425	0.673374	-0.268424	0.883949	-0.877932	0.91727	0.984376	-0.549807	1.48096	-0.373017	1.12784
4.45	0.385513	-0.512783	0.797868	-0.528981	0.989467	1.05241	-0.421611	1.47633	-0.25454	1.28566
4.475	0.274441	-0.643292	0.85109	-0.417909	0.890891	0.947815	-0.631722	1.39766	-0.130047	1.25373
4.5	0.447528	-0.65949	1.00289	-0.380885	0.932543	1.02788	-0.742795	1.32777	0.013884	0.993169
4.525	0.400322	-0.412355	0.997797	-0.609971	0.985765	0.909865	-1.04778	1.15978	0.251763	0.94041
4.55	0.266573	-0.456784	0.867751	-0.787686	1.24956	0.659953	-1.29908	1.74244	0.139303	0.896444
4.575	0.136063	-0.265647	0.680317	-1.00983	1.14312	0.434107	-1.41062	2.12657	-0.025454	0.696514
4.6	-0.169848	-0.208723	0.447528	-1.014	0.997335	0.183732	-1.44116	2.33529	-0.252226	0.42809
4.625	-0.248524	-0.137452	0.403562	-0.838131	0.926063	0.395694	-1.39858	2.01272	-0.339695	0.382273
4.65	-0.378571	-0.148559	0.447065	-1.00613	0.865899	0.4429	-1.52354	1.90165	-0.190211	0.415595
4.675	-0.189285	-0.139303	0.659028	-1.29075	0.875618	0.152261	-1.59759	1.96274	-0.310076	0.398934
4.7	-0.04628	0.12727	0.696052	-1.41478	0.938096	-0.106907	-2.04974	2.27744	-0.668746	0.26935
4.725	0.037024	0.622466	0.470668	-1.28242	0.643292	-0.218442	-2.11453	2.5741	-0.697903	0.0754365
4.75	-0.194376	0.953369	0.149485	-1.41524	0.402636	-0.477147	-2.30012	2.64583	-0.924675	-0.269813
4.775	-0.253152	0.873304	-0.241119	-1.46985	0.15041	-0.499362	-2.5056	2.51856	-0.951517	-0.381347
4.8	-0.369315	0.921435	-0.153187	-1.41386	0.0550732	-0.381347	-2.41073	2.34362	-1.10239	-0.386901
4.825	-0.122642	0.830727	-0.0883949	-1.49994	0.172162	-0.490106	-2.44544	2.44173	-1.412	-0.321646
4.85	-0.0013884	0.807124	-0.0546104	-1.6832	0.203169	-0.658565	-2.66573	2.43618	-1.5402	-0.457247
4.875	0.15041	1.00011	-0.0708084	-1.77947	0.269813	-0.930691	-2.90546	2.62269	-1.70357	-0.591459
4.9	0.225847	1.22642	-0.257317	-2.07844	0.194839	-0.906163	-2.97349	2.52967	-2.12333	-0.545642
4.925	0.368852	1.38609	-0.43457	-1.64803	-0.0957997	-0.784909	-2.90963	2.38759	-2.26726	-0.258705
4.95	0.253615	1.27825	-0.26935	-1.53511	-0.0273052	-0.603954	-2.69165	2.30289	-2.56206	-0.0236028
4.975	0.565542	1.38609	-0.0398008	-1.5166	0.189285	-0.828875	-2.59492	2.32279	-2.76893	-0.156427
5	0.520188	1.37128	0.0772877	-1.66516	0.212425	-0.798793	-2.33344	2.07381	-2.75135	-0.193913
5.025	0.525741	1.43514	0.110146	-1.83176	0.0920973	-0.874693	-2.25523	2.07705	-2.79254	-0.198541
5.05	0.5785	1.43144	0.0911717	-1.74429	0.0731224	-0.960773	-2.36213	2.11639	-2.7893	-0.174476
5.075	0.585442	1.3611	-0.136989	-1.76836	-0.317481	-1.07971	-2.13721	2.08168	-2.59631	-0.109221
5.1	0.480387	1.30186	0.0495196	-1.5837	-0.355431	-1.03297	-1.94608	1.87573	-2.89574	-0.101816
5.125	0.546567	1.1408	0.298506	-1.40506	-0.502601	-0.832578	-1.7878	1.86416	-3.09891	-0.207335
5.15	0.782133	0.799719	0.383661	-1.26761	-0.52389	-0.633111	-1.51336	1.5402	-3.12483	-0.201781
5.175	0.727522	0.529906	0.623855	-1.41062	-0.594698	-0.566468	-1.28982	1.41756	-2.85548	-0.10413
5.2	0.774728	0.43966	0.83952	-1.36711	-0.646995	-0.617838	-0.976509	1.38424	-2.8564	-0.141154
5.225	0.621541	0.291101	0.572947	-1.38516	-0.888577	-0.725671	-1.29306	1.57907	-2.89944	-0.0971881
5.25	0.436421	0.248524	0.637276	-1.2491	-0.685407	-0.771488	-1.22226	1.56843	-3.03967	0.0166608
5.275	0.563691	0.100428	0.732613	-1.08342	-0.629408	-0.763158	-1.11535	1.63831	-2.77958	-0.0037024
5.3	0.468354	0.230012	0.977897	-1.06629	-0.198079	-0.599789	-0.714101	1.49901	-2.72821	0.216128
5.325	0.235103	-0.117551	1.18477	-1.42866	-0.251301	-0.385975	-0.674763	1.51104	-3.11326	0.205483
5.35	0.0037024	-0.368389	1.29908	-1.45921	-0.288787	-0.263796	-0.589145	1.45366	-2.8365	0.0796017
5.375	-0.397083	-0.646995	1.38933	-1.46014	-0.367001	-0.274903	-0.586368	1.36387	-2.63472	-0.0971881
5.4	-0.671986	-0.736778	1.10656	-1.26807	-0.225847	-0.0981137	-0.636813	1.3722	-2.55327	-0.0851553
5.425	-0.951517	-0.769174	1.10841	-1.23383	-0.236028	-0.160129	-0.459561	1.41895	-2.48246	0.140228
5.45	-0.914031	-0.50908	1.13664	-1.34351	-0.30406	0.14208	-0.484089	1.40228	-2.47552	0.0930229
5.475	-0.99826	-0.531295	0.94041	-1.31574	-0.161055	0.587756	-0.261482	1.6994	-2.47413	0.108295
5.5	-1.06305	-0.669672	0.963087	-1.53141	-0.143468	0.6743	-0.0495196	2.23949	-2.39222	0.0129584
5.525	-1.06583	-0.695126	1.00613	-1.60175	-0.159203	0.588219	-0.0407264	2.52782	-2.04002	-0.16522
5.55	-1.30741	-0.75529	0.858032	-1.44394	-0.238342	0.26611	-0.330439	2.3862	-1.74661	-0.179567
5.575	-1.23707	-0.768249	0.665507	-1.46893	-0.152724	0.116626	-0.47437	2.15758	-1.65914	0.0934857
5.6	-1.24771	-0.68587	0.432256	-1.40645	-0.216591	0.129584	-0.809438	2.0826	-1.636	0.200393
5.625	-1.21809	-0.587756	0.000925601	-1.44209	-0.406801	0.273052	-0.717803	1.96412	-1.32083	0.187897
5.65	-1.15561	-0.486866	-0.149022	-1.66516	-0.547956	0.416057	-0.602103	2.30012	-1.24401	-0.153187
5.675	-1.2491	-0.230012	-0.301746	-1.76466	-0.598864	0.214739	-0.70577	2.66758	-1.28011	-0.186509
5.7	-1.1533	-0.210574	-0.3272	-1.72995	-0.643292	0.100428	-0.904775	3.10493	-1.36804	-0.265647
5.725	-1.20236	-0.364224	-0.236954	-1.72625	-0.609508	-0.277217	-1.24678	3.13871	-1.41663	-0.0467428
5.75	-0.958922	-0.0342472	-0.0134212	-1.82852	-0.79	-0.338307	-1.48883	3.09752	-1.35554	-0.130972
5.775	-0.715026	0.167997	-0.124956	-1.76512	-0.696052	-0.295267	-1.59759	3.11418	-1.32407	-0.0559988
5.8	-0.499824	0.101816	-0.369777	-1.77391	-0.807124	-0.37024	-1.75031	3.09521	-1.29769	-0.131898
5.825	-0.35034	0.337844	-0.644681	-1.7318	-1.00289	-0.437809	-1.77021	3.17018	-1.30325	-0.137914
5.85	-0.224458	0.310539	-0.734927	-1.95672	-0.928377	-0.53546	-1.85444	3.33401	-1.34397	-0.115237
5.875	0.0962625	0.125882	-0.87099	-2.17285	-0.905237	-0.449379	-1.96227	3.29375	-1.43653	-0.0749737
5.9	0.384587	0.104593	-0.797868	-2.12055	-0.626632	-0.643755	-2.3538	3.41408	-1.66469	-0.0879321
5.925	0.625706	0.0661804	-0.669672	-2.26911	-0.461875	-0.431793	-2.51486	3.38029	-1.79937	-0.0374868
5.95	0.859883	0.0708084	-0.715952	-2.27142	-0.579889	-0.333679	-2.49681	3.19055	-1.76234	0.0328588
5.975	0.930691	0.159666	-0.768249	-2.24736	-0.772877	-0.435958	-2.41859	3.20258	-1.57352	0.0527592
6	0.973269	0.15365	-0.772877	-2.1187	-0.763621	-0.709936	-2.67406	3.20258	-1.73272	0.272127
6.025	1.0811	0.223533	-0.603029	-2.16961	-0.43966	-0.578963	-2.66573	3.20212	-1.95209	0.704382
6.05	1.02001	0.273052	-0.565079	-2.16729	-0.262408	-0.678465	-3.08271	2.90824	-1.98449	0.583128
6.075	1.23614	0.26935	-0.496122	-2.14924	-0.295267	-0.796017	-3.05263	2.62362	-2.13536	0.672912
6.1	1.17598	0.385975	-0.57341	-2.06085	-0.357745	-0.640516	-2.83558	2.42045	-2.41998	0.919121
6.125	0.903386	0.329514	-0.544253	-1.81695	-0.267961	-0.50908	-2.7134	2.48894	-2.64352	0.964013
6.15	0.849701	0.37348	-0.466966	-1.56843	-0.350803	-0.414669	-2.65092	2.36213	-2.72219	0.950129
6.175	0.757604	0.536848	-0.525278	-1.4569	-0.0948741	-0.239268	-2.56438	2.24736	-2.75505	1.01492
6.2	0.708085	0.4628	-0.601178	-1.58509	0.18512	-0.0837669	-2.49958	1.92664	-2.92166	0.957997
6.225	0.60488	0.447065	-0.567856	-1.67071	0.290176	0.311927	-2.73978	2.02383	-3.06559	0.957997
6.25	0.532683	0.250375	-0.553509	-1.68876	0.245284	0.461412	-2.54586	2.05067	-3.0642	1.06953
6.275	0.474833	0.410504	-0.436884	-1.51613	-0.016198	0.420685	-2.55743	1.93589	-3.10446	1.2255
6.3	0.0851553	0.398471	-0.382273	-1.24216	0.211963	0.392917	-2.43572	1.61193	-3.21739	1.2005
6.325	-0.206872	0.372091	-0.367926	-0.807124	0.295267	0.435958	-2.13999	1.38562	-3.44555	1.19495
6.35	-0.225847	0.594698	-0.164757	-0.512783	0.315167	0.6544	-2.30382	1.35878	-3.6265	1.01724
6.375	-0.490106	0.480387	-0.181881	-0.680779	0.30082	1.09267	-2.5417	1.31806	-3.65057	0.966327
6.4	-0.32396	0.461412	-0.397545	-0.742795	0.319795	1.33194	-2.538	1.26761	-3.5469	1.12044
6.425	-0.169848	0.516022	-0.525741	-0.838594	0.389215	1.3722	-2.32974	1.22364	-3.28218	1.20236
6.45	-0.186046	0.564616	-0.566468	-0.751588	0.374868	1.41247	-2.27744	1.30649	-3.01052	1.17088
6.475	-0.255466	0.635425	-0.461412	-0.571096	0.110609	1.55917	-2.4024	1.2889	-3.02903	1.15608
6.5	-0.514171	0.678928	-0.206409	-0.479924	-0.284622	1.64248	-2.3177	1.35277	-2.9323	0.909403
6.525	-0.782595	0.733076	-0.310539	-0.505378	-0.45123	1.77808	-2.56438	1.26946	-2.94063	0.757604
6.55	-0.669672	0.819619	-0.433644	-0.845536	-0.516022	1.6559	-2.50606	1.13386	-2.72451	0.738629
6.575	-0.459098	1.13849	-0.376257	-1.18384	-0.524816	1.5564	-2.31678	1.11627	-2.23023	0.783984
6.6	-0.316555	1.21346	-0.338307	-1.27178	-0.720117	1.38053	-1.96227	1.22827	-1.96366	0.668284
6.625	-0.328125	1.5402	-0.113849	-0.98669	-0.988079	1.19171	-1.88637	1.50364	-1.99791	0.633111
6.65	-0.38181	1.64202	0.0620152	-0.996872	-1.09499	1.48929	-2.00346	1.61517	-1.9433	0.44614
6.675	-0.391066	1.5277	-0.062478	-0.990856	-1.2528	1.43746	-1.96829	1.70403	-1.7989	0.211037
6.7	-0.438272	1.40876	-0.118477	-1.2565	-1.10887	1.39072	-2.22422	2.01596	-1.4481	0.0148096
6.725	-0.207335	1.21346	-0.312853	-1.51475	-0.904312	1.13108	-2.15758	2.28438	-1.18431	-0.0310076
6.75	0.186509	1.11211	-0.288787	-1.57074	-0.931617	0.921435	-2.02244	2.48015	-0.949666	-0.06942
6.775	0.5586	1.14497	-0.32396	-1.69524	-0.762695	0.852478	-2.10944	2.70507	-0.7701	-0.187897
6.8	0.695589	1.24725	-0.413743	-1.76975	-0.781207	0.607657	-2.20709	2.75227	-0.922824	-0.236954
6.825	0.648383	1.04639	-0.43457	-1.66747	-0.682168	0.209186	-2.49681	2.86057	-0.724745	-0.331828
6.85	0.413743	0.973732	-0.45771	-1.75864	-0.667358	-0.0856181	-2.47968	3.12946	-0.358207	-0.331828
6.875	0.335993	0.646069	-0.389215	-1.93821	-0.664581	-0.295729	-2.51254	3.27801	0.10737	-0.365612
6.9	0.388289	0.391529	-0.450768	-2.17424	-0.357282	-0.392455	-2.19876	3.38955	0.230475	-0.167997
6.925	0.490568	0.175864	-0.542865	-2.14184	-0.306837	-0.353117	-1.99652	3.60429	0.211963	-0.164294
6.95	0.641904	-0.321183	-0.514171	-1.73365	-0.318869	-0.285085	-1.88406	3.67741	-0.0597012	-0.284159
6.975	0.553046	-0.536848	-0.500287	-1.39349	-0.0175864	-0.375794	-1.70172	3.47424	-0.202707	-0.334605
7	0.516948	-0.781207	-0.308225	-1.28612	0.0124956	-0.457247	-1.69431	3.47193	-0.0226772	-0.307299
7.025	0.395231	-0.884874	-0.305448	-1.33425	-0.0495196	-0.670598	-1.48605	3.67463	0.406801	-0.214277
7.05	0.318869	-1.28751	-0.393843	-1.26483	0.002314	-0.616913	-1.39997	3.53765	0.620152	-0.163831
7.075	0.400322	-1.35369	-0.329514	-1.26206	-0.0522964	-0.650697	-1.30649	3.52052	0.498899	0.0911717
7.1	0.458635	-1.46245	-0.44614	-1.17505	0.210111	-0.758067	-1.06259	3.29005	0.0055536	0.256391
7.125	0.406339	-1.46939	-0.511857	-1.20236	0.268424	-0.870065	-0.771025	3.25025	-0.407264	0.285085
7.15	0.246673	-1.46152	-0.63126	-1.11211	0.0883949	-0.808512	-0.63635	3.18175	-0.409115	0.311465
7.175	0.236028	-1.62304	-0.598864	-0.766397	0.0467428	-0.856181	-0.498436	3.11187	-0.262408	0.374405
7.2	0.0634036	-1.5277	-0.873304	-0.640978	0.184195	-0.719192	-0.534997	2.91749	-0.0610896	0.451693
7.225	0.04628	-1.52863	-0.767323	-0.742795	0.167071	-0.382736	-0.343398	2.71803	-0.250838	0.635425
7.25	0.186046	-1.44764	-0.60164	-0.812215	-0.144394	-0.0421148	-0.135138	2.49311	-0.491031	0.929766
7.275	0.0050908	-1.52215	-0.711324	-0.901998	-0.305448	0.13884	-0.0976509	2.28438	-0.684482	1.20421
7.3	-0.195302	-1.54251	-0.670135	-0.690498	-0.316093	0.120328	-0.0749737	1.8998	-0.94365	1.13617
7.325	-0.364687	-1.42681	-0.740943	-0.640053	-0.423	0.0907089	0.0610896	1.70125	-0.99826	1.12322
7.35	-0.367926	-1.22688	-0.685407	-0.380885	-0.145782	0.332291	-0.0490568	1.52956	-1.12368	1.15237
7.375	-0.308225	-1.11627	-0.721043	-0.424851	-0.423925	0.737704	0.273978	1.44486	-1.07555	1.44671
7.4	-0.283697	-1.13108	-0.65116	-0.311927	-0.580352	1.02325	0.537311	1.39025	-1.11998	1.65405
7.425	-0.230012	-0.811289	-0.906163	-0.067106	-0.653011	1.30926	0.448916	1.15885	-1.0177	1.68598
7.45	-0.281383	-0.650697	-0.804347	-0.140228	-0.734464	1.28381	0.313779	1.16024	-1.03019	1.66886
7.475	-0.19993	-0.629871	-0.883486	0.252226	-0.835817	1.22226	0.478073	0.968178	-1.1172	1.41617
7.5	-0.131435	-0.716878	-1.09591	0.458172	-0.784909	1.28751	0.320258	0.771951	-1.10748	1.20097
7.525	0.170773	-0.544716	-1.25743	0.299895	-1.02325	1.52308	0.294804	0.971881	-1.356	1.12322
7.55	0.0930229	-0.297581	-1.04315	-0.297118	-1.16348	1.71236	0.229549	1.07555	-1.43005	1.17412
7.575	0.279069	-0.0976509	-0.838594	-0.623392	-1.38562	1.79381	0.193451	1.05518	-1.35647	1.04038
7.6	-0.0041652	-0.0430404	-0.848313	-0.56693	-1.12877	1.73134	-0.0851553	0.990856	-1.38979	0.866825
7.625	0.0189748	-0.050908	-0.892742	-0.369315	-0.956145	1.73596	-0.27768	1.18014	-1.48744	1.04824
7.65	0.192525	-0.0897833	-1.07879	-0.416057	-0.967716	1.88313	-0.483626	1.17181	-1.58879	0.704845
7.675	0.322109	-0.114774	-1.28335	-0.617838	-1.20374	1.8674	-0.494271	1.41339	-1.46661	0.619227
7.7	0.321646	0.00740481	-1.06259	-0.727059	-0.97836	1.95579	-0.645606	1.66469	-1.25974	0.66597
7.725	0.335067	0.0925601	-0.995021	-0.874693	-0.758067	1.81371	-0.88256	1.76743	-1.20236	0.622004
7.75	0.228623	0.11894	-1.07323	-1.02649	-0.851553	1.66377	-1.11813	2.07936	-1.21994	0.724283
7.775	0.342009	-0.071734	-1.12507	-0.914031	-0.758067	1.4518	-1.42866	2.35889	-1.30602	0.749274
7.8	0.492882	-0.30406	-1.19264	-0.659953	-0.699291	1.27224	-1.69292	2.61667	-1.39581	0.367463
7.825	0.582666	-0.241119	-1.18245	-0.718266	-0.474833	1.32268	-1.76651	2.7569	-1.60638	0.294341
7.85	0.485478	-0.140228	-1.19541	-0.722894	-0.531758	1.2653	-1.79983	2.79994	-1.40923	0.245747
7.875	0.567393	-0.0407264	-1.0575	-0.75529	-0.201318	1.16163	-1.7841	2.79948	-0.960773	0.40819
7.9	0.631722	0.136063	-0.683093	-0.602103	0.228623	1.0737	-1.95394	2.95868	-0.740943	0.397083
7.925	0.809438	0.0583128	-0.684945	-0.40819	0.341084	0.923287	-2.43896	3.23914	-0.592384	0.364687
7.95	0.837206	-0.107832	-0.602103	-0.0856181	0.30082	0.721043	-2.56253	3.33031	-0.674763	0.196227
7.975	0.693738	-0.278606	-0.433644	-0.0004628	0.377182	0.540551	-2.50977	3.72739	-0.913568	0.208723
8	0.566005	-0.553972	-0.245747	-0.0675688	0.326737	0.611359	-2.39916	3.50201	-0.880246	0.303134
8.025	0.331828	-0.732613	-0.561377	-0.151799	0.284159	0.536386	-2.72497	3.4997	-0.664118	0.388289
8.05	0.401248	-0.793703	-0.408653	-0.210111	0.354505	0.195765	-2.88093	3.52191	-0.662267	0.702994
8.075	0.46928	-0.883486	-0.694663	-0.0907089	0.238805	-0.0712712	-2.98876	3.74915	-0.609971	0.870065
8.1	0.23464	-0.949203	-0.803421	0.0222144	0.151799	-0.233251	-3.04199	3.88799	-0.76686	1.00428
8.125	0.100428	-0.919121	-0.602103	0.296655	0.227698	-0.187897	-2.91657	4.23694	-1.06259	0.952443
8.15	-0.0564616	-1.03204	-0.737241	0.217516	0.256854	-0.167997	-2.74626	4.1814	-1.15052	0.999649
8.175	-0.245284	-1.1496	-0.992244	0.130972	0.213351	-0.0944113	-2.7407	4.25545	-1.25141	1.10609
8.2	-0.376257	-1.18662	-0.826099	0.0458172	-0.027768	0.032396	-3.0642	4.18927	-1.04593	1.44671
8.225	0.0148096	-1.20791	-0.817768	-0.0564616	0.0037024	0.15365	-3.13825	4.4887	-0.832115	1.50734
8.25	0.137452	-1.14358	-0.50399	-0.2115	0.0666432	0.226772	-3.20073	4.52295	-0.879783	1.40228
8.275	0.418371	-1.07231	-0.382273	-0.180492	0.0444288	0.0606268	-2.77264	4.48685	-1.06768	1.33749
8.3	0.417446	-1.14636	-0.300357	-0.26935	-0.0712712	-0.0735852	-2.38712	4.3855	-1.41756	1.3412
8.325	0.263333	-0.921435	-0.566468	-0.316555	-0.0152724	0.039338	-2.01642	4.2934	-1.36665	1.66562
8.35	0.478998	-0.715489	-0.585905	-0.497048	-0.0796017	0.220293	-1.94515	3.93565	-1.325	1.81742
8.375	0.4628	-0.707159	-0.465577	-0.719192	-0.151336	0.449842	-1.76929	3.72415	-1.37729	1.88499
8.4	0.566468	-0.786761	-0.511857	-0.997335	-0.248987	0.6544	-1.57676	3.64085	-1.55547	1.85953
8.425	0.859883	-0.703919	-0.441974	-0.882097	-0.498436	0.895519	-1.1172	3.45156	-1.43422	1.76605
8.45	0.972806	-0.637739	-0.0212888	-0.69744	-0.428553	1.13617	-1.0575	3.26552	-1.59388	1.59296
8.475	0.964476	-0.429479	-0.0559988	-0.618764	-0.557212	0.92884	-1.20374	3.02949	-1.79613	1.26715
8.5	1.06444	-0.429479	-0.0763621	-0.601178	-0.52713	1.01076	-1.19819	2.62315	-1.89748	1.15931
8.525	0.93208	-0.39338	-0.0999649	-0.624318	-0.489643	1.37035	-1.14358	2.45747	-1.75494	1.32037
8.55	0.834892	-0.501676	-0.297118	-1.03714	-0.680779	1.76882	-0.901535	2.21126	-1.6198	1.36017
8.575	0.948741	-0.964476	-0.217053	-1.28751	-0.846462	1.91183	-0.817305	1.9831	-1.46384	1.29723
8.6	0.716415	-0.952906	-0.139766	-1.34212	-1.29121	1.66747	-0.664581	2.07288	-1.55362	1.13247
8.625	0.677077	-0.94041	-0.197153	-1.19588	-1.39164	1.45597	-0.585905	2.16961	-1.82806	0.823322
8.65	0.661342	-0.983913	-0.491031	-1.18245	-1.1607	1.44903	-0.348026	2.06455	-2.04188	0.982525
8.675	0.35034	-1.13155	-0.59655	-1.26021	-1.15376	1.72995	-0.0703456	1.90489	-1.96783	0.994558
8.7	0.0041652	-1.52076	-0.638202	-1.61332	-0.849701	2.09001	0.0615524	1.89794	-1.77345	1.03714
8.725	0.292953	-1.59203	-0.526204	-1.97616	-0.686796	2.28114	0.243896	1.47494	-1.54853	0.975583
8.75	0.574798	-1.71051	-0.391529	-1.95579	-0.525278	2.02197	0.375331	1.30325	-1.43329	0.987616
8.775	0.511857	-1.91044	-0.51556	-1.59157	-0.632648	1.86601	0.333679	1.42172	-1.46523	0.591459
8.8	0.360059	-2.13675	-0.85942	-1.62813	-0.721969	1.65497	0.583591	1.40275	-1.29445	0.474833
8.825	0.248987	-2.16313	-0.807124	-1.81325	-0.359133	1.79428	0.414206	1.41293	-1.32453	0.456321
8.85	0.409115	-2.25893	-0.65116	-1.89517	-0.237879	1.90766	0.369777	1.24725	-1.03204	0.686333
8.875	0.483626	-2.13166	-0.504915	-2.05206	-0.27768	1.97246	0.242045	1.44579	-1.08064	0.717341
8.9	0.508618	-1.69246	-0.395231	-2.04743	-0.405876	1.81001	0.186509	1.65914	-0.933005	0.473908
8.925	0.0481312	-1.58879	-0.536848	-1.72254	-0.752051	1.65821	0.212425	1.80631	-0.864511	0.39338
8.95	-0.153187	-1.87943	-0.98669	-1.32453	-0.901998	1.57213	0.0726596	1.81001	-0.746034	0.435958
8.975	-0.294804	-1.99837	-1.0251	-1.14589	-0.705308	1.59712	-0.176327	1.80261	-0.637739	0.398934
9	-0.0749737	-1.99606	-1.16348	-1.26807	-0.472982	1.67487	-0.318869	1.81834	-0.353579	0.435958
9.025	-0.00740481	-1.92617	-0.963087	-1.40367	-0.506304	1.72301	-0.447991	1.7281	-0.0698828	0.449842
9.05	0.00786761	-1.69015	-0.820082	-1.4879	-0.709473	1.76327	-0.606268	1.7156	-0.233714	0.528518
9.075	0.0472056	-1.54066	-0.64792	-1.41339	-0.968178	1.68644	-0.834429	1.9706	-0.41976	0.581277
9.1	0.0916345	-1.5166	-0.556286	-1.07555	-1.0376	1.38516	-0.828875	2.05483	-0.434107	0.496585
9.125	0.0879321	-1.3648	-0.666432	-0.670135	-1.07925	1.31759	-0.86266	2.09047	-0.3471	0.701605
9.15	0.210574	-1.28705	-0.612748	-0.634036	-0.984839	1.38979	-0.918659	2.31446	-0.267036	0.873304
9.175	0.152724	-1.01492	-0.54379	-0.497973	-0.79	1.51567	-1.08851	2.30845	-0.267961	1.00705
9.2	0.444288	-1.02927	-0.407727	-0.478073	-0.63126	1.61564	-1.26854	2.19229	-0.331365	1.33472
9.225	0.702068	-0.875155	-0.211963	-0.0291564	-0.686796	1.64016	-1.4967	2.27374	-0.0971881	1.57352
9.25	0.741406	-1.01862	-0.223533	0.132361	-0.702531	1.65173	-1.6957	2.40055	-0.0689572	1.88915
9.275	0.583591	-0.965401	-0.004628	0.295729	-0.722431	1.67534	-1.87804	2.35704	-0.0981137	1.7753
9.3	0.548418	-0.910791	-0.0513708	0.334142	-0.755753	1.65868	-1.80909	2.48801	-0.369315	1.77206
9.325	0.627094	-0.817305	-0.190674	0.131435	-0.664581	1.63091	-1.77484	2.4783	-0.610434	1.76743
9.35	0.958922	-0.575261	-0.0749737	0.0013884	-0.874693	1.86462	-1.74013	2.51902	-0.462338	1.87851
9.375	0.899221	-0.608582	-0.0249912	0.233251	-0.807587	2.01735	-1.61378	2.4061	-0.577575	2.09463
9.4	0.828875	-0.59655	-0.117088	0.202707	-0.618764	1.80446	-1.59203	2.40564	-0.592384	2.20848
9.425	0.703919	-0.461412	-0.259631	0.268887	-0.660879	1.65636	-1.64526	2.26726	-0.448916	2.32927
9.45	0.721969	-0.458635	-0.186971	0.21983	-0.465577	1.636	-1.59759	2.26402	-0.617376	2.29549
9.475	0.899684	-0.507229	-0.200393	0.248524	-0.495659	1.75401	-1.45319	2.11824	-0.763158	2.32465
9.5	0.854792	-0.321183	-0.342935	0.214277	-0.307762	2.00485	-1.59851	2.08769	-0.931617	2.47598
9.525	0.80157	-0.0731224	-0.217053	0.116626	-0.392455	2.19876	-1.52169	2.01642	-1.21902	2.65509
9.55	0.773339	-0.195302	-0.545642	-0.0310076	-0.419297	2.38481	-1.57584	1.73226	-1.06213	2.45608
9.575	0.790463	-0.511857	-0.594698	-0.124493	-0.01157	2.47043	-1.57769	1.4768	-0.943187	2.21681
9.6	0.614599	-0.655788	-0.752513	-0.377645	0.0356356	2.37972	-1.76651	1.37405	-0.701605	2.17701
9.625	0.429016	-0.968641	-0.841371	-0.329977	0.318407	2.20709	-1.39164	1.437	-0.691886	1.95209
9.65	0.408653	-1.05148	-0.814066	-0.26935	0.543328	2.25893	-1.02094	1.13016	-0.887651	1.82251
9.675	0.667358	-1.24216	-0.861271	-0.552584	0.448916	2.32141	-0.939485	0.8858	-1.19865	1.6994
9.7	0.872379	-1.4606	-0.961699	-0.35034	0.264722	2.50745	-1.10748	0.704382	-1.45319	1.66654
9.725	0.730299	-1.42681	-0.996409	-0.668746	0.349414	2.71571	-1.33286	0.69744	-1.71421	1.69246
9.75	0.562302	-1.39349	-1.09637	-0.673374	0.589608	2.50421	-1.15191	0.808049	-1.40969	1.34536
9.775	0.53546	-1.7989	-1.00798	-0.716878	0.6743	2.47644	-1.03112	0.592384	-1.52261	0.974657
9.8	0.58498	-2.02429	-0.788149	-0.797868	0.540088	2.2182	-1.10378	0.398934	-1.31667	0.923287
9.825	0.590996	-2.14554	-0.734927	-0.810363	0.401711	2.18673	-1.04917	0.268887	-1.35647	0.791851
9.85	0.479461	-2.19969	-0.613673	-0.777967	0.324886	2.14091	-0.757141	0.333679	-1.33286	0.856643
9.875	0.433644	-2.314	-0.69744	-0.890428	0.160129	1.9308	-0.893667	0.481775	-1.22133	0.974657
9.9	0.467428	-2.26772	-0.894593	-0.791389	0.0976509	1.51984	-1.03436	0.602566	-1.01862	0.831652
9.925	0.306837	-2.44266	-0.881172	-0.470668	0.170311	1.20652	-0.884874	0.806198	-0.858495	0.392455
9.95	0.471594	-2.27004	-0.775191	-0.313316	0.221681	0.960311	-0.656251	0.829338	-0.695589	-0.0199004
9.975	0.727059	-2.20339	-0.744183	-0.43457	0.067106	0.98669	-0.544716	0.76686	-0.585905	-0.459561

## Sheet: Panel_b
edges_M=0.1706	distr_M=0.1706	edges_M=0.2706	distr_M=0.2706
-4.9281	7.26799e-07	-6.36511	5.16888e-07
-4.72745	4.15313e-07	-6.12327	8.6148e-08
-4.5268	3.21868e-06	-5.88144	3.44593e-07
-4.32615	6.43734e-06	-5.63961	6.89184e-07
-4.12549	1.95197e-05	-5.39778	3.01518e-06
-3.92484	4.91108e-05	-5.15595	8.52866e-06
-3.72419	0.000109124	-4.91412	1.65404e-05
-3.52354	0.000274418	-4.67228	4.61754e-05
-3.32289	0.000626603	-4.43045	0.000115094
-3.12224	0.00135714	-4.18862	0.000274123
-2.92158	0.00278229	-3.94679	0.000612082
-2.72093	0.00549127	-3.70496	0.0012774
-2.52028	0.0103138	-3.46313	0.00260934
-2.31963	0.0183946	-3.22129	0.00497729
-2.11898	0.0311742	-2.97946	0.00919191
-1.91833	0.0502088	-2.73763	0.0161592
-1.71767	0.0775853	-2.4958	0.0274274
-1.51702	0.114229	-2.25397	0.0440361
-1.31637	0.160109	-2.01214	0.0675284
-1.11572	0.214418	-1.7703	0.0985675
-0.915067	0.271926	-1.52847	0.13773
-0.714415	0.331075	-1.28664	0.183001
-0.513764	0.382383	-1.04481	0.232349
-0.313112	0.422564	-0.802977	0.27978
-0.11246	0.444108	-0.561145	0.32298
0.0881913	0.440733	-0.319314	0.353929
0.288843	0.417486	-0.0774819	0.368756
0.489495	0.37377	0.16435	0.364757
0.690146	0.32034	0.406181	0.342037
0.890798	0.260655	0.648013	0.306166
1.09145	0.202863	0.889845	0.259912
1.2921	0.149506	1.13168	0.210646
1.49275	0.105584	1.37351	0.162263
1.69341	0.0703467	1.61534	0.119332
1.89406	0.044421	1.85717	0.0830353
2.09471	0.0268556	2.099	0.0550792
2.29536	0.0153583	2.34083	0.0347753
2.49601	0.00836876	2.58267	0.0208879
2.69666	0.00438488	2.8245	0.0119641
2.89732	0.00213876	3.06633	0.00644258
3.09797	0.00100516	3.30816	0.00338545
3.29862	0.000443347	3.54999	0.0016655
3.49927	0.000183569	3.79183	0.000784636
3.69992	7.04995e-05	4.03366	0.000358462
3.90057	2.53341e-05	4.27549	0.00014559
4.10123	9.75988e-06	4.51732	5.63408e-05
4.30188	2.80336e-06	4.75915	2.16232e-05
4.50253	4.15313e-07	5.00098	1.08547e-05
4.70318	1.03828e-07	5.24282	3.01518e-06
4.90383	1.03828e-07	5.48465	1.11992e-06

## Sheet: Panel_c
Epoch	Loss	Validation_loss
1	0.0247283	0.013287
2	0.0115013	0.0106186
3	0.0091913	0.00876691
4	0.0075622	0.00960248
5	0.00585769	0.00595302
6	0.00465288	0.00505641
7	0.00386473	0.00965913
8	0.00323736	0.00555003
9	0.00278008	0.00685189
10	0.00239292	0.00728058
11	0.00206858	0.00647229
12	0.0018858	0.00771343
13	0.00218372	0.00605109
14	0.00167953	0.00758555
15	0.00161742	0.00489941
16	0.00202051	0.0095849
17	0.00165	0.00630415
18	0.00158046	0.00617445
19	0.00123391	0.00538906
20	0.00139593	0.00576395
21	0.00138563	0.00556971
22	0.00141499	0.00606458
23	0.00130354	0.00745272
24	0.0011569	0.00672221
25	0.00111362	0.00756041
26	0.00128663	0.00661363
27	0.00110857	0.00724138
28	0.00124096	0.00575665
29	0.00143216	0.0071232
30	0.00109328	0.00735379
31	0.00102008	0.0065857
32	0.00112182	0.00774292
33	0.00113487	0.00801769
34	0.000942344	0.00673252
35	0.0010545	0.00498039
36	0.000990298	0.00777169
37	0.00107607	0.0064806
38	0.000781578	0.00739735
39	0.000921643	0.00691993
40	0.000916077	0.00738116
41	0.000953815	0.00668618
42	0.000899618	0.00715464
43	0.000779895	0.00736407
44	0.000857046	0.00579413
45	0.000886622	0.00638458
46	0.000830259	0.00676094
47	0.000779971	0.00808447
48	0.000822917	0.00741052
49	0.000900571	0.0064856
50	0.000735328	0.00677034
51	0.00079131	0.007133
52	0.000734225	0.00620068
53	0.000803455	0.00718723
54	0.000882553	0.00578616
55	0.00081343	0.00595656
56	0.000612692	0.00708707
57	0.000850218	0.00641808
58	0.000807573	0.00731506
59	0.000719674	0.00697661
60	0.00068443	0.00593834
61	0.000823936	0.00704402
62	0.000746273	0.00664754
63	0.000775709	0.00679545
64	0.000622394	0.00729199
65	0.0006725	0.00630477
66	0.000355424	0.00701601
67	0.000397845	0.00642808
68	0.000371763	0.00672158
69	0.000359547	0.00713693
70	0.000338289	0.00622509
71	0.000362613	0.00612028
72	0.000354109	0.00677573
73	0.00036487	0.00694367
74	0.000384299	0.00638623
75	0.000358621	0.00669502
76	0.000320938	0.00666563
77	0.000358525	0.00613324
78	0.00037501	0.00730726
79	0.000346178	0.00621016
80	0.000345272	0.00648915
81	0.000347281	0.00716935
82	0.000389839	0.00625692
83	0.000316477	0.00642303
84	0.000321528	0.00680121
85	0.000306228	0.00716977
86	0.000319416	0.00658177
87	0.000368862	0.00675391
88	0.000347554	0.00650481
89	0.000333018	0.00697136
90	0.000343741	0.00650507
91	0.000299567	0.00679573
92	0.000333229	0.00694009
93	0.00042243	0.00715149
94	0.000290432	0.00693098
95	0.000307653	0.00659714
96	0.000302994	0.006649
97	0.000339621	0.00677235
98	0.000289162	0.00676762
99	0.00028555	0.00674702
100	0.000341448	0.00674968
101	0.000322834	0.00664388
102	0.000339011	0.00657004
103	0.000305887	0.00672968
104	0.000359348	0.00681487
105	0.000330524	0.00696866
106	0.000314911	0.00647008
107	0.000315873	0.00713135
108	0.000286	0.00687396
109	0.0003564	0.0067627
110	0.000302704	0.00701799
111	0.000363584	0.00660951
112	0.000308906	0.00667732
113	0.000286197	0.00655745
114	0.000286149	0.00669072
115	0.000308288	0.00661162
116	0.000271224	0.00699243
117	0.000357579	0.00662603
118	0.000311456	0.00668407
119	0.000293734	0.00670974
120	0.000159647	0.00666135
121	0.000160744	0.00657152
122	0.000175893	0.00668904
123	0.00016738	0.0066633
124	0.000161276	0.00653916
125	0.000159292	0.00664173
126	0.000167263	0.00666072
127	0.000191852	0.00658527
128	0.000160347	0.00669148
129	0.000159958	0.00699699
130	0.000158408	0.00671446
131	0.000187753	0.00651381
132	0.000152926	0.00664306
133	0.000181749	0.00681096
134	0.000175475	0.00686286
135	0.00014902	0.00664633
136	0.000163159	0.00669326
137	0.000165398	0.00676581
138	0.000140439	0.00684357
139	0.000168911	0.00644392
140	0.000165849	0.00669341
141	0.000150519	0.00664438
142	0.000154733	0.00670584
143	0.000167162	0.00653307
144	0.000167684	0.00636573
145	0.000163537	0.00652114
146	0.000177494	0.00677942
147	0.000159714	0.00658334
148	0.000162353	0.00657735
149	0.000153294	0.00676919
150	0.000136957	0.00650409
151	0.000174416	0.00645129
152	0.000161737	0.00668522
153	0.000166071	0.00649265
154	0.000147471	0.00671652
155	0.000149038	0.00671296
156	0.000191213	0.00652532
157	0.000170434	0.00663235
158	0.000177266	0.00667937
159	0.000152827	0.00668495
160	0.000138281	0.00667033
161	0.00016044	0.00673288
162	0.000141127	0.00664879
163	0.00014542	0.00655321
164	0.00015343	0.00663122
165	0.000169507	0.00668723
166	0.000147687	0.00653895
167	0.00016207	0.00636504
168	0.000145556	0.00666183
169	0.000152189	0.00655951
170	0.000165637	0.00666401
171	0.000141847	0.0065767
172	0.000157515	0.00667191
173	0.000144615	0.00664804
174	8.92809e-05	0.0066209
175	8.6677e-05	0.00661242
176	8.76232e-05	0.00662927
177	9.17224e-05	0.00662065
178	8.58001e-05	0.00664579
179	9.16341e-05	0.00659251
180	9.74468e-05	0.00669829
181	9.90938e-05	0.00660762
182	8.8514e-05	0.00663462
183	9.10954e-05	0.00660352
184	0.000102668	0.00669295
185	9.02667e-05	0.00669576
186	8.93401e-05	0.00668591
187	9.32526e-05	0.0066308
188	8.6211e-05	0.00651411
189	9.46604e-05	0.00669806
190	9.23302e-05	0.00659344
191	8.72849e-05	0.00659447
192	7.81096e-05	0.00663976
193	9.39554e-05	0.00662025
194	9.34967e-05	0.00656689
195	9.00179e-05	0.00663802
196	7.89508e-05	0.00668485
197	8.64018e-05	0.00658486
198	9.9885e-05	0.00670778
199	8.45929e-05	0.00682286
200	8.91146e-05	0.00661898
201	8.70285e-05	0.00659262
202	8.69803e-05	0.00659053
203	7.93299e-05	0.00666852
204	9.20159e-05	0.00661592
205	9.08658e-05	0.00672321
206	7.8709e-05	0.00662445
207	7.66637e-05	0.00662611
208	7.98939e-05	0.00665392
209	8.76288e-05	0.00672914
210	8.8792e-05	0.00666833
211	7.66307e-05	0.00667856
212	9.41867e-05	0.00669598
213	8.49317e-05	0.00661025
214	8.32761e-05	0.00663694
215	8.85792e-05	0.00660404

## Sheet: Panel_d
exact	pred
0.1789	0.178077
0.1789	0.177134
0.1789	0.17635
0.1789	0.176084
0.1789	0.176957
0.1789	0.177501
0.1789	0.176196
0.1789	0.177958
0.1789	0.175003
0.1789	0.175985
0.1789	0.179775
0.1789	0.175271
0.1789	0.177628
0.1789	0.174162
0.1789	0.175488
0.1789	0.177104
0.1789	0.176172
0.1789	0.176983
0.1789	0.175159
0.1789	0.176538
0.1789	0.17811
0.1789	0.175285
0.1789	0.17903
0.1789	0.178486
0.1789	0.175803
0.1789	0.177212
0.1789	0.177029
0.1789	0.176437
0.1789	0.177598
0.1789	0.177031
0.1789	0.174798
0.1789	0.176389
0.1789	0.177924
0.1789	0.176158
0.1789	0.173815
0.1789	0.176022
0.1789	0.176779
0.1789	0.178234
0.1789	0.17726
0.1789	0.174976
0.1789	0.177243
0.1789	0.177896
0.1789	0.176463
0.1789	0.177489
0.1789	0.177421
0.1789	0.177868
0.1789	0.176721
0.1789	0.175358
0.1789	0.176317
0.1789	0.179635
0.1789	0.178114
0.1789	0.178147
0.1789	0.176666
0.1789	0.178133
0.1789	0.177859
0.1789	0.178886
0.1789	0.175958
0.1789	0.174988
0.1789	0.176784
0.1789	0.177032
0.1789	0.176951
0.1789	0.176237
0.1789	0.176826
0.1789	0.175862
0.1789	0.178228
0.1789	0.175156
0.1789	0.176121
0.1789	0.177685
0.1789	0.17815
0.1789	0.175889
0.1789	0.17748
0.1789	0.177903
0.1789	0.174678
0.1789	0.176675
0.1789	0.177899
0.1789	0.177855
0.1789	0.17822
0.1789	0.176831
0.1789	0.177338
0.1789	0.177011
0.1789	0.179197
0.1789	0.178221
0.1789	0.178178
0.1789	0.17674
0.1789	0.176091
0.1789	0.175837
0.1789	0.173837
0.1789	0.177394
0.1789	0.177564
0.1789	0.177482
0.1789	0.176604
0.1789	0.176588
0.1789	0.176334
0.1789	0.178657
0.1789	0.176308
0.1789	0.177401
0.1789	0.177374
0.1789	0.188042
0.1789	0.177418
0.1789	0.17651
0.1789	0.175736
0.1789	0.177268
0.1789	0.175396
0.1789	0.176314
0.1789	0.176726
0.1789	0.176087
0.1789	0.175827
0.1789	0.176651
0.1789	0.176836
0.1789	0.173844
0.1789	0.177812
0.1789	0.177639
0.1789	0.176435
0.1789	0.175366
0.1789	0.177161
0.1789	0.174448
0.1789	0.177615
0.1789	0.177183
0.1789	0.175613
0.1789	0.177329
0.1789	0.176766
0.1789	0.177361
0.1789	0.177039
0.1789	0.176912
0.1789	0.176602
0.1789	0.179547
0.1789	0.177933
0.1789	0.177198
0.1789	0.176734
0.1789	0.17618
0.1789	0.177008
0.1789	0.177282
0.1789	0.176812
0.1789	0.176163
0.1789	0.17664
0.1789	0.176881
0.1789	0.176323
0.1789	0.177192
0.1789	0.176962
0.1789	0.177706
0.1789	0.175464
0.1789	0.175328
0.1789	0.175807
0.1789	0.176987
0.1789	0.176788
0.1789	0.17682
0.1789	0.178587
0.1789	0.177358
0.1789	0.177563
0.1789	0.176866
0.1789	0.177214
0.1789	0.17826
0.1789	0.17656
0.1789	0.175074
0.1789	0.177215
0.1789	0.174914
0.1789	0.174242
0.1789	0.180273
0.1789	0.177324
0.1789	0.1768
0.1789	0.177833
0.1789	0.177504
0.1789	0.174842
0.1789	0.177753
0.1789	0.176154
0.1789	0.176801
0.1789	0.17644
0.1789	0.174009
0.1789	0.177217
0.1789	0.176889
0.1789	0.176733
0.1789	0.175201
0.1789	0.174224
0.1789	0.177192
0.1789	0.176846
0.1789	0.177711
0.1789	0.175479
0.1789	0.175458
0.1789	0.17609
0.1789	0.179666
0.1789	0.176523
0.1789	0.178673
0.1789	0.175961
0.1789	0.175749
0.1789	0.176727
0.1789	0.178036
0.1789	0.177422
0.1789	0.175031
0.1789	0.175776
0.1789	0.176533
0.1789	0.179287
0.1789	0.176201
0.1789	0.177539
0.1789	0.177053
0.1789	0.175914
0.1789	0.176379
0.1789	0.17612
0.1789	0.177934
0.1789	0.1788
0.1789	0.176208
0.1789	0.176089
0.1789	0.177677
0.1789	0.176718
0.1789	0.17704
0.1789	0.175099
0.1789	0.177359
0.1789	0.177873
0.1789	0.178428
0.1789	0.178747
0.1789	0.176654
0.1789	0.177717
0.1789	0.177519
0.1789	0.17528
0.1789	0.178854
0.1789	0.176318
0.1789	0.178543
0.1789	0.175979
0.1789	0.176309
0.1789	0.177547
0.1789	0.179016
0.1789	0.175746
0.1789	0.175545
0.1789	0.178524
0.1789	0.176873
0.1789	0.176104
0.1789	0.177385
0.1789	0.17793
0.1789	0.176345
0.1789	0.178438
0.1789	0.177549
0.1789	0.175246
0.1789	0.176595
0.1789	0.175959
0.1789	0.179057
0.1789	0.176213
0.1789	0.177527
0.1789	0.178629
0.1789	0.176976
0.1789	0.176766
0.1789	0.175569
0.1789	0.175832
0.1789	0.176211
0.1789	0.175879
0.1789	0.176013
0.1789	0.178152
0.1789	0.175691
0.1789	0.175852
0.1789	0.176012
0.1789	0.176998
0.1789	0.176342
0.1789	0.174914
0.1789	0.176857
0.1789	0.176765
0.1789	0.178519
0.1789	0.174809
0.1789	0.176953
0.1789	0.176204
0.1789	0.178393
0.1789	0.177608
0.1789	0.177235
0.1789	0.179303
0.1789	0.175388
0.1789	0.177395
0.1789	0.1775
0.1789	0.177801
0.1789	0.176674
0.1789	0.177815
0.1789	0.176356
0.1789	0.178195
0.1789	0.176128
0.1789	0.175959
0.1789	0.178233
0.1789	0.175932
0.1789	0.177442
0.1789	0.175222
0.1789	0.175912
0.1789	0.176137
0.1789	0.176546
0.1789	0.178234
0.1789	0.177371
0.1789	0.178068
0.1789	0.175905
0.1789	0.1754
0.1789	0.17485
0.1789	0.178004
0.1789	0.176201
0.1789	0.175623
0.1789	0.177322
0.1789	0.174932
0.1789	0.176347
0.1789	0.175905
0.1789	0.175301
0.1789	0.177104
0.1789	0.174861
0.1789	0.178515
0.1789	0.177665
0.1789	0.175826
0.1789	0.177997
0.1789	0.175204
0.1789	0.176399
0.1789	0.175839
0.1789	0.179093
0.1789	0.175011
0.1789	0.177223
0.1789	0.177252
0.1789	0.177478
0.1789	0.177371
0.1789	0.175518
0.1789	0.177088
0.1789	0.177503
0.1789	0.176973
0.1789	0.178055
0.1789	0.175856
0.1789	0.177758
0.1789	0.178002
0.1789	0.17752
0.1789	0.176513
0.1789	0.177189
0.1789	0.175884
0.1789	0.174415
0.1789	0.176395
0.1789	0.176793
0.1789	0.177342
0.1789	0.176116
0.1789	0.177671
0.1789	0.176239
0.1789	0.176151
0.1789	0.178505
0.1789	0.176932
0.1789	0.176879
0.1789	0.177593
0.1789	0.177359
0.1789	0.176417
0.1789	0.178714
0.1789	0.175874
0.1789	0.175879
0.1789	0.175164
0.1789	0.175547
0.1789	0.178488
0.1789	0.177339
0.1789	0.178279
0.1789	0.176378
0.1789	0.176844
0.1789	0.177242
0.1789	0.175782
0.1789	0.176094
0.1789	0.177125
0.1789	0.176693
0.1789	0.176715
0.1789	0.17825
0.1789	0.176002
0.1789	0.177047
0.1789	0.175901
0.1789	0.176037
0.1789	0.176198
0.1789	0.175566
0.1789	0.179124
0.1789	0.175384
0.1789	0.177342
0.1789	0.176425
0.1789	0.178313
0.1789	0.179379
0.1789	0.174911
0.1789	0.179487
0.1789	0.175829
0.1789	0.176358
0.1789	0.176593
0.1789	0.177513
0.1789	0.176147
0.1789	0.176357
0.1789	0.174958
0.1789	0.178507
0.1789	0.175614
0.1789	0.17648
0.1789	0.177502
0.1789	0.176595
0.1789	0.177764
0.1789	0.178226
0.1789	0.176795
0.1789	0.174446
0.1789	0.17643
0.1789	0.177056
0.1789	0.176522
0.1789	0.174923
0.1789	0.175486
0.1789	0.175764
0.1789	0.17649
0.1789	0.177445
0.1789	0.175761
0.1789	0.177704
0.1789	0.177807
0.1789	0.178217
0.1789	0.177111
0.1789	0.178852
0.1789	0.176842
0.1789	0.178134
0.1789	0.177344
0.1789	0.175812
0.1789	0.174246
0.1789	0.176498
0.1789	0.179035
0.1789	0.176652
0.1789	0.177993
0.1789	0.173736
0.1789	0.177816
0.1789	0.177163
0.1789	0.176612
0.1789	0.178946
0.1789	0.175927
0.1789	0.1781
0.1789	0.175738
0.1789	0.176269
0.1789	0.177354
0.1789	0.179543
0.1789	0.176393
0.1789	0.17692
0.1789	0.17618
0.1789	0.176209
0.1789	0.176399
0.1789	0.177038
0.1789	0.176809
0.1789	0.174678
0.1789	0.17812
0.1789	0.174906
0.1789	0.175404
0.1789	0.176151
0.1789	0.178468
0.1789	0.176768
0.1789	0.177507
0.1789	0.176828
0.1789	0.175468
0.1789	0.17707
0.1789	0.17686
0.1789	0.174954
0.1789	0.17767
0.1789	0.175373
0.1789	0.176341
0.1789	0.174639
0.1789	0.177082
0.1789	0.174755
0.1789	0.176099
0.1789	0.177718
0.1789	0.179486
0.1789	0.177112
0.1789	0.177727
0.1789	0.176791
0.1789	0.178966
0.1789	0.175234
0.1789	0.176269
0.1789	0.175598
0.1789	0.176937
0.1789	0.178603
0.1789	0.177771
0.1789	0.176985
0.1789	0.176887
0.1789	0.178599
0.1789	0.176506
0.1789	0.178297
0.1789	0.175636
0.1789	0.176402
0.1789	0.17621
0.1789	0.175229
0.1789	0.179517
0.1789	0.17487
0.1789	0.178839
0.1789	0.178288
0.1789	0.179416
0.1789	0.174016
0.1789	0.176927
0.1789	0.179002
0.1789	0.17735
0.1789	0.175592
0.1789	0.177446
0.1789	0.178597
0.1789	0.177066
0.1789	0.175512
0.1789	0.178004
0.1789	0.177022
0.1789	0.179158
0.1789	0.180118
0.1789	0.176886
0.1789	0.176208
0.1789	0.176607
0.1789	0.17714
0.1789	0.179352
0.1789	0.178972
0.1789	0.176172
0.1789	0.178054
0.1789	0.176255
0.1789	0.178074
0.1789	0.178871
0.1789	0.176225
0.1789	0.176928
0.1789	0.175165
0.1789	0.177902
0.1789	0.175301
0.1789	0.176868
0.1789	0.176374
0.1789	0.175582
0.1789	0.17686
0.1789	0.178125
0.1789	0.174882
0.1789	0.178271
0.1789	0.176736
0.1789	0.17659
0.1789	0.178697
0.1789	0.176955
0.1789	0.176398
0.1789	0.177052
0.1789	0.176127
0.1789	0.177342
0.1789	0.174334
0.1789	0.176333
0.1789	0.178348
0.1789	0.178818
0.1789	0.178402
0.1789	0.178129
0.1789	0.175164
0.1789	0.180512
0.1789	0.175519
0.1789	0.177954
0.1789	0.176676
0.1789	0.178681
0.1789	0.175741
0.1789	0.175423
0.1789	0.17628
0.1789	0.175337
0.1789	0.177274
0.1789	0.177022
0.1789	0.177109
0.1789	0.179412
0.1789	0.177241
0.1789	0.175499
0.1789	0.175092
0.1789	0.174704
0.1789	0.177056
0.1789	0.176859
0.1789	0.175887
0.1789	0.175197
0.1789	0.176571
0.1789	0.176813
0.1789	0.177432
0.1789	0.192464
0.1789	0.176825
0.1789	0.175762
0.1789	0.175815
0.1789	0.176422
0.1789	0.177142
0.1789	0.176516
0.1789	0.176866
0.1789	0.177017
0.1789	0.178004
0.1789	0.175861
0.1789	0.177427
0.1789	0.177145
0.1789	0.175861
0.1789	0.174589
0.1789	0.175852
0.1789	0.177237
0.1789	0.179183
0.1789	0.175707
0.1789	0.176732
0.1789	0.174505
0.1789	0.174997
0.1789	0.176924
0.1789	0.176758
0.1789	0.177447
0.1789	0.178678
0.1789	0.178519
0.1789	0.174629
0.1789	0.177927
0.1789	0.177619
0.1789	0.175026
0.1789	0.176086
0.1789	0.177203
0.1789	0.17827
0.1789	0.17619
0.1789	0.17969
0.1789	0.176313
0.1789	0.175466
0.1789	0.177529
0.1789	0.178388
0.1789	0.176933
0.1789	0.176965
0.1789	0.178345
0.1789	0.177497
0.1789	0.175843
0.1789	0.176889
0.1789	0.177431
0.1789	0.176821
0.1789	0.17662
0.1789	0.176583
0.1789	0.180226
0.1789	0.177404
0.1789	0.178577
0.1789	0.17872
0.1789	0.177202
0.1789	0.177882
0.1789	0.17801
0.1789	0.175242
0.1789	0.175863
0.1789	0.175732
0.1789	0.17806
0.1789	0.1783
0.1789	0.175917
0.1789	0.176528
0.1789	0.176566
0.1789	0.177363
0.1789	0.197213
0.1789	0.178277
0.1789	0.176919
0.1789	0.17773
0.1789	0.177945
0.1789	0.17715
0.1789	0.174276
0.1789	0.175591
0.1789	0.178273
0.1789	0.176011
0.1789	0.176686
0.1789	0.176297
0.1789	0.176178
0.1789	0.175133
0.1789	0.177809
0.1789	0.174456
0.1789	0.177796
0.1789	0.174871
0.1789	0.17642
0.1789	0.177888
0.1789	0.175875
0.1789	0.178382
0.1789	0.175675
0.1789	0.176173
0.1789	0.174848
0.1789	0.177588
0.1789	0.175173
0.1789	0.180259
0.1789	0.175606
0.1789	0.178608
0.1789	0.177929
0.1789	0.176393
0.1789	0.177331
0.1789	0.176344
0.1789	0.175539
0.1789	0.177384
0.1789	0.177267
0.1789	0.17808
0.1789	0.176606
0.1789	0.176373
0.1789	0.176798
0.1789	0.177702
0.1789	0.176693
0.1789	0.175954
0.1789	0.176712
0.1789	0.17739
0.1789	0.175248
0.1789	0.174966
0.1789	0.176716
0.1789	0.178071
0.1789	0.178219
0.1789	0.176509
0.1789	0.178518
0.1789	0.17725
0.1789	0.177055
0.1789	0.176192
0.1789	0.175461
0.1789	0.176346
0.1789	0.177406
0.1789	0.176877
0.1789	0.177719
0.1789	0.176583
0.1789	0.17569
0.1789	0.177573
0.1789	0.175994
0.1789	0.176293
0.1789	0.176658
0.1789	0.177536
0.1789	0.177722
0.1789	0.177648
0.1789	0.176055
0.1789	0.177905
0.1789	0.176528
0.1789	0.175762
0.1789	0.179068
0.1789	0.176962
0.1789	0.177528
0.1789	0.176733
0.1789	0.17612
0.1789	0.178614
0.1789	0.176643
0.1789	0.176222
0.1789	0.184725
0.1789	0.176692
0.1789	0.182495
0.1789	0.179191
0.1789	0.175547
0.1789	0.178731
0.1789	0.177248
0.1789	0.177625
0.1789	0.17541
0.1789	0.177148
0.1789	0.176125
0.1789	0.177232
0.1789	0.181779
0.1789	0.17793
0.1789	0.177047
0.1789	0.178405
0.1789	0.175422
0.1789	0.177958
0.1789	0.17754
0.1789	0.177057
0.1789	0.177181
0.1789	0.177955
0.1789	0.175448
0.1789	0.177348
0.1789	0.178402
0.1789	0.177558
0.1789	0.176373
0.1789	0.176877
0.1789	0.177458
0.1789	0.17552
0.1789	0.177172
0.1789	0.176795
0.1789	0.1744
0.1789	0.174063
0.1789	0.177481
0.1789	0.177863
0.1789	0.17607
0.1789	0.176384
0.1789	0.176151
0.1789	0.176264
0.1789	0.176309
0.1789	0.175712
0.1789	0.175642
0.1789	0.175676
0.1789	0.178416
0.1789	0.174801
0.1789	0.175715
0.1789	0.17734
0.1789	0.177637
0.1789	0.176383
0.1789	0.17734
0.1789	0.178323
0.1789	0.176921
0.1789	0.177188
0.1789	0.177926
0.1789	0.178313
0.1789	0.176196
0.1789	0.179267
0.1789	0.17858
0.1789	0.175533
0.1789	0.175753
0.1789	0.178839
0.1789	0.177579
0.1789	0.175378
0.1789	0.174701
0.1789	0.176823
0.1789	0.177492
0.1789	0.176652
0.1789	0.176684
0.1789	0.175377
0.1789	0.177174
0.1789	0.17633
0.1789	0.175316
0.1789	0.180105
0.1789	0.177861
0.1789	0.179257
0.1789	0.176724
0.1789	0.17623
0.1789	0.177567
0.1789	0.176306
0.1789	0.177238
0.1789	0.175915
0.1789	0.179563
0.1789	0.175035
0.1789	0.177262
0.1789	0.178624
0.1789	0.177753
0.1789	0.176831
0.1789	0.177693
0.1789	0.17829
0.1789	0.175231
0.1789	0.178074
0.1789	0.178936
0.1789	0.175859
0.1789	0.176571
0.1789	0.176891
0.1789	0.178074
0.1789	0.175155
0.1789	0.177559
0.1789	0.177338
0.1789	0.179076
0.1789	0.176142
0.1789	0.177704
0.1789	0.176399
0.1789	0.175873
0.1789	0.177647
0.1789	0.176669
0.1789	0.176723
0.1789	0.176128
0.1789	0.174698
0.1789	0.180354
0.1789	0.175561
0.1789	0.176292
0.1789	0.17499
0.1789	0.176404
0.1789	0.178145
0.1789	0.17797
0.1789	0.175331
0.1789	0.175783
0.1789	0.177598
0.1789	0.177092
0.1789	0.176342
0.1789	0.176631
0.1789	0.180616
0.1789	0.174235
0.1789	0.176803
0.1789	0.176312
0.1789	0.176906
0.1789	0.178978
0.1789	0.178536
0.1789	0.177107
0.1789	0.176927
0.1789	0.175723
0.1789	0.177403
0.1789	0.17851
0.1789	0.181343
0.1789	0.175801
0.1789	0.177713
0.1789	0.175223
0.1789	0.176868
0.1789	0.176342
0.1789	0.174953
0.1789	0.176968
0.1789	0.175991
0.1789	0.17727
0.1789	0.178092
0.1789	0.175829
0.1789	0.176079
0.1789	0.177334
0.1789	0.179433
0.1789	0.176395
0.1789	0.180629
0.1789	0.177405
0.1789	0.176552
0.1789	0.17692
0.1789	0.174595
0.1789	0.177094
0.1789	0.174525
0.1789	0.1781
0.1789	0.176325
0.1789	0.177336
0.1789	0.176613
0.1789	0.177079
0.1789	0.177529
0.1789	0.176736
0.1789	0.175079
0.1789	0.177412
0.1789	0.178166
0.1789	0.181377
0.1789	0.178384
0.1789	0.176589
0.1789	0.175379
0.1789	0.176849
0.1789	0.17698
0.1789	0.176558
0.1789	0.174824
0.1789	0.175648
0.1789	0.177369
0.1789	0.17741
0.1789	0.174967
0.1789	0.178049
0.1789	0.17736
0.1789	0.176076
0.1789	0.179623
0.1789	0.174704
0.1789	0.177561
0.1789	0.17767
0.1789	0.176464
0.1789	0.177038
0.1789	0.177973
0.1789	0.17654
0.1789	0.177443
0.1789	0.176307
0.1789	0.176088
0.1789	0.176694
0.1789	0.175855
0.1789	0.176284
0.1789	0.176747
0.1789	0.178217
0.1789	0.176347
0.1789	0.176548
0.1789	0.177905
0.1789	0.178303
0.1789	0.176245
0.1789	0.177044
0.1789	0.17608
0.1789	0.175293
0.1789	0.178412
0.1789	0.179564
0.1789	0.179153
0.1789	0.17638
0.1789	0.17752
0.1789	0.177439
0.1789	0.175752
0.1789	0.175488
0.1789	0.175841
0.1789	0.17709
0.1789	0.177671
0.1789	0.17781
0.1789	0.177251
0.1789	0.176957
0.1789	0.175754
0.1789	0.177224
0.1789	0.177267
0.1789	0.174517
0.1789	0.178507
0.1789	0.175756
0.1789	0.178238
0.1789	0.178153
0.1789	0.175536
0.1789	0.177628
0.1789	0.176549
0.1789	0.176263
0.1789	0.177652
0.1789	0.176124
0.1789	0.179557
0.1789	0.177711
0.1789	0.176092
0.1789	0.177648
0.1789	0.177814
0.1789	0.175557
0.1789	0.178538
0.1789	0.176522
0.1789	0.175044
0.1789	0.176513
0.1789	0.176959
0.1789	0.176692
0.1789	0.176629
0.1789	0.176745
0.1789	0.179615
0.1789	0.17806
0.1789	0.17546
0.1789	0.177755
0.1789	0.176726
0.1789	0.176652
0.1789	0.175701
0.1789	0.175599
0.1789	0.175792
0.1789	0.177874
0.1789	0.176106
0.1789	0.176522
0.1789	0.179341
0.1789	0.177831
0.1789	0.177553
0.1789	0.176408
0.1789	0.177466
0.1789	0.176651
0.1789	0.177829
0.1789	0.176836
0.1789	0.178432
0.1789	0.176856
0.1789	0.175436
0.1789	0.177885
0.1789	0.183639
0.1789	0.179142
0.1789	0.177522
0.1789	0.177659
0.1789	0.175936
0.1789	0.175155
0.1789	0.177778
0.1789	0.175682
0.1789	0.177257
0.1789	0.177476
0.1789	0.177642
0.1789	0.176181
0.1789	0.176439
0.1789	0.176928
0.1789	0.174705
0.1789	0.176579
0.1789	0.177292
0.1789	0.17552
0.1789	0.174852
0.1789	0.17623
0.1789	0.178199
0.1789	0.178487
0.1789	0.176561
0.1789	0.17456
0.1789	0.176459
0.1789	0.177818
0.1789	0.179173
0.1789	0.175745
0.1789	0.178244
0.1789	0.177368
0.1789	0.17592
0.1789	0.17577
0.1789	0.178767
0.1789	0.175574
0.1789	0.178422
0.1789	0.174748
0.1789	0.175603
0.1789	0.176321
0.1789	0.177776
0.1789	0.176637
0.1789	0.175716
0.1789	0.177264
0.1789	0.176729
0.1789	0.176854
0.1789	0.177795
0.1789	0.176816
0.1789	0.177498
0.1789	0.178535
0.1789	0.177917
0.1789	0.188595
0.1789	0.175663
0.1789	0.177146
0.1789	0.177052
0.1789	0.178465
0.1789	0.176036
0.1789	0.18301
0.1789	0.176502
0.1789	0.176364
0.1789	0.175867
0.1789	0.175473
0.1789	0.177867
0.1789	0.190814
0.1789	0.175996
0.1789	0.177358
0.1789	0.176651
0.1789	0.175666
0.1789	0.176525
0.1789	0.176877
0.1789	0.176712
0.1789	0.178916
0.1789	0.177315
0.1789	0.208885
0.1789	0.175481
0.1789	0.176937
0.1789	0.178241
0.1789	0.178471
0.1789	0.175885
0.1789	0.179537
0.1789	0.177227
0.1789	0.17707
0.1789	0.176868
0.1789	0.175515
0.1789	0.179134
0.1789	0.177069
0.1789	0.177266
0.1789	0.176227
0.1789	0.177707
0.1789	0.176579
0.1789	0.176014
0.1789	0.178574
0.1789	0.178398
0.1789	0.176568
0.1789	0.190072
0.1789	0.176226
0.1789	0.175599
0.1789	0.178688
0.1789	0.17849
0.1789	0.179157
0.1789	0.178855
0.1789	0.178129
0.1789	0.179023
0.1789	0.179261
0.1789	0.176947
0.1789	0.175177
0.1789	0.177178
0.1789	0.177341
0.1789	0.178477
0.1789	0.178855
0.1789	0.183058
0.1789	0.175476
0.1789	0.176786
0.1789	0.175721
0.1789	0.187642
0.1789	0.175968
0.1789	0.182065
0.1789	0.175355
0.1789	0.176171
0.1789	0.178083
0.1789	0.176509
0.1789	0.175432
0.1789	0.176961
0.1789	0.177381
0.1789	0.175829
0.1789	0.177531
0.1789	0.176667
0.1789	0.176584
0.1789	0.178123
0.1789	0.175314
0.1789	0.176022
0.1789	0.178846
0.1789	0.176939
0.1789	0.177509
0.1789	0.176807
0.1789	0.177145
0.1789	0.177545
0.1789	0.1771
0.1789	0.176621
0.1789	0.175146
0.1789	0.176837
0.1789	0.177988
0.1789	0.178218
0.1789	0.17705
0.1789	0.17741
0.1789	0.184381
0.1789	0.176357
0.1789	0.178441
0.1789	0.175275
0.1789	0.178901
0.1789	0.176623
0.1789	0.177281
0.1789	0.176164
0.1789	0.176334
0.1789	0.176791
0.1789	0.177647
0.1789	0.179634
0.1789	0.177455
0.1789	0.177153
0.1789	0.177024
0.1789	0.17771
0.1789	0.176882
0.1789	0.204348
0.1789	0.17805
0.1789	0.177103
0.1789	0.177957
0.1789	0.175939
0.1789	0.175902
0.1789	0.175337
0.1789	0.178419
0.1789	0.179704
0.1789	0.176901
0.1789	0.179429
0.1789	0.177517
0.1789	0.17532
0.1789	0.175171
0.1789	0.17776
0.1789	0.179555
0.1789	0.17604
0.1789	0.175347
0.1789	0.17623
0.1789	0.176664
0.1789	0.176116
0.1789	0.176158
0.1789	0.177666
0.1789	0.177373
0.1789	0.176181
0.1789	0.176515
0.1789	0.175507
0.1789	0.176776
0.1789	0.176132
0.1789	0.178103
0.1789	0.176702
0.1789	0.175394
0.1789	0.178991
0.1789	0.174902
0.1789	0.176856
0.1789	0.178119
0.1789	0.177581
0.1789	0.177122
0.1789	0.17502
0.1789	0.175899
0.1789	0.17656
0.1789	0.174999
0.1789	0.178941
0.1789	0.179489
0.1789	0.175882
0.1789	0.17682
0.1789	0.176456
0.1789	0.17919
0.1789	0.1762
0.1789	0.176476
0.1789	0.176477
0.1789	0.176982
0.1789	0.176965
0.1789	0.177677
0.1789	0.176147
0.1789	0.176642
0.1789	0.178023
0.1789	0.178
0.1789	0.176702
0.1789	0.176506
0.1789	0.179513
0.1789	0.177644
0.1789	0.174747
0.1789	0.175279
0.1789	0.176566
0.1789	0.177332
0.1789	0.175228
0.1789	0.175612
0.1789	0.177213
0.1789	0.175723
0.1789	0.17589
0.1789	0.177397
0.1789	0.17687
0.1789	0.178031
0.1789	0.177177
0.1789	0.177682
0.1789	0.180669
0.1789	0.176487
0.1789	0.177742
0.1789	0.176229
0.1789	0.179868
0.1789	0.175006
0.1789	0.179497
0.1789	0.17809
0.1789	0.176745
0.1789	0.178773
0.1789	0.191449
0.1789	0.177658
0.1789	0.175823
0.1789	0.190816
0.1789	0.175841
0.1789	0.178391
0.1789	0.178603
0.1789	0.178703
0.1789	0.176115
0.1789	0.177629
0.1789	0.178066
0.1789	0.176652
0.1789	0.176679
0.1789	0.17631
0.1789	0.176609
0.1789	0.177826
0.1789	0.175108
0.1789	0.176715
0.1789	0.178121
0.1789	0.177033
0.1789	0.176221
0.1789	0.178907
0.1789	0.178669
0.1789	0.176997
0.1789	0.176086
0.1789	0.175691
0.1789	0.178394
0.1789	0.177069
0.1789	0.176937
0.1789	0.178039
0.1789	0.177745
0.1789	0.179255
0.1789	0.178093
0.1789	0.174801
0.1789	0.177742
0.1789	0.187791
0.1789	0.176296
0.1789	0.176788
0.1789	0.178028
0.1789	0.176651
0.1789	0.17825
0.1789	0.178083
0.1789	0.176655
0.1789	0.17797
0.1789	0.179033
0.1789	0.176132
0.1789	0.175682
0.1789	0.176917
0.1789	0.178259
0.1789	0.186742
0.1789	0.177227
0.1789	0.176181
0.1789	0.175899
0.1789	0.176838
0.1789	0.178045
0.1789	0.177778
0.1789	0.17792
0.1789	0.176021
0.1789	0.17762
0.1789	0.176152
0.1789	0.176951
0.1789	0.175242
0.1789	0.177035
0.1789	0.176299
0.1789	0.179818
0.1789	0.177623
0.1789	0.176071
0.1789	0.177534
0.1789	0.176288
0.1789	0.176726
0.1789	0.175242
0.1789	0.178397
0.1789	0.177931
0.1789	0.176899
0.1789	0.177418
0.1789	0.174808
0.1789	0.177095
0.1789	0.191791
0.1789	0.1767
0.1789	0.178692
0.1789	0.175222
0.1789	0.178486
0.1789	0.196947
0.1789	0.178162
0.1789	0.175358
0.1789	0.176645
0.1789	0.175354
0.1789	0.175951
0.1789	0.17706
0.1789	0.176913
0.1789	0.177469
0.1789	0.177164
0.1789	0.175768
0.1789	0.177055
0.1789	0.176341
0.1789	0.177395
0.1789	0.175168
0.1789	0.177331
0.1789	0.176109
0.1789	0.178374
0.1789	0.178155
0.1789	0.180107
0.1789	0.176671
0.1789	0.176151
0.1789	0.177741
0.1789	0.178135
0.1789	0.177122
0.1789	0.178992
0.1789	0.176346
0.1789	0.17843
0.1789	0.179425
0.1789	0.176839
0.1789	0.175138
0.1789	0.176672
0.1789	0.177091
0.1789	0.177999
0.1789	0.178062
0.1789	0.178224
0.1789	0.177406
0.1789	0.178252
0.1789	0.177748
0.1789	0.178544
0.1789	0.177616
0.1789	0.17899
0.1789	0.175878
0.1789	0.175663
0.1789	0.17864
0.1789	0.176396
0.1789	0.176825
0.1789	0.177039
0.1789	0.175045
0.1789	0.175891
0.1789	0.176438
0.1789	0.178505
0.1789	0.176167
0.1789	0.18418
0.1789	0.175951
0.1789	0.177934
0.1789	0.176902
0.1789	0.177505
0.1789	0.178168
0.1789	0.176863
0.1789	0.176318
0.1789	0.175085
0.1789	0.177498
0.1789	0.177369
0.1789	0.175173
0.1789	0.17551
0.1789	0.176505
0.1789	0.174252
0.1789	0.178027
0.1789	0.176
0.1789	0.178403
0.1789	0.178345
0.1789	0.178188
0.1789	0.175747
0.1789	0.177776
0.1789	0.179563
0.1789	0.176596
0.1789	0.176266
0.1789	0.177277
0.1789	0.178693
0.1789	0.176186
0.1789	0.17759
0.1789	0.175689
0.1789	0.177529
0.1789	0.176512
0.1789	0.177329
0.1789	0.177774
0.1789	0.176885
0.1789	0.17609
0.1789	0.176459
0.1789	0.176636
0.1789	0.177919
0.1789	0.177032
0.1789	0.177242
0.1789	0.177688
0.1789	0.177378
0.1789	0.175908
0.1789	0.175713
0.1789	0.177519
0.1789	0.179033
0.1789	0.178027
0.1789	0.177081
0.1789	0.175507
0.1789	0.177394
0.1789	0.176466
0.1789	0.177817
0.1789	0.176978
0.1789	0.179032
0.1789	0.178727
0.1789	0.175394
0.1789	0.176693
0.1789	0.175174
0.1789	0.176461
0.1789	0.178216
0.1789	0.179011
0.1789	0.178732
0.1789	0.176278
0.1789	0.175608
0.1789	0.177099
0.1789	0.17693
0.1789	0.175733
0.1789	0.176045
0.1789	0.175647
0.1789	0.177999
0.1789	0.177816
0.1789	0.177027
0.1789	0.179364
0.1789	0.17837
0.1789	0.177804
0.1789	0.17628
0.1789	0.176588
0.1789	0.176268
0.1789	0.177142
0.1789	0.178627
0.1789	0.177346
0.1789	0.176607
0.1789	0.174542
0.1789	0.176799
0.1789	0.17705
0.1789	0.17556
0.1789	0.17668
0.1789	0.177412
0.1789	0.17707
0.1789	0.174441
0.1789	0.177953
0.1789	0.178359
0.1789	0.179625
0.1789	0.177247
0.1789	0.17663
0.1789	0.175686
0.1789	0.176019
0.1789	0.176016
0.1789	0.176489
0.1789	0.175004
0.1789	0.176206
0.1789	0.177294
0.1789	0.177928
0.1789	0.17578
0.1789	0.176485
0.1789	0.176503
0.1789	0.17855
0.1789	0.176936
0.1789	0.175783
0.1789	0.178956
0.1789	0.176707
0.1789	0.175115
0.1789	0.176075
0.1789	0.177121
0.1789	0.178444
0.1789	0.176359
0.1789	0.175816
0.1789	0.175073
0.1789	0.177
0.1789	0.17662
0.1789	0.17723
0.1789	0.177135
0.1789	0.177323
0.1789	0.177121
0.1789	0.173826
0.1789	0.176625
0.1789	0.175385
0.1789	0.174038
0.1789	0.176512
0.1789	0.175781
0.1789	0.177585
0.1789	0.17414
0.1789	0.178404
0.1789	0.177006
0.1789	0.177978
0.1789	0.176461
0.1789	0.175901
0.1789	0.179683
0.1789	0.177159
0.1789	0.176692
0.1789	0.176894
0.1789	0.17768
0.1789	0.176704
0.1789	0.176515
0.1789	0.17662
0.1789	0.176918
0.1789	0.175683
0.1789	0.176851
0.1789	0.178772
0.1789	0.176352
0.1789	0.176683
0.1789	0.1777
0.1789	0.178839
0.1789	0.177151
0.1789	0.175709
0.1789	0.176225
0.1789	0.177849
0.1789	0.175541
0.1789	0.190012
0.1789	0.176144
0.1789	0.178775
0.1789	0.177572
0.1789	0.178645
0.1789	0.177683
0.1789	0.18623
0.1789	0.175169
0.1789	0.179631
0.1789	0.177269
0.1789	0.17725
0.1789	0.178549
0.1789	0.176318
0.1789	0.176717
0.1789	0.177528
0.1789	0.17785
0.1789	0.176301
0.1789	0.176435
0.1789	0.174663
0.1789	0.178511
0.1789	0.177316
0.1789	0.177131
0.1789	0.177495
0.1789	0.174858
0.1789	0.178383
0.1789	0.177051
0.1789	0.174253
0.1789	0.178449
0.1789	0.175784
0.1789	0.177087
0.1789	0.175252
0.1789	0.178053
0.1789	0.178459
0.1789	0.178734
0.1789	0.176846
0.1789	0.177724
0.1789	0.176334
0.1789	0.175019
0.1789	0.178469
0.1789	0.177751
0.1789	0.175946
0.1789	0.177387
0.1789	0.17578
0.1789	0.179012
0.1789	0.176335
0.1789	0.176443
0.1789	0.176466
0.1789	0.207355
0.1789	0.178877
0.1789	0.176311
0.1789	0.177015
0.1789	0.177338
0.1789	0.175728
0.1789	0.175618
0.1789	0.174981
0.1789	0.176207
0.1789	0.176278
0.1789	0.176174
0.1789	0.175222
0.1789	0.176904
0.1789	0.177721
0.1789	0.176495
0.1789	0.176131
0.1789	0.176264
0.1789	0.176919
0.1789	0.176414
0.1789	0.17703
0.1789	0.17564
0.1789	0.190206
0.1789	0.177051
0.1789	0.181077
0.1789	0.175703
0.1789	0.178911
0.1789	0.179101
0.1789	0.178329
0.1789	0.175432
0.1789	0.175271
0.1789	0.177372
0.1789	0.178493
0.1789	0.176988
0.1789	0.177304
0.1789	0.177122
0.1789	0.177249
0.1789	0.178377
0.1789	0.177707
0.1789	0.178036
0.1789	0.178557
0.1789	0.179477
0.1789	0.177161
0.1789	0.178672
0.1789	0.209016
0.1789	0.177844
0.1789	0.176623
0.1789	0.17624
0.1789	0.192448
0.1789	0.178469
0.1789	0.177072
0.1789	0.176374
0.1789	0.176884
0.1789	0.176779
0.1789	0.181501
0.1789	0.176772
0.1789	0.182177
0.1789	0.17768
0.1789	0.177873
0.1789	0.177948
0.1789	0.176952
0.1789	0.176471
0.1789	0.178668
0.1789	0.178086
0.1789	0.179054
0.1789	0.179384
0.1789	0.174944
0.1789	0.176667
0.1789	0.178316
0.1789	0.176269
0.1789	0.189772
0.1789	0.179448
0.1789	0.178063
0.1789	0.178581
0.1789	0.177374
0.1789	0.176371
0.1789	0.178345
0.1789	0.178098
0.1789	0.175466
0.1789	0.177933
0.1789	0.192461
0.1789	0.186208
0.1789	0.177176
0.1789	0.178639
0.1789	0.176396
0.1789	0.177439
0.1789	0.174883
0.1789	0.175185
0.1789	0.179192
0.1789	0.175393
0.1789	0.177208
0.1789	0.174792
0.1789	0.178182
0.1789	0.178207
0.1789	0.185337
0.1789	0.177105
0.1789	0.17826
0.1789	0.176906
0.1789	0.178572
0.1789	0.175238
0.1789	0.177512
0.1789	0.176005
0.1789	0.17615
0.1789	0.178526
0.1789	0.17623
0.1789	0.176223
0.1789	0.179554
0.1789	0.179512
0.1789	0.178787
0.1789	0.179137
0.1789	0.177611
0.1789	0.174679
0.1789	0.177715
0.1789	0.177987
0.1789	0.177726
0.1789	0.177021
0.1789	0.17724
0.1789	0.176952
0.1789	0.176491
0.1789	0.177096
0.1789	0.176517
0.1789	0.17726
0.1789	0.177218
0.1789	0.176091
0.1789	0.178545
0.1789	0.177298
0.1789	0.17567
0.1789	0.177416
0.1789	0.175842
0.1789	0.179159
0.1789	0.177745
0.1789	0.17737
0.1789	0.174514
0.1789	0.177248
0.1789	0.176058
0.1789	0.178674
0.1789	0.19035
0.1789	0.177269
0.1789	0.17713
0.1789	0.17733
0.1789	0.177682
0.1789	0.176277
0.1789	0.176824
0.1789	0.175443
0.1789	0.177457
0.1789	0.177196
0.1789	0.174367
0.1789	0.177533
0.1789	0.178051
0.1789	0.175678
0.1789	0.175377
0.1789	0.174754
0.1789	0.178946
0.1789	0.176966
0.1789	0.201714
0.1789	0.177267
0.1789	0.177314
0.1789	0.176234
0.1789	0.177882
0.1789	0.177809
0.1789	0.182468
0.1789	0.179043
0.1789	0.190666
0.1789	0.178045
0.1789	0.175546
0.1789	0.175848
0.1789	0.180404
0.1789	0.178361
0.1789	0.17752
0.1789	0.176413
0.1789	0.177986
0.1789	0.177625
0.1789	0.176823
0.1789	0.177786
0.1789	0.177171
0.1789	0.177576
0.1789	0.178749
0.1789	0.177855
0.1789	0.178683
0.1789	0.178663
0.1789	0.175632
0.1789	0.187827
0.1789	0.176452
0.1789	0.177373
0.1789	0.175741
0.1789	0.1776
0.1789	0.178412
0.1789	0.177331
0.1789	0.178333
0.1789	0.179103
0.1789	0.178637
0.1789	0.17671
0.1789	0.176601
0.1789	0.176211
0.1789	0.176608
0.1789	0.185255
0.1789	0.178199
0.1789	0.181287
0.1789	0.180296
0.1789	0.177685
0.1789	0.177696
0.1789	0.179807
0.1789	0.177368
0.1789	0.178256
0.1789	0.175428
0.1789	0.178751
0.1789	0.176927
0.1789	0.17776
0.1789	0.177489
0.1789	0.18725
0.1789	0.187833
0.1789	0.177301
0.1789	0.179273
0.1789	0.178358
0.1789	0.177274
0.1789	0.17699
0.1789	0.178089
0.1789	0.185569
0.1789	0.17783
0.1789	0.176693
0.1789	0.200732
0.1789	0.177486
0.1789	0.175399
0.1789	0.178617
0.1789	0.177084
0.1789	0.178684
0.1789	0.179851
0.1789	0.175587
0.1789	0.1795
0.1789	0.17691
0.1789	0.176956
0.1789	0.177576
0.1789	0.175829
0.1789	0.180181
0.1789	0.17753
0.1789	0.177899
0.1789	0.175336
0.1789	0.176263
0.1789	0.177929
0.1789	0.178416
0.1789	0.177687
0.1789	0.17798
0.1789	0.176376
0.1789	0.177438
0.1789	0.175946
0.1789	0.177717
0.1789	0.179446
0.1789	0.177564
0.1789	0.190939
0.1789	0.176843
0.1789	0.175906
0.1789	0.181291
0.1789	0.178628
0.1789	0.179739
0.1789	0.179965
0.1789	0.177184
0.1789	0.177093
0.1789	0.177376
0.1789	0.177971
0.1789	0.177423
0.1789	0.176593
0.1789	0.177491
0.1789	0.187431
0.1789	0.176164
0.1789	0.178717
0.1789	0.177275
0.1789	0.176142
0.1789	0.176358
0.1789	0.178134
0.1789	0.178697
0.1789	0.177074
0.1789	0.194247
0.1789	0.17727
0.1789	0.175076
0.1789	0.17829
0.1789	0.178122
0.1789	0.175858
0.1789	0.17741
0.1789	0.178613
0.1789	0.175249
0.1789	0.176392
0.1789	0.183921
0.1789	0.175678
0.1789	0.178014
0.1789	0.177264
0.1789	0.175787
0.1789	0.177168
0.1789	0.176169
0.1789	0.175048
0.1789	0.178175
0.1789	0.177411
0.1789	0.176364
0.1789	0.179229
0.1789	0.176461
0.1789	0.175582
0.1789	0.184416
0.1789	0.177282
0.1789	0.176201
0.1789	0.176927
0.1789	0.178669
0.1789	0.178169
0.1789	0.17638
0.1789	0.177043
0.1789	0.174982
0.1789	0.177511
0.1789	0.188101
0.1789	0.178359
0.1789	0.17619
0.1789	0.177427
0.1789	0.176397
0.1789	0.179034
0.1789	0.177866
0.1789	0.177151
0.1789	0.175188
0.1789	0.176104
0.1789	0.17523
0.1789	0.17705
0.1789	0.178154
0.1789	0.176827
0.1789	0.176644
0.1789	0.175967
0.1789	0.194994
0.1789	0.175812
0.1789	0.175117
0.1789	0.179035
0.1789	0.182416
0.1789	0.176529
0.1789	0.177347
0.1789	0.176084
0.1789	0.175829
0.1789	0.178402
0.1789	0.178157
0.1789	0.177814
0.1789	0.179036
0.1789	0.177905
0.1789	0.177949
0.1789	0.177075
0.1789	0.197685
0.1789	0.177847
0.1789	0.174772
0.1789	0.178071
0.1789	0.176983
0.1789	0.178547
0.1789	0.177629
0.1789	0.177584
0.1789	0.176828
0.1789	0.176415
0.1789	0.175613
0.1789	0.20009
0.1789	0.175601
0.1789	0.177925
0.1789	0.178551
0.1789	0.177285
0.1789	0.175572
0.1789	0.177525
0.1789	0.1773
0.1789	0.177071
0.1789	0.176601
0.1789	0.173344
0.1789	0.179456
0.1789	0.176569
0.1789	0.175839
0.1789	0.19398
0.1789	0.179026
0.1789	0.176121
0.1789	0.178655
0.1789	0.177745
0.1789	0.176171
0.1789	0.178975
0.1789	0.175677
0.1789	0.175396
0.1789	0.184944
0.1789	0.177602
0.1789	0.178088
0.1789	0.179256
0.1789	0.177428
0.1789	0.17649
0.1789	0.177774
0.1789	0.176602
0.1789	0.177423
0.1789	0.176753
0.1789	0.17648
0.1789	0.176151
0.1789	0.176897
0.1789	0.17911
0.1789	0.176219
0.1789	0.178736
0.1789	0.176317
0.1789	0.179487
0.1789	0.178566
0.1789	0.178117
0.1789	0.178
0.1789	0.176689
0.1789	0.192041
0.1789	0.176907
0.1789	0.176635
0.1789	0.176078
0.1789	0.178223
0.1789	0.175976
0.1789	0.177406
0.1789	0.178449
0.1789	0.184014
0.1789	0.177041
0.1789	0.176749
0.1789	0.177301
0.1789	0.176317
0.1789	0.176678
0.1789	0.176409
0.1789	0.177451
0.1789	0.177557
0.1789	0.177759
0.1789	0.178337
0.1789	0.175234
0.1789	0.177596
0.1789	0.17766
0.1789	0.178188
0.1789	0.176172
0.1789	0.17657
0.1789	0.17656
0.1789	0.175564
0.1789	0.175892
0.1789	0.176342
0.1789	0.176923
0.1789	0.177444
0.1789	0.177768
0.1789	0.177206
0.1789	0.181085
0.1789	0.176621
0.1789	0.185085
0.1789	0.178666
0.1789	0.179235
0.1789	0.176486
0.1789	0.178048
0.1789	0.184221
0.1789	0.17711
0.1789	0.175203
0.1789	0.177118
0.1789	0.179971
0.1789	0.178548
0.1789	0.176172
0.1789	0.178308
0.1789	0.176579
0.1789	0.180165
0.1789	0.178038
0.1789	0.178573
0.1789	0.176055
0.1789	0.177485
0.1789	0.188319
0.1789	0.177771
0.1789	0.178406
[truncated: 2,001 more rows]

## Sheet: Panel_e
Frequency	Power_M=0.1706	Power_M=0.2706
0	-7.48418	-7.49261
0.0166667	-6.27764	-6.29996
0.0333333	-7.02378	-7.226
0.05	-9.55394	-9.867
0.0666667	-14.0163	-13.3712
0.0833333	-17.644	-14.9757
0.1	-18.3292	-15.0127
0.116667	-18.2392	-15.2159
0.133333	-18.563	-15.8901
0.15	-19.277	-16.6748
0.166667	-19.9574	-17.5621
0.183333	-20.7009	-18.3386
0.2	-21.3587	-19.1022
0.216667	-22.0347	-19.8794
0.233333	-22.7411	-20.4662
0.25	-23.3038	-21.1041
0.266667	-23.8122	-21.7448
0.283333	-24.376	-22.2438
0.3	-24.9665	-22.7358
0.316667	-25.5021	-23.2407
0.333333	-25.9218	-23.7198
0.35	-26.3825	-24.1954
0.366667	-26.8536	-24.5213
0.383333	-27.1232	-24.7773
0.4	-27.5365	-25.0627
0.416667	-27.6884	-25.1128
0.433333	-27.7595	-25.1197
0.45	-27.8306	-25.0055
0.466667	-27.7344	-24.6087
0.483333	-27.4101	-24.018
0.5	-26.836	-23.1941
0.516667	-25.9696	-22.0089
0.533333	-24.8502	-20.4759
0.55	-23.3342	-18.5168
0.566667	-21.4126	-16.1749
0.583333	-19.0948	-13.4284
0.6	-16.347	-10.8401
0.616667	-14.0014	-9.84389
0.633333	-13.8026	-10.9782
0.65	-15.478	-12.9207
0.666667	-17.6652	-14.6413
0.683333	-19.5335	-16.0185
0.7	-20.9778	-16.9923
0.716667	-22.1699	-17.7129
0.733333	-23.1279	-18.1969
0.75	-23.9015	-18.5093
0.766667	-24.6065	-18.5593
0.783333	-25.0592	-18.5184
0.8	-25.5351	-18.1952
0.816667	-25.7702	-17.6684
0.833333	-26.0605	-16.8689
0.85	-26.1419	-15.9862
0.866667	-26.1372	-15.1917
0.883333	-25.9572	-14.7511
0.9	-25.62	-14.8827
0.916667	-25.1264	-15.391
0.933333	-24.4538	-16.2675
0.95	-23.7057	-17.4446
0.966667	-22.9692	-18.8167
0.983333	-22.1637	-20.0805
1	-22.0599	-21.2775
1.01667	-22.3757	-23.7669
1.03333	-20.1775	-26.97
1.05	-18.3387	-28.1326
1.06667	-17.5631	-28.7965
1.08333	-17.6563	-29.2062
1.1	-18.4054	-29.5977
1.11667	-19.4707	-29.9608
1.13333	-20.5858	-30.2272
1.15	-21.673	-30.589
1.16667	-22.744	-30.843
1.18333	-23.7138	-31.0439
1.2	-24.6004	-31.3045
1.21667	-25.6831	-31.5415
1.23333	-26.5535	-31.8084
1.25	-27.4448	-31.9932
1.26667	-28.1504	-32.1522
1.28333	-28.7666	-32.3934
1.3	-29.1578	-32.4647
1.31667	-29.6341	-32.5908
1.33333	-29.9474	-32.7277
1.35	-30.2861	-32.8895
1.36667	-30.6404	-33.0551
1.38333	-30.8647	-33.1364
1.4	-31.0593	-33.2631
1.41667	-31.3311	-33.4551
1.43333	-31.5977	-33.5817
1.45	-31.7067	-33.7024
1.46667	-31.9692	-33.8125
1.48333	-32.1591	-34.0143
1.5	-32.3232	-34.0574
1.51667	-32.5276	-34.1856
1.53333	-32.7204	-34.3095
1.55	-32.9428	-34.4287
1.56667	-33.0732	-34.5922
1.58333	-33.2318	-34.7131
1.6	-33.3828	-34.8011
1.61667	-33.5174	-34.9297
1.63333	-33.7084	-35.042
1.65	-33.9053	-35.0962
1.66667	-34.0369	-35.2368
1.68333	-34.1936	-35.3052
1.7	-34.2587	-35.4128
1.71667	-34.4214	-35.5113
1.73333	-34.5053	-35.5868
1.75	-34.7091	-35.6562
1.76667	-34.7515	-35.8044
1.78333	-34.9283	-35.9747
1.8	-35.0733	-35.9804
1.81667	-35.1595	-36.0987
1.83333	-35.2318	-36.1505
1.85	-35.3722	-36.192
1.86667	-35.5164	-36.3396
1.88333	-35.5947	-36.4602
1.9	-35.7395	-36.4962
1.91667	-35.8533	-36.6032
1.93333	-36.0039	-36.6612
1.95	-36.06	-36.7776
1.96667	-36.1766	-36.8437
1.98333	-36.2172	-36.9173
2	-36.3413	-37.0427
2.01667	-36.4666	-37.0938
2.03333	-36.5101	-37.136
2.05	-36.6369	-37.2502
2.06667	-36.7738	-37.3538
2.08333	-36.8333	-37.4501
2.1	-36.9221	-37.5154
2.11667	-36.9927	-37.5418
2.13333	-37.0943	-37.6195
2.15	-37.1292	-37.7187
2.16667	-37.2465	-37.7744
2.18333	-37.3392	-37.8691
2.2	-37.3732	-37.9395
2.21667	-37.5708	-37.9727
2.23333	-37.5995	-38.0348
2.25	-37.6912	-38.2067
2.26667	-37.7873	-38.2751
2.28333	-37.8443	-38.2338
2.3	-37.9374	-38.3653
2.31667	-38.0157	-38.3894
2.33333	-38.1024	-38.4916
2.35	-38.1484	-38.5665
2.36667	-38.1838	-38.6246
2.38333	-38.2762	-38.6169
2.4	-38.3656	-38.7277
2.41667	-38.4406	-38.7944
2.43333	-38.4796	-38.9208
2.45	-38.5845	-38.9314
2.46667	-38.5963	-39.0051
2.48333	-38.6668	-39.0583
2.5	-38.7636	-39.188
2.51667	-38.8689	-39.1811
2.53333	-38.9887	-39.2673
2.55	-38.9981	-39.3338
2.56667	-39.0844	-39.3726
2.58333	-39.117	-39.5102
2.6	-39.1727	-39.4885
2.61667	-39.258	-39.5367
2.63333	-39.3372	-39.6056
2.65	-39.3884	-39.6819
2.66667	-39.4533	-39.6916
2.68333	-39.4942	-39.7912
2.7	-39.5535	-39.815
2.71667	-39.6134	-39.932
2.73333	-39.6632	-39.986
2.75	-39.7743	-39.9455
2.76667	-39.7372	-40.0739
2.78333	-39.8957	-40.1042
2.8	-39.939	-40.16
2.81667	-39.9853	-40.1727
2.83333	-40.0154	-40.2982
2.85	-40.1225	-40.2946
2.86667	-40.1389	-40.3942
2.88333	-40.2461	-40.4953
2.9	-40.2372	-40.4677
2.91667	-40.2889	-40.5129
2.93333	-40.4206	-40.5837
2.95	-40.4404	-40.5808
2.96667	-40.4729	-40.7161
2.98333	-40.5075	-40.6888
3	-40.551	-40.7418
3.01667	-40.6572	-40.7817
3.03333	-40.6358	-40.8852
3.05	-40.7517	-40.9083
3.06667	-40.7686	-40.9915
3.08333	-40.7803	-41.003
3.1	-40.9219	-41.0128
3.11667	-40.9811	-41.0986
3.13333	-40.9435	-41.11
3.15	-41.0613	-41.1612
3.16667	-41.0434	-41.237
3.18333	-41.0665	-41.2176
3.2	-41.1656	-41.3112
3.21667	-41.1716	-41.344
3.23333	-41.2514	-41.4235
3.25	-41.3129	-41.4254
3.26667	-41.2911	-41.495
3.28333	-41.3444	-41.4975
3.3	-41.4293	-41.5179
3.31667	-41.4639	-41.5933
3.33333	-41.4711	-41.597
3.35	-41.5026	-41.6937
3.36667	-41.5839	-41.7233
3.38333	-41.6394	-41.6903
3.4	-41.6098	-41.7705
3.41667	-41.6519	-41.7574
3.43333	-41.6132	-41.7795
3.45	-41.721	-41.8546
3.46667	-41.7541	-41.8301
3.48333	-41.7473	-41.8761
3.5	-41.7501	-41.9329
3.51667	-41.7771	-41.9111
3.53333	-41.868	-41.9546
3.55	-41.9358	-41.9717
3.56667	-41.8748	-41.9676
3.58333	-41.8985	-41.949
3.6	-41.9209	-42.0157
3.61667	-41.8686	-42.0112
3.63333	-41.8673	-41.9698
3.65	-41.8992	-42.0198
3.66667	-41.928	-41.9613
3.68333	-41.9205	-41.9701
3.7	-41.8211	-41.9905
3.71667	-41.802	-41.9093
3.73333	-41.7823	-41.9037
3.75	-41.7769	-41.8641
3.76667	-41.7395	-41.7917
3.78333	-41.5899	-41.7021
3.8	-41.5077	-41.6227
3.81667	-41.4374	-41.4626
3.83333	-41.289	-41.2919
3.85	-41.1798	-41.1389
3.86667	-40.9729	-40.9697
3.88333	-40.7244	-40.7105
3.9	-40.5099	-40.5323
3.91667	-40.1696	-40.2141
3.93333	-39.8693	-39.8999
3.95	-39.4944	-39.5755
3.96667	-39.1985	-39.2257
3.98333	-38.8898	-38.9433
4	-38.6923	-38.7294
4.01667	-38.6088	-38.6462
4.03333	-38.7003	-38.7128
4.05	-38.9185	-38.8911
4.06667	-39.0949	-39.1366
4.08333	-39.5383	-39.5277
4.1	-39.7925	-39.8978
4.11667	-40.2446	-40.2349
4.13333	-40.5623	-40.569
4.15	-40.9098	-40.9117
4.16667	-41.1172	-41.1641
4.18333	-41.3824	-41.3869
4.2	-41.6429	-41.638
4.21667	-41.8585	-41.8539
4.23333	-41.9835	-41.9962
4.25	-42.1096	-42.1792
4.26667	-42.2861	-42.3651
4.28333	-42.3888	-42.3946
4.3	-42.4274	-42.5261
4.31667	-42.6612	-42.6503
4.33333	-42.688	-42.6744
4.35	-42.746	-42.7846
4.36667	-42.8566	-42.8883
4.38333	-42.9097	-42.8922
4.4	-42.9421	-43.0293
4.41667	-43.0034	-42.9892
4.43333	-43.0836	-43.0891
4.45	-43.0538	-43.0703
4.46667	-43.1826	-43.1538
4.48333	-43.1647	-43.1503
4.5	-43.2329	-43.1707
4.51667	-43.1884	-43.2851
4.53333	-43.2583	-43.2893
4.55	-43.2257	-43.29
4.56667	-43.2794	-43.3452
4.58333	-43.3309	-43.3194
4.6	-43.3338	-43.3418
4.61667	-43.3144	-43.3659
4.63333	-43.3158	-43.3588
4.65	-43.302	-43.3743
4.66667	-43.3359	-43.3835
4.68333	-43.3076	-43.3571
4.7	-43.3215	-43.3586
4.71667	-43.4679	-43.3048
4.73333	-43.3503	-43.3303
4.75	-43.3299	-43.3791
4.76667	-43.3573	-43.2988
4.78333	-43.3088	-43.3332
4.8	-43.3333	-43.2786
4.81667	-43.3016	-43.3172
4.83333	-43.262	-43.3359
4.85	-43.2263	-43.2165
4.86667	-43.2412	-43.1873
4.88333	-43.2176	-43.181
4.9	-43.1452	-43.1677
4.91667	-43.1561	-43.1257
4.93333	-43.1506	-43.0811
4.95	-43.1066	-43.0501
4.96667	-43.0291	-43.0814
4.98333	-43.0582	-42.9877
5	-43.0645	-42.9578
5.01667	-42.9732	-42.9046
5.03333	-42.9338	-42.9023
5.05	-42.9287	-42.8282
5.06667	-42.7994	-42.8046
5.08333	-42.746	-42.7808
5.1	-42.7496	-42.609
5.11667	-42.6832	-42.6811
5.13333	-42.5552	-42.5616
5.15	-42.5327	-42.528
5.16667	-42.5187	-42.4341
5.18333	-42.4357	-42.3917
5.2	-42.2379	-42.2818
5.21667	-42.2404	-42.2048
5.23333	-42.1506	-42.1176
5.25	-42.0335	-42.0677
5.26667	-41.9679	-41.8989
5.28333	-41.8946	-41.8615
5.3	-41.703	-41.7097
5.31667	-41.7094	-41.6933
5.33333	-41.6849	-41.5214
5.35	-41.4732	-41.489
5.36667	-41.4013	-41.4051
5.38333	-41.2298	-41.2357
5.4	-41.1386	-41.1391
5.41667	-41.022	-41.0201
5.43333	-40.9484	-40.8775
5.45	-40.755	-40.7303
5.46667	-40.6621	-40.6105
5.48333	-40.5385	-40.4885
5.5	-40.3624	-40.2874
5.51667	-40.2291	-40.197
5.53333	-40.0826	-40.1121
5.55	-39.9823	-39.8831
5.56667	-39.7559	-39.7825
5.58333	-39.6132	-39.5773
5.6	-39.4725	-39.4046
5.61667	-39.3025	-39.2239
5.63333	-39.1106	-39.1405
5.65	-39.0341	-38.9588
5.66667	-38.8225	-38.7974
5.68333	-38.6635	-38.6397
5.7	-38.4939	-38.458
5.71667	-38.2605	-38.2908
5.73333	-38.1284	-38.0651
5.75	-37.9415	-37.9372
5.76667	-37.8198	-37.7453
5.78333	-37.6292	-37.5892
5.8	-37.4876	-37.3618
5.81667	-37.3541	-37.2611
5.83333	-37.1903	-37.1496
5.85	-37.0051	-36.983
5.86667	-36.9102	-36.8694
5.88333	-36.7225	-36.7267
5.9	-36.6066	-36.6422
5.91667	-36.5377	-36.4597
5.93333	-36.3824	-36.3795
5.95	-36.2359	-36.2938
5.96667	-36.2161	-36.235
5.98333	-36.2136	-36.1954
6	-36.1851	-36.1495
6.01667	-36.1895	-36.104
6.03333	-36.1139	-36.0946
6.05	-36.0503	-36.1366
6.06667	-36.0778	-36.1471
6.08333	-36.149	-36.1805
6.1	-36.1947	-36.1798
6.11667	-36.2823	-36.3091
6.13333	-36.3237	-36.3756
6.15	-36.4329	-36.5058
6.16667	-36.5023	-36.5963
6.18333	-36.6575	-36.6558
6.2	-36.7548	-36.7792
6.21667	-36.8493	-36.8972
6.23333	-37.0142	-37.037
6.25	-37.136	-37.1913
6.26667	-37.3556	-37.3516
6.28333	-37.4208	-37.4616
6.3	-37.6044	-37.6185
6.31667	-37.7372	-37.8266
6.33333	-37.9381	-37.9635
6.35	-38.0476	-38.0605
6.36667	-38.2493	-38.2379
6.38333	-38.4174	-38.4335
6.4	-38.5331	-38.5252
6.41667	-38.7537	-38.7317
6.43333	-38.846	-38.9135
6.45	-39.0013	-39.0905
6.46667	-39.1647	-39.1824
6.48333	-39.2938	-39.3971
6.5	-39.5239	-39.5129
6.51667	-39.5956	-39.6959
6.53333	-39.841	-39.7808
6.55	-39.8879	-39.9599
6.56667	-40.0321	-40.0894
6.58333	-40.1837	-40.1271
6.6	-40.2878	-40.3585
6.61667	-40.4774	-40.5386
6.63333	-40.6382	-40.6644
6.65	-40.7488	-40.7947
6.66667	-40.8859	-40.8473
6.68333	-40.9491	-41.0126
6.7	-41.194	-41.118
6.71667	-41.2167	-41.3026
6.73333	-41.3442	-41.414
6.75	-41.4415	-41.5412
6.76667	-41.596	-41.6517
6.78333	-41.7186	-41.7299
6.8	-41.8142	-41.8483
6.81667	-41.9291	-41.9304
6.83333	-42.0082	-42.1157
6.85	-42.1491	-42.1732
6.86667	-42.2937	-42.2753
6.88333	-42.3524	-42.3702
6.9	-42.4674	-42.457
6.91667	-42.5608	-42.5625
6.93333	-42.623	-42.666
6.95	-42.7973	-42.7506
6.96667	-42.8114	-42.8647
6.98333	-42.946	-42.9082
7	-43.0132	-43.0197
7.01667	-43.0752	-43.1181
7.03333	-43.1794	-43.2203
7.05	-43.2435	-43.2357
7.06667	-43.3025	-43.3584
7.08333	-43.4872	-43.4348
7.1	-43.5058	-43.4577
7.11667	-43.5981	-43.5834
7.13333	-43.6513	-43.6684
7.15	-43.7944	-43.7619
7.16667	-43.8079	-43.7992
7.18333	-43.8671	-43.9042
7.2	-43.97	-43.893
7.21667	-44.0468	-44.0182
7.23333	-44.1334	-44.1258
7.25	-44.1673	-44.1657
7.26667	-44.2267	-44.2493
7.28333	-44.3277	-44.2978
7.3	-44.3992	-44.3734
7.31667	-44.4604	-44.5007
7.33333	-44.5315	-44.5525
7.35	-44.5596	-44.5506
7.36667	-44.6037	-44.5747
7.38333	-44.7061	-44.684
7.4	-44.7584	-44.7759
7.41667	-44.8339	-44.8366
7.43333	-44.8887	-44.9203
7.45	-44.9078	-44.9856
7.46667	-44.9967	-44.9743
7.48333	-45.0498	-45.0397
7.5	-45.1176	-45.1255
7.51667	-45.1339	-45.1155
7.53333	-45.1981	-45.2047
7.55	-45.2117	-45.2904
7.56667	-45.3158	-45.255
7.58333	-45.378	-45.3407
7.6	-45.4541	-45.489
7.61667	-45.4723	-45.4019
7.63333	-45.5517	-45.5031
7.65	-45.6047	-45.5637
7.66667	-45.6483	-45.6486
7.68333	-45.6632	-45.692
7.7	-45.6745	-45.6918
7.71667	-45.7217	-45.7602
7.73333	-45.7784	-45.7436
7.75	-45.807	-45.8081
7.76667	-45.8031	-45.8891
7.78333	-45.9637	-45.9157
7.8	-45.954	-45.9217
7.81667	-45.9876	-46.0535
7.83333	-46.0851	-46.0562
7.85	-46.1273	-46.1296
7.86667	-46.1272	-46.0982
7.88333	-46.187	-46.1708
7.9	-46.2511	-46.2178
7.91667	-46.2513	-46.2984
7.93333	-46.3228	-46.269
7.95	-46.3968	-46.3053
7.96667	-46.3603	-46.3791
7.98333	-46.4289	-46.411
8	-46.4606	-46.445
8.01667	-46.4929	-46.5285
8.03333	-46.5133	-46.4946
8.05	-46.5567	-46.5177
8.06667	-46.583	-46.5679
8.08333	-46.6301	-46.6487
8.1	-46.6688	-46.6213
8.11667	-46.709	-46.7003
8.13333	-46.7529	-46.7394
8.15	-46.8174	-46.7495
8.16667	-46.8187	-46.8519
8.18333	-46.8126	-46.8135
8.2	-46.9003	-46.8514
8.21667	-46.9301	-46.8669
8.23333	-46.9227	-46.9029
8.25	-46.962	-46.9954
8.26667	-46.9894	-46.9763
8.28333	-47.0628	-47.0283
8.3	-47.0497	-47.0947
8.31667	-47.0863	-47.0819
8.33333	-47.134	-47.1252
8.35	-47.1865	-47.1637
8.36667	-47.1747	-47.2208
8.38333	-47.2601	-47.2195
8.4	-47.2573	-47.2513
8.41667	-47.3184	-47.3054
8.43333	-47.3158	-47.3709
8.45	-47.3647	-47.3563
8.46667	-47.4058	-47.3273
8.48333	-47.4279	-47.4092
8.5	-47.4319	-47.4727
8.51667	-47.5008	-47.5056
8.53333	-47.5051	-47.4587
8.55	-47.5189	-47.5265
8.56667	-47.5525	-47.5057
8.58333	-47.5844	-47.6147
8.6	-47.5976	-47.6255
8.61667	-47.6276	-47.6483
8.63333	-47.68	-47.64
8.65	-47.791	-47.6412
8.66667	-47.7407	-47.7216
8.68333	-47.8126	-47.7283
8.7	-47.7615	-47.751
8.71667	-47.8177	-47.8567
8.73333	-47.818	-47.8104
8.75	-47.8847	-47.8345
8.76667	-47.9183	-47.8254
8.78333	-47.9606	-47.8442
8.8	-47.903	-47.8876
8.81667	-47.9794	-47.98
8.83333	-47.9737	-47.9318
8.85	-47.9823	-48.0323
8.86667	-48.0392	-47.9886
8.88333	-48.0691	-48.0627
8.9	-48.0642	-48.0319
8.91667	-48.1264	-48.0917
8.93333	-48.1236	-48.0973
8.95	-48.1656	-48.1859
8.96667	-48.1933	-48.131
8.98333	-48.2027	-48.1491
9	-48.2211	-48.2238
9.01667	-48.2265	-48.2438
9.03333	-48.3154	-48.2743
9.05	-48.3148	-48.2259
9.06667	-48.2858	-48.271
9.08333	-48.3804	-48.3039
9.1	-48.3613	-48.3104
9.11667	-48.3143	-48.3083
9.13333	-48.3787	-48.3133
9.15	-48.4636	-48.3581
9.16667	-48.4517	-48.397
9.18333	-48.4218	-48.4733
9.2	-48.5068	-48.4416
9.21667	-48.4816	-48.4501
9.23333	-48.479	-48.5007
9.25	-48.5764	-48.5516
9.26667	-48.5371	-48.5303
9.28333	-48.6171	-48.5583
9.3	-48.5967	-48.5674
9.31667	-48.5415	-48.5602
9.33333	-48.6374	-48.6263
9.35	-48.6865	-48.6406
9.36667	-48.7182	-48.6785
9.38333	-48.6541	-48.7544
9.4	-48.7511	-48.7427
9.41667	-48.8291	-48.72
9.43333	-48.7812	-48.7469
9.45	-48.8245	-48.7804
9.46667	-48.8235	-48.7755
9.48333	-48.8001	-48.8102
9.5	-48.8885	-48.8147
9.51667	-48.8828	-48.8406
9.53333	-48.9525	-48.8869
9.55	-48.9184	-48.9076
9.56667	-48.9201	-48.8909
9.58333	-48.9423	-48.9471
9.6	-48.9626	-48.8837
9.61667	-48.9803	-48.9556
9.63333	-49.0203	-49.009
9.65	-49.0569	-49.0179
9.66667	-49.0061	-48.991
9.68333	-49.0772	-49.0628
9.7	-49.123	-48.9901
9.71667	-49.1345	-49.0232
9.73333	-49.0887	-49.1306
9.75	-49.1136	-49.1304
9.76667	-49.1242	-49.1402
9.78333	-49.1386	-49.1267
9.8	-49.1995	-49.1266
9.81667	-49.2125	-49.108
9.83333	-49.2033	-49.2273
9.85	-49.2692	-49.1945
9.86667	-49.2822	-49.2567
9.88333	-49.309	-49.233
9.9	-49.2511	-49.2777
9.91667	-49.2633	-49.2704
9.93333	-49.3245	-49.2841
9.95	-49.3518	-49.295
9.96667	-49.3817	-49.3202
9.98333	-49.3636	-49.3244
10	-49.4285	-49.3244
10.0167	-49.4265	-49.3641
10.0333	-49.4504	-49.3961
10.05	-49.5441	-49.376
10.0667	-49.4709	-49.4609
10.0833	-49.5436	-49.3765
10.1	-49.519	-49.5107
10.1167	-49.515	-49.4216
10.1333	-49.5327	-49.452
10.15	-49.5526	-49.5321
10.1667	-49.5563	-49.563
10.1833	-49.6166	-49.5066
10.2	-49.551	-49.5462
10.2167	-49.6188	-49.5963
10.2333	-49.6891	-49.5893
10.25	-49.6705	-49.5977
10.2667	-49.6187	-49.6216
10.2833	-49.6969	-49.6206
10.3	-49.7449	-49.6339
10.3167	-49.6682	-49.6778
10.3333	-49.691	-49.6424
10.35	-49.7202	-49.696
10.3667	-49.7411	-49.6511
10.3833	-49.7747	-49.7073
10.4	-49.7672	-49.6873
10.4167	-49.7668	-49.7441
10.4333	-49.8709	-49.7438
10.45	-49.804	-49.7697
10.4667	-49.8103	-49.8101
10.4833	-49.885	-49.7869
10.5	-49.8725	-49.7902
10.5167	-49.8232	-49.8014
10.5333	-49.8154	-49.8359
10.55	-49.9343	-49.8496
10.5667	-49.8817	-49.8708
10.5833	-49.9451	-49.8853
10.6	-49.9634	-49.8656
10.6167	-50.02	-49.8778
10.6333	-49.9986	-49.9236
10.65	-49.9842	-49.9283
10.6667	-50.0059	-49.914
10.6833	-50.0392	-49.9164
10.7	-50.0266	-49.9581
10.7167	-49.9952	-50.0009
10.7333	-50.0503	-49.9494
10.75	-50.0215	-50.0252
10.7667	-50.0709	-50.0745
10.7833	-50.0568	-50.0509
10.8	-50.0246	-50.0454
10.8167	-50.1226	-50.0001
10.8333	-50.1239	-50.0986
10.85	-50.1545	-50.1275
10.8667	-50.119	-50.0705
10.8833	-50.2361	-50.1168
10.9	-50.1582	-50.1384
10.9167	-50.2002	-50.0523
10.9333	-50.1186	-50.1048
10.95	-50.1895	-50.2041
10.9667	-50.1987	-50.1505
10.9833	-50.2121	-50.153
11	-50.1651	-50.0857
11.0167	-50.1655	-50.1795
11.0333	-50.1964	-50.1433
11.05	-50.18	-50.1367
11.0667	-50.1879	-50.1293
11.0833	-50.0916	-50.1076
11.1	-50.0931	-50.0772
11.1167	-50.0669	-49.9879
11.1333	-49.9554	-49.899
11.15	-49.8018	-49.752
11.1667	-49.7298	-49.6366
11.1833	-49.5427	-49.476
11.2	-49.4254	-49.395
11.2167	-49.4812	-49.3994
11.2333	-49.7232	-49.5574
11.25	-49.8251	-49.79
11.2667	-50.0348	-49.9778
11.2833	-50.148	-50.0994
11.3	-50.2515	-50.2019
11.3167	-50.3615	-50.2321
11.3333	-50.3892	-50.2978
11.35	-50.4176	-50.3776
11.3667	-50.4412	-50.3792
11.3833	-50.5294	-50.398
11.4	-50.5372	-50.4446
11.4167	-50.5207	-50.5058
11.4333	-50.5636	-50.4743
11.45	-50.5698	-50.4554
11.4667	-50.5957	-50.4925
11.4833	-50.5775	-50.5127
11.5	-50.6518	-50.6179
11.5167	-50.6411	-50.5777
11.5333	-50.637	-50.6268
11.55	-50.6773	-50.6254
11.5667	-50.7396	-50.6256
11.5833	-50.676	-50.6457
11.6	-50.6808	-50.6742
11.6167	-50.7093	-50.6583
11.6333	-50.7538	-50.6575
11.65	-50.7606	-50.6969
11.6667	-50.735	-50.6932
11.6833	-50.7443	-50.7247
11.7	-50.7107	-50.7361
11.7167	-50.846	-50.7295
11.7333	-50.7532	-50.7412
11.75	-50.8197	-50.7208
11.7667	-50.8039	-50.7646
11.7833	-50.8786	-50.7807
11.8	-50.8743	-50.7911
11.8167	-50.8652	-50.8092
11.8333	-50.9178	-50.8411
11.85	-50.8253	-50.796
11.8667	-50.8728	-50.8658
11.8833	-50.8802	-50.8231
11.9	-50.9479	-50.8764
11.9167	-50.961	-50.8611
11.9333	-50.9552	-50.8777
11.95	-50.9687	-50.9408
11.9667	-51.0046	-50.8736
11.9833	-50.9004	-50.8808
12	-51.003	-50.8635
12.0167	-50.9817	-50.9018
12.0333	-50.9662	-50.9448
12.05	-51.0414	-51.0144
12.0667	-50.9962	-50.961
12.0833	-50.9935	-50.91
12.1	-51.045	-50.9613
12.1167	-51.0009	-50.9704
12.1333	-51.1072	-50.9819
12.15	-51.1171	-51.098
12.1667	-51.1207	-51.0429
12.1833	-51.0337	-51.0239
12.2	-51.1077	-51.05
12.2167	-51.1116	-51.0734
12.2333	-51.0922	-51.0779
12.25	-51.0825	-51.0283
12.2667	-51.1452	-51.0815
12.2833	-51.1715	-51.0747
12.3	-51.173	-51.1455
12.3167	-51.214	-51.1115
12.3333	-51.1466	-51.1517
12.35	-51.2095	-51.1964
12.3667	-51.1958	-51.1401
12.3833	-51.2548	-51.0922
12.4	-51.2376	-51.1467
12.4167	-51.2209	-51.1231
12.4333	-51.2206	-51.1505
12.45	-51.2039	-51.1359
12.4667	-51.2382	-51.2414
12.4833	-51.2405	-51.2472
12.5	-51.2687	-51.2323
12.5167	-51.2704	-51.2632
12.5333	-51.3156	-51.2393
12.55	-51.3501	-51.2122
12.5667	-51.308	-51.2393
12.5833	-51.3169	-51.3103
12.6	-51.334	-51.3122
12.6167	-51.3565	-51.2975
12.6333	-51.301	-51.3201
12.65	-51.3709	-51.3087
12.6667	-51.3549	-51.3147
12.6833	-51.3866	-51.3522
12.7	-51.4098	-51.3088
12.7167	-51.3906	-51.3486
12.7333	-51.4222	-51.3929
12.75	-51.3328	-51.3356
12.7667	-51.383	-51.3617
12.7833	-51.4073	-51.3453
12.8	-51.4322	-51.3693
12.8167	-51.4769	-51.4391
12.8333	-51.4464	-51.4285
12.85	-51.4558	-51.4034
12.8667	-51.4411	-51.423
12.8833	-51.4562	-51.4375
12.9	-51.517	-51.424
12.9167	-51.5416	-51.4756
12.9333	-51.4677	-51.3942
12.95	-51.4892	-51.4433
12.9667	-51.5514	-51.5282
12.9833	-51.5612	-51.4923
13	-51.5329	-51.5097
13.0167	-51.5659	-51.5421
13.0333	-51.5968	-51.597
13.05	-51.5505	-51.4846
13.0667	-51.5876	-51.5113
13.0833	-51.6033	-51.5277
13.1	-51.5974	-51.5217
13.1167	-51.614	-51.5749
13.1333	-51.5813	-51.5248
13.15	-51.6139	-51.5699
13.1667	-51.6444	-51.5404
13.1833	-51.6355	-51.6069
13.2	-51.7313	-51.5928
13.2167	-51.6383	-51.5677
13.2333	-51.6441	-51.6005
13.25	-51.7026	-51.5883
13.2667	-51.6706	-51.6551
13.2833	-51.6726	-51.625
13.3	-51.6351	-51.6653
13.3167	-51.7388	-51.6205
13.3333	-51.7164	-51.6437
13.35	-51.7419	-51.5864
13.3667	-51.7283	-51.6753
13.3833	-51.7062	-51.6773
13.4	-51.7153	-51.6562
13.4167	-51.7139	-51.7056
13.4333	-51.7967	-51.6817
13.45	-51.7694	-51.6906
13.4667	-51.7524	-51.6845
13.4833	-51.7564	-51.7481
13.5	-51.8194	-51.7545
13.5167	-51.7781	-51.7189
13.5333	-51.7874	-51.7365
13.55	-51.8344	-51.7244
13.5667	-51.7773	-51.8208
13.5833	-51.849	-51.7999
13.6	-51.8683	-51.7405
13.6167	-51.8696	-51.811
13.6333	-51.8443	-51.7463
13.65	-51.8722	-51.7915
13.6667	-51.9083	-51.7906
13.6833	-51.9027	-51.8041
13.7	-51.8477	-51.8069
13.7167	-51.9216	-51.8561
13.7333	-51.9619	-51.8498
13.75	-51.8382	-51.8145
13.7667	-51.8991	-51.8602
13.7833	-51.9008	-51.8564
13.8	-51.9751	-51.809
13.8167	-52.0072	-51.8828
13.8333	-51.939	-51.8793
13.85	-51.95	-51.8552
13.8667	-52.0046	-51.9294
13.8833	-51.9753	-51.9158
13.9	-51.9733	-51.8852
13.9167	-52.0019	-51.8444
13.9333	-51.9514	-51.8739
13.95	-51.9947	-51.8887
13.9667	-51.9569	-51.9386
13.9833	-51.9764	-51.935
14	-51.9864	-51.905
14.0167	-52.0491	-51.941
14.0333	-52.0251	-51.9976
14.05	-52.0056	-51.9713
14.0667	-52.0252	-51.9943
14.0833	-52.0072	-51.9967
14.1	-52.0529	-51.9816
14.1167	-52.0382	-51.9231
14.1333	-52.07	-52.0163
14.15	-52.0473	-51.9982
14.1667	-52.0704	-52.0166
14.1833	-52.0722	-51.9538
14.2	-52.0586	-52.0262
14.2167	-52.0398	-52.0398
14.2333	-52.1189	-52.0622
14.25	-52.1274	-52.0438
14.2667	-52.0469	-52.1084
14.2833	-52.1064	-52.0255
14.3	-52.1433	-52.0195
14.3167	-52.1459	-52.0584
14.3333	-52.0896	-52.1246
14.35	-52.0596	-52.1402
14.3667	-52.139	-52.062
14.3833	-52.1851	-52.0717
14.4	-52.1459	-52.1097
14.4167	-52.2358	-52.1288
14.4333	-52.1659	-52.1055
14.45	-52.1551	-52.1041
14.4667	-52.1541	-52.143
14.4833	-52.1361	-52.1045
14.5	-52.1487	-52.1301
14.5167	-52.188	-52.1692
14.5333	-52.2249	-52.1774
14.55	-52.2413	-52.1475
14.5667	-52.1522	-52.1525
14.5833	-52.2278	-52.1893
14.6	-52.2512	-52.1678
14.6167	-52.2307	-52.1409
14.6333	-52.2853	-52.1931
14.65	-52.272	-52.1876
14.6667	-52.2537	-52.243
14.6833	-52.259	-52.1545
14.7	-52.2826	-52.2631
14.7167	-52.2863	-52.2176
14.7333	-52.2847	-52.2354
14.75	-52.2995	-52.2429
14.7667	-52.2615	-52.1963
14.7833	-52.2269	-52.1614
14.8	-52.2634	-52.1957
14.8167	-52.2863	-52.243
14.8333	-52.3247	-52.2266
14.85	-52.2949	-52.222
14.8667	-52.3154	-52.2078
14.8833	-52.3478	-52.2695
14.9	-52.3216	-52.2755
14.9167	-52.3365	-52.3108
14.9333	-52.388	-52.3012
14.95	-52.3066	-52.3247
14.9667	-52.3184	-52.284
14.9833	-52.3745	-52.2637
15	-52.378	-52.3357
15.0167	-52.3726	-52.3246
15.0333	-52.3682	-52.2897
15.05	-52.3928	-52.2888
15.0667	-52.4719	-52.3551
15.0833	-52.4218	-52.3665
15.1	-52.4137	-52.3891
15.1167	-52.4121	-52.3548
15.1333	-52.4057	-52.3671
15.15	-52.4114	-52.33
15.1667	-52.4063	-52.3653
15.1833	-52.4679	-52.3465
15.2	-52.417	-52.3537
15.2167	-52.4951	-52.3824
15.2333	-52.4652	-52.3611
15.25	-52.4658	-52.3852
15.2667	-52.4024	-52.416
15.2833	-52.4264	-52.3466
15.3	-52.477	-52.4255
15.3167	-52.4545	-52.3768
15.3333	-52.5001	-52.398
15.35	-52.4337	-52.3695
15.3667	-52.4798	-52.4374
15.3833	-52.503	-52.3933
15.4	-52.5082	-52.4356
15.4167	-52.4616	-52.4612
15.4333	-52.6195	-52.4512
15.45	-52.5504	-52.4165
15.4667	-52.5176	-52.4399
15.4833	-52.6096	-52.4866
15.5	-52.5289	-52.3974
15.5167	-52.5846	-52.4753
15.5333	-52.5092	-52.4226
15.55	-52.5405	-52.5389
15.5667	-52.5362	-52.5119
15.5833	-52.6027	-52.5126
15.6	-52.585	-52.4858
15.6167	-52.5308	-52.5133
15.6333	-52.6094	-52.5232
15.65	-52.5821	-52.5408
15.6667	-52.5237	-52.4793
15.6833	-52.6021	-52.5108
15.7	-52.5995	-52.498
15.7167	-52.5439	-52.4698
15.7333	-52.5747	-52.5004
15.75	-52.6071	-52.522
15.7667	-52.6034	-52.5223
15.7833	-52.602	-52.5167
15.8	-52.5599	-52.5529
15.8167	-52.5844	-52.5141
15.8333	-52.6827	-52.5315
15.85	-52.5877	-52.5621
15.8667	-52.6634	-52.5351
15.8833	-52.6905	-52.5976
15.9	-52.6385	-52.5338
15.9167	-52.6173	-52.5616
15.9333	-52.6517	-52.5827
15.95	-52.5958	-52.5448
15.9667	-52.6822	-52.54
15.9833	-52.6875	-52.5144
16	-52.654	-52.5611
16.0167	-52.7019	-52.6453
16.0333	-52.7151	-52.61
16.05	-52.6728	-52.5648
16.0667	-52.6673	-52.6243
16.0833	-52.6707	-52.6398
16.1	-52.6395	-52.6563
16.1167	-52.6638	-52.5924
16.1333	-52.7163	-52.6034
16.15	-52.6813	-52.6746
16.1667	-52.7344	-52.6141
16.1833	-52.7156	-52.5581
16.2	-52.684	-52.6666
16.2167	-52.7046	-52.6523
16.2333	-52.715	-52.6286
16.25	-52.7134	-52.6682
16.2667	-52.7361	-52.7097
16.2833	-52.6962	-52.6704
16.3	-52.7719	-52.6949
16.3167	-52.7595	-52.7142
16.3333	-52.7364	-52.6462
16.35	-52.6815	-52.7222
16.3667	-52.757	-52.6847
16.3833	-52.6689	-52.5868
16.4	-52.7632	-52.6962
16.4167	-52.7413	-52.7138
16.4333	-52.7746	-52.6809
16.45	-52.7991	-52.633
16.4667	-52.8091	-52.7541
16.4833	-52.7914	-52.7005
16.5	-52.7354	-52.6899
16.5167	-52.7926	-52.779
16.5333	-52.7328	-52.7977
16.55	-52.7273	-52.6987
16.5667	-52.7862	-52.7563
16.5833	-52.7718	-52.7143
16.6	-52.7215	-52.7543
16.6167	-52.8193	-52.7972
16.6333	-52.7966	-52.7381
16.65	-52.7678	-52.7135
16.6667	-52.8197	-52.7489
16.6833	-52.8031	-52.7764
16.7	-52.8347	-52.698
16.7167	-52.8029	-52.7539
16.7333	-52.8322	-52.7757
16.75	-52.7968	-52.8242
16.7667	-52.7822	-52.7913
16.7833	-52.796	-52.7325
16.8	-52.8709	-52.7631
16.8167	-52.848	-52.7508
16.8333	-52.8412	-52.7658
16.85	-52.8451	-52.7624
16.8667	-52.8342	-52.7622
16.8833	-52.8589	-52.7477
16.9	-52.7916	-52.8119
16.9167	-52.9303	-52.7431
16.9333	-52.87	-52.7341
16.95	-52.8922	-52.7672
16.9667	-52.8505	-52.7615
16.9833	-52.8936	-52.8319
17	-52.8825	-52.75
17.0167	-52.8699	-52.8529
17.0333	-52.793	-52.8969
17.05	-52.8961	-52.8339
17.0667	-52.997	-52.8091
17.0833	-52.9296	-52.8434
17.1	-52.882	-52.8368
17.1167	-52.9094	-52.8422
17.1333	-52.9743	-52.9232
17.15	-52.9566	-52.8636
17.1667	-52.896	-52.7963
17.1833	-52.8852	-52.7663
17.2	-52.9108	-52.7887
17.2167	-52.9206	-52.837
17.2333	-52.8901	-52.868
17.25	-52.8899	-52.8337
17.2667	-52.8951	-52.8243
17.2833	-52.9804	-52.8604
17.3	-52.9385	-52.8972
17.3167	-52.9354	-52.8255
17.3333	-52.9597	-52.843
17.35	-52.9194	-52.8693
17.3667	-52.9964	-52.8505
17.3833	-52.9748	-52.8667
17.4	-52.9458	-52.8981
17.4167	-52.9709	-52.863
17.4333	-52.9918	-52.9083
17.45	-52.9833	-52.9031
17.4667	-52.9175	-52.8481
17.4833	-52.963	-52.9089
17.5	-53.0236	-52.9425
17.5167	-52.8883	-52.8416
17.5333	-52.9819	-52.8475
17.55	-52.9951	-52.9571
17.5667	-52.9248	-52.9115
17.5833	-52.9249	-52.8867
17.6	-52.9762	-52.9298
17.6167	-52.9791	-52.8685
17.6333	-53.0332	-52.9007
17.65	-52.9943	-52.8754
17.6667	-52.9815	-52.8953
17.6833	-52.9633	-52.9404
17.7	-53.0004	-52.8821
17.7167	-53.0203	-52.9384
17.7333	-52.9432	-52.8954
17.75	-53.0031	-52.9271
17.7667	-53.057	-52.9977
17.7833	-53.0147	-52.9224
17.8	-53.0383	-52.901
17.8167	-53.0251	-52.9499
17.8333	-53.0049	-52.9302
17.85	-53.0488	-52.9134
17.8667	-53.017	-53.0038
17.8833	-53.0612	-52.97
17.9	-52.9984	-52.9764
17.9167	-53.0539	-52.9733
17.9333	-52.9976	-52.9496
17.95	-52.9788	-52.9807
17.9667	-53.0649	-52.9122
17.9833	-53.0165	-52.9053
18	-53.1237	-52.952
18.0167	-53.0831	-52.9813
18.0333	-53.0143	-52.9625
18.05	-53.0377	-52.9472
18.0667	-53.0286	-53.0245
18.0833	-53.0721	-52.9548
18.1	-53.04	-52.9923
18.1167	-52.9911	-52.965
18.1333	-53.0069	-52.9556
18.15	-52.9714	-52.9946
18.1667	-53.0533	-52.9883
18.1833	-53.0694	-52.9978
18.2	-53.0071	-52.9204
18.2167	-53.0769	-52.9752
18.2333	-53.0341	-53.0039
18.25	-53.0271	-52.9842
18.2667	-53.1033	-53.0271
18.2833	-53.0858	-53.0198
18.3	-53.0863	-53.0284
18.3167	-53.1496	-53.0134
18.3333	-53.1534	-53.0002
18.35	-53.1045	-53.0047
18.3667	-53.1009	-53.0859
18.3833	-53.0905	-52.9426
18.4	-53.0636	-52.9835
18.4167	-53.0662	-52.9636
18.4333	-53.0288	-52.991
18.45	-52.984	-52.9868
18.4667	-53.0581	-53.0138
18.4833	-53.0476	-52.995
18.5	-53.0901	-52.9701
18.5167	-53.0224	-53.056
18.5333	-53.1581	-53.0321
18.55	-53.1465	-53.0163
18.5667	-53.062	-53.0195
18.5833	-53.0764	-53.0172
18.6	-53.0548	-53.0703
18.6167	-53.1521	-53.035
18.6333	-53.0749	-53.0086
18.65	-53.097	-53.0699
18.6667	-53.0882	-53.0534
18.6833	-53.1248	-52.976
18.7	-53.062	-53.0268
18.7167	-53.1033	-52.9929
18.7333	-53.0892	-53.0779
18.75	-53.0829	-52.9963
18.7667	-53.0708	-53.0179
18.7833	-53.0899	-53.0517
18.8	-53.1374	-53.0331
18.8167	-53.0637	-53.0211
18.8333	-53.0917	-53.0912
18.85	-53.0854	-53.0338
18.8667	-53.1395	-53.0335
18.8833	-53.1606	-52.9636
18.9	-53.0751	-53.0354
18.9167	-53.1011	-53.0408
18.9333	-53.1341	-53.0274
18.95	-53.0541	-53.0485
18.9667	-53.1424	-53.0359
18.9833	-53.1388	-53.0753
19	-53.1076	-53.1077
19.0167	-53.061	-53.0671
19.0333	-53.1747	-53.0405
19.05	-53.1196	-53.0359
19.0667	-53.1613	-53.0784
19.0833	-53.1397	-53.0521
19.1	-53.1462	-53.0183
19.1167	-53.1498	-53.1016
19.1333	-53.1424	-53.067
19.15	-53.0716	-53.0617
19.1667	-53.1636	-53.0535
19.1833	-53.083	-53.1055
19.2	-53.1308	-53.048
19.2167	-53.143	-53.0772
19.2333	-53.1138	-53.094
19.25	-53.103	-53.0068
19.2667	-53.1706	-53.0502
19.2833	-53.1384	-53.0314
19.3	-53.0925	-53.1033
19.3167	-53.0563	-53.1057
19.3333	-53.0926	-53.0855
19.35	-53.152	-53.0713
19.3667	-53.1331	-53.0802
19.3833	-53.1217	-53.0758
19.4	-53.1195	-53.0686
19.4167	-53.079	-53.0879
19.4333	-53.2384	-53.0535
19.45	-53.1178	-52.9902
19.4667	-53.182	-53.1182
19.4833	-53.1375	-53.0964
19.5	-53.1353	-53.0837
19.5167	-53.1892	-53.0507
19.5333	-53.1944	-53.0769
19.55	-53.0812	-53.0342
19.5667	-53.1184	-53.089
19.5833	-53.1026	-52.9935
19.6	-53.1047	-53.0976
19.6167	-53.1299	-53.0883
19.6333	-53.1554	-53.0794
19.65	-53.122	-53.0865
19.6667	-53.1558	-53.1163
19.6833	-53.1243	-53.0415
19.7	-53.1887	-53.0824
19.7167	-53.1501	-53.1181
19.7333	-53.1834	-53.148
19.75	-53.1536	-53.0854
19.7667	-53.1284	-53.0438
19.7833	-53.1273	-53.0784
19.8	-53.1451	-53.1199
19.8167	-53.1446	-53.0495
19.8333	-53.1756	-53.1137
19.85	-53.1337	-53.0962
19.8667	-53.1709	-53.1141
19.8833	-53.1829	-53.0852
19.9	-53.1689	-53.0565
19.9167	-53.1661	-53.0679
19.9333	-53.1441	-53.1017
19.95	-53.1158	-53.0695
19.9667	-53.0903	-53.0966
19.9833	-53.1706	-53.0474

## Sheet: Panel_F1
Filter	Frequency	R
0	0.104616	0.0200273
1	0.104616	-0.0164752
2	0.104616	0.0715342
3	0.104616	0.00811466
4	0.104616	0.0446944
5	0.104616	-0.0156482
6	0.104616	0.0520497
7	0.104616	0.0899195
8	0.104616	0.00328536
9	0.104616	0.0285847
10	0.104616	0.0655838
11	0.104616	0.0445302
12	0.104616	0.034364
13	0.104616	0.0637449
14	0.104616	-0.0109367
15	0.104616	-0.0098101
16	0.104616	0.0241014
17	0.104616	0.0285994
18	0.104616	0.0418996
19	0.104616	-0.0246392
20	0.104616	-0.00106683
21	0.104616	0.0126026
22	0.104616	-0.00232147
23	0.104616	0.0455802
24	0.104616	0.0208284
25	0.104616	-0.00942913
26	0.104616	0.0495221
27	0.104616	0.0236949
28	0.104616	-0.00558539
29	0.104616	-0.00932902
30	0.104616	0.0591386
31	0.104616	0.0232987
32	0.104616	0.0330104
33	0.104616	0.0415693
34	0.104616	-0.00541345
35	0.104616	-0.00257275
36	0.104616	0.0621384
37	0.104616	0.0138272
38	0.104616	-0.0302435
39	0.104616	0.0737596
40	0.104616	0.0277022
41	0.104616	0.0595282
42	0.104616	0.0210467
43	0.104616	0.0463103
44	0.104616	0.0633992
45	0.104616	-0.00726246
46	0.104616	-0.00453609
47	0.104616	0.00876281
48	0.104616	0.0579455
49	0.104616	0.0155114
50	0.104616	-0.0120551
51	0.104616	0.0325263
52	0.104616	0.0348636
53	0.104616	0.0461091
54	0.104616	0.0104036
55	0.104616	0.037655
56	0.104616	0.0137454
57	0.104616	0.0156716
58	0.104616	0.0359032
59	0.104616	0.0297517
60	0.104616	0.0379873
61	0.104616	0.049739
62	0.104616	0.0658272
63	0.104616	0.0542459
0	0.114274	0.0226474
1	0.114274	-0.0124678
2	0.114274	0.0619364
3	0.114274	0.00212279
4	0.114274	0.0329125
5	0.114274	-0.0131735
6	0.114274	0.0387552
7	0.114274	0.0772115
8	0.114274	-0.0079933
9	0.114274	0.0246937
10	0.114274	0.0658177
11	0.114274	0.0427671
12	0.114274	0.0252869
13	0.114274	0.0637471
14	0.114274	-0.00921102
15	0.114274	-0.0132782
16	0.114274	0.0219723
17	0.114274	0.0308541
18	0.114274	0.0512105
19	0.114274	-0.0246002
20	0.114274	-0.00149965
21	0.114274	0.0148937
22	0.114274	0.00327808
23	0.114274	0.033297
24	0.114274	0.0262468
25	0.114274	-0.0200224
26	0.114274	0.04684
27	0.114274	0.0229464
28	0.114274	-0.00548871
29	0.114274	-0.00184798
30	0.114274	0.0553639
31	0.114274	0.0218914
32	0.114274	0.0313322
33	0.114274	0.0415258
34	0.114274	-0.00319191
35	0.114274	-0.00437302
36	0.114274	0.057421
37	0.114274	0.0487697
38	0.114274	-0.0293743
39	0.114274	0.0820419
40	0.114274	0.0182744
41	0.114274	0.0625429
42	0.114274	0.0162842
43	0.114274	0.0305406
44	0.114274	0.0637631
45	0.114274	-0.00383501
46	0.114274	-0.000285977
47	0.114274	0.0134663
48	0.114274	0.0561593
49	0.114274	-0.00908658
50	0.114274	-0.00833212
51	0.114274	0.0173886
52	0.114274	0.0189233
53	0.114274	0.0387912
54	0.114274	0.00609529
55	0.114274	0.0293671
56	0.114274	0.0160231
57	0.114274	0.00701726
58	0.114274	0.0359902
59	0.114274	0.0383951
60	0.114274	0.0352926
61	0.114274	0.0491522
62	0.114274	0.0634099
63	0.114274	0.0599597
0	0.124824	0.0109656
1	0.124824	-0.00670536
2	0.124824	0.0552953
3	0.124824	0.00450452
4	0.124824	0.0347818
5	0.124824	-0.00439481
6	0.124824	0.0377231
7	0.124824	0.0868899
8	0.124824	-0.00221219
9	0.124824	0.0168588
10	0.124824	0.0741137
11	0.124824	0.0387715
12	0.124824	0.0266819
13	0.124824	0.0635807
14	0.124824	-0.00426445
15	0.124824	-0.0112108
16	0.124824	0.0164538
17	0.124824	0.0157632
18	0.124824	0.0444995
19	0.124824	-0.0225053
20	0.124824	-0.00985558
21	0.124824	0.0150583
22	0.124824	0.00857032
23	0.124824	0.02987
24	0.124824	0.0181378
25	0.124824	-0.0251698
26	0.124824	0.0468219
27	0.124824	0.0180263
28	0.124824	-0.00634497
29	0.124824	-0.00269254
30	0.124824	0.0515426
31	0.124824	0.0157262
32	0.124824	0.045497
33	0.124824	0.0312678
34	0.124824	-0.00801243
35	0.124824	-0.00313235
36	0.124824	0.0477867
37	0.124824	0.0468348
38	0.124824	-0.0335294
39	0.124824	0.0593876
40	0.124824	0.00910875
41	0.124824	0.0442974
42	0.124824	0.0108194
43	0.124824	0.0239191
44	0.124824	0.0531481
45	0.124824	-0.00810758
46	0.124824	0.00356582
47	0.124824	0.012638
48	0.124824	0.0557796
49	0.124824	-0.015851
50	0.124824	-0.012543
51	0.124824	0.0241864
52	0.124824	0.0348232
53	0.124824	0.0186705
54	0.124824	0.00812185
55	0.124824	0.0310863
56	0.124824	0.0137234
57	0.124824	-0.00366981
58	0.124824	0.0225753
59	0.124824	0.0281189
60	0.124824	0.029526
61	0.124824	0.0421208
62	0.124824	0.0609838
63	0.124824	0.047294
0	0.136348	0.024164
1	0.136348	-0.0142752
2	0.136348	0.0526217
3	0.136348	-0.00671103
4	0.136348	0.0264857
5	0.136348	-0.0026986
6	0.136348	0.0398792
7	0.136348	0.0697725
8	0.136348	-0.0207825
9	0.136348	0.0206008
10	0.136348	0.0592324
11	0.136348	0.0299917
12	0.136348	0.0223679
13	0.136348	0.0750411
14	0.136348	-0.00716751
15	0.136348	-0.0182062
16	0.136348	0.0151006
17	0.136348	0.0151421
18	0.136348	0.0364413
19	0.136348	-0.0281854
20	0.136348	-0.00511461
21	0.136348	0.0072709
22	0.136348	0.0155888
23	0.136348	0.0201893
24	0.136348	0.0065533
25	0.136348	-0.0322715
26	0.136348	0.0502952
27	0.136348	0.0159853
28	0.136348	-0.0120839
29	0.136348	-0.00818045
30	0.136348	0.0388348
31	0.136348	0.0175108
32	0.136348	0.042035
33	0.136348	0.0332661
34	0.136348	-0.00645706
35	0.136348	-0.00425281
36	0.136348	0.0451249
37	0.136348	0.0194304
38	0.136348	-0.0293232
39	0.136348	0.0712439
40	0.136348	0.0147534
41	0.136348	0.0434547
42	0.136348	0.0109671
43	0.136348	0.0216226
44	0.136348	0.072833
45	0.136348	-0.00257484
46	0.136348	-0.00592826
47	0.136348	0.0166761
48	0.136348	0.0630123
49	0.136348	-0.00317289
50	0.136348	-0.0132023
51	0.136348	0.0248249
52	0.136348	0.0402761
53	0.136348	0.03089
54	0.136348	0.010049
55	0.136348	0.0160132
56	0.136348	0.0120367
57	0.136348	0.00340333
58	0.136348	0.0124337
59	0.136348	0.0298361
60	0.136348	0.0384257
61	0.136348	0.049251
62	0.136348	0.0566134
63	0.136348	0.0505747
0	0.148936	0.0285199
1	0.148936	-0.0210284
2	0.148936	0.0586517
3	0.148936	-0.00359463
4	0.148936	0.0425422
5	0.148936	-0.00286444
6	0.148936	0.0444294
7	0.148936	0.0798846
8	0.148936	-0.00742577
9	0.148936	0.0210742
10	0.148936	0.071067
11	0.148936	0.0402871
12	0.148936	0.0298355
13	0.148936	0.0655764
14	0.148936	-0.017056
15	0.148936	-0.0152922
16	0.148936	0.0217981
17	0.148936	0.013354
18	0.148936	0.0403073
19	0.148936	-0.0259413
20	0.148936	-0.0120492
21	0.148936	0.00476359
22	0.148936	0.00476313
23	0.148936	0.0257559
24	0.148936	0.0151254
25	0.148936	-0.027207
26	0.148936	0.0382037
27	0.148936	0.0158566
28	0.148936	-0.0179975
29	0.148936	-0.010166
30	0.148936	0.0444496
31	0.148936	0.0169362
32	0.148936	0.02957
33	0.148936	0.03268
34	0.148936	-0.00990701
35	0.148936	-0.00212793
36	0.148936	0.0316309
37	0.148936	0.0435117
38	0.148936	-0.0369292
39	0.148936	0.0630566
40	0.148936	0.0188012
41	0.148936	0.0632005
42	0.148936	0.0128407
43	0.148936	0.0257084
44	0.148936	0.0745224
45	0.148936	-0.000856789
46	0.148936	-0.0211423
47	0.148936	0.00715129
48	0.148936	0.0705091
49	0.148936	0.00687307
50	0.148936	-0.00903251
51	0.148936	0.00224045
52	0.148936	0.0410199
53	0.148936	0.0236954
54	0.148936	0.00598864
55	0.148936	0.00806638
56	0.148936	0.0152301
57	0.148936	0.0110067
58	0.148936	0.0123182
59	0.148936	0.029082
60	0.148936	0.0273519
61	0.148936	0.0337497
62	0.148936	0.045756
63	0.148936	0.0522087
0	0.162686	0.00569305
1	0.162686	-0.0269355
2	0.162686	0.0545456
3	0.162686	0.00189632
4	0.162686	0.0234009
5	0.162686	0.0018313
6	0.162686	0.0552597
7	0.162686	0.0776085
8	0.162686	0.00856409
9	0.162686	0.020353
10	0.162686	0.0583626
11	0.162686	0.0465381
12	0.162686	0.0222378
13	0.162686	0.0686514
14	0.162686	-0.00777255
15	0.162686	-0.0184436
16	0.162686	0.0148831
17	0.162686	0.0156014
18	0.162686	0.0218994
19	0.162686	-0.0420355
20	0.162686	-0.0154376
21	0.162686	0.016053
22	0.162686	-0.00451427
23	0.162686	0.0110334
24	0.162686	0.0327414
25	0.162686	-0.0355851
26	0.162686	0.0421131
27	0.162686	0.0190837
28	0.162686	-0.0241512
29	0.162686	-0.00377859
30	0.162686	0.0423828
31	0.162686	0.0116297
32	0.162686	0.0355281
33	0.162686	0.0335396
34	0.162686	-0.00596052
35	0.162686	-0.00531359
36	0.162686	0.0299703
37	0.162686	0.0294341
38	0.162686	-0.0285201
39	0.162686	0.0532553
40	0.162686	-0.000646623
41	0.162686	0.0405127
42	0.162686	0.00834776
43	0.162686	0.0216927
44	0.162686	0.0567064
45	0.162686	-0.00971816
46	0.162686	-0.0128141
47	0.162686	0.0107562
48	0.162686	0.0441259
49	0.162686	0.00498839
50	0.162686	-0.0068534
51	0.162686	0.0114798
52	0.162686	0.0336654
53	0.162686	0.0283267
54	0.162686	0.0026585
55	0.162686	0.0106487
56	0.162686	0.0183107
57	0.162686	0.00938137
58	0.162686	0.0173434
59	0.162686	0.0186226
60	0.162686	0.0342617
61	0.162686	0.0315325
62	0.162686	0.0430655
63	0.162686	0.0309391
0	0.177706	0.0381104
1	0.177706	-0.031842
2	0.177706	0.0470205
3	0.177706	-0.00386253
4	0.177706	0.0114472
5	0.177706	-0.00379939
6	0.177706	0.0394695
7	0.177706	0.0686798
8	0.177706	-0.00948191
9	0.177706	0.0292869
10	0.177706	0.0542042
11	0.177706	0.0333418
12	0.177706	0.0194959
13	0.177706	0.0773975
14	0.177706	-0.000447237
15	0.177706	-0.0221407
16	0.177706	0.0233207
17	0.177706	0.00925871
18	0.177706	0.0174324
19	0.177706	-0.0292625
20	0.177706	-0.020257
21	0.177706	0.0149264
22	0.177706	-0.00115284
23	0.177706	0.0100898
24	0.177706	0.0170764
25	0.177706	-0.0463203
26	0.177706	0.0277546
27	0.177706	0.0140745
28	0.177706	-0.0202325
29	0.177706	-0.00638173
30	0.177706	0.034977
31	0.177706	0.0247649
32	0.177706	0.0335238
33	0.177706	0.0327939
34	0.177706	-0.00602292
35	0.177706	-0.0134798
36	0.177706	0.0265411
37	0.177706	0.0353394
38	0.177706	-0.0292327
39	0.177706	0.0277959
40	0.177706	-0.00920819
41	0.177706	0.0334025
42	0.177706	0.00879379
43	0.177706	0.0242311
44	0.177706	0.0574585
45	0.177706	-0.00554697
46	0.177706	-0.00942851
47	0.177706	0.0172456
48	0.177706	0.0479344
49	0.177706	0.00558333
50	0.177706	-0.00736726
51	0.177706	0.0231034
52	0.177706	0.0497512
53	0.177706	0.0313349
54	0.177706	0.00789994
55	0.177706	0.0147164
56	0.177706	0.0144521
57	0.177706	0.00585212
58	0.177706	0.0046674
59	0.177706	0.0213729
60	0.177706	0.011962
61	0.177706	0.0274643
62	0.177706	0.0322053
63	0.177706	0.0418271
0	0.194112	-0.00355265
1	0.194112	-0.00716677
2	0.194112	0.0498661
3	0.194112	-0.0145556
4	0.194112	0.0185394
5	0.194112	-0.00887014
6	0.194112	0.0350025
7	0.194112	0.0599989
8	0.194112	-0.0177795
9	0.194112	0.0286551
10	0.194112	0.0377072
11	0.194112	0.0310977
12	0.194112	0.0234106
13	0.194112	0.0640112
14	0.194112	0.00106529
15	0.194112	-0.00348709
16	0.194112	0.0181974
17	0.194112	0.0109226
18	0.194112	0.032056
19	0.194112	-0.0380179
20	0.194112	-0.0380164
21	0.194112	0.0190465
22	0.194112	0.0219006
23	0.194112	0.0070226
24	0.194112	0.0310402
25	0.194112	-0.0489876
26	0.194112	0.00798735
27	0.194112	0.0157014
28	0.194112	-0.0242251
29	0.194112	0.000352328
30	0.194112	0.0421384
31	0.194112	0.00760694
32	0.194112	0.0462148
33	0.194112	0.0226248
34	0.194112	-0.0112791
35	0.194112	-0.0120068
36	0.194112	0.0225876
37	0.194112	0.0230778
38	0.194112	-0.032218
39	0.194112	0.0441086
40	0.194112	-0.0140208
41	0.194112	0.0336219
42	0.194112	0.007361
43	0.194112	0.0269517
44	0.194112	0.06074
45	0.194112	0.00142574
46	0.194112	-0.0146805
47	0.194112	0.0157411
48	0.194112	0.0422359
49	0.194112	-0.00489865
50	0.194112	-0.00656287
51	0.194112	0.0242376
52	0.194112	0.0461283
53	0.194112	0.00688482
54	0.194112	-0.00759347
55	0.194112	-0.00647755
56	0.194112	0.0178176
57	0.194112	-0.0108342
58	0.194112	0.000525222
59	0.194112	0.0117462
60	0.194112	0.0149264
61	0.194112	0.0230367
62	0.194112	0.0102377
63	0.194112	0.035469
0	0.212032	0.033218
1	0.212032	-0.0086606
2	0.212032	0.0401624
3	0.212032	-0.0202235
4	0.212032	0.0336106
5	0.212032	-0.0139728
6	0.212032	0.0176779
7	0.212032	0.0319833
8	0.212032	0.0107502
9	0.212032	-0.00472411
10	0.212032	0.0225855
11	0.212032	0.000606192
12	0.212032	0.0163771
13	0.212032	0.0705079
14	0.212032	-0.0181477
15	0.212032	-0.0230476
16	0.212032	0.0193422
17	0.212032	0.00745147
18	0.212032	0.021222
19	0.212032	-0.0479939
20	0.212032	-0.0552431
21	0.212032	0.0263957
22	0.212032	0.014679
23	0.212032	0.0105342
24	0.212032	0.0500332
25	0.212032	-0.0290798
26	0.212032	0.0264824
27	0.212032	0.0224655
28	0.212032	-0.0165758
29	0.212032	-0.0172332
30	0.212032	0.0371312
31	0.212032	0.0143011
32	0.212032	0.0398745
33	0.212032	0.0102123
34	0.212032	-0.00644198
35	0.212032	-0.00669981
36	0.212032	0.0282478
37	0.212032	0.0402803
38	0.212032	-0.0359633
39	0.212032	0.0486517
40	0.212032	-0.0147656
41	0.212032	0.0369891
42	0.212032	0.0213927
43	0.212032	0.0264362
44	0.212032	0.0624329
45	0.212032	-0.0114306
46	0.212032	-0.0202819
47	0.212032	0.0192476
48	0.212032	0.0390863
49	0.212032	-0.0297974
50	0.212032	-0.0094616
51	0.212032	0.0148535
52	0.212032	0.0262878
53	0.212032	0.00592548
54	0.212032	0.0030081
55	0.212032	0.00462733
56	0.212032	0.00510364
57	0.212032	-0.0170964
58	0.212032	-0.00969399
59	0.212032	0.00803164
60	0.212032	0.0144676
61	0.212032	0.0162734
62	0.212032	0.0134342
63	0.212032	0.0151508
0	0.231608	0.0329779
1	0.231608	-0.0211414
2	0.231608	0.058765
3	0.231608	0.00120453
4	0.231608	0.0333766
5	0.231608	-0.00585536
6	0.231608	0.0507115
7	0.231608	0.0511865
8	0.231608	0.00151216
9	0.231608	0.0231316
10	0.231608	0.0511706
11	0.231608	0.0374119
12	0.231608	0.0119565
13	0.231608	0.0510481
14	0.231608	-0.0105996
15	0.231608	-0.0227924
16	0.231608	0.0269707
17	0.231608	0.0029866
18	0.231608	-0.00532874
19	0.231608	-0.0453906
20	0.231608	-0.0152833
21	0.231608	0.029848
22	0.231608	-0.00794393
23	0.231608	0.0163738
24	0.231608	0.029155
25	0.231608	-0.0138914
26	0.231608	0.0249578
27	0.231608	0.0203924
28	0.231608	-0.0130153
29	0.231608	-0.00436369
30	0.231608	0.0385779
31	0.231608	0.007023
32	0.231608	0.048854
33	0.231608	0.00792258
34	0.231608	-0.0138488
35	0.231608	0.020755
36	0.231608	0.0226934
37	0.231608	0.0156541
38	0.231608	-0.0226898
39	0.231608	0.0515859
40	0.231608	0.00567668
41	0.231608	0.0211367
42	0.231608	0.0222684
43	0.231608	0.012262
44	0.231608	0.0355599
45	0.231608	-0.00564614
46	0.231608	-0.0166597
47	0.231608	0.0209606
48	0.231608	0.0381194
49	0.231608	0.0176637
50	0.231608	0.00535762
51	0.231608	0.0160061
52	0.231608	0.0208133
53	0.231608	0.0109954
54	0.231608	0.0128139
55	0.231608	0.0120139
56	0.231608	0.0216656
57	0.231608	-0.0152084
58	0.231608	-0.0149866
59	0.231608	0.0336706
60	0.231608	0.0100163
61	0.231608	0.01552
62	0.231608	0.0158725
63	0.231608	0.0159973
0	0.25299	0.0609529
1	0.25299	-0.0299275
2	0.25299	0.0569979
3	0.25299	0.0107743
4	0.25299	0.0267293
5	0.25299	-0.0106969
6	0.25299	0.0323654
7	0.25299	0.0575192
8	0.25299	-0.00852746
9	0.25299	0.0113012
10	0.25299	0.0371999
11	0.25299	0.0495367
12	0.25299	0.025496
13	0.25299	0.0748213
14	0.25299	-0.00624729
15	0.25299	-0.0142316
16	0.25299	0.0220178
17	0.25299	0.00504511
18	0.25299	-0.0103691
19	0.25299	-0.0400489
20	0.25299	-0.0362886
21	0.25299	0.0325345
22	0.25299	-0.0141129
23	0.25299	0.0032814
24	0.25299	0.0480431
25	0.25299	-0.0202843
26	0.25299	0.013597
27	0.25299	0.00926937
28	0.25299	-0.0062794
29	0.25299	0.00603498
30	0.25299	0.027535
31	0.25299	0.00340139
32	0.25299	0.0289059
33	0.25299	-0.0430986
34	0.25299	-0.0156771
35	0.25299	0.00379349
36	0.25299	0.0138304
37	0.25299	0.0135943
38	0.25299	-0.0284801
39	0.25299	0.0479874
40	0.25299	-0.0241786
41	0.25299	0.0439426
42	0.25299	0.0126241
43	0.25299	6.20834e-06
44	0.25299	0.0388455
45	0.25299	-0.00607144
46	0.25299	-0.0285066
47	0.25299	0.0310361
48	0.25299	0.0533183
49	0.25299	-0.0243788
50	0.25299	0.0103809
51	0.25299	-0.00662728
52	0.25299	0.0453551
53	0.25299	0.00649682
54	0.25299	-0.000425753
55	0.25299	-0.0103376
56	0.25299	0.0138481
57	0.25299	-0.00259524
58	0.25299	0.00381942
59	0.25299	0.0328246
60	0.25299	-0.0032657
61	0.25299	0.0131777
62	0.25299	0.0202235
63	0.25299	0.0204047
0	0.276346	0.0266159
1	0.276346	0.00236457
2	0.276346	0.0626623
3	0.276346	-0.0227437
4	0.276346	0.0100146
5	0.276346	-0.000800481
6	0.276346	0.0428559
7	0.276346	0.0246745
8	0.276346	-0.000631762
9	0.276346	0.0263294
10	0.276346	0.0417214
11	0.276346	0.0356075
12	0.276346	0.02165
13	0.276346	0.0448415
14	0.276346	-0.039296
15	0.276346	-0.0168649
16	0.276346	0.0338643
17	0.276346	0.0102445
18	0.276346	0.00078975
19	0.276346	-0.0232212
20	0.276346	-0.0552231
21	0.276346	0.0270894
22	0.276346	-0.0122502
23	0.276346	0.0277638
24	0.276346	0.0323648
25	0.276346	-0.0116882
26	0.276346	0.0127614
27	0.276346	0.0116313
28	0.276346	-0.0194885
29	0.276346	0.00339023
30	0.276346	-0.00828516
31	0.276346	0.00325846
32	0.276346	-0.00412467
33	0.276346	-0.0121475
34	0.276346	-0.0134403
35	0.276346	-0.00435907
36	0.276346	0.0174963
37	0.276346	0.0216167
38	0.276346	-0.0186326
39	0.276346	0.0293776
40	0.276346	-0.0023376
41	0.276346	0.0328401
42	0.276346	0.0306972
43	0.276346	0.0492722
44	0.276346	0.047589
45	0.276346	-0.00241099
46	0.276346	-0.0221976
47	0.276346	0.0151968
48	0.276346	0.0561106
49	0.276346	-0.0150467
50	0.276346	-0.000401427
51	0.276346	0.000548146
52	0.276346	0.0337072
53	0.276346	0.000433871
54	0.276346	0.00929641
55	0.276346	-0.00641314
56	0.276346	0.00439282
57	0.276346	0.0070547
58	0.276346	0.00726216
59	0.276346	0.00903952
60	0.276346	0.0244746
61	0.276346	0.021435
62	0.276346	0.00831743
63	0.276346	0.000738614
0	0.301859	0.0183778
1	0.301859	-0.00476219
2	0.301859	0.0150982
3	0.301859	0.0105637
4	0.301859	0.00893389
5	0.301859	-0.0176627
6	0.301859	0.0380295
7	0.301859	0.0443365
8	0.301859	-0.00418159
9	0.301859	0.0214224
10	0.301859	0.0477738
11	0.301859	0.0442068
12	0.301859	0.00496128
13	0.301859	0.0439684
14	0.301859	-0.0189923
15	0.301859	-0.0162485
16	0.301859	0.0282177
17	0.301859	0.00197745
18	0.301859	0.0138948
19	0.301859	-0.0194946
20	0.301859	-0.0012785
21	0.301859	0.0329643
22	0.301859	0.0216616
23	0.301859	0.0263084
24	0.301859	0.0642096
25	0.301859	-0.0286478
26	0.301859	0.0435766
27	0.301859	0.0172791
28	0.301859	-0.0119018
29	0.301859	0.000545628
30	0.301859	0.0485933
31	0.301859	0.0112895
32	0.301859	0.0209163
33	0.301859	-0.00795009
34	0.301859	-0.0230666
35	0.301859	0.0193662
36	0.301859	0.0138045
37	0.301859	0.0323832
38	0.301859	-0.0333676
39	0.301859	0.0120785
40	0.301859	0.0601827
41	0.301859	0.0103637
42	0.301859	0.0272554
43	0.301859	0.0109033
44	0.301859	0.0441395
45	0.301859	-0.0132819
46	0.301859	-0.0251936
47	0.301859	0.0259446
48	0.301859	0.042018
49	0.301859	-0.0182904
50	0.301859	0.0158295
51	0.301859	-0.0281893
52	0.301859	0.0205325
53	0.301859	0.0265724
54	0.301859	0.0160258
55	0.301859	-0.0463334
56	0.301859	0.0141027
57	0.301859	-0.00912041
58	0.301859	0.00147817
59	0.301859	0.0243015
60	0.301859	0.00218066
61	0.301859	0.0286598
62	0.301859	0.0140544
63	0.301859	0.00031056
0	0.329727	0.0340697
1	0.329727	0.00614015
2	0.329727	0.0248785
3	0.329727	0.0274168
4	0.329727	0.0149834
5	0.329727	-0.013956
6	0.329727	0.0516532
7	0.329727	0.0592366
8	0.329727	-0.0150923
9	0.329727	0.0525541
10	0.329727	0.032111
11	0.329727	0.0622449
12	0.329727	0.00855868
13	0.329727	0.0509969
14	0.329727	-0.0132593
15	0.329727	0.00341606
16	0.329727	0.0394579
17	0.329727	0.0305299
18	0.329727	-0.000474607
19	0.329727	-0.0156938
20	0.329727	0.00737545
21	0.329727	0.0293908
22	0.329727	0.00425209
23	0.329727	0.0102744
24	0.329727	0.0847853
25	0.329727	-0.0120187
26	0.329727	-0.00661267
27	0.329727	0.0058948
28	0.329727	-0.0124298
29	0.329727	0.0243753
30	0.329727	0.012261
31	0.329727	0.00463606
32	0.329727	0.0123574
33	0.329727	-0.00417417
34	0.329727	-0.0121157
35	0.329727	0.0165867
36	0.329727	0.0378756
37	0.329727	-0.0344632
38	0.329727	-0.0140445
39	0.329727	0.0161782
40	0.329727	0.00901533
41	0.329727	0.0532986
42	0.329727	-0.00600862
43	0.329727	0.0453022
44	0.329727	0.0438972
45	0.329727	-0.000804178
46	0.329727	0.00481148
47	0.329727	0.00816671
48	0.329727	0.00909427
49	0.329727	0.0210629
50	0.329727	0.0183999
51	0.329727	0.00730215
52	0.329727	0.00909478
53	0.329727	0.0299444
54	0.329727	0.0244137
55	0.329727	-0.0128957
56	0.329727	0.0287652
57	0.329727	0.000523719
58	0.329727	0.00797641
59	0.329727	0.00196913
60	0.329727	0.0212909
61	0.329727	-0.00580009
62	0.329727	0.0381238
63	0.329727	0.0212744
0	0.360168	0.0594885
1	0.360168	-0.019335
2	0.360168	0.0403573
3	0.360168	0.01821
4	0.360168	0.0157376
5	0.360168	-0.0195107
6	0.360168	0.0302309
7	0.360168	0.0756497
8	0.360168	-0.00527329
9	0.360168	0.0437155
10	0.360168	0.0384167
11	0.360168	0.0689635
12	0.360168	0.0369334
13	0.360168	0.041548
14	0.360168	-0.0305863
15	0.360168	-0.010345
16	0.360168	0.0261444
17	0.360168	0.040334
18	0.360168	-0.0105952
19	0.360168	0.00927856
20	0.360168	-0.00698324
21	0.360168	0.0317564
22	0.360168	-0.0488915
23	0.360168	0.0428648
24	0.360168	0.0357225
25	0.360168	-0.0165728
26	0.360168	0.0417892
27	0.360168	0.0372791
28	0.360168	0.0119644
29	0.360168	0.0436201
30	0.360168	-0.00505694
31	0.360168	0.0141635
32	0.360168	0.0213017
33	0.360168	-0.0354041
34	0.360168	-0.0176544
35	0.360168	0.0265901
36	0.360168	0.0211661
37	0.360168	0.0142613
38	0.360168	-0.02985
39	0.360168	0.0120977
40	0.360168	0.0508382
41	0.360168	0.0610491
42	0.360168	0.00631557
43	0.360168	0.0393011
44	0.360168	0.047851
45	0.360168	0.00326007
46	0.360168	0.00215002
47	0.360168	0.029799
48	0.360168	0.0186079
49	0.360168	0.000629726
50	0.360168	0.0343106
51	0.360168	-0.010642
52	0.360168	0.00935355
53	0.360168	0.0444707
54	0.360168	0.0213601
55	0.360168	-0.0186696
56	0.360168	0.0534603
57	0.360168	-0.0106036
58	0.360168	0.0591245
59	0.360168	0.0427684
60	0.360168	0.0169055
61	0.360168	0.0339698
62	0.360168	0.0317383
63	0.360168	0.00712141
0	0.39342	0.044479
1	0.39342	0.017214
2	0.39342	0.0622375
3	0.39342	0.0316791
4	0.39342	-0.00807675
5	0.39342	-0.00324754
6	0.39342	0.0528916
7	0.39342	0.0880637
8	0.39342	-0.000225349
9	0.39342	0.0335234
10	0.39342	0.0580711
11	0.39342	0.0683703
12	0.39342	0.0338645
13	0.39342	0.0619973
14	0.39342	-0.0431612
15	0.39342	0.00223
16	0.39342	0.0504466
17	0.39342	0.0409144
18	0.39342	-0.00824917
19	0.39342	0.0189283
20	0.39342	0.00615265
21	0.39342	0.0439153
22	0.39342	-0.00940885
23	0.39342	0.0399224
24	0.39342	0.0771572
25	0.39342	0.0162304
26	0.39342	0.0142514
27	0.39342	0.0195229
28	0.39342	-0.00730793
29	0.39342	0.031642
30	0.39342	-0.018336
31	0.39342	0.00883838
32	0.39342	0.0289913
33	0.39342	-0.0157263
34	0.39342	-0.00151823
35	0.39342	0.0133082
36	0.39342	0.058332
37	0.39342	0.0183894
38	0.39342	-0.0284248
39	0.39342	0.0332138
40	0.39342	0.0334842
41	0.39342	0.0356726
42	0.39342	0.00861355
43	0.39342	0.0232136
44	0.39342	0.0516979
45	0.39342	0.0183841
46	0.39342	-0.00802536
47	0.39342	0.0172309
48	0.39342	0.000585868
49	0.39342	0.0162402
50	0.39342	0.0356883
51	0.39342	-0.0100005
52	0.39342	0.00913471
53	0.39342	0.0591843
54	0.39342	0.0435587
55	0.39342	0.0431873
56	0.39342	0.0564513
57	0.39342	0.0308914
58	0.39342	0.0567058
59	0.39342	0.022351
60	0.39342	0.0166561
61	0.39342	0.0327538
62	0.39342	0.0349007
63	0.39342	0.0539772
0	0.429741	0.000729621
1	0.429741	0.0134015
2	0.429741	0.034478
3	0.429741	-0.0137942
4	0.429741	0.0127635
5	0.429741	-0.0115617
6	0.429741	0.0227426
7	0.429741	0.0410927
8	0.429741	-0.0129061
9	0.429741	-0.00765863
10	0.429741	0.00229467
11	0.429741	0.0384841
12	0.429741	0.0406678
13	0.429741	0.0408436
14	0.429741	-0.00285141
15	0.429741	-0.00989337
16	0.429741	0.0396332
17	0.429741	0.0406788
18	0.429741	0.0120365
19	0.429741	0.0123103
20	0.429741	-0.00944423
21	0.429741	0.0415677
22	0.429741	0.017297
23	0.429741	0.043568
24	0.429741	0.0725261
25	0.429741	-0.0138402
26	0.429741	0.0237583
27	0.429741	0.0384712
28	0.429741	0.0156028
29	0.429741	0.00663999
30	0.429741	-0.0148746
31	0.429741	0.014488
32	0.429741	0.0091893
33	0.429741	-0.0138923
34	0.429741	-0.0228334
35	0.429741	0.0273878
36	0.429741	0.0268671
37	0.429741	-0.0300776
38	0.429741	-0.0280167
39	0.429741	0.0190317
40	0.429741	0.0532737
41	0.429741	0.0347811
42	0.429741	0.0132752
43	0.429741	0.019054
44	0.429741	0.0493075
45	0.429741	0.00561631
46	0.429741	-0.0245197
47	0.429741	0.0257853
48	0.429741	0.0320971
49	0.429741	0.0433924
50	0.429741	0.0069219
51	0.429741	-0.01647
52	0.429741	0.0334305
53	0.429741	0.0391758
54	0.429741	0.0331207
55	0.429741	0.00771226
56	0.429741	0.057808
57	0.429741	0.00975405
58	0.429741	0.0304954
59	0.429741	0.0375053
60	0.429741	0.0128863
61	0.429741	0.0354797
62	0.429741	0.0451741
63	0.429741	0.0715974
0	0.469415	0.0267898
1	0.469415	-0.00728445
2	0.469415	0.0342299
3	0.469415	0.041935
4	0.469415	0.0310546
5	0.469415	-0.00427385
6	0.469415	0.0685134
7	0.469415	0.0573644
8	0.469415	0.0132105
9	0.469415	0.0588495
10	0.469415	0.0879428
11	0.469415	0.0295668
12	0.469415	0.00684006
13	0.469415	0.0396617
14	0.469415	-0.0200808
15	0.469415	0.0256058
16	0.469415	0.0354816
17	0.469415	0.0582406
18	0.469415	0.0154298
19	0.469415	0.0361552
20	0.469415	0.0567574
21	0.469415	0.0474627
22	0.469415	0.019215
23	0.469415	0.046862
24	0.469415	0.0433842
25	0.469415	0.0398961
26	0.469415	0.0333257
27	0.469415	0.0557895
28	0.469415	0.0135118
29	0.469415	0.0409217
30	0.469415	-0.0220984
31	0.469415	0.019071
32	0.469415	0.0241469
33	0.469415	-0.0128995
34	0.469415	-0.0131111
35	0.469415	0.0193933
36	0.469415	0.0423726
37	0.469415	-0.0482252
38	0.469415	-0.0104022
39	0.469415	-0.00964027
40	0.469415	0.0487804
41	0.469415	0.0166322
42	0.469415	0.000553518
43	0.469415	-0.0127131
44	0.469415	0.0260832
45	0.469415	0.00589024
46	0.469415	-0.0427161
47	0.469415	0.0214403
48	0.469415	0.0279402
49	0.469415	0.0254279
50	0.469415	0.0198089
51	0.469415	-0.0179529
52	0.469415	0.0099152
53	0.469415	0.0503614
54	0.469415	0.023271
55	0.469415	-0.0218704
56	0.469415	0.0365885
57	0.469415	0.0506339
58	0.469415	0.0621358
59	0.469415	0.00507027
60	0.469415	0.00389073
61	0.469415	0.0110885
62	0.469415	0.0327536
63	0.469415	0.000757192
0	0.512752	0.0666843
1	0.512752	5.88254e-05
2	0.512752	0.0403321
3	0.512752	-0.00487726
4	0.512752	0.0277356
5	0.512752	0.00226628
6	0.512752	0.0221348
7	0.512752	0.0113309
8	0.512752	0.0159683
9	0.512752	0.0157877
10	0.512752	-0.0133581
11	0.512752	0.032251
12	0.512752	0.0360181
13	0.512752	0.00895437
14	0.512752	-0.0232024
15	0.512752	0.0287053
16	0.512752	0.0560711
17	0.512752	0.0955732
18	0.512752	0.0403523
19	0.512752	0.0555194
20	0.512752	0.0734928
21	0.512752	0.0329515
22	0.512752	-0.0185826
23	0.512752	0.0435308
24	0.512752	0.106221
25	0.512752	0.0611896
26	0.512752	0.02101
27	0.512752	0.0730802
28	0.512752	0.0271256
29	0.512752	0.0461457
30	0.512752	0.00325455
31	0.512752	0.0219443
32	0.512752	-0.00692412
33	0.512752	-0.00779088
34	0.512752	-0.0206468
35	0.512752	0.00932892
36	0.512752	0.0863581
37	0.512752	-0.00803352
38	0.512752	-0.0328679
39	0.512752	-0.0433546
40	0.512752	0.0718265
41	0.512752	0.032206
42	0.512752	0.0115153
43	0.512752	0.0282097
44	0.512752	0.0636255
45	0.512752	0.0307557
46	0.512752	-0.0122119
47	0.512752	0.0261843
48	0.512752	0.0131854
49	0.512752	0.00730331
50	0.512752	0.0397607
51	0.512752	-0.0324954
52	0.512752	0.0196975
53	0.512752	0.063202
54	0.512752	0.0399968
55	0.512752	-0.011182
56	0.512752	0.0313554
57	0.512752	0.0329031
58	0.512752	0.0663042
59	0.512752	0.0349117
60	0.512752	0.0277973
61	0.512752	0.0548352
62	0.512752	0.0487621
63	0.512752	0.0166105
0	0.56009	0.159425
1	0.56009	-0.0312864
2	0.56009	0.0478127
3	0.56009	-0.0291701
4	0.56009	0.124743
5	0.56009	0.0183146
6	0.56009	-0.0374077
7	0.56009	-0.0222372
8	0.56009	0.0619188
9	0.56009	0.0363
10	0.56009	-0.0334532
11	0.56009	0.0152132
12	0.56009	0.0324771
13	0.56009	0.000706626
14	0.56009	0.010157
15	0.56009	0.0982442
16	0.56009	0.0778251
17	0.56009	0.186611
18	0.56009	-0.00588033
19	0.56009	0.100445
20	0.56009	0.0427096
21	0.56009	0.0304221
22	0.56009	0.0333377
23	0.56009	0.047538
24	0.56009	0.10922
25	0.56009	0.121582
26	0.56009	0.0439366
27	0.56009	0.156026
28	0.56009	0.0711426
29	0.56009	0.0834402
30	0.56009	-0.107357
31	0.56009	0.0319395
32	0.56009	-0.0420905
33	0.56009	-0.0678057
34	0.56009	-0.0815913
35	0.56009	0.0507158
36	0.56009	0.19935
37	0.56009	0.0673091
38	0.56009	-0.0618213
39	0.56009	0.0340358
40	0.56009	0.0884119
41	0.56009	0.0839277
42	0.56009	-0.0369644
43	0.56009	0.0744214
44	0.56009	0.0115034
45	0.56009	-0.00159109
46	0.56009	-0.0592114
47	0.56009	0.0378009
48	0.56009	-0.0513149
49	0.56009	0.0685431
50	0.56009	0.0492582
51	0.56009	-0.0868117
52	0.56009	-0.0402791
53	0.56009	0.120511
54	0.56009	0.0793591
55	0.56009	-0.00831402
56	0.56009	0.0745254
57	0.56009	0.0638939
58	0.56009	0.111365
59	0.56009	0.00619297
60	0.56009	-0.0101162
61	0.56009	0.0411718
62	0.56009	0.0346098
63	0.56009	-0.0071737
0	0.611799	0.162971
1	0.611799	-0.222282
2	0.611799	0.00997655
3	0.611799	-0.0980573
4	0.611799	0.285715
5	0.611799	-0.101333
6	0.611799	0.0265719
7	0.611799	-0.0788352
8	0.611799	0.0262269
9	0.611799	0.0739029
10	0.611799	-0.027389
11	0.611799	-0.0506482
12	0.611799	0.139588
13	0.611799	0.110863
14	0.611799	0.00737332
15	0.611799	0.282259
16	0.611799	0.240217
17	0.611799	0.406661
18	0.611799	0.0486179
19	0.611799	0.350634
20	0.611799	0.119595
21	0.611799	0.0183899
22	0.611799	0.0712704
23	0.611799	0.175291
24	0.611799	0.108958
25	0.611799	0.223342
26	0.611799	0.0408353
27	0.611799	0.266509
28	0.611799	0.285178
29	0.611799	0.307575
30	0.611799	-0.248478
31	0.611799	0.0784558
32	0.611799	-0.130972
33	0.611799	-0.208773
34	0.611799	-0.134492
35	0.611799	0.00735727
36	0.611799	0.376752
37	0.611799	0.121762
38	0.611799	-0.152468
39	0.611799	-0.0362219
40	0.611799	0.184042
41	0.611799	0.142174
42	0.611799	-0.132957
43	0.611799	0.0584267
44	0.611799	-0.0806386
45	0.611799	0.0324151
46	0.611799	-0.109775
47	0.611799	0.0184639
48	0.611799	-0.176372
49	0.611799	0.15097
50	0.611799	0.153705
51	0.611799	-0.194382
52	0.611799	-0.0452515
53	0.611799	0.267079
54	0.611799	0.227296
55	0.611799	-0.0159655
56	0.611799	0.181631
57	0.611799	0.15952
58	0.611799	0.254135
59	0.611799	-0.0371616
60	0.611799	0.0197658
61	0.611799	0.141224
62	0.611799	0.0566535
63	0.611799	-0.0729605
0	0.668281	0.0465921
1	0.668281	-0.0583208
2	0.668281	0.0889671
3	0.668281	0.0458562
4	0.668281	0.228916
5	0.668281	-0.0981213
6	0.668281	0.212384
7	0.668281	0.123472
8	0.668281	-0.0717084
9	0.668281	0.167493
10	0.668281	0.202274
11	0.668281	0.09109
12	0.668281	0.203814
13	0.668281	0.211961
14	0.668281	-0.0340374
15	0.668281	0.235837
16	0.668281	0.294492
17	0.668281	0.397022
18	0.668281	0.0492394
19	0.668281	0.358154
20	0.668281	0.0680091
21	0.668281	0.0931145
22	0.668281	0.056136
23	0.668281	0.232808
24	0.668281	0.0518721
25	0.668281	0.123693
26	0.668281	0.0476332
27	0.668281	0.188565
28	0.668281	0.297536
29	0.668281	0.304186
30	0.668281	-0.222459
31	0.668281	0.0701961
32	0.668281	-0.0394172
33	0.668281	-0.174428
34	0.668281	-0.117989
35	0.668281	0.0957585
36	0.668281	0.320991
37	0.668281	0.0978247
38	0.668281	-0.131447
39	0.668281	-0.0512541
40	0.668281	0.209922
41	0.668281	0.152542
42	0.668281	-0.102781
43	0.668281	0.105924
44	0.668281	-0.0662974
45	0.668281	0.0556485
46	0.668281	-0.0624037
47	0.668281	0.0112703
48	0.668281	-0.175851
49	0.668281	0.16363
50	0.668281	0.133336
51	0.668281	-0.149719
52	0.668281	-0.0201945
53	0.668281	0.213972
54	0.668281	0.217771
55	0.668281	-0.0277462
56	0.668281	0.170048
57	0.668281	0.174525
58	0.668281	0.28009
59	0.668281	0.0250302
60	0.668281	0.0442806
61	0.668281	0.0987754
62	0.668281	0.0628577
63	0.668281	-0.0619869
0	0.729977	0.0695428
1	0.729977	0.121004
2	0.729977	0.202397
3	0.729977	0.146376
4	0.729977	0.108162
5	0.729977	-0.0433267
6	0.729977	0.227487
7	0.729977	0.208343
8	0.729977	-0.0977299
9	0.729977	0.187998
10	0.729977	0.201003
11	0.729977	0.170805
12	0.729977	0.224253
13	0.729977	0.212134
14	0.729977	-0.00625394
15	0.729977	0.14575
16	0.729977	0.260584
17	0.729977	0.287515
18	0.729977	-0.000336741
19	0.729977	0.244036
20	0.729977	0.0679243
21	0.729977	0.190834
22	0.729977	-0.0335664
23	0.729977	0.266873
24	0.729977	0.0982526
25	0.729977	0.0452174
26	0.729977	0.00859743
27	0.729977	0.125563
28	0.729977	0.248846
29	0.729977	0.201928
30	0.729977	-0.12208
31	0.729977	0.0725458
32	0.729977	0.0892219
33	0.729977	-0.0750949
34	0.729977	-0.090779
35	0.729977	0.130402
36	0.729977	0.172898
37	0.729977	-0.0416135
38	0.729977	-0.0888924
39	0.729977	0.00864427
40	0.729977	0.219413
41	0.729977	0.0582093
42	0.729977	-0.0207834
43	0.729977	0.0999202
44	0.729977	-0.0173344
45	0.729977	0.0391299
46	0.729977	-0.0387625
47	0.729977	0.0200345
48	0.729977	-0.046038
49	0.729977	0.0862857
50	0.729977	0.0737771
51	0.729977	-0.123781
52	0.729977	-0.00583053
53	0.729977	0.185048
54	0.729977	0.122111
55	0.729977	-0.0189676
56	0.729977	0.118255
57	0.729977	0.124764
58	0.729977	0.188776
59	0.729977	0.0312295
60	0.729977	0.0662134
61	0.729977	0.00251497
62	0.729977	0.0756079
63	0.729977	0.0108233
0	0.79737	0.173276
1	0.79737	0.238048
2	0.79737	0.311384
3	0.79737	0.254304
4	0.79737	0.0529677
5	0.79737	0.000397555
6	0.79737	0.303019
7	0.79737	0.318386
8	0.79737	-0.0831677
9	0.79737	0.265399
10	0.79737	0.275789
11	0.79737	0.295012
12	0.79737	0.284339
13	0.79737	0.235668
14	0.79737	-0.0654353
15	0.79737	0.0539596
16	0.79737	0.274814
17	0.79737	0.248357
18	0.79737	0.00785872
19	0.79737	0.233508
20	0.79737	0.106907
21	0.79737	0.274855
22	0.79737	-0.0850543
23	0.79737	0.293518
24	0.79737	0.171248
25	0.79737	0.0229936
26	0.79737	-0.0113468
27	0.79737	0.106931
28	0.79737	0.26428
29	0.79737	0.215236
30	0.79737	-0.142547
31	0.79737	0.0484167
32	0.79737	0.181838
33	0.79737	-0.101714
34	0.79737	-0.0871111
35	0.79737	0.18703
36	0.79737	0.128277
37	0.79737	0.00316119
38	0.79737	-0.0991306
39	0.79737	0.000462847
40	0.79737	0.246138
41	0.79737	0.177209
42	0.79737	-0.0148503
43	0.79737	0.117079
44	0.79737	0.00787208
45	0.79737	0.0471964
46	0.79737	-0.0526694
47	0.79737	0.0357319
48	0.79737	-0.0218334
49	0.79737	0.0939444
50	0.79737	0.0970695
51	0.79737	-0.0999747
52	0.79737	0.0468398
53	0.79737	0.174582
54	0.79737	0.138519
55	0.79737	-0.0500838
56	0.79737	0.160371
57	0.79737	0.09808
58	0.79737	0.146264
59	0.79737	0.0230878
60	0.79737	0.0318128
61	0.79737	0.0168721
62	0.79737	0.0801233
63	0.79737	0.00606871
0	0.870985	0.258998
1	0.870985	0.31361
2	0.870985	0.378855
3	0.870985	0.355785
4	0.870985	-0.0434051
5	0.870985	-0.0559687
6	0.870985	0.369693
7	0.870985	0.401279
8	0.870985	-0.174223
9	0.870985	0.327466
10	0.870985	0.358304
11	0.870985	0.400921
12	0.870985	0.341287
13	0.870985	0.297975
14	0.870985	-0.221265
15	0.870985	-0.0942875
16	0.870985	0.335731
17	0.870985	0.272265
18	0.870985	-0.096422
19	0.870985	0.294377
20	0.870985	0.15898
21	0.870985	0.347574
22	0.870985	-0.168058
23	0.870985	0.368291
24	0.870985	0.210301
25	0.870985	-0.0287211
26	0.870985	-0.126223
27	0.870985	0.123875
28	0.870985	0.349514
29	0.870985	0.28099
30	0.870985	-0.235381
31	0.870985	0.067293
32	0.870985	0.266441
33	0.870985	-0.205125
34	0.870985	-0.115234
35	0.870985	0.257228
36	0.870985	0.129531
37	0.870985	-0.0675506
38	0.870985	-0.149283
39	0.870985	-0.0394146
40	0.870985	0.338902
41	0.870985	0.307874
42	0.870985	0.0477416
43	0.870985	0.104011
44	0.870985	0.118111
45	0.870985	0.0769672
46	0.870985	-0.0629138
47	0.870985	0.0888854
48	0.870985	-0.0178053
49	0.870985	0.183402
50	0.870985	0.235419
51	0.870985	-0.140291
52	0.870985	0.170918
53	0.870985	0.301492
54	0.870985	0.24105
55	0.870985	0.0453734
56	0.870985	0.306362
57	0.870985	0.228676
58	0.870985	0.141057
59	0.870985	0.102159
60	0.870985	0.0542054
61	0.870985	0.149812
62	0.870985	0.225763
63	0.870985	0.0900629
0	0.951395	0.137482
1	0.951395	0.155832
2	0.951395	0.316379
3	0.951395	0.252273
4	0.951395	-0.19495
5	0.951395	-0.15405
6	0.951395	0.309704
7	0.951395	0.321445
8	0.951395	-0.23597
9	0.951395	0.206494
10	0.951395	0.246641
11	0.951395	0.331208
12	0.951395	0.261924
13	0.951395	0.16137
14	0.951395	-0.247001
15	0.951395	-0.183596
16	0.951395	0.246748
17	0.951395	0.163901
18	0.951395	-0.153433
19	0.951395	0.200648
20	0.951395	0.0594204
21	0.951395	0.302488
22	0.951395	-0.186716
23	0.951395	0.323312
24	0.951395	0.178267
25	0.951395	-0.09669
26	0.951395	-0.13286
27	0.951395	0.0627426
28	0.951395	0.305481
29	0.951395	0.223586
30	0.951395	-0.192524
31	0.951395	0.00185334
32	0.951395	0.136335
33	0.951395	-0.183288
34	0.951395	-0.0613974
35	0.951395	0.190885
36	0.951395	0.11286
37	0.951395	-0.06686
38	0.951395	-0.0217966
39	0.951395	0.00163952
40	0.951395	0.339322
41	0.951395	0.301703
42	0.951395	0.108936
43	0.951395	0.145187
44	0.951395	0.14064
45	0.951395	0.0957356
46	0.951395	0.0332573
47	0.951395	0.12777
48	0.951395	0.0664282
49	0.951395	0.200312
50	0.951395	0.301334
51	0.951395	0.0291118
52	0.951395	0.241014
53	0.951395	0.358701
54	0.951395	0.315839
55	0.951395	0.221107
56	0.951395	0.358202
57	0.951395	0.321968
58	0.951395	0.196272
59	0.951395	0.319478
60	0.951395	0.245055
61	0.951395	0.324534
62	0.951395	0.360109
63	0.951395	0.319354
0	1.03923	-0.254077
1	1.03923	-0.25052
2	1.03923	-0.113076
3	1.03923	-0.126924
4	1.03923	-0.320655
5	1.03923	-0.291095
6	1.03923	-0.0601768
7	1.03923	-0.0331284
8	1.03923	-0.326973
9	1.03923	-0.148183
10	1.03923	-0.0921249
11	1.03923	-0.0413181
12	1.03923	-0.10177
13	1.03923	-0.124034
14	1.03923	-0.274264
15	1.03923	-0.248523
16	1.03923	-0.0837768
17	1.03923	-0.109766
18	1.03923	-0.203163
19	1.03923	-0.0481781
20	1.03923	-0.124549
21	1.03923	0.0235479
22	1.03923	-0.0983551
23	1.03923	0.0758062
24	1.03923	-0.0554351
25	1.03923	-0.173668
26	1.03923	-0.21334
27	1.03923	-0.0698998
28	1.03923	0.090801
29	1.03923	0.0609284
30	1.03923	-0.136913
31	1.03923	-0.0653117
32	1.03923	-0.0389883
33	1.03923	-0.105103
34	1.03923	-0.0722148
35	1.03923	0.0547717
36	1.03923	0.0943473
37	1.03923	0.0752503
38	1.03923	0.105084
39	1.03923	0.138619
40	1.03923	0.246522
41	1.03923	0.273334
42	1.03923	0.205762
43	1.03923	0.166673
44	1.03923	0.21759
45	1.03923	0.17646
46	1.03923	0.159981
47	1.03923	0.207274
48	1.03923	0.204715
49	1.03923	0.289607
50	1.03923	0.311264
51	1.03923	0.226482
52	1.03923	0.313043
53	1.03923	0.360883
54	1.03923	0.349354
55	1.03923	0.357089
56	1.03923	0.384976
57	1.03923	0.384217
58	1.03923	0.34401
59	1.03923	0.394325
60	1.03923	0.380893
61	1.03923	0.407296
62	1.03923	0.408598
63	1.03923	0.412385
0	1.13517	-0.348882
1	1.13517	-0.341409
2	1.13517	-0.338352
3	1.13517	-0.335113
4	1.13517	-0.32104
5	1.13517	-0.30296
6	1.13517	-0.300053
7	1.13517	-0.299106
8	1.13517	-0.293698
9	1.13517	-0.290473
10	1.13517	-0.28879
11	1.13517	-0.287007
12	1.13517	-0.285527
13	1.13517	-0.278918
14	1.13517	-0.25671
15	1.13517	-0.248556
16	1.13517	-0.241031
17	1.13517	-0.240493
18	1.13517	-0.235547
19	1.13517	-0.231103
20	1.13517	-0.21506
21	1.13517	-0.21457
22	1.13517	-0.204647
23	1.13517	-0.194367
24	1.13517	-0.180414
25	1.13517	-0.151519
26	1.13517	-0.14891
27	1.13517	-0.143236
28	1.13517	-0.120786
29	1.13517	-0.111568
30	1.13517	-0.0864485
31	1.13517	-0.0726504
32	1.13517	-0.0674218
33	1.13517	-0.061194
34	1.13517	-0.0362894
35	1.13517	-0.0142217
36	1.13517	0.0171677
37	1.13517	0.115668
38	1.13517	0.174302
39	1.13517	0.179667
40	1.13517	0.204372
41	1.13517	0.207711
42	1.13517	0.2104
43	1.13517	0.217101
44	1.13517	0.223354
45	1.13517	0.232997
46	1.13517	0.256106
47	1.13517	0.262034
48	1.13517	0.273169
49	1.13517	0.301678
50	1.13517	0.306259
51	1.13517	0.315325
52	1.13517	0.316386
53	1.13517	0.339987
54	1.13517	0.355737
55	1.13517	0.375915
56	1.13517	0.377696
57	1.13517	0.385118
58	1.13517	0.392694
59	1.13517	0.400285
60	1.13517	0.403864
61	1.13517	0.419534
62	1.13517	0.419563
63	1.13517	0.421594
0	1.23997	-0.257499
1	1.23997	-0.233586
2	1.23997	-0.187884
3	1.23997	-0.197004
4	1.23997	-0.217764
5	1.23997	-0.201098
6	1.23997	-0.162129
7	1.23997	-0.10605
8	1.23997	-0.154705
9	1.23997	-0.138541
10	1.23997	-0.116894
11	1.23997	-0.153954
12	1.23997	-0.158457
13	1.23997	-0.19767
14	1.23997	-0.143919
15	1.23997	-0.105368
16	1.23997	-0.136247
17	1.23997	-0.108357
18	1.23997	-0.120234
19	1.23997	-0.11832
20	1.23997	-0.143316
21	1.23997	-0.102864
22	1.23997	-0.13937
23	1.23997	-0.120407
24	1.23997	-0.107795
25	1.23997	0.00993211
26	1.23997	-0.0694774
27	1.23997	-0.0685271
28	1.23997	-0.0768799
29	1.23997	-0.0563751
30	1.23997	0.00564669
31	1.23997	-1.38737e-05
32	1.23997	0.0145124
33	1.23997	0.0645013
34	1.23997	0.0521274
35	1.23997	-0.0185728
36	1.23997	-0.000905824
37	1.23997	0.0375858
38	1.23997	0.142757
39	1.23997	0.103811
40	1.23997	0.158062
41	1.23997	0.0680604
42	1.23997	0.0484969
43	1.23997	0.169265
44	1.23997	0.162959
45	1.23997	0.153919
46	1.23997	0.185812
47	1.23997	0.197429
48	1.23997	0.201333
49	1.23997	0.180304
50	1.23997	0.209692
51	1.23997	0.240863
52	1.23997	0.163167
53	1.23997	0.234717
54	1.23997	0.237627
55	1.23997	0.277495
56	1.23997	0.261207
57	1.23997	0.306989
58	1.23997	0.323176
59	1.23997	0.299711
60	1.23997	0.31177
61	1.23997	0.330627
62	1.23997	0.358319
63	1.23997	0.355246
0	1.35445	-0.183031
1	1.35445	-0.132266
2	1.35445	-0.12271
3	1.35445	-0.119654
4	1.35445	-0.186714
5	1.35445	-0.156397
6	1.35445	-0.117601
7	1.35445	-0.0785703
8	1.35445	-0.0908883
9	1.35445	-0.0795585
10	1.35445	-0.0856421
11	1.35445	-0.117388
12	1.35445	-0.095295
13	1.35445	-0.171349
14	1.35445	-0.0714551
15	1.35445	-0.0960403
16	1.35445	-0.0738163
17	1.35445	-0.0659732
18	1.35445	-0.126074
19	1.35445	-0.0656342
20	1.35445	-0.171167
21	1.35445	-0.0362181
22	1.35445	-0.181317
23	1.35445	-0.0215444
24	1.35445	-0.107448
25	1.35445	0.0247606
26	1.35445	-0.0182241
27	1.35445	-0.0406006
28	1.35445	-0.0406178
29	1.35445	-0.0399604
30	1.35445	0.0197211
31	1.35445	-0.026862
32	1.35445	0.0360421
33	1.35445	0.117441
34	1.35445	0.0528332
35	1.35445	0.0185452
36	1.35445	-0.020745
37	1.35445	0.0268896
38	1.35445	0.140486
39	1.35445	-0.00237193
40	1.35445	0.130192
41	1.35445	0.0939615
42	1.35445	0.0508342
43	1.35445	0.138859
44	1.35445	0.187804
45	1.35445	0.121087
46	1.35445	0.10575
47	1.35445	0.13133
48	1.35445	0.187581
49	1.35445	0.0554885
50	1.35445	0.195433
51	1.35445	0.148666
52	1.35445	0.149451
53	1.35445	0.177187
54	1.35445	0.15383
55	1.35445	0.220696
56	1.35445	0.253626
57	1.35445	0.280629
58	1.35445	0.204272
59	1.35445	0.217422
60	1.35445	0.189697
61	1.35445	0.265445
62	1.35445	0.318375
63	1.35445	0.224178
0	1.47949	-0.171555
1	1.47949	-0.194808
2	1.47949	-0.18909
3	1.47949	-0.179823
4	1.47949	-0.192909
5	1.47949	-0.180142
6	1.47949	-0.146039
7	1.47949	-0.114638
8	1.47949	-0.13974
9	1.47949	-0.151421
10	1.47949	-0.0989196
11	1.47949	-0.131972
12	1.47949	-0.130464
13	1.47949	-0.162908
14	1.47949	-0.122252
15	1.47949	-0.0801418
16	1.47949	-0.0987738
17	1.47949	-0.0501734
18	1.47949	-0.135619
19	1.47949	-0.0393822
20	1.47949	-0.114112
21	1.47949	-0.0764246
22	1.47949	-0.039864
23	1.47949	-0.042786
24	1.47949	-0.122726
25	1.47949	0.0613641
26	1.47949	-0.0224205
27	1.47949	-0.051169
28	1.47949	-0.0178369
29	1.47949	-0.0065736
30	1.47949	-0.0471844
31	1.47949	-0.0200417
32	1.47949	-0.0142934
33	1.47949	0.0971607
34	1.47949	0.0361174
35	1.47949	0.0315472
36	1.47949	-0.0151486
37	1.47949	-0.00722121
38	1.47949	0.103687
39	1.47949	-0.00513864
40	1.47949	0.137931
41	1.47949	0.126211
42	1.47949	0.0530513
43	1.47949	0.129791
44	1.47949	0.200276
45	1.47949	0.109888
46	1.47949	0.107422
47	1.47949	0.148237
48	1.47949	0.194996
49	1.47949	0.0525492
50	1.47949	0.215134
51	1.47949	0.0808322
52	1.47949	0.151675
53	1.47949	0.215294
54	1.47949	0.146123
55	1.47949	0.179346
56	1.47949	0.304907
57	1.47949	0.29784
58	1.47949	0.0970908
59	1.47949	0.175114
60	1.47949	0.157241
61	1.47949	0.217282
62	1.47949	0.293276
63	1.47949	0.185902
0	1.61608	-0.224945
1	1.61608	-0.162195
2	1.61608	-0.216951
3	1.61608	-0.203209
4	1.61608	-0.194997
5	1.61608	-0.177687
6	1.61608	-0.176914
7	1.61608	-0.128554
8	1.61608	-0.116663
9	1.61608	-0.211558
10	1.61608	-0.0941773
11	1.61608	-0.165384
12	1.61608	-0.192859
13	1.61608	-0.177577
14	1.61608	-0.0772275
[truncated: 1,841 more rows]

## Sheet: Panel_G1
Filter	Frequency	R
0	0.104616	-0.0162176
1	0.104616	0.00677217
2	0.104616	-0.0257159
3	0.104616	-0.0152793
4	0.104616	0.00833347
5	0.104616	0.0290074
6	0.104616	-0.0169053
7	0.104616	0.0109403
8	0.104616	0.00847429
9	0.104616	0.00184252
10	0.104616	-0.00787085
11	0.104616	0.00213475
12	0.104616	0.0107367
13	0.104616	-0.0229673
14	0.104616	-0.00898606
15	0.104616	-0.0183797
16	0.104616	-0.00997458
17	0.104616	0.0117448
18	0.104616	0.0474899
19	0.104616	0.000801503
20	0.104616	-0.0158416
21	0.104616	0.00320789
22	0.104616	-0.00759639
23	0.104616	0.0113296
24	0.104616	0.0222749
25	0.104616	-0.0145843
26	0.104616	0.00511465
27	0.104616	0.0107302
28	0.104616	0.00293488
29	0.104616	-0.00614072
30	0.104616	-0.00859442
31	0.104616	-0.00190954
32	0.104616	0.00649759
33	0.104616	-0.0104169
34	0.104616	0.00220514
35	0.104616	-0.0156368
36	0.104616	0.00491801
37	0.104616	-0.00345337
38	0.104616	-0.00224178
39	0.104616	0.00580426
40	0.104616	0.00383419
41	0.104616	-0.0235781
42	0.104616	0.00290637
43	0.104616	-0.00660785
44	0.104616	1.30952e-05
45	0.104616	0.0223948
46	0.104616	0.00208848
47	0.104616	-0.0033179
48	0.104616	-0.0166996
49	0.104616	0.0333749
50	0.104616	-0.0181412
51	0.104616	-0.0117257
52	0.104616	-0.0318368
53	0.104616	0.00490593
54	0.104616	0.0147034
55	0.104616	-0.0106278
56	0.104616	0.0161339
57	0.104616	0.0106698
58	0.104616	-0.024436
59	0.104616	-0.015939
60	0.104616	0.00699624
61	0.104616	-0.0111736
62	0.104616	-0.0104726
63	0.104616	-0.00219379
0	0.114274	-0.0135868
1	0.114274	0.00530153
2	0.114274	-0.0265507
3	0.114274	-0.0147116
4	0.114274	0.00746382
5	0.114274	0.0305971
6	0.114274	-0.0178634
7	0.114274	0.0057287
8	0.114274	0.00743674
9	0.114274	0.00372615
10	0.114274	-0.00306033
11	0.114274	0.0031371
12	0.114274	0.00566477
13	0.114274	-0.018084
14	0.114274	-0.00635025
15	0.114274	-0.0173519
16	0.114274	-0.00578289
17	0.114274	0.0109638
18	0.114274	0.0673133
19	0.114274	-0.00082326
20	0.114274	-0.0100484
21	0.114274	0.00425589
22	0.114274	-0.00613889
23	0.114274	0.00852407
24	0.114274	0.0154518
25	0.114274	-0.0143954
26	0.114274	0.00258873
27	0.114274	0.00687901
28	0.114274	0.00398582
29	0.114274	-0.00824539
30	0.114274	-0.00905956
31	0.114274	0.00659708
32	0.114274	0.00897616
33	0.114274	-0.0186011
34	0.114274	0.00295973
35	0.114274	-0.0102701
36	0.114274	0.00453684
37	0.114274	-0.00417576
38	0.114274	-0.00226608
39	0.114274	0.0049682
40	0.114274	0.00462621
41	0.114274	-0.0227696
42	0.114274	0.000261763
43	0.114274	0.00478578
44	0.114274	0.000691922
45	0.114274	0.0176527
46	0.114274	-0.0029912
47	0.114274	-0.00803164
48	0.114274	-0.010139
49	0.114274	0.0229994
50	0.114274	-0.0227396
51	0.114274	-0.00826511
52	0.114274	-0.0278463
53	0.114274	0.00742567
54	0.114274	0.00961231
55	0.114274	-0.00538279
56	0.114274	0.0106404
57	0.114274	0.00597123
58	0.114274	-0.0211679
59	0.114274	-0.0119523
60	0.114274	0.00835127
61	0.114274	-0.00911596
62	0.114274	-0.0113786
63	0.114274	-0.00443799
0	0.124824	-0.028378
1	0.124824	0.00606524
2	0.124824	-0.0246244
3	0.124824	-0.013374
4	0.124824	0.0090121
5	0.124824	0.0249451
6	0.124824	-0.0201085
7	0.124824	0.00966617
8	0.124824	0.00442551
9	0.124824	0.00440527
10	0.124824	-0.0057169
11	0.124824	0.00149027
12	0.124824	0.00396911
13	0.124824	-0.012251
14	0.124824	-0.00995346
15	0.124824	-0.0192481
16	0.124824	-0.00406784
17	0.124824	0.0129928
18	0.124824	0.0428777
19	0.124824	0.00290107
20	0.124824	-0.00940189
21	0.124824	0.00273061
22	0.124824	-0.00437384
23	0.124824	0.00655021
24	0.124824	0.0164588
25	0.124824	-0.0139092
26	0.124824	0.00673226
27	0.124824	0.00995219
28	0.124824	0.00117011
29	0.124824	-0.00664915
30	0.124824	-0.00885387
31	0.124824	0.00744463
32	0.124824	0.00717967
33	0.124824	-0.0190372
34	0.124824	0.00327866
35	0.124824	-0.0111938
36	0.124824	0.00712887
37	0.124824	0.00204765
38	0.124824	-0.00369855
39	0.124824	0.0037719
40	0.124824	0.000674235
41	0.124824	-0.02439
42	0.124824	0.00105381
43	0.124824	-0.00539849
44	0.124824	-0.00175086
45	0.124824	0.0143119
46	0.124824	-0.00845517
47	0.124824	-0.018277
48	0.124824	-0.00732182
49	0.124824	0.0202694
50	0.124824	-0.0207572
51	0.124824	-0.0122583
52	0.124824	-0.0280627
53	0.124824	0.00736899
54	0.124824	0.0125112
55	0.124824	-0.00524101
56	0.124824	0.00841212
57	0.124824	0.00906072
58	0.124824	-0.0269503
59	0.124824	-0.0145446
60	0.124824	-0.000114036
61	0.124824	-0.00813257
62	0.124824	-0.0149575
63	0.124824	-0.00304277
0	0.136348	-0.027227
1	0.136348	0.00936391
2	0.136348	-0.0237674
3	0.136348	-0.0142056
4	0.136348	0.00990718
5	0.136348	0.0163486
6	0.136348	-0.0193455
7	0.136348	0.0123443
8	0.136348	0.00977443
9	0.136348	0.00555845
10	0.136348	-0.00722026
11	0.136348	0.00330645
12	0.136348	0.0072675
13	0.136348	-0.0183425
14	0.136348	-0.0127708
15	0.136348	-0.0177193
16	0.136348	-0.0074192
17	0.136348	0.0026713
18	0.136348	0.035945
19	0.136348	0.00240599
20	0.136348	-0.0112942
21	0.136348	-0.0022493
22	0.136348	-0.0103981
23	0.136348	0.0115344
24	0.136348	0.0183889
25	0.136348	-0.0146018
26	0.136348	0.0111079
27	0.136348	0.012246
28	0.136348	0.00519807
29	0.136348	-0.00528448
30	0.136348	-0.00555015
31	0.136348	0.0042633
32	0.136348	0.00712507
33	0.136348	-0.0235709
34	0.136348	0.00319021
35	0.136348	-0.0153051
36	0.136348	0.0079514
37	0.136348	-0.00201961
38	0.136348	-0.00384798
39	0.136348	0.0069889
40	0.136348	0.00115956
41	0.136348	-0.0230248
42	0.136348	0.00606451
43	0.136348	-0.00718057
44	0.136348	0.0027059
45	0.136348	0.0159749
46	0.136348	-0.00297849
47	0.136348	-0.00436835
48	0.136348	-0.00852259
49	0.136348	0.00281202
50	0.136348	-0.0207614
51	0.136348	-0.0050178
52	0.136348	-0.0270265
53	0.136348	0.00869391
54	0.136348	0.0138151
55	0.136348	-0.00271935
56	0.136348	0.0117257
57	0.136348	0.0132861
58	0.136348	-0.0312779
59	0.136348	-0.0095254
60	0.136348	-0.00173745
61	0.136348	-0.00703531
62	0.136348	-0.00926659
63	0.136348	-0.0152755
0	0.148936	-0.0124748
1	0.148936	0.00549363
2	0.148936	-0.0190231
3	0.148936	-0.00632215
4	0.148936	0.00609562
5	0.148936	0.0143582
6	0.148936	-0.0215185
7	0.148936	0.0087907
8	0.148936	0.00498255
9	0.148936	0.00990908
10	0.148936	-0.00239125
11	0.148936	-7.44295e-05
12	0.148936	0.01456
13	0.148936	-0.0148762
14	0.148936	-0.00929879
15	0.148936	-0.013875
16	0.148936	-0.00155295
17	0.148936	0.00706865
18	0.148936	0.0421925
19	0.148936	0.00111106
20	0.148936	-0.0113671
21	0.148936	-0.0012355
22	0.148936	-0.00475352
23	0.148936	0.00784636
24	0.148936	0.014414
25	0.148936	-0.00702895
26	0.148936	0.00694219
27	0.148936	0.00584971
28	0.148936	0.0015207
29	0.148936	-0.00754214
30	0.148936	-0.0120365
31	0.148936	0.000747515
32	0.148936	0.00587737
33	0.148936	-0.0169211
34	0.148936	0.00321778
35	0.148936	-0.00671193
36	0.148936	0.00443817
37	0.148936	-0.00160552
38	0.148936	-0.00126804
39	0.148936	0.00248102
40	0.148936	0.00340366
41	0.148936	-0.0210334
42	0.148936	0.00210666
43	0.148936	0.00256144
44	0.148936	0.00282382
45	0.148936	0.0196612
46	0.148936	-0.00176082
47	0.148936	-0.0250496
48	0.148936	-0.00323737
49	0.148936	0.0194151
50	0.148936	-0.0173889
51	0.148936	-0.00487068
52	0.148936	-0.0218576
53	0.148936	0.00497605
54	0.148936	0.00721131
55	0.148936	-0.00590551
56	0.148936	0.00596067
57	0.148936	0.00641089
58	0.148936	-0.0294991
59	0.148936	-0.0104938
60	0.148936	0.00606977
61	0.148936	-0.0045686
62	0.148936	-0.0127727
63	0.148936	-0.0181376
0	0.162686	-0.0185969
1	0.162686	0.00463711
2	0.162686	-0.0129333
3	0.162686	-0.00389545
4	0.162686	0.00561683
5	0.162686	0.00735113
6	0.162686	-0.0193622
7	0.162686	0.00567678
8	0.162686	0.00251337
9	0.162686	0.00199433
10	0.162686	-0.00165153
11	0.162686	0.00208284
12	0.162686	0.00678305
13	0.162686	-0.00751349
14	0.162686	-0.013745
15	0.162686	-0.0136126
16	0.162686	0.000807875
17	0.162686	0.0047997
18	0.162686	0.0254716
19	0.162686	-0.000793621
20	0.162686	-0.00605299
21	0.162686	-0.00128307
22	0.162686	-0.00844237
23	0.162686	0.00629873
24	0.162686	0.0140471
25	0.162686	-0.0101847
26	0.162686	0.00604629
27	0.162686	0.00322592
28	0.162686	0.00290084
29	0.162686	-0.00455486
30	0.162686	-0.0111597
31	0.162686	0.00605759
32	0.162686	0.000331652
33	0.162686	-0.0149593
34	0.162686	0.00035023
35	0.162686	-0.00617547
36	0.162686	0.00412785
37	0.162686	0.00418605
38	0.162686	-0.00496819
39	0.162686	0.00304772
40	0.162686	-0.00612318
41	0.162686	-0.0227348
42	0.162686	0.00131251
43	0.162686	0.00251635
44	0.162686	0.00105195
45	0.162686	0.0195872
46	0.162686	-0.0112601
47	0.162686	-0.0101435
48	0.162686	-0.0055727
49	0.162686	0.00338284
50	0.162686	-0.0179926
51	0.162686	-0.00553832
52	0.162686	-0.0239821
53	0.162686	0.00144054
54	0.162686	0.0101204
55	0.162686	-0.00338778
56	0.162686	0.00296841
57	0.162686	0.00805835
58	0.162686	-0.0227208
59	0.162686	-0.00825979
60	0.162686	-0.00230147
61	0.162686	-0.00590279
62	0.162686	-0.0171678
63	0.162686	-0.00939549
0	0.177706	-0.0196762
1	0.177706	0.0103664
2	0.177706	-0.0110014
3	0.177706	-0.00780177
4	0.177706	0.00814243
5	0.177706	0.00869354
6	0.177706	-0.0186305
7	0.177706	0.00862899
8	0.177706	0.00528973
9	0.177706	0.00643481
10	0.177706	-0.00284669
11	0.177706	0.00184965
12	0.177706	0.0340829
13	0.177706	-0.014388
14	0.177706	-0.00138751
15	0.177706	-0.0141028
16	0.177706	-0.00524074
17	0.177706	0.00266901
18	0.177706	0.0223438
19	0.177706	0.00542067
20	0.177706	-0.00954099
21	0.177706	-0.0022399
22	0.177706	-0.0157167
23	0.177706	0.0069206
24	0.177706	0.0146
25	0.177706	-0.00985151
26	0.177706	0.00877882
27	0.177706	0.00663797
28	0.177706	0.0019049
29	0.177706	-0.00205408
30	0.177706	-0.00879178
31	0.177706	0.0127919
32	0.177706	0.00754812
33	0.177706	-0.0116632
34	0.177706	0.00438953
35	0.177706	-0.00596244
36	0.177706	0.00701063
37	0.177706	-0.000942424
38	0.177706	-0.000223291
39	0.177706	0.00722376
40	0.177706	0.0065979
41	0.177706	-0.0255865
42	0.177706	0.00768523
43	0.177706	0.0126555
44	0.177706	0.00800841
45	0.177706	0.00684473
46	0.177706	-0.00168581
47	0.177706	-0.0143591
48	0.177706	-0.00752552
49	0.177706	0.0148037
50	0.177706	-0.00595547
51	0.177706	0.00437282
52	0.177706	-0.0195415
53	0.177706	0.00817686
54	0.177706	0.0115443
55	0.177706	-0.00345271
56	0.177706	0.0107393
57	0.177706	0.00699497
58	0.177706	-0.0231528
59	0.177706	-0.00737254
60	0.177706	0.00771946
61	0.177706	-0.00303023
62	0.177706	-0.0160685
63	0.177706	0.000399653
0	0.194112	-0.0224465
1	0.194112	0.00526626
2	0.194112	0.000658522
3	0.194112	-0.00329253
4	0.194112	0.00553416
5	0.194112	0.00189935
6	0.194112	-0.0162492
7	0.194112	0.00865487
8	0.194112	-0.00219931
9	0.194112	-0.00145368
10	0.194112	-0.00163232
11	0.194112	-0.00376184
12	0.194112	-0.000377887
13	0.194112	-0.0122063
14	0.194112	-0.00689377
15	0.194112	-0.0110753
16	0.194112	-0.00362934
17	0.194112	-0.00685681
18	0.194112	0.00946603
19	0.194112	-0.000123592
20	0.194112	-0.00748494
21	0.194112	-0.00604003
22	0.194112	-0.0171559
23	0.194112	0.000419758
24	0.194112	0.0150975
25	0.194112	-0.004516
26	0.194112	0.00706434
27	0.194112	0.00689157
28	0.194112	0.00356322
29	0.194112	-0.00398116
30	0.194112	-0.011783
31	0.194112	0.0100406
32	0.194112	0.00383631
33	0.194112	-0.0163127
34	0.194112	0.00249346
35	0.194112	-0.000580676
36	0.194112	0.00347793
37	0.194112	-0.000651945
38	0.194112	-0.00542519
39	0.194112	0.00117592
40	0.194112	0.000239488
41	0.194112	-0.0201711
42	0.194112	0.00509421
43	0.194112	0.0116092
44	0.194112	0.0104574
45	0.194112	-0.00333457
46	0.194112	-0.00737735
47	0.194112	-0.00741465
48	0.194112	-0.00438523
49	0.194112	-0.0107929
50	0.194112	-0.00698254
51	0.194112	-0.000859725
52	0.194112	-0.0174374
53	0.194112	0.00263445
54	0.194112	0.0109629
55	0.194112	0.00200123
56	0.194112	-0.00551946
57	0.194112	0.00802688
58	0.194112	-0.028859
59	0.194112	-0.00537233
60	0.194112	0.00126236
61	0.194112	-0.00226462
62	0.194112	-0.0185632
63	0.194112	-0.00823553
0	0.212032	-0.0245214
1	0.212032	0.020818
2	0.212032	-0.0149642
3	0.212032	-0.0157035
4	0.212032	0.0220946
5	0.212032	-0.00487408
6	0.212032	-0.0212762
7	0.212032	0.0208719
8	0.212032	0.0174267
9	0.212032	0.0137465
10	0.212032	-0.0146727
11	0.212032	0.0167912
12	0.212032	0.0155571
13	0.212032	-0.0181233
14	0.212032	0.0129905
15	0.212032	-0.0147251
16	0.212032	-0.0117595
17	0.212032	-0.000898565
18	0.212032	0.00213057
19	0.212032	0.0140979
20	0.212032	-0.0196709
21	0.212032	-0.00116572
22	0.212032	-0.0172045
23	0.212032	0.0157154
24	0.212032	0.0159982
25	0.212032	-0.0112454
26	0.212032	0.0233727
27	0.212032	0.0170688
28	0.212032	0.0153902
29	0.212032	0.00297983
30	0.212032	0.00163184
31	0.212032	0.0162192
32	0.212032	0.00945817
33	0.212032	-0.0131208
34	0.212032	0.0127261
35	0.212032	-0.00652799
36	0.212032	0.0188532
37	0.212032	-0.0068016
38	0.212032	0.0109963
39	0.212032	0.015305
40	0.212032	0.0108689
41	0.212032	-0.0293685
42	0.212032	0.0178065
43	0.212032	0.0247609
44	0.212032	0.0203566
45	0.212032	-0.000618425
46	0.212032	-0.000985704
47	0.212032	-0.00740122
48	0.212032	-0.00827626
49	0.212032	0.00810281
50	0.212032	-0.00403319
51	0.212032	0.0112122
52	0.212032	-0.0237209
53	0.212032	0.0167831
54	0.212032	0.0227069
55	0.212032	-0.0126819
56	0.212032	0.00694124
57	0.212032	0.01837
58	0.212032	-0.0313631
59	0.212032	-0.0191028
60	0.212032	0.000967952
61	0.212032	-0.012115
62	0.212032	-0.00644712
63	0.212032	-0.0160036
0	0.231608	-0.0221037
1	0.231608	0.0211687
2	0.231608	-0.0125184
3	0.231608	-0.0108638
4	0.231608	0.0189785
5	0.231608	-0.00481171
6	0.231608	-0.0131117
7	0.231608	0.0174913
8	0.231608	0.0110039
9	0.231608	0.0128596
10	0.231608	-0.0158175
11	0.231608	0.0153935
12	0.231608	0.0190464
13	0.231608	-0.0184921
14	0.231608	0.0168428
15	0.231608	-0.011885
16	0.231608	-0.00587172
17	0.231608	0.0136587
18	0.231608	0.000829898
19	0.231608	0.0137111
20	0.231608	-0.0186161
21	0.231608	0.00731652
22	0.231608	-0.01197
23	0.231608	0.0177511
24	0.231608	0.0154456
25	0.231608	-0.00694733
26	0.231608	0.0165506
27	0.231608	0.0132655
28	0.231608	0.00944061
29	0.231608	-0.000292496
30	0.231608	0.00561095
31	0.231608	0.0108324
32	0.231608	0.0116016
33	0.231608	0.00609327
34	0.231608	0.0158159
35	0.231608	-0.00454092
36	0.231608	0.0181732
37	0.231608	-0.0024953
38	0.231608	0.0123153
39	0.231608	0.0151652
40	0.231608	0.0195893
41	0.231608	-0.0206496
42	0.231608	0.0135438
43	0.231608	0.0223903
44	0.231608	0.0269677
45	0.231608	0.0110121
46	0.231608	0.00959851
47	0.231608	-0.0216328
48	0.231608	-0.000726427
49	0.231608	-0.00225608
50	0.231608	0.00951091
51	0.231608	0.0141602
52	0.231608	-0.00954085
53	0.231608	0.0139226
54	0.231608	0.018336
55	0.231608	0.00898504
56	0.231608	0.00637398
57	0.231608	0.0149994
58	0.231608	-0.0233296
59	0.231608	-0.0162922
60	0.231608	0.0173222
61	0.231608	-0.0110227
62	0.231608	0.008004
63	0.231608	0.0108617
0	0.25299	-0.0118066
1	0.25299	0.021425
2	0.25299	-0.00356753
3	0.25299	-0.0126483
4	0.25299	0.0184079
5	0.25299	0.00762736
6	0.25299	-0.0171753
7	0.25299	0.0273496
8	0.25299	0.0141428
9	0.25299	0.017769
10	0.25299	-0.01754
11	0.25299	0.0165279
12	0.25299	0.0149821
13	0.25299	-0.0210936
14	0.25299	0.0119766
15	0.25299	-0.0120773
16	0.25299	-0.0015908
17	0.25299	0.00318518
18	0.25299	0.0187872
19	0.25299	0.0156901
20	0.25299	-0.0205227
21	0.25299	0.00394316
22	0.25299	-0.0146313
23	0.25299	0.0196055
24	0.25299	0.0193918
25	0.25299	-0.0122142
26	0.25299	0.0184641
27	0.25299	0.018594
28	0.25299	0.0125454
29	0.25299	0.000874156
30	0.25299	0.00750418
31	0.25299	0.00866922
32	0.25299	0.0177775
33	0.25299	0.0079524
34	0.25299	0.0154098
35	0.25299	-0.00640294
36	0.25299	0.0200577
37	0.25299	-0.0126137
38	0.25299	0.0142577
39	0.25299	0.0139902
40	0.25299	0.0237676
41	0.25299	-0.0316508
42	0.25299	0.0171811
43	0.25299	0.0235723
44	0.25299	0.0198115
45	0.25299	0.00292414
46	0.25299	0.00165531
47	0.25299	-0.0196733
48	0.25299	0.00569208
49	0.25299	0.0104467
50	0.25299	0.013528
51	0.25299	0.0203442
52	0.25299	-0.0050961
53	0.25299	0.0202963
54	0.25299	0.0279983
55	0.25299	0.0100756
56	0.25299	0.0068845
57	0.25299	0.0192957
58	0.25299	-0.024459
59	0.25299	-0.011848
60	0.25299	0.00846853
61	0.25299	-0.00878057
62	0.25299	0.00332064
63	0.25299	0.000369721
0	0.276346	-0.0117579
1	0.276346	0.014527
2	0.276346	0.00142282
3	0.276346	-0.00287409
4	0.276346	0.0178491
5	0.276346	0.0126712
6	0.276346	0.00228046
7	0.276346	0.0138082
8	0.276346	0.00834232
9	0.276346	0.00499136
10	0.276346	-0.0144304
11	0.276346	0.0130169
12	0.276346	0.0346275
13	0.276346	-0.00500755
14	0.276346	0.0045999
15	0.276346	-0.0104426
16	0.276346	0.000405581
17	0.276346	0.018452
18	0.276346	0.0357609
19	0.276346	0.00870781
20	0.276346	-0.012899
21	0.276346	0.00045969
22	0.276346	-0.00893904
23	0.276346	0.0160916
24	0.276346	-0.00493855
25	0.276346	-0.00560153
26	0.276346	0.0135375
27	0.276346	0.0147376
28	0.276346	0.00371938
29	0.276346	0.00283973
30	0.276346	0.00267939
31	0.276346	0.0028105
32	0.276346	0.00763095
33	0.276346	0.0161406
34	0.276346	0.014441
35	0.276346	0.00332865
36	0.276346	0.0144249
37	0.276346	-0.00123901
38	0.276346	0.0102628
39	0.276346	0.00965029
40	0.276346	0.0159916
41	0.276346	-0.0162909
42	0.276346	0.0081399
43	0.276346	0.0173111
44	0.276346	0.0174552
45	0.276346	0.014599
46	0.276346	0.0123559
47	0.276346	-0.0120057
48	0.276346	0.00905121
49	0.276346	0.0198764
50	0.276346	0.00401378
51	0.276346	0.00935917
52	0.276346	-0.00343184
53	0.276346	0.0212139
54	0.276346	0.0214063
55	0.276346	0.0114092
56	0.276346	-0.00332177
57	0.276346	0.0142949
58	0.276346	-0.00579933
59	0.276346	-0.00317283
60	0.276346	0.0192625
61	0.276346	-0.0048451
62	0.276346	0.00428663
63	0.276346	-0.00351621
0	0.301859	-0.0184861
1	0.301859	0.0152206
2	0.301859	0.00310575
3	0.301859	-0.00914989
4	0.301859	0.0120429
5	0.301859	0.0163856
6	0.301859	-0.00292692
7	0.301859	0.0191453
8	0.301859	0.0088868
9	0.301859	0.00826526
10	0.301859	-0.00895615
11	0.301859	0.00803219
12	0.301859	0.0389161
13	0.301859	-0.00743736
14	0.301859	0.016781
15	0.301859	-0.00506077
16	0.301859	-0.00460319
17	0.301859	0.0165737
18	0.301859	-0.00895202
19	0.301859	0.0139224
20	0.301859	-0.0146464
21	0.301859	0.000332175
22	0.301859	-0.0115962
23	0.301859	0.0146206
24	0.301859	0.0169444
25	0.301859	-0.00640092
26	0.301859	0.0169794
27	0.301859	0.011747
28	0.301859	0.00485658
29	0.301859	0.001164
30	0.301859	0.00619574
31	0.301859	0.00761191
32	0.301859	0.0204323
33	0.301859	0.0244941
34	0.301859	0.0102412
35	0.301859	-0.00228346
36	0.301859	0.0125811
37	0.301859	-0.00696749
38	0.301859	0.0159518
39	0.301859	0.00914042
40	0.301859	0.0137142
41	0.301859	-0.0213701
42	0.301859	0.0145643
43	0.301859	0.0224501
44	0.301859	0.0179553
45	0.301859	0.0247042
46	0.301859	0.0139324
47	0.301859	0.00480498
48	0.301859	-0.00291467
49	0.301859	0.0153987
50	0.301859	0.0135883
51	0.301859	0.0108722
52	0.301859	-0.0028335
53	0.301859	0.0147622
54	0.301859	0.00736585
55	0.301859	0.0065216
56	0.301859	0.0183648
57	0.301859	0.0102356
58	0.301859	-0.0101341
59	0.301859	-0.00352844
60	0.301859	0.0183115
61	0.301859	-0.00279465
62	0.301859	0.00601526
63	0.301859	0.00119192
0	0.329727	0.00828923
1	0.329727	0.00621982
2	0.329727	0.00125923
3	0.329727	0.00446955
4	0.329727	0.00179543
5	0.329727	0.0218376
6	0.329727	0.00318663
7	0.329727	0.00437272
8	0.329727	0.00128377
9	0.329727	-0.00945267
10	0.329727	0.00367093
11	0.329727	-0.00198822
12	0.329727	0.0314408
13	0.329727	-0.00540722
14	0.329727	0.00200062
15	0.329727	0.00409554
16	0.329727	0.0103967
17	0.329727	0.0280278
18	0.329727	0.0333046
19	0.329727	0.0055267
20	0.329727	0.00364761
21	0.329727	0.00987472
22	0.329727	0.00476665
23	0.329727	0.00582549
24	0.329727	-0.00170717
25	0.329727	0.00379582
26	0.329727	0.00499379
27	0.329727	0.00451062
28	0.329727	-0.00269482
29	0.329727	-0.00370468
30	0.329727	0.0133085
31	0.329727	0.00406444
32	0.329727	0.00641164
33	0.329727	0.0281236
34	0.329727	0.00411495
35	0.329727	0.0106668
36	0.329727	0.0055745
37	0.329727	0.00364789
38	0.329727	0.00597483
39	0.329727	0.0027167
40	0.329727	0.0287187
41	0.329727	-0.0110765
42	0.329727	-0.0019434
43	0.329727	0.0308367
44	0.329727	0.0155022
45	0.329727	0.044994
46	0.329727	0.0276297
47	0.329727	-0.0084078
48	0.329727	0.0157081
49	0.329727	0.0162043
50	0.329727	0.0127595
51	0.329727	0.00790811
52	0.329727	-0.00140996
53	0.329727	0.00729453
54	0.329727	0.00898181
55	0.329727	0.0103913
56	0.329727	0.00602979
57	0.329727	0.00239873
58	0.329727	0.0058168
59	0.329727	0.00147758
60	0.329727	0.0124298
61	0.329727	0.00794092
62	0.329727	0.0119373
63	0.329727	0.00110329
0	0.360168	-0.00947469
1	0.360168	0.0127145
2	0.360168	-0.00863916
3	0.360168	0.00453464
4	0.360168	0.0148739
5	0.360168	0.0374212
6	0.360168	0.0156696
7	0.360168	0.00658504
8	0.360168	0.0156361
9	0.360168	0.0189628
10	0.360168	-0.00997969
11	0.360168	0.0175885
12	0.360168	0.0522367
13	0.360168	-0.00507642
14	0.360168	0.0217872
15	0.360168	0.00431105
16	0.360168	0.0025942
17	0.360168	0.0537282
18	0.360168	0.0393522
19	0.360168	0.0178932
20	0.360168	-0.00728689
21	0.360168	0.0292359
22	0.360168	0.0188422
23	0.360168	0.0155596
24	0.360168	0.0107577
25	0.360168	0.00760673
26	0.360168	0.0153371
27	0.360168	0.00689556
28	0.360168	0.00910443
29	0.360168	0.0061324
30	0.360168	0.0328461
31	0.360168	0.0224233
32	0.360168	0.0228068
33	0.360168	0.0691881
34	0.360168	0.0235411
35	0.360168	0.0129775
36	0.360168	0.0130025
37	0.360168	0.00408485
38	0.360168	0.0266824
39	0.360168	0.0125433
40	0.360168	0.0395091
41	0.360168	-0.00843268
42	0.360168	0.0150601
43	0.360168	0.0439482
44	0.360168	0.0209067
45	0.360168	0.0734199
46	0.360168	0.0517267
47	0.360168	-0.0271402
48	0.360168	0.0150962
49	0.360168	0.045727
50	0.360168	0.0176318
51	0.360168	0.017886
52	0.360168	0.0059974
53	0.360168	0.0186976
54	0.360168	0.010437
55	0.360168	0.0120063
56	0.360168	0.0266073
57	0.360168	0.00443146
58	0.360168	0.0165943
59	0.360168	0.0113581
60	0.360168	0.0473782
61	0.360168	-0.000578241
62	0.360168	0.0269392
63	0.360168	0.0386091
0	0.39342	0.0175444
1	0.39342	0.0111436
2	0.39342	0.00513407
3	0.39342	0.0118448
4	0.39342	0.0121734
5	0.39342	0.0368589
6	0.39342	0.0334412
7	0.39342	0.00916152
8	0.39342	0.0057891
9	0.39342	0.00115641
10	0.39342	0.00239891
11	0.39342	0.00893747
12	0.39342	0.065723
13	0.39342	0.0105391
14	0.39342	0.0123065
15	0.39342	0.00747975
16	0.39342	0.00845895
17	0.39342	0.0467146
18	0.39342	0.0908361
19	0.39342	0.0206737
20	0.39342	0.000408612
21	0.39342	0.0265721
22	0.39342	0.0266244
23	0.39342	0.00844158
24	0.39342	0.0103524
25	0.39342	0.00594197
26	0.39342	0.0144222
27	0.39342	0.00323101
28	0.39342	-0.00140015
29	0.39342	0.0022633
30	0.39342	0.0188029
31	0.39342	0.0227455
32	0.39342	0.0135717
33	0.39342	0.0575067
34	0.39342	0.0100558
35	0.39342	0.0127149
36	0.39342	0.0145444
37	0.39342	0.0026594
38	0.39342	0.0187315
39	0.39342	0.00966351
40	0.39342	0.029132
41	0.39342	0.0163324
42	0.39342	0.011996
43	0.39342	0.0479317
44	0.39342	0.0136784
45	0.39342	0.0775067
46	0.39342	0.0231007
47	0.39342	-0.00096903
48	0.39342	0.0346769
49	0.39342	0.0589391
50	0.39342	0.021925
51	0.39342	0.0117697
52	0.39342	0.0170388
53	0.39342	0.0171135
54	0.39342	0.00474216
55	0.39342	0.0160957
56	0.39342	0.0493833
57	0.39342	0.00340695
58	0.39342	0.0236829
59	0.39342	0.0132058
60	0.39342	0.0226935
61	0.39342	0.00779368
62	0.39342	0.0112285
63	0.39342	0.0481218
0	0.429741	0.0110905
1	0.429741	0.0222978
2	0.429741	-0.0076714
3	0.429741	-0.00495789
4	0.429741	0.0187137
5	0.429741	0.0634618
6	0.429741	0.0272774
7	0.429741	0.0178314
8	0.429741	0.0209095
9	0.429741	0.0052693
10	0.429741	-0.0203563
11	0.429741	0.0187517
12	0.429741	0.039432
13	0.429741	-0.0140684
14	0.429741	0.0245514
15	0.429741	-0.00401298
16	0.429741	-0.000287717
17	0.429741	0.059697
18	0.429741	0.0734115
19	0.429741	0.021995
20	0.429741	-0.0133767
21	0.429741	0.0254108
22	0.429741	0.0235142
23	0.429741	0.0237891
24	0.429741	0.000128548
25	0.429741	-0.00739518
26	0.429741	0.0185206
27	0.429741	0.0181378
28	0.429741	0.018248
29	0.429741	0.0178699
30	0.429741	0.0348706
31	0.429741	0.0308021
32	0.429741	0.02485
33	0.429741	0.0514188
34	0.429741	0.0167087
35	0.429741	0.000152496
36	0.429741	0.0193406
37	0.429741	-0.0080554
38	0.429741	0.0224009
39	0.429741	0.017885
40	0.429741	0.0404839
41	0.429741	-0.0187915
42	0.429741	0.0217098
43	0.429741	0.0465182
44	0.429741	0.0326137
45	0.429741	0.0615453
46	0.429741	0.0444165
47	0.429741	-0.00970594
48	0.429741	0.0249514
49	0.429741	0.0633128
50	0.429741	0.0344708
51	0.429741	0.0239937
52	0.429741	0.00526418
53	0.429741	0.0208506
54	0.429741	0.0140268
55	0.429741	0.00430287
56	0.429741	0.0524428
57	0.429741	0.0145711
58	0.429741	0.0347623
59	0.429741	-0.000431083
60	0.429741	0.0389541
61	0.429741	-0.00837095
62	0.429741	0.0347266
63	0.429741	0.0466608
0	0.469415	0.0326613
1	0.469415	0.0109616
2	0.469415	-0.00562041
3	0.469415	0.00690185
4	0.469415	0.0116057
5	0.469415	0.0813057
6	0.469415	0.0311768
7	0.469415	0.00851792
8	0.469415	0.00685684
9	0.469415	0.0152742
10	0.469415	0.00267507
11	0.469415	0.0107356
12	0.469415	0.0678985
13	0.469415	0.00936679
14	0.469415	0.0185738
15	0.469415	0.00334567
16	0.469415	0.00728649
17	0.469415	0.0701764
18	0.469415	0.129553
19	0.469415	0.0273651
20	0.469415	-0.00259073
21	0.469415	0.03829
22	0.469415	0.053398
23	0.469415	0.00692414
24	0.469415	0.0149389
25	0.469415	-0.000382697
26	0.469415	0.0200707
27	0.469415	0.00651009
28	0.469415	-0.00349133
29	0.469415	0.00566035
30	0.469415	0.0329614
31	0.469415	0.0354384
32	0.469415	0.0302188
33	0.469415	0.0428081
34	0.469415	0.0129813
35	0.469415	0.0110382
36	0.469415	0.0124114
37	0.469415	-0.00378991
38	0.469415	0.0329293
39	0.469415	0.00356352
40	0.469415	0.0539045
41	0.469415	0.00580739
42	0.469415	0.0200314
43	0.469415	0.0302491
44	0.469415	0.0216958
45	0.469415	0.107833
46	0.469415	0.0658932
47	0.469415	-0.0260347
48	0.469415	0.0221815
49	0.469415	0.0638759
50	0.469415	0.0267732
51	0.469415	0.0171391
52	0.469415	0.013446
53	0.469415	0.0165066
54	0.469415	0.00688417
55	0.469415	0.0113709
56	0.469415	0.0829079
57	0.469415	0.000889899
58	0.469415	0.0386568
59	0.469415	0.00740644
60	0.469415	0.0690289
61	0.469415	0.00436846
62	0.469415	0.0233495
63	0.469415	0.0548908
0	0.512752	0.045641
1	0.512752	0.018408
2	0.512752	-0.0042261
3	0.512752	0.00944866
4	0.512752	0.0198639
5	0.512752	0.109572
6	0.512752	0.0761872
7	0.512752	0.0115504
8	0.512752	0.0195778
9	0.512752	0.0203416
10	0.512752	0.00406637
11	0.512752	0.0147961
12	0.512752	0.0457956
13	0.512752	0.0265335
14	0.512752	0.0353104
15	0.512752	0.016867
16	0.512752	0.0166214
17	0.512752	0.0984122
18	0.512752	0.119446
19	0.512752	0.0458125
20	0.512752	0.00165244
21	0.512752	0.078187
22	0.512752	0.0861716
23	0.512752	0.0116106
24	0.512752	0.0338986
25	0.512752	0.0025402
26	0.512752	0.0379971
27	0.512752	0.000351086
28	0.512752	0.00345488
29	0.512752	0.017296
30	0.512752	0.0735019
31	0.512752	0.0840034
32	0.512752	0.049286
33	0.512752	0.0768214
34	0.512752	0.0392447
35	0.512752	0.0176616
36	0.512752	0.0241867
37	0.512752	-0.0251144
38	0.512752	0.0491776
39	0.512752	0.0176631
40	0.512752	0.0924759
41	0.512752	0.031384
42	0.512752	0.053748
43	0.512752	0.0453709
44	0.512752	0.0530679
45	0.512752	0.170092
46	0.512752	0.0974303
47	0.512752	-0.0618311
48	0.512752	0.0578461
49	0.512752	0.127594
50	0.512752	0.0544423
51	0.512752	0.0412943
52	0.512752	0.0334811
53	0.512752	0.0364781
54	0.512752	0.0227923
55	0.512752	0.000395167
56	0.512752	0.116917
57	0.512752	-0.000132819
58	0.512752	0.053009
59	0.512752	0.0296292
60	0.512752	0.113829
61	0.512752	0.0074204
62	0.512752	0.0756745
63	0.512752	0.103361
0	0.56009	0.111502
1	0.56009	0.0530391
2	0.56009	0.0151236
3	0.56009	0.0265031
4	0.56009	0.0532023
5	0.56009	0.241568
6	0.56009	0.167378
7	0.56009	0.02717
8	0.56009	0.047773
9	0.56009	0.0701221
10	0.56009	-0.0070614
11	0.56009	0.049355
12	0.56009	0.132276
13	0.56009	0.0739507
14	0.56009	0.089623
15	0.56009	0.0227278
16	0.56009	0.0628343
17	0.56009	0.229695
18	0.56009	0.274669
19	0.56009	0.112674
20	0.56009	-0.00267848
21	0.56009	0.17814
22	0.56009	0.224809
23	0.56009	0.0346061
24	0.56009	0.0651572
25	0.56009	0.00432744
26	0.56009	0.0750975
27	0.56009	0.0161645
28	0.56009	0.0216444
29	0.56009	0.0452531
30	0.56009	0.186579
31	0.56009	0.17214
32	0.56009	0.101575
33	0.56009	0.160926
34	0.56009	0.0999746
35	0.56009	0.039809
36	0.56009	0.0615755
37	0.56009	-0.0356437
38	0.56009	0.112096
39	0.56009	0.0539067
40	0.56009	0.213282
41	0.56009	0.0823769
42	0.56009	0.107565
43	0.56009	0.105265
44	0.56009	0.130617
45	0.56009	0.284875
46	0.56009	0.214619
47	0.56009	-0.104406
48	0.56009	0.128348
49	0.56009	0.275919
50	0.56009	0.119012
51	0.56009	0.124165
52	0.56009	0.0828564
53	0.56009	0.0794814
54	0.56009	0.0423943
55	0.56009	0.00596948
56	0.56009	0.252503
57	0.56009	0.0187037
58	0.56009	0.140924
59	0.56009	0.0617132
60	0.56009	0.238839
61	0.56009	0.00459946
62	0.56009	0.163385
63	0.56009	0.193452
0	0.611799	0.299437
1	0.611799	0.132002
2	0.611799	0.0839627
3	0.611799	0.133902
4	0.611799	0.139451
5	0.611799	0.444513
6	0.611799	0.423715
7	0.611799	0.0289155
8	0.611799	0.104745
9	0.611799	0.17967
10	0.611799	-0.0227597
11	0.611799	0.133223
12	0.611799	0.244871
13	0.611799	0.222533
14	0.611799	0.261261
15	0.611799	0.103359
16	0.611799	0.177155
17	0.611799	0.433576
18	0.611799	0.366143
19	0.611799	0.208895
20	0.611799	0.049198
21	0.611799	0.409734
22	0.611799	0.450945
23	0.611799	0.0599633
24	0.611799	0.11507
25	0.611799	0.0619557
26	0.611799	0.148304
27	0.611799	-0.00149423
28	0.611799	0.0111582
29	0.611799	0.0958557
30	0.611799	0.371527
31	0.611799	0.336658
32	0.611799	0.219567
33	0.611799	0.286136
34	0.611799	0.256159
35	0.611799	0.113158
36	0.611799	0.122429
37	0.611799	-0.0342887
38	0.611799	0.261037
39	0.611799	0.130815
40	0.611799	0.436641
41	0.611799	0.293648
42	0.611799	0.223826
43	0.611799	0.238997
44	0.611799	0.303006
45	0.611799	0.438347
46	0.611799	0.420605
47	0.611799	-0.153762
48	0.611799	0.292417
49	0.611799	0.39885
50	0.611799	0.339148
51	0.611799	0.309731
52	0.611799	0.252666
53	0.611799	0.195709
54	0.611799	0.193017
55	0.611799	0.104406
56	0.611799	0.427529
57	0.611799	0.00293536
58	0.611799	0.36324
59	0.611799	0.145276
60	0.611799	0.439464
61	0.611799	0.0519717
62	0.611799	0.383458
63	0.611799	0.392502
0	0.668281	0.182618
1	0.668281	0.0980606
2	0.668281	0.0675682
3	0.668281	0.140194
4	0.668281	0.0966188
5	0.668281	0.403375
6	0.668281	0.341683
7	0.668281	0.00920279
8	0.668281	0.0636685
9	0.668281	0.158794
10	0.668281	-0.0292869
11	0.668281	0.119407
12	0.668281	0.167386
13	0.668281	0.144757
14	0.668281	0.261381
15	0.668281	0.0841154
16	0.668281	0.110979
17	0.668281	0.36159
18	0.668281	0.186478
19	0.668281	0.107936
20	0.668281	0.0507871
21	0.668281	0.351266
22	0.668281	0.356522
23	0.668281	0.0423313
24	0.668281	0.0469758
25	0.668281	0.0735497
26	0.668281	0.0812688
27	0.668281	-0.0101767
28	0.668281	0.00214495
29	0.668281	0.0442401
30	0.668281	0.273022
31	0.668281	0.208344
32	0.668281	0.137356
33	0.668281	0.20736
34	0.668281	0.190978
35	0.668281	0.0750137
36	0.668281	0.0825926
37	0.668281	0.0245081
38	0.668281	0.191856
39	0.668281	0.0802325
40	0.668281	0.380845
41	0.668281	0.253936
42	0.668281	0.129325
43	0.668281	0.231079
44	0.668281	0.23388
45	0.668281	0.345235
46	0.668281	0.34671
47	0.668281	-0.0532103
48	0.668281	0.210209
49	0.668281	0.293089
50	0.668281	0.320771
51	0.668281	0.247464
52	0.668281	0.1882
53	0.668281	0.150197
54	0.668281	0.189735
55	0.668281	0.128735
56	0.668281	0.363955
57	0.668281	-0.0143199
58	0.668281	0.275581
59	0.668281	0.100292
60	0.668281	0.361845
61	0.668281	0.0456681
62	0.668281	0.310855
63	0.668281	0.343626
0	0.729977	0.0576733
1	0.729977	0.0416934
2	0.729977	0.0241159
3	0.729977	0.0686149
4	0.729977	0.0350502
5	0.729977	0.240207
6	0.729977	0.165268
7	0.729977	0.0167656
8	0.729977	0.0182574
9	0.729977	0.0940339
10	0.729977	-0.0235276
11	0.729977	0.0530899
12	0.729977	0.150543
13	0.729977	0.0375858
14	0.729977	0.140713
15	0.729977	0.0376766
16	0.729977	0.0341277
17	0.729977	0.203741
18	0.729977	0.0707027
19	0.729977	0.0228955
20	0.729977	0.0288488
21	0.729977	0.191748
22	0.729977	0.133528
23	0.729977	0.0184164
24	0.729977	0.0210569
25	0.729977	0.043464
26	0.729977	0.0345584
27	0.729977	-0.00734097
28	0.729977	-0.012185
29	0.729977	-0.00889827
30	0.729977	0.0897389
31	0.729977	0.0534896
32	0.729977	0.0316445
33	0.729977	0.109015
34	0.729977	0.070661
35	0.729977	0.0356861
36	0.729977	0.032163
37	0.729977	0.0320991
38	0.729977	0.0543527
39	0.729977	0.0199882
40	0.729977	0.190814
41	0.729977	0.103623
42	0.729977	0.0348378
43	0.729977	0.156956
44	0.729977	0.0994644
45	0.729977	0.114177
46	0.729977	0.153793
47	0.729977	-0.0166671
48	0.729977	0.0903152
49	0.729977	0.0974726
50	0.729977	0.183168
51	0.729977	0.111281
52	0.729977	0.0838492
53	0.729977	0.062053
54	0.729977	0.114601
55	0.729977	0.0991808
56	0.729977	0.135105
57	0.729977	-0.0108141
58	0.729977	0.128299
59	0.729977	0.0199309
60	0.729977	0.162604
61	0.729977	0.0273003
62	0.729977	0.13732
63	0.729977	0.222372
0	0.79737	0.052509
1	0.79737	0.0417564
2	0.79737	0.0360973
3	0.79737	0.0603307
4	0.79737	0.0395076
5	0.79737	0.181162
6	0.79737	0.146229
7	0.79737	0.0309951
8	0.79737	0.0234509
9	0.79737	0.0864177
10	0.79737	-0.0354793
11	0.79737	0.0554479
12	0.79737	0.173083
13	0.79737	-0.0104282
14	0.79737	0.139416
15	0.79737	0.0375687
16	0.79737	0.0315602
17	0.79737	0.199478
18	0.79737	-0.00479206
19	0.79737	0.0103566
20	0.79737	0.0037543
21	0.79737	0.163621
22	0.79737	0.0620581
23	0.79737	0.0279408
24	0.79737	-0.00959064
25	0.79737	0.0518479
26	0.79737	0.0187489
27	0.79737	0.00828768
28	0.79737	0.000337584
29	0.79737	-0.0349042
30	0.79737	0.05073
31	0.79737	-0.00943701
32	0.79737	0.00594553
33	0.79737	0.164403
34	0.79737	0.0555576
35	0.79737	0.0284053
36	0.79737	0.0339347
37	0.79737	0.0638314
38	0.79737	0.0461218
39	0.79737	0.0118582
40	0.79737	0.142508
41	0.79737	0.078375
42	0.79737	0.00811365
43	0.79737	0.182604
44	0.79737	0.0706079
45	0.79737	0.0317459
46	0.79737	0.124559
47	0.79737	0.0646358
48	0.79737	0.123002
49	0.79737	0.0165347
50	0.79737	0.160372
51	0.79737	0.0884833
52	0.79737	0.078598
53	0.79737	0.0568056
54	0.79737	0.101657
55	0.79737	0.141164
56	0.79737	0.0601437
57	0.79737	-0.00512969
58	0.79737	0.0969675
59	0.79737	0.0177722
60	0.79737	0.114623
61	0.79737	0.0225276
62	0.79737	0.107573
63	0.79737	0.221568
0	0.870985	0.0713178
1	0.870985	0.0847907
2	0.870985	0.0836934
3	0.870985	0.0639682
4	0.870985	0.0980839
5	0.870985	0.20752
6	0.870985	0.19199
7	0.870985	0.101062
8	0.870985	0.0568458
9	0.870985	0.123746
10	0.870985	-0.0895299
11	0.870985	0.1021
12	0.870985	0.322371
13	0.870985	-0.0776507
14	0.870985	0.218226
15	0.870985	0.064735
16	0.870985	0.106914
17	0.870985	0.300534
18	0.870985	0.000219498
19	0.870985	0.0339031
20	0.870985	-0.0211816
21	0.870985	0.206634
22	0.870985	0.0548576
23	0.870985	0.0733554
24	0.870985	-0.0265543
25	0.870985	0.0811312
26	0.870985	0.0611834
27	0.870985	0.0232353
28	0.870985	0.0144237
29	0.870985	-0.0671656
30	0.870985	0.0514
31	0.870985	-0.0485775
32	0.870985	0.00482564
33	0.870985	0.295758
34	0.870985	0.087452
35	0.870985	0.0737947
36	0.870985	0.0753939
37	0.870985	0.0947129
38	0.870985	0.0573576
39	0.870985	0.0320717
40	0.870985	0.189351
41	0.870985	0.0593195
42	0.870985	0.015729
43	0.870985	0.265646
44	0.870985	0.1448
45	0.870985	0.0221508
46	0.870985	0.186546
47	0.870985	0.0124119
48	0.870985	0.221974
49	0.870985	0.000986679
50	0.870985	0.241371
51	0.870985	0.152581
52	0.870985	0.144694
53	0.870985	0.104171
54	0.870985	0.150212
55	0.870985	0.275604
56	0.870985	-0.0214907
57	0.870985	0.0101026
58	0.870985	0.145406
59	0.870985	0.0135325
60	0.870985	0.157019
61	0.870985	0.0264688
62	0.870985	0.150421
63	0.870985	0.343601
0	0.951395	0.0584018
1	0.951395	0.0550315
2	0.951395	0.145704
3	0.951395	0.0357817
4	0.951395	0.0745991
5	0.951395	0.214899
6	0.951395	0.198981
7	0.951395	0.0867059
8	0.951395	0.0276899
9	0.951395	0.102598
10	0.951395	-0.069335
11	0.951395	0.0651614
12	0.951395	0.341598
13	0.951395	-0.107566
14	0.951395	0.181681
15	0.951395	0.0853491
16	0.951395	0.164148
17	0.951395	0.341264
18	0.951395	0.0291248
19	0.951395	0.017546
20	0.951395	-0.0283721
21	0.951395	0.223778
22	0.951395	0.0289897
23	0.951395	0.0556264
24	0.951395	-0.0952574
25	0.951395	0.0774915
26	0.951395	0.0374052
27	0.951395	0.00848438
28	0.951395	-0.00213976
29	0.951395	-0.0775401
30	0.951395	0.0110162
31	0.951395	-0.0829181
32	0.951395	-0.0625828
33	0.951395	0.330902
34	0.951395	0.042943
35	0.951395	0.110332
36	0.951395	0.0514975
37	0.951395	0.0979437
38	0.951395	0.0129455
39	0.951395	0.0157006
40	0.951395	0.176857
41	0.951395	-0.0150911
42	0.951395	0.0088958
43	0.951395	0.261379
44	0.951395	0.127141
45	0.951395	0.0291728
46	0.951395	0.214496
47	0.951395	-0.0992402
48	0.951395	0.253654
49	0.951395	-0.0163155
50	0.951395	0.217344
51	0.951395	0.117427
52	0.951395	0.174445
53	0.951395	0.0592176
54	0.951395	0.100158
55	0.951395	0.315493
56	0.951395	-0.0965484
57	0.951395	0.0013468
58	0.951395	0.188275
59	0.951395	0.00815404
60	0.951395	0.154922
61	0.951395	0.0394057
62	0.951395	0.101836
63	0.951395	0.360219
0	1.03923	0.0892755
1	1.03923	0.0522277
2	1.03923	0.15281
3	1.03923	0.0204131
4	1.03923	0.0692426
5	1.03923	0.176247
6	1.03923	0.232072
7	1.03923	0.0742141
8	1.03923	0.0219655
9	1.03923	0.0686938
10	1.03923	-0.0862409
11	1.03923	0.0608784
12	1.03923	0.335519
13	1.03923	-0.138647
14	1.03923	0.187917
15	1.03923	0.0901722
16	1.03923	0.192699
17	1.03923	0.347151
18	1.03923	0.0419022
19	1.03923	0.0243128
20	1.03923	-0.0431595
21	1.03923	0.262542
22	1.03923	0.0595521
23	1.03923	0.0597876
24	1.03923	-0.168766
25	1.03923	0.0677368
26	1.03923	0.0435053
27	1.03923	-0.00306651
28	1.03923	-0.00696776
29	1.03923	-0.0178582
30	1.03923	-0.0147393
31	1.03923	-0.0858928
32	1.03923	-0.0772808
33	1.03923	0.343731
34	1.03923	0.0161615
35	1.03923	0.125305
36	1.03923	0.046442
37	1.03923	0.0478837
38	1.03923	0.0341768
39	1.03923	0.0311195
40	1.03923	0.141286
41	1.03923	-0.063065
42	1.03923	0.0114036
43	1.03923	0.245292
44	1.03923	0.165399
45	1.03923	0.0707906
46	1.03923	0.29373
47	1.03923	-0.201996
48	1.03923	0.284279
49	1.03923	0.0413308
50	1.03923	0.226003
51	1.03923	0.11292
52	1.03923	0.189994
53	1.03923	0.0656422
54	1.03923	0.079723
55	1.03923	0.314953
56	1.03923	-0.11255
57	1.03923	0.00551593
58	1.03923	0.186535
59	1.03923	-0.00266074
60	1.03923	0.205039
61	1.03923	0.0334677
62	1.03923	0.0999476
63	1.03923	0.362199
0	1.13517	0.0382407
1	1.13517	0.0705508
2	1.13517	0.0362986
3	1.13517	-0.0126412
4	1.13517	0.0738308
5	1.13517	0.0932152
6	1.13517	0.182535
7	1.13517	0.0466307
8	1.13517	0.038534
9	1.13517	0.0109507
10	1.13517	-0.095978
11	1.13517	0.0744835
12	1.13517	0.240335
13	1.13517	-0.136045
14	1.13517	0.146322
15	1.13517	0.0400195
16	1.13517	0.131066
17	1.13517	0.291173
18	1.13517	0.0891919
19	1.13517	0.0506837
20	1.13517	-0.069739
21	1.13517	0.231002
22	1.13517	0.0479876
23	1.13517	0.0680443
24	1.13517	-0.167377
25	1.13517	0.0140577
26	1.13517	0.0683067
27	1.13517	0.0199889
28	1.13517	0.014541
29	1.13517	0.0435886
30	1.13517	0.0145491
31	1.13517	-0.0446358
32	1.13517	-0.0366502
33	1.13517	0.273007
34	1.13517	0.0213491
35	1.13517	0.0697567
36	1.13517	0.0647409
37	1.13517	-0.0415449
38	1.13517	0.0712584
39	1.13517	0.0557892
40	1.13517	0.0963256
41	1.13517	-0.114431
42	1.13517	0.0285653
43	1.13517	0.164449
44	1.13517	0.176441
45	1.13517	0.0779639
46	1.13517	0.269553
47	1.13517	-0.222108
48	1.13517	0.215661
49	1.13517	0.108202
50	1.13517	0.184677
51	1.13517	0.113439
52	1.13517	0.137772
53	1.13517	0.0785382
54	1.13517	0.0674247
55	1.13517	0.20791
56	1.13517	-0.102119
57	1.13517	0.026559
58	1.13517	0.115196
59	1.13517	-0.0472472
60	1.13517	0.19762
61	1.13517	0.00192
62	1.13517	0.087453
63	1.13517	0.291835
0	1.23997	0.0291679
1	1.23997	0.037299
2	1.23997	-0.0107041
3	1.23997	-0.00429845
4	1.23997	0.0329855
5	1.23997	0.083763
6	1.23997	0.0727866
7	1.23997	0.00698803
8	1.23997	0.0117951
9	1.23997	-0.0237798
10	1.23997	-0.0398656
11	1.23997	0.0419498
12	1.23997	0.0943091
13	1.23997	-0.0563148
14	1.23997	0.0684223
15	1.23997	0.00729784
16	1.23997	0.0483087
17	1.23997	0.137917
18	1.23997	0.0782491
19	1.23997	0.0274391
20	1.23997	-0.0263026
21	1.23997	0.113877
22	1.23997	0.0514168
23	1.23997	0.0233537
24	1.23997	-0.0551324
25	1.23997	-0.00168034
26	1.23997	0.0403687
27	1.23997	-0.00187056
28	1.23997	0.00913788
29	1.23997	0.0294893
30	1.23997	0.0175512
31	1.23997	0.0257494
32	1.23997	-0.00320286
33	1.23997	0.11545
34	1.23997	0.0143596
35	1.23997	0.0168598
36	1.23997	0.0344661
37	1.23997	-0.03481
38	1.23997	0.0336258
39	1.23997	0.0297125
40	1.23997	0.0486931
41	1.23997	-0.046214
42	1.23997	0.0283296
43	1.23997	0.0719227
44	1.23997	0.085952
45	1.23997	0.0670679
46	1.23997	0.117844
47	1.23997	-0.067854
48	1.23997	0.102808
49	1.23997	0.120902
50	1.23997	0.0886918
51	1.23997	0.0350986
52	1.23997	0.0593571
53	1.23997	0.0374762
54	1.23997	0.028726
55	1.23997	0.0626947
56	1.23997	-0.0026488
57	1.23997	0.00518943
58	1.23997	0.0571382
59	1.23997	-0.026026
60	1.23997	0.119229
61	1.23997	0.00285619
62	1.23997	0.0403877
63	1.23997	0.152399
0	1.35445	-0.0201103
1	1.35445	0.0180997
2	1.35445	-0.0120642
3	1.35445	-0.00495199
4	1.35445	0.0118339
5	1.35445	0.0214506
6	1.35445	0.0352119
7	1.35445	0.00510969
8	1.35445	0.00475979
9	1.35445	-0.0274459
10	1.35445	-0.0188266
11	1.35445	0.0247596
12	1.35445	0.0599324
13	1.35445	-0.0383067
14	1.35445	0.0400674
15	1.35445	-0.0014468
16	1.35445	0.00801805
17	1.35445	0.0740972
18	1.35445	0.0128717
19	1.35445	0.0194022
20	1.35445	-0.0146323
21	1.35445	0.0574433
22	1.35445	0.0116638
23	1.35445	0.0176981
24	1.35445	-0.0281922
25	1.35445	0.000258353
26	1.35445	0.0216039
27	1.35445	0.00303009
28	1.35445	0.00915098
29	1.35445	0.00896924
30	1.35445	-0.0121314
31	1.35445	0.0135239
32	1.35445	0.000417365
33	1.35445	0.0485818
34	1.35445	0.0104128
35	1.35445	0.000204379
36	1.35445	0.0199674
37	1.35445	-0.0421339
38	1.35445	0.0126432
39	1.35445	0.0131558
40	1.35445	-0.0052792
41	1.35445	-0.0203803
42	1.35445	0.00837118
43	1.35445	0.0448211
44	1.35445	0.0386972
45	1.35445	0.0239793
46	1.35445	0.0560851
47	1.35445	-0.00846766
48	1.35445	0.0432144
49	1.35445	0.0469745
50	1.35445	0.0320008
51	1.35445	0.015773
52	1.35445	0.0295891
53	1.35445	0.0168529
54	1.35445	0.0182569
55	1.35445	0.0305347
56	1.35445	-0.00677735
57	1.35445	0.00402942
58	1.35445	0.00940766
59	1.35445	-0.0151955
60	1.35445	0.0466156
61	1.35445	0.00223418
62	1.35445	0.0127424
63	1.35445	0.0707575
0	1.47949	0.0477962
1	1.47949	0.01702
2	1.47949	-0.014184
3	1.47949	-0.00623736
4	1.47949	0.0142781
5	1.47949	0.0899645
6	1.47949	0.0775236
7	1.47949	-0.00412935
8	1.47949	0.00587587
9	1.47949	-0.0219981
10	1.47949	-0.016519
11	1.47949	0.0253339
12	1.47949	0.0891053
13	1.47949	-0.0132141
14	1.47949	0.0594947
15	1.47949	0.015214
16	1.47949	0.0238097
17	1.47949	0.136134
18	1.47949	0.0222782
19	1.47949	0.0222679
20	1.47949	-0.0103888
21	1.47949	0.113909
22	1.47949	0.053483
23	1.47949	0.0117733
24	1.47949	-0.0255974
25	1.47949	0.00157091
26	1.47949	0.0179824
27	1.47949	-0.00270137
28	1.47949	0.011456
29	1.47949	-0.00106411
30	1.47949	0.0204491
31	1.47949	0.0139273
32	1.47949	0.00438512
33	1.47949	0.0720746
34	1.47949	0.0198057
35	1.47949	0.0142699
36	1.47949	0.0195054
37	1.47949	-0.0281151
38	1.47949	0.0144488
39	1.47949	0.0113603
40	1.47949	0.0619359
41	1.47949	-0.00127301
42	1.47949	0.0155524
43	1.47949	0.0700024
44	1.47949	0.04877
45	1.47949	0.0597296
46	1.47949	0.0886277
47	1.47949	-0.020073
48	1.47949	0.0738829
49	1.47949	0.0412115
50	1.47949	0.055043
51	1.47949	0.0278016
52	1.47949	0.038155
53	1.47949	0.011524
54	1.47949	0.0267745
55	1.47949	0.0450142
56	1.47949	0.0407025
57	1.47949	0.00224207
58	1.47949	0.0831492
59	1.47949	-0.0136547
60	1.47949	0.0748554
61	1.47949	0.00242385
62	1.47949	0.0472795
63	1.47949	0.108834
0	1.61608	-0.03343
1	1.61608	0.0435701
2	1.61608	-0.045862
3	1.61608	-0.0411667
4	1.61608	0.0463485
5	1.61608	0.0513536
6	1.61608	0.0232213
7	1.61608	0.0296604
8	1.61608	0.0460107
9	1.61608	-0.00088851
10	1.61608	-0.0532792
11	1.61608	0.0468511
12	1.61608	0.019449
13	1.61608	-0.045751
14	1.61608	0.0848625
[truncated: 1,841 more rows]

## Sheet: Panel_H1
Frequency	R_trained	R_untrained	Diff
0.104616	0.0314369	0.0116684	0.0197685
0.114274	0.0295731	0.0106822	0.018891
0.124824	0.0268143	0.0107086	0.0161057
0.136348	0.0266985	0.0108903	0.0158082
0.148936	0.0273683	0.00932735	0.0180409
0.162686	0.0246865	0.00783064	0.0168559
0.177706	0.0238258	0.00918849	0.0146373
0.194112	0.0222853	0.00705512	0.0152302
0.212032	0.0225635	0.0137577	0.00880588
0.231608	0.0216756	0.0129332	0.00874235
0.25299	0.0228051	0.0138739	0.00893115
0.276346	0.0193968	0.0105431	0.00885375
0.301859	0.0221806	0.0115057	0.0106749
0.329727	0.0210635	0.00964144	0.011422
0.360168	0.0282804	0.020813	0.00746736
0.39342	0.0302664	0.0200224	0.010244
0.429741	0.0256067	0.0244812	0.00112551
0.469415	0.0295511	0.0268653	0.0026858
0.512752	0.0337164	0.0463749	-0.0126585
0.56009	0.0603167	0.105244	-0.0449273
0.611799	0.137121	0.226261	-0.0891395
0.668281	0.13737	0.174756	-0.0373862
0.729977	0.111538	0.0800182	0.0315196
0.79737	0.132678	0.068179	0.0644994
0.870985	0.201037	0.107904	0.0931332
0.951395	0.199897	0.109282	0.0906149
1.03923	0.192303	0.117719	0.0745842
1.13517	0.24834	0.101094	0.147245
1.23997	0.156052	0.0479307	0.108121
1.35445	0.118463	0.0220565	0.0964068
1.47949	0.119078	0.0351431	0.083935
1.61608	0.12187	0.0435638	0.0783058
1.76528	0.118636	0.0373148	0.0813208
1.92826	0.117811	0.0303056	0.0875058
2.10628	0.125857	0.0220684	0.103788
2.30073	0.105138	0.0381469	0.0669915
2.51314	0.0865584	0.0257448	0.0608137
2.74516	0.069622	0.0273781	0.0422439
2.99859	0.0630362	0.0309281	0.0321081
3.27543	0.0573703	0.0245311	0.0328391
3.57782	0.0533119	0.0357094	0.0176025
3.90813	0.0924723	0.0389826	0.0534896
4.26893	0.0817233	0.027154	0.0545692
4.66305	0.0652115	0.0287594	0.0364521
5.09355	0.0645034	0.0298318	0.0346716
5.56379	0.132645	0.0351388	0.0975059
6.07745	0.199909	0.0713995	0.128509
6.63853	0.140715	0.0366549	0.10406
7.25141	0.0696267	0.033508	0.0361186
7.92087	0.0567764	0.0232654	0.033511
8.65214	0.0428427	0.0292287	0.013614
9.45092	0.0489344	0.0467664	0.00216796
10.3234	0.0383867	0.0278498	0.0105368
11.2765	0.0524622	0.0437782	0.00868407
12.3176	0.0550449	0.0283696	0.0266753
13.4548	0.0598404	0.0305666	0.0292738
14.6969	0.0625508	0.0323124	0.0302384
16.0538	0.0686656	0.0248803	0.0437853
17.5359	0.0696683	0.0391317	0.0305365
19.1548	0.0856627	0.0309525	0.0547102
